# Supplementary material for: Efficient α, β-motif finder for identification of phenotype-related functional modules
Source: BMC Bioinformatics. 2011 Nov 11;12:440. doi: 10.1186/1471-2105-12-440 (PMC3287386; doi:10.1186/1471-2105-12-440)
Supplement: Additional file 1 — Supplement1-organisms. List of organisms used in the various experiments. [file 1471-2105-12-440-S1.ZIP]

Archive with 6 entries (5 files):
- organisms/
- organisms/ATvnAT.pp
- organisms/AvAn.pp
- organisms/HvnH.pp
- organisms/MvnM.pp
- organisms/TvrT.pp
