# Supplementary material for: Efficient α, β-motif finder for identification of phenotype-related functional modules
Source: BMC Bioinformatics. 2011 Nov 11;12:440. doi: 10.1186/1471-2105-12-440 (PMC3287386; doi:10.1186/1471-2105-12-440)
Supplement: Additional file 1 — Supplement1-organisms. List of organisms used in the various experiments. [file 1471-2105-12-440-S1.ZIP › organisms/ATvnAT.pp]

(P-phenotype expressing, N-phenotype non-expressing)	STRING ID
P	272562
P	290402
P	195103
P	321967
P	220668
P	203120
P	210007
P	278197
N	272558
N	221109
N	293826
N	187272
N	66692
