# Supplementary material for: Efficient α, β-motif finder for identification of phenotype-related functional modules
Source: BMC Bioinformatics. 2011 Nov 11;12:440. doi: 10.1186/1471-2105-12-440 (PMC3287386; doi:10.1186/1471-2105-12-440)
Supplement: Additional file 1 — Supplement1-organisms. List of organisms used in the various experiments. [file 1471-2105-12-440-S1.ZIP › organisms/AvAn.pp]

(P-phenotype expressing, N-phenotype non-expressing)	STRING ID
P	62977
P	83331
P	83332
P	85962
P	85963
P	100226
P	103690
P	122586
P	122587
P	160488
P	160492
P	176299
P	183190
P	189518
P	190485
P	190486
P	190650
P	203267
P	204722
P	208964
P	218496
P	221109
P	222523
P	223283
P	224324
P	224326
P	224911
P	224914
P	226900
P	227882
P	228410
P	233413
P	234826
P	235279
P	235909
P	243090
P	243230
P	243233
P	246200
P	247156
P	257309
P	257310
P	257311
P	257313
P	257363
P	262724
P	262768
P	263820
P	264462
P	266834
P	266835
P	267608
P	272557
P	272560
P	272569
P	272624
P	272631
P	272944
P	272947
P	273057
P	273063
P	281090
P	283165
P	283166
P	283942
P	297245
P	297246
P	300852
N	882
N	70601
N	177439
N	186497
N	187420
N	188937
N	190192
N	190304
N	192952
N	194439
N	195102
N	206672
N	212717
N	221988
N	224325
N	226186
N	228908
N	233412
N	242619
N	243164
N	243231
N	243232
N	243274
N	243275
N	243276
N	264199
N	267377
N	267747
N	272562
N	272844
N	273068
N	295405
N	299768
