# Supplementary material for: Efficient α, β-motif finder for identification of phenotype-related functional modules
Source: BMC Bioinformatics. 2011 Nov 11;12:440. doi: 10.1186/1471-2105-12-440 (PMC3287386; doi:10.1186/1471-2105-12-440)
Supplement: Additional file 1 — Supplement1-organisms. List of organisms used in the various experiments. [file 1471-2105-12-440-S1.ZIP › organisms/HvnH.pp]

(P-phenotype expressing, N-phenotype non-expressing)	STRING ID
N	206672
N	321967
N	272621
N	62977
N	345073
N	273036
N	257310
N	367928
P	240292
P	258594
P	269796
P	272562
P	279010
P	103690
P	351627
P	290402
P	195103
