# Supplementary material for: Efficient α, β-motif finder for identification of phenotype-related functional modules
Source: BMC Bioinformatics. 2011 Nov 11;12:440. doi: 10.1186/1471-2105-12-440 (PMC3287386; doi:10.1186/1471-2105-12-440)
Supplement: Additional file 1 — Supplement1-organisms. List of organisms used in the various experiments. [file 1471-2105-12-440-S1.ZIP › organisms/MvnM.pp]

(P-phenotype expressing, N-phenotype non-expressing)	STRING ID
N	59919
N	62977
N	71421
N	74547
N	83331
N	83332
N	93062
N	100226
N	158878
N	158879
N	160490
N	167539
N	170187
N	171101
N	176279
N	176280
N	186103
N	187420
N	188937
N	190304
N	192952
N	193567
N	195102
N	196164
N	196620
N	196627
N	198466
N	203267
N	206672
N	208435
N	210007
N	211110
N	218496
N	221988
N	227882
N	233413
N	235909
N	242619
N	247156
N	257309
N	264199
N	265311
N	267747
N	269084
N	272631
N	272632
N	272633
N	273057
N	273063
N	281090
N	282458
N	282459
N	286636
N	292459
N	295358
N	299768
P	882
P	70601
P	76114
P	83333
P	84588
P	85962
P	85963
P	99287
P	103690
P	155864
P	160488
P	169963
P	176299
P	178306
P	186497
P	189518
P	190485
P	190486
P	190650
P	192222
P	195099
P	196600
P	198094
P	199310
P	208964
P	209261
P	211586
P	212717
P	216895
P	218491
P	220341
P	221109
P	222523
P	223283
P	223926
P	224308
P	224325
P	224326
P	224911
P	226900
P	228410
P	233150
P	235279
P	243090
P	243164
P	243231
P	243232
P	243265
P	243274
P	243275
P	243276
P	243277
P	243365
P	246200
P	257310
P	258594
P	260799
P	261594
P	264462
P	265669
P	266834
P	267377
P	267748
P	272557
P	272558
P	272560
P	272562
P	272569
P	272624
P	272626
P	272634
P	272635
P	272844
P	273068
P	273075
P	273116
P	273121
P	273123
P	279010
P	281309
P	283942
P	290434
P	297245
P	297246
P	298386
