# Supplementary material for: Efficient α, β-motif finder for identification of phenotype-related functional modules
Source: BMC Bioinformatics. 2011 Nov 11;12:440. doi: 10.1186/1471-2105-12-440 (PMC3287386; doi:10.1186/1471-2105-12-440)
Supplement: Additional file 1 — Supplement1-organisms. List of organisms used in the various experiments. [file 1471-2105-12-440-S1.ZIP › organisms/TvrT.pp]

(P-phenotype expressing, N-phenotype non-expressing)	STRING ID
N	194439
N	326298
N	224324
N	384616
N	387092
N	387093
P	257310
P	342451
P	246197
P	189518
P	357544
P	272626
P	211586
P	234826
P	264462
P	257311
P	235909
P	290400
P	242231
P	266834
