# Supplementary material for: Efficient α, β-motif finder for identification of phenotype-related functional modules
Source: BMC Bioinformatics. 2011 Nov 11;12:440. doi: 10.1186/1471-2105-12-440 (PMC3287386; doi:10.1186/1471-2105-12-440)
Supplement: Additional file 2 — Supplements 28 Choosing Edge Threshold. The experiment for choosing network edge threshold for motility experiment. [file 1471-2105-12-440-S2.XLS]

## Sheet: COG Thresholds
Threshold	500	550	600	650	700	750	800	850	900	950	999		Threshold	No of COGs	Difference
	COG0007	COG0007	COG0007	COG0007	COG0007	COG0007	COG0007	COG0007	COG0010	COG0113	COG0373		500	11399
	COG0001	COG0001	COG0001	COG0001	COG0001	COG0001	COG0001	COG0001	COG0001	COG0001	COG0001		550	10972	427
	COG0010	COG0010	COG0010	COG0010	COG0010	COG0010	COG0010	COG0010	COG0113	COG0181	COG0078		600	10439	533
	COG0078	COG0078	COG0078	COG0078	COG0078	COG0078	COG0078	COG0078	COG0132	COG0373	COG0002		650	9801	638
	COG0113	COG0113	COG0113	COG0113	COG0113	COG0113	COG0113	COG0113	COG0136	COG1587	COG0137		700	9217	584
	COG0132	COG0132	COG0132	COG0132	COG0132	COG0132	COG0132	COG0132	COG0181	COG0078	COG0548		750	8686	531
	COG0136	COG0136	COG0136	COG0136	COG0136	COG0136	COG0136	COG0136	COG0334	COG0002	COG1364		800	7561	1125
	COG0156	COG0156	COG0156	COG0156	COG0156	COG0156	COG0156	COG0156	COG0373	COG0137	COG4992		850	6607	954
	COG0181	COG0181	COG0181	COG0181	COG0181	COG0181	COG0181	COG0181	COG0414	COG0165	COG0347		900	4724	1883
	COG0235	COG0235	COG0235	COG0318	COG0334	COG0334	COG0334	COG0334	COG0669	COG0505	COG0004		950	2695	2029
	COG0236	COG0236	COG0318	COG0334	COG0373	COG0373	COG0373	COG0373	COG1587	COG0540	COG0181		999	1128	1567
	COG0318	COG0318	COG0334	COG0373	COG0414	COG0414	COG0414	COG0414	COG1861	COG0548	COG0007
	COG0334	COG0334	COG0373	COG0414	COG0635	COG0669	COG0669	COG0669	COG0044	COG0624	COG1648
	COG0373	COG0373	COG0414	COG0635	COG0669	COG0760	COG1454	COG1454	COG0002	COG1246	COG0017
	COG0414	COG0414	COG0436	COG0669	COG0755	COG1212	COG1587	COG1587	COG0078	COG1364	COG0008
	COG0436	COG0436	COG0474	COG0755	COG0760	COG1454	COG1778	COG1778	COG0137	COG4992	COG0073
	COG0474	COG0474	COG0609	COG0760	COG1212	COG1587	COG1861	COG1861	COG0161	COG0174	COG0143
	COG0609	COG0609	COG0635	COG1212	COG1454	COG1778	COG0044	COG0044	COG0165	COG0004	COG0442
	COG0635	COG0635	COG0669	COG1454	COG1587	COG1861	COG0002	COG0002	COG0436	COG0347	COG0010
	COG0664	COG0669	COG0735	COG1587	COG1648	COG0044	COG0106	COG0134	COG0456	COG2844	COG0055
	COG0669	COG0735	COG0755	COG1648	COG1778	COG0002	COG0134	COG0137	COG0458	COG0035	COG0012
	COG0735	COG0755	COG0760	COG1778	COG1861	COG0066	COG0135	COG0161	COG0505	COG0005	COG0263
	COG0755	COG0760	COG1212	COG1861	COG0044	COG0106	COG0137	COG0165	COG0540	COG0058	COG0014
	COG0760	COG1212	COG1454	COG0044	COG0002	COG0119	COG0161	COG0436	COG0548	COG0182	COG0041
	COG1212	COG1454	COG1587	COG0002	COG0065	COG0134	COG0165	COG0456	COG0624	COG0235	COG0015
	COG1344	COG1587	COG1648	COG0065	COG0066	COG0135	COG0436	COG0458	COG1246	COG0402	COG0104
	COG1454	COG1648	COG1778	COG0066	COG0106	COG0137	COG0456	COG0505	COG1364	COG0503	COG0072
	COG1587	COG1778	COG1861	COG0106	COG0119	COG0161	COG0458	COG0540	COG1454	COG0524	COG0016
	COG1648	COG1861	COG0040	COG0119	COG0134	COG0165	COG0505	COG0548	COG4992	COG0634	COG0176
	COG1778	COG0040	COG0002	COG0134	COG0135	COG0436	COG0540	COG0624	COG0105	COG1109	COG0021
	COG1861	COG0002	COG0044	COG0135	COG0137	COG0456	COG0548	COG1246	COG0004	COG0006	COG0059
	COG2197	COG0044	COG0065	COG0137	COG0139	COG0458	COG0624	COG1364	COG0174	COG0175	COG0028
	COG0014	COG0065	COG0066	COG0139	COG0141	COG0505	COG1246	COG4992	COG0202	COG0007	COG0115
	COG0002	COG0066	COG0106	COG0141	COG0161	COG0540	COG1364	COG0085	COG0317	COG0778	COG0119
	COG0040	COG0106	COG0119	COG0161	COG0165	COG0548	COG4992	COG0004	COG0347	COG1010	COG0440
	COG0044	COG0119	COG0134	COG0165	COG0436	COG0624	COG0085	COG0086	COG0469	COG1251	COG0473
	COG0065	COG0131	COG0135	COG0436	COG0456	COG0834	COG0004	COG0105	COG0557	COG1648	COG0157
	COG0066	COG0134	COG0137	COG0456	COG0458	COG1246	COG0086	COG0174	COG0580	COG1797	COG0029
	COG0067	COG0135	COG0139	COG0458	COG0505	COG1364	COG0105	COG0202	COG2844	COG2038	COG0379
	COG0070	COG0137	COG0141	COG0505	COG0540	COG4992	COG0108	COG0317	COG0035	COG2073	COG1045
	COG0079	COG0139	COG0161	COG0540	COG0548	COG0085	COG0174	COG0347	COG0005	COG2082	COG0031
	COG0102	COG0141	COG0165	COG0548	COG0624	COG0004	COG0202	COG0404	COG0058	COG2109	COG0034
	COG0103	COG0161	COG0456	COG0624	COG0834	COG0086	COG0317	COG0469	COG0101	COG2243	COG0046
	COG0106	COG0165	COG0458	COG0834	COG1246	COG0105	COG0347	COG0557	COG0130	COG2875	COG0047
	COG0107	COG0263	COG0505	COG1246	COG1364	COG0108	COG0404	COG0580	COG0167	COG4822	COG0138
	COG0119	COG0456	COG0540	COG1364	COG4992	COG0151	COG0469	COG0664	COG0182	COG0017	COG0150
	COG0131	COG0458	COG0548	COG4992	COG0085	COG0174	COG0486	COG0789	COG0235	COG0008	COG0151
	COG0134	COG0505	COG0624	COG0085	COG0004	COG0202	COG0557	COG1758	COG0402	COG0018	COG0152
	COG0135	COG0518	COG0834	COG0004	COG0086	COG0317	COG0580	COG2844	COG0493	COG0060	COG0114
	COG0137	COG0519	COG1246	COG0086	COG0105	COG0347	COG0642	COG0035	COG0503	COG0064	COG0039
	COG0139	COG0540	COG1364	COG0105	COG0108	COG0404	COG0664	COG0005	COG0524	COG0073	COG0459
	COG0141	COG0548	COG4992	COG0108	COG0151	COG0469	COG0789	COG0037	COG0546	COG0085	COG0469
	COG0161	COG0624	COG0085	COG0151	COG0174	COG0486	COG1758	COG0058	COG0564	COG0143	COG0538
	COG0165	COG0834	COG0004	COG0174	COG0202	COG0557	COG2202	COG0101	COG0590	COG0154	COG0079
	COG0263	COG1246	COG0086	COG0202	COG0317	COG0580	COG2844	COG0117	COG0634	COG0215	COG0040
	COG0456	COG1279	COG0105	COG0317	COG0347	COG0642	COG0035	COG0130	COG1001	COG0345	COG0106
	COG0458	COG1364	COG0108	COG0347	COG0404	COG0664	COG0005	COG0167	COG1057	COG0367	COG0107
	COG0505	COG4992	COG0151	COG0404	COG0469	COG0789	COG0037	COG0182	COG1109	COG0442	COG0139
	COG0518	COG0067	COG0174	COG0469	COG0486	COG0807	COG0058	COG0235	COG1146	COG0495	COG0141
	COG0519	COG0004	COG0202	COG0486	COG0557	COG1758	COG0101	COG0237	COG1187	COG1190	COG0299
	COG0540	COG0070	COG0317	COG0557	COG0580	COG2202	COG0117	COG0402	COG1335	COG0019	COG0163
	COG0548	COG0085	COG0347	COG0580	COG0642	COG2844	COG0130	COG0493	COG1683	COG0010	COG0043
	COG0624	COG0086	COG0404	COG0642	COG0664	COG0035	COG0167	COG0496	COG1896	COG0388	COG0458
	COG0834	COG0105	COG0469	COG0664	COG0789	COG0005	COG0182	COG0503	COG2050	COG0506	COG0044
	COG1246	COG0108	COG0486	COG0789	COG0807	COG0037	COG0235	COG0524	COG2065	COG1166	COG0505
	COG1279	COG0151	COG0557	COG0807	COG0840	COG0058	COG0237	COG0546	COG2252	COG0055	COG0540
	COG1364	COG0174	COG0580	COG0840	COG1758	COG0101	COG0402	COG0564	COG2262	COG0012	COG0074
	COG4992	COG0202	COG0642	COG1758	COG2199	COG0117	COG0493	COG0590	COG3090	COG0326	COG0045
	COG0004	COG0317	COG0664	COG2199	COG2202	COG0130	COG0496	COG0634	COG0024	COG0263	COG0049
	COG0085	COG0347	COG0784	COG2200	COG2204	COG0167	COG0503	COG1001	COG0006	COG0014	COG0048
	COG0086	COG0404	COG0789	COG2202	COG2844	COG0182	COG0524	COG1057	COG0340	COG0473	COG0050
	COG0105	COG0469	COG0807	COG2204	COG0035	COG0235	COG0546	COG1109	COG0404	COG0034	COG0051
	COG0108	COG0477	COG0840	COG2844	COG0005	COG0237	COG0564	COG1146	COG0446	COG0015	COG0052
	COG0151	COG0486	COG1758	COG3604	COG0037	COG0402	COG0590	COG1187	COG0542	COG0041	COG0080
	COG0174	COG0515	COG2199	COG5001	COG0058	COG0493	COG0634	COG1335	COG0007	COG0046	COG0081
	COG0192	COG0557	COG2200	COG0019	COG0101	COG0496	COG1001	COG1529	COG0175	COG0047	COG0087
	COG0202	COG0580	COG2202	COG0005	COG0117	COG0503	COG1057	COG1683	COG0313	COG0104	COG0088
	COG0265	COG0642	COG2204	COG0035	COG0130	COG0518	COG1109	COG1748	COG0716	COG0138	COG0089
	COG0317	COG0664	COG2844	COG0037	COG0167	COG0524	COG1146	COG1896	COG0755	COG0150	COG0090
	COG0347	COG0784	COG3604	COG0058	COG0182	COG0546	COG1187	COG1975	COG0778	COG0151	COG0091
	COG0404	COG0789	COG3706	COG0101	COG0191	COG0564	COG1335	COG2050	COG1010	COG0152	COG0092
	COG0469	COG0807	COG5001	COG0117	COG0235	COG0590	COG1529	COG2065	COG1251	COG0299	COG0093
	COG0477	COG0840	COG0015	COG0130	COG0237	COG0634	COG1593	COG2068	COG1648	COG0563	COG0094
	COG0486	COG1758	COG0005	COG0167	COG0402	COG0841	COG1683	COG2080	COG1797	COG0072	COG0096
	COG0499	COG2199	COG0019	COG0182	COG0477	COG1001	COG1748	COG2131	COG2038	COG0016	COG0097
	COG0515	COG2200	COG0030	COG0191	COG0493	COG1057	COG1896	COG2252	COG2073	COG0077	COG0098
	COG0554	COG2202	COG0035	COG0235	COG0496	COG1109	COG1975	COG2262	COG2082	COG1167	COG0099
	COG0557	COG2204	COG0037	COG0237	COG0503	COG1146	COG2050	COG3090	COG2109	COG1446	COG0100
	COG0580	COG2208	COG0058	COG0402	COG0518	COG1187	COG2065	COG0024	COG2243	COG0076	COG0102
	COG0642	COG2844	COG0101	COG0470	COG0519	COG1335	COG2068	COG0006	COG2875	COG0136	COG0103
	COG0646	COG3604	COG0117	COG0477	COG0524	COG1529	COG2080	COG0260	COG4822	COG0192	COG0184
	COG0784	COG3706	COG0129	COG0493	COG0546	COG1593	COG2131	COG0340	COG0016	COG0253	COG0185
	COG0789	COG5001	COG0130	COG0496	COG0564	COG1683	COG2252	COG0446	COG0008	COG0289	COG0186
	COG0807	COG0015	COG0167	COG0499	COG0590	COG1748	COG2262	COG0542	COG0017	COG0334	COG0197
	COG0840	COG0005	COG0176	COG0500	COG0634	COG1896	COG3090	COG0563	COG0018	COG0436	COG0198
	COG1251	COG0019	COG0182	COG0503	COG0650	COG1975	COG0024	COG0175	COG0019	COG0527	COG0199
	COG1558	COG0030	COG0191	COG0518	COG0841	COG2050	COG0006	COG0243	COG0034	COG1670	COG0200
	COG1749	COG0035	COG0237	COG0519	COG1001	COG2065	COG0039	COG0313	COG0060	COG1748	COG0228
	COG1758	COG0037	COG0402	COG0524	COG1057	COG2068	COG0149	COG0674	COG0064	COG2249	COG0238
	COG2199	COG0039	COG0470	COG0546	COG1109	COG2080	COG0260	COG0716	COG0073	COG0142	COG0244
	COG2200	COG0058	COG0477	COG0564	COG1146	COG2131	COG0340	COG0755	COG0075	COG0020	COG0255
	COG2202	COG0101	COG0493	COG0583	COG1180	COG2252	COG0446	COG0778	COG0076	COG0036	COG0268
	COG2204	COG0117	COG0496	COG0590	COG1187	COG2262	COG0516	COG1010	COG0079	COG0021	COG0361
	COG2208	COG0129	COG0499	COG0634	COG1335	COG3090	COG0542	COG1013	COG0085	COG0057	COG0480
	COG2844	COG0130	COG0500	COG0650	COG1529	COG3444	COG0563	COG1251	COG0143	COG0126	COG0522
	COG3604	COG0157	COG0503	COG0724	COG1593	COG0024	COG0612	COG1648	COG0154	COG0149	COG0256
	COG3706	COG0167	COG0518	COG0841	COG1683	COG0006	COG0616	COG1797	COG0171	COG0158	COG0264
	COG4786	COG0176	COG0519	COG1001	COG1748	COG0039	COG0744	COG2038	COG0172	COG0166	COG0360
	COG5001	COG0182	COG0524	COG1057	COG1896	COG0149	COG0826	COG2073	COG0180	COG0176	COG0202
	COG0015	COG0191	COG0531	COG1109	COG1975	COG0166	COG1362	COG2082	COG0215	COG0191	COG0211
	COG0005	COG0237	COG0546	COG1146	COG2050	COG0260	COG1686	COG2109	COG0247	COG0205	COG0605
	COG0019	COG0306	COG0564	COG1180	COG2065	COG0340	COG0175	COG2243	COG0260	COG0363	COG0108
	COG0030	COG0402	COG0583	COG1185	COG2068	COG0446	COG0243	COG2875	COG0345	COG0450	COG0054
	COG0035	COG0457	COG0590	COG1187	COG2080	COG0516	COG0313	COG4822	COG0367	COG0462	COG0117
	COG0037	COG0470	COG0634	COG1335	COG2131	COG0542	COG0535	COG0016	COG0388	COG0698	COG0807
	COG0039	COG0491	COG0650	COG1529	COG2252	COG0563	COG0674	COG0008	COG0399	COG0753	COG0056
	COG0058	COG0493	COG0670	COG1593	COG2262	COG0596	COG0716	COG0017	COG0442	COG0087	COG0224
	COG0101	COG0496	COG0724	COG1683	COG3090	COG0612	COG0755	COG0018	COG0488	COG0024	COG0355
	COG0115	COG0499	COG0841	COG1748	COG3444	COG0616	COG0778	COG0019	COG0495	COG0088	COG0356
	COG0117	COG0500	COG1001	COG1896	COG3638	COG0693	COG1010	COG0034	COG0506	COG0089	COG0636
	COG0129	COG0503	COG1057	COG1975	COG3716	COG0744	COG1013	COG0042	COG0518	COG0090	COG0712
	COG0130	COG0524	COG1109	COG2050	COG0015	COG0826	COG1251	COG0060	COG0519	COG0123	COG0126
	COG0157	COG0531	COG1146	COG2065	COG0006	COG1214	COG1648	COG0064	COG0543	COG0200	COG0057
	COG0167	COG0546	COG1180	COG2068	COG0024	COG1219	COG1797	COG0067	COG0664	COG0244	COG0148
	COG0176	COG0564	COG1185	COG2080	COG0039	COG1362	COG2038	COG0069	COG0721	COG0488	COG0149
	COG0180	COG0583	COG1187	COG2131	COG0149	COG1686	COG2073	COG0070	COG0772	COG2214	COG0191
	COG0182	COG0590	COG1335	COG2233	COG0166	COG5009	COG2082	COG0072	COG1145	COG0027	COG0588
	COG0191	COG0634	COG1529	COG2252	COG0260	COG0175	COG2109	COG0073	COG1167	COG0039	COG0296
	COG0237	COG0639	COG1593	COG2262	COG0326	COG0243	COG2243	COG0075	COG1181	COG0028	COG0058
	COG0306	COG0650	COG1683	COG3090	COG0340	COG0313	COG2875	COG0076	COG1190	COG0059	COG0297
	COG0402	COG0670	COG1748	COG3444	COG0446	COG0535	COG4822	COG0079	COG1639	COG0065	COG1640
	COG0457	COG0724	COG1882	COG3638	COG0516	COG0674	COG0013	COG0143	COG1773	COG0066	COG0129
	COG0470	COG0766	COG1896	COG3716	COG0542	COG0716	COG0008	COG0154	COG1894	COG0110	COG0060
	COG0491	COG0841	COG1975	COG0015	COG0563	COG0755	COG0014	COG0162	COG2890	COG0115	COG0495
	COG0493	COG1001	COG2050	COG0006	COG0596	COG0778	COG0016	COG0171	COG0009	COG0119	COG0154
	COG0496	COG1057	COG2065	COG0024	COG0612	COG1010	COG0017	COG0172	COG0439	COG0129	COG0064
	COG0500	COG1109	COG2068	COG0033	COG0616	COG1013	COG0018	COG0180	COG1166	COG0280	COG0066
	COG0503	COG1146	COG2080	COG0039	COG0693	COG1251	COG0019	COG0215	COG1473	COG0281	COG0065
	COG0524	COG1180	COG2131	COG0149	COG0744	COG1648	COG0034	COG0247	COG1670	COG0282	COG0069
	COG0531	COG1185	COG2233	COG0166	COG0826	COG1797	COG0042	COG0345	COG1748	COG0365	COG0067
	COG0537	COG1187	COG2252	COG0178	COG1214	COG2038	COG0060	COG0367	COG2902	COG0440	COG0070
	COG0538	COG1309	COG2262	COG0194	COG1219	COG2073	COG0064	COG0388	COG0055	COG0498	COG0174
	COG0546	COG1335	COG3090	COG0260	COG1362	COG2082	COG0067	COG0399	COG0012	COG0574	COG0493
	COG0564	COG1529	COG3444	COG0281	COG1686	COG2109	COG0069	COG0442	COG0111	COG0674	COG0162
	COG0578	COG1593	COG3638	COG0326	COG5009	COG2243	COG0070	COG0449	COG0326	COG1304	COG0287
	COG0583	COG1683	COG3716	COG0340	COG0175	COG2875	COG0072	COG0488	COG0013	COG1454	COG0077
	COG0590	COG1748	COG0006	COG0446	COG0243	COG4822	COG0073	COG0495	COG0141	COG1882	COG0165
	COG0634	COG1882	COG0024	COG0516	COG0313	COG0008	COG0075	COG0506	COG0770	COG0157	COG0624
	COG0639	COG1896	COG0033	COG0542	COG0535	COG0013	COG0076	COG0518	COG0787	COG0029	COG0118
	COG0650	COG1975	COG0039	COG0563	COG0674	COG0014	COG0079	COG0519	COG0067	COG0379	COG0131
	COG0651	COG2050	COG0127	COG0596	COG0716	COG0016	COG0143	COG0543	COG0014	COG1057	COG0203
	COG0670	COG2065	COG0138	COG0612	COG0778	COG0017	COG0145	COG0721	COG0069	COG0049	COG0222
	COG0724	COG2068	COG0149	COG0616	COG1010	COG0018	COG0148	COG0772	COG0070	COG0030	COG0335
	COG0766	COG2080	COG0162	COG0693	COG1013	COG0019	COG0154	COG0796	COG0123	COG0522	COG0532
	COG0841	COG2131	COG0166	COG0739	COG1251	COG0034	COG0162	COG1040	COG0249	COG0112	COG0227
	COG1001	COG2197	COG0178	COG0744	COG1270	COG0042	COG0171	COG1045	COG0263	COG0031	COG0267
	COG1057	COG2233	COG0194	COG0826	COG1797	COG0060	COG0172	COG1090	COG0473	COG0443	COG0086
	COG1109	COG2252	COG0260	COG1214	COG2038	COG0064	COG0180	COG1142	COG0015	COG0499	COG0085
	COG1142	COG2262	COG0281	COG1219	COG2073	COG0067	COG0215	COG1143	COG0041	COG0516	COG0250
	COG1146	COG2376	COG0326	COG1362	COG2082	COG0069	COG0247	COG1145	COG0046	COG0517	COG0468
	COG1167	COG3090	COG0340	COG1686	COG2109	COG0070	COG0263	COG1166	COG0047	COG0646	COG0504
	COG1180	COG3444	COG0345	COG5009	COG2243	COG0072	COG0345	COG1167	COG0104	COG0685	COG0553
	COG1185	COG3638	COG0346	COG0079	COG2875	COG0073	COG0367	COG1168	COG0138	COG1045	COG0568
	COG1187	COG3716	COG0394	COG0175	COG4822	COG0075	COG0388	COG1181	COG0150	COG1118	COG1758
	COG1236	COG0006	COG0446	COG0243	COG0008	COG0076	COG0399	COG1190	COG0151	COG1410	COG0760
	COG1309	COG0024	COG0516	COG0306	COG0013	COG0079	COG0441	COG1419	COG0152	COG0033	COG2183
	COG1335	COG0033	COG0538	COG0313	COG0014	COG0102	COG0442	COG1446	COG0162	COG0148	COG0257
	COG1529	COG0104	COG0542	COG0529	COG0016	COG0143	COG0449	COG1606	COG0237	COG4284	COG0612
	COG1593	COG0111	COG0563	COG0535	COG0017	COG0145	COG0468	COG1639	COG0281	COG0439	COG0558
	COG1683	COG0127	COG0596	COG0674	COG0018	COG0148	COG0488	COG1773	COG0299	COG0449	COG0254
	COG1748	COG0138	COG0612	COG0714	COG0019	COG0154	COG0495	COG1894	COG0496	COG0518	COG0359
	COG1882	COG0149	COG0616	COG0716	COG0034	COG0162	COG0506	COG2854	COG0516	COG0519	COG0201
	COG1896	COG0162	COG0620	COG0778	COG0042	COG0171	COG0518	COG2902	COG0527	COG0167	COG0261
	COG1951	COG0166	COG0693	COG1010	COG0049	COG0172	COG0519	COG3383	COG0563	COG0284	COG0292
	COG1975	COG0178	COG0739	COG1013	COG0060	COG0180	COG0537	COG3968	COG0568	COG0461	COG1985
	COG2050	COG0194	COG0744	COG1251	COG0064	COG0201	COG0543	COG0009	COG0602	COG0590	COG0843
	COG2065	COG0260	COG0826	COG1270	COG0067	COG0215	COG0721	COG0082	COG0628	COG2065	COG0109
	COG2068	COG0281	COG1214	COG1797	COG0069	COG0247	COG0772	COG0112	COG0744	COG0441	COG1622
	COG2080	COG0326	COG1219	COG2038	COG0070	COG0263	COG0796	COG0703	COG1027	COG0037	COG1845
	COG2131	COG0340	COG1362	COG2073	COG0072	COG0345	COG1040	COG2890	COG1053	COG0045	COG0123
	COG2233	COG0345	COG1396	COG2082	COG0073	COG0367	COG1045	COG0231	COG1183	COG0074	COG0111
	COG2252	COG0346	COG1686	COG2109	COG0075	COG0388	COG1090	COG0439	COG1344	COG0114	COG0190
	COG2262	COG0394	COG5009	COG2243	COG0076	COG0399	COG1142	COG1207	COG2203	COG0234	COG0112
	COG2376	COG0446	COG0079	COG2875	COG0079	COG0441	COG1143	COG1473	COG2206	COG0277	COG2008
	COG3090	COG0506	COG0175	COG4822	COG0087	COG0442	COG1145	COG1670	COG0072	COG0459	COG0113
	COG3274	COG0516	COG0243	COG0008	COG0102	COG0443	COG1166	COG0055	COG0077	COG0469	COG1587
	COG3444	COG0526	COG0306	COG0013	COG0124	COG0449	COG1167	COG0012	COG0115	COG0479	COG0147
	COG3638	COG0538	COG0313	COG0014	COG0143	COG0468	COG1168	COG0111	COG0287	COG0538	COG0270
	COG3716	COG0542	COG0348	COG0016	COG0145	COG0488	COG1181	COG0188	COG0290	COG0578	COG0652
	COG0006	COG0563	COG0529	COG0017	COG0148	COG0495	COG1190	COG0218	COG0441	COG0605	COG0563
	COG0024	COG0596	COG0535	COG0018	COG0154	COG0506	COG1419	COG0326	COG0052	COG0664	COG0125
	COG0031	COG0605	COG0674	COG0031	COG0162	COG0519	COG1446	COG0013	COG0173	COG0702	COG0166
	COG0033	COG0612	COG0714	COG0034	COG0171	COG0536	COG1606	COG0124	COG1446	COG1038	COG0169
	COG0104	COG0616	COG0716	COG0042	COG0172	COG0537	COG1639	COG0141	COG0243	COG1048	COG0128
	COG0111	COG0620	COG0778	COG0049	COG0180	COG0543	COG1773	COG0537	COG0452	COG1052	COG0205
	COG0127	COG0647	COG1010	COG0052	COG0184	COG0721	COG1894	COG0770	COG0179	COG1053	COG0539
	COG0138	COG0693	COG1013	COG0060	COG0201	COG0772	COG2854	COG0787	COG0192	COG1252	COG0130
	COG0149	COG0739	COG1122	COG0064	COG0215	COG0796	COG2902	COG0802	COG0253	COG2225	COG0161
	COG0162	COG0744	COG1251	COG0067	COG0247	COG1040	COG3383	COG0014	COG0265	COG0079	COG0132
	COG0166	COG0826	COG1270	COG0069	COG0256	COG1045	COG3968	COG0123	COG0277	COG0040	COG0502
	COG0178	COG1012	COG1797	COG0070	COG0263	COG1052	COG0009	COG0249	COG0289	COG0106	COG0134
	COG0194	COG1214	COG2038	COG0072	COG0345	COG1090	COG0082	COG0263	COG0329	COG0107	COG0133
	COG0260	COG1219	COG2073	COG0073	COG0367	COG1142	COG0112	COG0473	COG0460	COG0118	COG0135
	COG0281	COG1249	COG2082	COG0075	COG0388	COG1143	COG0158	COG0528	COG0553	COG0124	COG0159
	COG0326	COG1362	COG2109	COG0076	COG0399	COG1145	COG0515	COG0015	COG0574	COG0131	COG0512
	COG0340	COG1396	COG2243	COG0087	COG0441	COG1166	COG0703	COG0041	COG0592	COG0139	COG0547
	COG0345	COG1686	COG2875	COG0091	COG0442	COG1167	COG2890	COG0046	COG0674	COG0141	COG0460
	COG0346	COG5009	COG4822	COG0092	COG0443	COG1168	COG0111	COG0047	COG0769	COG0190	COG0136
	COG0394	COG0079	COG0008	COG0102	COG0449	COG1181	COG0188	COG0104	COG0796	COG0422	COG0527
	COG0446	COG0175	COG0013	COG0124	COG0468	COG1190	COG0192	COG0114	COG1013	COG0163	COG0382
	COG0506	COG0243	COG0014	COG0143	COG0484	COG1419	COG0231	COG0138	COG1014	COG0043	COG0142
	COG0516	COG0313	COG0016	COG0145	COG0488	COG1446	COG0303	COG0139	COG1052	COG0382	COG0144
	COG0526	COG0348	COG0017	COG0148	COG0495	COG1606	COG0439	COG0150	COG1304	COG0044	COG1530
	COG0542	COG0529	COG0018	COG0154	COG0506	COG1639	COG1207	COG0151	COG2249	COG0458	COG0156
	COG0563	COG0535	COG0031	COG0162	COG0536	COG1773	COG1473	COG0152	COG0109	COG0493	COG0284
	COG0596	COG0674	COG0034	COG0171	COG0537	COG1894	COG1670	COG0223	COG0020	COG0543	COG0167
	COG0605	COG0714	COG0042	COG0172	COG0543	COG2854	COG0021	COG0281	COG0142	COG0733	COG0461
	COG0612	COG0716	COG0048	COG0180	COG0721	COG2902	COG0012	COG0299	COG0382	COG1146	COG0543
	COG0616	COG0778	COG0049	COG0184	COG0772	COG3383	COG0045	COG0516	COG0750	COG1014	COG0569
	COG0620	COG1010	COG0052	COG0201	COG0796	COG3968	COG0055	COG0527	COG0028	COG1022	COG0168
	COG0647	COG1013	COG0060	COG0215	COG1040	COG0009	COG0080	COG0568	COG0021	COG1249	COG0334
	COG0693	COG1122	COG0064	COG0247	COG1045	COG0082	COG0187	COG0601	COG0033	COG2009	COG0529
	COG0739	COG1251	COG0067	COG0256	COG1052	COG0112	COG0193	COG0602	COG0036	COG0048	COG0175
	COG0744	COG1270	COG0069	COG0263	COG1090	COG0128	COG0218	COG0628	COG0057	COG0050	COG0708
	COG0826	COG1797	COG0070	COG0345	COG1142	COG0158	COG0249	COG0744	COG0119	COG0051	COG0177
	COG1012	COG1903	COG0072	COG0367	COG1143	COG0326	COG0326	COG1027	COG0126	COG0052	COG0322
	COG1022	COG2038	COG0073	COG0388	COG1145	COG0515	COG0459	COG1053	COG0149	COG0080	COG0178
	COG1214	COG2073	COG0075	COG0399	COG1166	COG0551	COG0536	COG1060	COG0158	COG0081	COG0556
	COG1219	COG2082	COG0076	COG0441	COG1167	COG0703	COG1160	COG1183	COG0166	COG0091	COG0235
	COG1249	COG2109	COG0087	COG0442	COG1168	COG2890	COG0124	COG1210	COG0176	COG0092	COG0182
	COG1362	COG2241	COG0091	COG0443	COG1181	COG0111	COG0141	COG1344	COG0191	COG0093	COG0188
	COG1396	COG2242	COG0092	COG0449	COG1190	COG0188	COG0281	COG1530	COG0205	COG0094	COG0187
	COG1686	COG2243	COG0098	COG0468	COG1396	COG0192	COG0443	COG2203	COG0224	COG0096	COG0225
	COG5009	COG2875	COG0100	COG0484	COG1419	COG0231	COG0770	COG2206	COG0363	COG0097	COG0192
	COG0133	COG4822	COG0102	COG0488	COG1446	COG0303	COG0787	COG0077	COG0394	COG0098	COG0620
	COG0175	COG0008	COG0124	COG0495	COG1606	COG0439	COG0802	COG0115	COG0450	COG0099	COG1226
	COG0243	COG0013	COG0143	COG0506	COG1639	COG1012	COG1104	COG0287	COG0462	COG0100	COG0194
	COG0313	COG0014	COG0145	COG0517	COG1773	COG1207	COG2872	COG0290	COG0483	COG0102	COG0653
	COG0348	COG0016	COG0148	COG0536	COG1894	COG1473	COG0123	COG0292	COG0576	COG0103	COG0706
	COG0476	COG0017	COG0154	COG0537	COG2854	COG1670	COG0473	COG0441	COG0698	COG0105	COG0703
	COG0529	COG0018	COG0171	COG0543	COG2902	COG0021	COG0528	COG1492	COG0702	COG0184	COG0849
	COG0535	COG0031	COG0172	COG0721	COG3383	COG0012	COG0015	COG0029	COG0753	COG0185	COG0206
	COG0547	COG0034	COG0180	COG0772	COG3968	COG0045	COG0041	COG0052	COG0794	COG0186	COG0695
	COG0674	COG0042	COG0184	COG0796	COG0009	COG0055	COG0046	COG0092	COG0837	COG0197	COG0209
	COG0714	COG0048	COG0201	COG1040	COG0082	COG0080	COG0047	COG0173	COG0854	COG0198	COG0258
	COG0716	COG0049	COG0215	COG1045	COG0112	COG0187	COG0104	COG0244	COG1048	COG0199	COG0210
	COG0778	COG0052	COG0244	COG1052	COG0128	COG0193	COG0107	COG0452	COG1082	COG0201	COG0323
	COG1010	COG0060	COG0247	COG1090	COG0158	COG0218	COG0114	COG0066	COG1154	COG0203	COG0470
	COG1013	COG0064	COG0256	COG1142	COG0515	COG0249	COG0118	COG0179	COG1175	COG0228	COG0507
	COG1118	COG0069	COG0263	COG1143	COG0551	COG0459	COG0138	COG0192	COG1461	COG0233	COG0550
	COG1122	COG0072	COG0367	COG1145	COG0703	COG0462	COG0139	COG0253	COG1494	COG0238	COG0592
	COG1270	COG0073	COG0388	COG1166	COG2890	COG0522	COG0150	COG0265	COG2022	COG0255	COG2890
	COG1797	COG0075	COG0399	COG1167	COG0111	COG1160	COG0151	COG0277	COG2376	COG0256	COG0216
	COG1903	COG0076	COG0441	COG1168	COG0123	COG0074	COG0152	COG0280	COG2390	COG0268	COG1825
	COG2038	COG0080	COG0442	COG1181	COG0188	COG0124	COG0223	COG0289	COG0087	COG0360	COG0236
	COG2073	COG0081	COG0443	COG1190	COG0192	COG0141	COG0299	COG0329	COG0088	COG0361	COG0229
	COG2082	COG0087	COG0449	COG1396	COG0231	COG0169	COG0527	COG0460	COG0089	COG0480	COG0573
	COG2109	COG0089	COG0468	COG1419	COG0303	COG0281	COG0568	COG0553	COG0090	COG0532	COG0226
	COG2241	COG0091	COG0476	COG1446	COG0439	COG0686	COG0601	COG0574	COG0093	COG0222	COG0581
	COG2242	COG0092	COG0484	COG1606	COG1012	COG0770	COG0602	COG0592	COG0099	COG0290	COG1117
	COG2243	COG0098	COG0488	COG1639	COG1207	COG0787	COG0628	COG0769	COG0100	COG5459	COG1413
	COG2875	COG0100	COG0495	COG1734	COG1473	COG0802	COG1027	COG1014	COG0200	COG0250	COG0231
	COG4822	COG0102	COG0498	COG1773	COG1670	COG1003	COG1053	COG1038	COG0244	COG0264	COG0233
	COG0008	COG0124	COG0506	COG1894	COG0021	COG1044	COG1060	COG1052	COG2214	COG0056	COG0326
	COG0013	COG0143	COG0515	COG2854	COG0012	COG1104	COG1183	COG1082	COG0027	COG0202	COG0234
	COG0016	COG0145	COG0517	COG2902	COG0045	COG2855	COG1186	COG1177	COG0857	COG0211	COG0443
	COG0017	COG0148	COG0536	COG3383	COG0055	COG2872	COG1210	COG1304	COG0030	COG0539	COG0484
	COG0018	COG0154	COG0537	COG3968	COG0080	COG0123	COG1344	COG1915	COG0039	COG0781	COG0304
	COG0034	COG0171	COG0543	COG0009	COG0088	COG0473	COG1530	COG2249	COG0059	COG0528	COG0331
	COG0042	COG0172	COG0605	COG0082	COG0092	COG0528	COG2203	COG2898	COG0065	COG0108	COG0702
	COG0048	COG0180	COG0607	COG0112	COG0100	COG0015	COG2206	NOG11255	COG0066	COG0054	COG0736
	COG0049	COG0184	COG0608	COG0128	COG0187	COG0041	COG0077	COG0109	COG0110	COG0117	COG1009
	COG0052	COG0198	COG0721	COG0158	COG0193	COG0046	COG0115	COG0020	COG0129	COG0307	COG1143
	COG0060	COG0199	COG0772	COG0515	COG0199	COG0047	COG0287	COG0142	COG0163	COG0807	COG1894
	COG0064	COG0200	COG0796	COG0551	COG0218	COG0104	COG0290	COG0382	COG0204	COG1985	COG0290
	COG0069	COG0201	COG1012	COG0703	COG0249	COG0107	COG0292	COG0750	COG0223	COG0224	COG0437
	COG0072	COG0215	COG1040	COG2890	COG0459	COG0114	COG1492	COG0028	COG0275	COG0355	COG0243
	COG0073	COG0244	COG1045	COG0028	COG0462	COG0118	COG0029	COG0021	COG0280	COG0356	COG0291
	COG0075	COG0247	COG1052	COG0111	COG0522	COG0138	COG0052	COG0033	COG0282	COG0468	COG1211
	COG0076	COG0256	COG1090	COG0123	COG1160	COG0139	COG0088	COG0036	COG0293	COG0612	COG0245
	COG0080	COG0320	COG1142	COG0126	COG2857	COG0150	COG0092	COG0057	COG0348	COG0636	COG1947
	COG0081	COG0367	COG1143	COG0188	COG0074	COG0152	COG0173	COG0119	COG0365	COG0712	COG0249
	COG0082	COG0388	COG1145	COG0192	COG0169	COG0223	COG0244	COG0126	COG0437	COG1622	COG0420
	COG0087	COG0399	COG1166	COG0231	COG0281	COG0299	COG0031	COG0149	COG0440	COG2857	COG0749
	COG0088	COG0441	COG1167	COG0303	COG0517	COG0527	COG0452	COG0158	COG0498	COG0465	COG1112
	COG0089	COG0442	COG1168	COG0439	COG0686	COG0568	COG0028	COG0166	COG0566	COG0544	COG1236
	COG0091	COG0443	COG1181	COG0454	COG0770	COG0601	COG0065	COG0176	COG0604	COG1758	COG2870
	COG0092	COG0449	COG1190	COG0531	COG0787	COG0602	COG0066	COG0191	COG0693	COG1825	COG0279
	COG0098	COG0454	COG1419	COG1012	COG0802	COG0628	COG0119	COG0205	COG1028	COG0111	COG0282
	COG0100	COG0468	COG1446	COG1207	COG1003	COG1027	COG0179	COG0224	COG1042	COG0304	COG0280
	COG0124	COG0476	COG1606	COG1473	COG1044	COG1053	COG0253	COG0279	COG1157	COG0406	COG0732
	COG0142	COG0480	COG1639	COG1670	COG1104	COG1060	COG0265	COG0363	COG1249	COG0588	COG0286
	COG0143	COG0484	COG1734	COG0021	COG1729	COG1183	COG0277	COG0365	COG1529	COG0639	COG0329
	COG0145	COG0488	COG1752	COG0012	COG2855	COG1186	COG0280	COG0392	COG1611	COG0652	COG0289
	COG0148	COG0495	COG1773	COG0045	COG2872	COG1210	COG0289	COG0394	COG1653	COG1254	COG0315
	COG0154	COG0498	COG1894	COG0055	COG0473	COG1344	COG0329	COG0450	COG1760	COG1830	COG0303
	COG0171	COG0513	COG2854	COG0080	COG0528	COG1530	COG0440	COG0462	COG1832	COG2390	COG0521
	COG0172	COG0517	COG2902	COG0081	COG0547	COG2203	COG0460	COG0483	COG1882	COG0296	COG2896
	COG0184	COG0522	COG3383	COG0088	COG0842	COG2206	COG0538	COG0576	COG2265	COG0297	COG0332
	COG0198	COG0536	COG3968	COG0100	COG1038	COG0077	COG0553	COG0698	COG2870	COG1449	COG0593
	COG0199	COG0537	COG4284	COG0187	COG0041	COG0115	COG0574	COG0702	COG0029	COG1640	COG0305
	COG0200	COG0543	COG0009	COG0193	COG0046	COG0287	COG0592	COG0739	COG0157	COG1925	COG0409
	COG0201	COG0607	COG0082	COG0199	COG0047	COG0290	COG0769	COG0743	COG0379	COG0597	COG0309
	COG0215	COG0608	COG0112	COG0218	COG0104	COG0291	COG1014	COG0753	COG0049	COG0483	COG3727
	COG0244	COG0721	COG0128	COG0244	COG0107	COG0292	COG1038	COG0794	COG0184	COG0061	COG0639
	COG0247	COG0772	COG0158	COG0249	COG0114	COG0450	COG1052	COG0837	COG0499	COG0063	COG0439
	COG0256	COG0796	COG0551	COG0459	COG0118	COG1492	COG1082	COG0854	COG0522	COG0062	COG0340
	COG0320	COG1040	COG0703	COG0462	COG0138	COG0029	COG1177	COG1048	COG0539	COG0721	COG0342
	COG0323	COG1045	COG0802	COG0480	COG0150	COG0049	COG1304	COG1154	COG0565	COG0069	COG0341
	COG0367	COG1052	COG1576	COG0522	COG0152	COG0052	COG1915	COG1175	COG1853	COG0067	COG1862
	COG0388	COG1090	COG2890	COG0620	COG0223	COG0081	COG2249	COG1461	COG1995	COG0070	COG2844
	COG0399	COG1142	COG0028	COG0623	COG0236	COG0087	COG2898	COG1494	COG0031	COG0796	COG0352
	COG0441	COG1143	COG0111	COG0629	COG0299	COG0088	NOG11255	COG1830	COG0112	COG0309	COG0351
	COG0442	COG1145	COG0123	COG1160	COG0527	COG0092	COG0109	COG2008	COG0190	COG0068	COG0422
	COG0443	COG1166	COG0126	COG1825	COG0568	COG0099	COG0020	COG2022	COG0443	COG0374	COG2022
	COG0449	COG1167	COG0188	COG2214	COG0601	COG0142	COG0142	COG2376	COG0517	COG0375	COG2145
	COG0454	COG1168	COG0192	COG2857	COG0602	COG0173	COG0324	COG2390	COG0529	COG0409	COG1740
	COG0468	COG1181	COG0231	COG0074	COG0628	COG0244	COG0346	COG2877	COG0646	COG0680	COG0374
	COG0480	COG1190	COG0303	COG0169	COG1027	COG0460	COG0382	COG3836	COG0685	COG1740	COG0389
	COG0484	COG1419	COG0439	COG0525	COG1053	COG0558	COG0575	COG0087	COG0709	COG1142	COG1974
	COG0488	COG1446	COG0454	COG0686	COG1060	COG0670	COG0750	COG0088	COG1045	COG1145	COG1175
	COG0495	COG1606	COG0459	COG0770	COG1183	COG1048	COG0033	COG0089	COG1104	COG0071	COG0395
	COG0498	COG1639	COG0659	COG0787	COG1186	COG2857	COG0036	COG0090	COG1118	COG0484	COG1653
	COG0513	COG1734	COG1207	COG0802	COG1210	COG0031	COG0056	COG0093	COG1168	COG0542	COG3839
	COG0517	COG1752	COG1473	COG1003	COG1344	COG0452	COG0057	COG0094	COG1410	COG0162	COG0719
	COG0522	COG1773	COG1670	COG1044	COG1530	COG0028	COG0126	COG0098	COG1502	COG0075	COG0396
	COG0525	COG1894	COG0012	COG1104	COG2203	COG0065	COG0166	COG0099	COG1544	COG0156	COG0404
	COG0536	COG2854	COG0021	COG1729	COG2206	COG0179	COG0176	COG0100	COG2208	COG2008	COG0403
	COG0543	COG2902	COG0045	COG2855	COG0077	COG0253	COG0191	COG0186	COG0148	COG2379	COG0509
	COG0607	COG3383	COG0055	COG2872	COG0115	COG0265	COG0205	COG0198	COG0296	COG0270	COG1003
	COG0608	COG3968	COG0080	COG0041	COG0287	COG0277	COG0224	COG0200	COG1208	COG0688	COG0411
	COG0636	COG4284	COG0081	COG0133	COG0290	COG0280	COG0279	COG0255	COG1210	COG2902	COG0410
	COG0721	COG0009	COG0088	COG0159	COG0291	COG0289	COG0363	COG0480	COG4284	COG0128	COG0559
	COG0772	COG0082	COG0169	COG0473	COG0292	COG0329	COG0365	COG0515	COG0042	COG0134	COG0683
	COG0796	COG0112	COG0187	COG0528	COG0450	COG0440	COG0392	COG0724	COG0118	COG0147	COG4177
	COG1040	COG0128	COG0193	COG0547	COG0776	COG0538	COG0394	COG2214	COG0449	COG0287	COG0777
	COG1045	COG0158	COG0199	COG0799	COG1492	COG0553	COG0450	COG0027	COG0726	COG0399	COG0825
	COG1052	COG0216	COG0218	COG0842	COG0029	COG0574	COG0462	COG0190	COG1143	COG0547	COG0488
	COG1090	COG0344	COG0249	COG1038	COG0052	COG0592	COG0483	COG0212	COG3968	COG0757	COG0542
	COG1143	COG0551	COG0265	COG0046	COG0081	COG0769	COG0576	COG0283	COG0127	COG0243	COG0576
	COG1145	COG0595	COG0330	COG0047	COG0096	COG1014	COG0698	COG0284	COG0228	COG0241	COG0822
	COG1166	COG0613	COG0457	COG0104	COG0098	COG1038	COG0702	COG0857	COG0284	COG0546	COG2214
	COG1168	COG0703	COG0462	COG0107	COG0099	COG1082	COG0739	COG0030	COG0461	COG1208	COG0601
	COG1181	COG0802	COG0480	COG0114	COG0142	COG1177	COG0743	COG0039	COG0528	COG1270	COG0444
	COG1190	COG1418	COG0482	COG0118	COG0173	COG1304	COG0753	COG0059	COG0558	COG1387	COG1173
	COG1419	COG1576	COG0522	COG0138	COG0244	COG1611	COG0794	COG0065	COG0692	COG1492	COG4608
	COG1446	COG2890	COG0623	COG0150	COG0460	COG1915	COG0837	COG0110	COG2233	COG2087	COG1773
	COG1606	COG0028	COG0629	COG0152	COG0499	COG2249	COG0854	COG0129	COG2258	COG0227	COG0446
	COG1639	COG0090	COG1160	COG0223	COG0558	COG2898	COG1048	COG0144	COG0054	COG0254	COG0452
	COG1734	COG0123	COG1825	COG0236	COG0670	NOG11255	COG1154	COG0163	COG0117	COG0257	COG0498
	COG1752	COG0125	COG2214	COG0299	COG1048	COG0020	COG1175	COG0204	COG1985	COG0261	COG1219
	COG1773	COG0126	COG2857	COG0527	COG0031	COG0109	COG1249	COG0275	COG3267	COG0267	COG0465
	COG1894	COG0188	COG0074	COG0568	COG0452	COG0233	COG1461	COG0282	COG0037	COG0291	COG0740
	COG2854	COG0192	COG0525	COG0601	COG0028	COG0264	COG1494	COG0293	COG0038	COG0292	COG0466
	COG2902	COG0231	COG0686	COG0602	COG0179	COG0324	COG1830	COG0348	COG0801	COG0335	COG2812
	COG3383	COG0303	COG0770	COG0628	COG0253	COG0346	COG2008	COG0437	COG0045	COG0359	COG0474
	COG3968	COG0439	COG0787	COG1027	COG0265	COG0382	COG2022	COG0440	COG0074	COG0571	COG1053
	COG4284	COG0450	COG0816	COG1053	COG0277	COG0575	COG2376	COG0479	COG0114	COG1186	COG0479
	COG0009	COG0459	COG1003	COG1060	COG0280	COG0743	COG2390	COG0498	COG0234	COG2264	COG2009
	COG0055	COG0659	COG1044	COG1183	COG0289	COG0750	COG2877	COG0566	COG0240	COG0082	COG1643
	COG0056	COG1207	COG1104	COG1186	COG0329	COG0033	COG3836	COG0604	COG0346	COG0169	COG1420
	COG0112	COG1287	COG1729	COG1210	COG0440	COG0036	COG0087	COG0688	COG0459	COG0512	COG1146
	COG0128	COG1304	COG2855	COG1344	COG0538	COG0056	COG0089	COG0693	COG0479	COG0703	COG0634
	COG0158	COG1473	COG2872	COG1530	COG0553	COG0057	COG0090	COG1012	COG0538	COG2890	COG0503
	COG0216	COG1526	COG0041	COG2203	COG0574	COG0126	COG0091	COG1028	COG0578	COG0086	COG1074
	COG0223	COG1670	COG0133	COG2206	COG0592	COG0176	COG0093	COG1042	COG0605	COG0187	COG0517
	COG0224	COG0012	COG0147	COG0077	COG0769	COG0191	COG0094	COG1157	COG0764	COG0188	COG0516
	COG0254	COG0021	COG0159	COG0115	COG1014	COG0205	COG0098	COG1249	COG1038	COG0195	COG0518
	COG0344	COG0045	COG0473	COG0287	COG1082	COG0224	COG0099	COG1254	COG1252	COG0258	COG0519
	COG0356	COG0055	COG0528	COG0290	COG1177	COG0279	COG0100	COG1607	COG1838	COG0317	COG2046
	COG0551	COG0088	COG0547	COG0291	COG1304	COG0363	COG0186	COG1611	COG1951	COG0504	COG0552
	COG0553	COG0096	COG0768	COG0292	COG1611	COG0365	COG0197	COG1653	COG2225	COG0553	COG0541
	COG0595	COG0169	COG0799	COG0343	COG1915	COG0392	COG0198	COG1760	COG2515	COG0568	COG2127
	COG0613	COG0187	COG0842	COG0450	COG2249	COG0394	COG0200	COG1832	COG2855	COG1191	COG1246
	COG0703	COG0193	COG1038	COG0776	COG2898	COG0483	COG0255	COG1882	COG2857	COG1197	COG0578
	COG0758	COG0218	COG0046	COG1492	NOG11255	COG0517	COG0480	COG1979	COG3635	COG1508	COG0554
	COG0802	COG0249	COG0047	COG0029	COG0020	COG0576	COG0513	COG2009	COG0040	COG1643	COG1136
	COG1158	COG0265	COG0104	COG0096	COG0109	COG0620	COG0724	COG2264	COG0106	COG0550	COG0577
	COG1162	COG0330	COG0107	COG0098	COG0233	COG0698	COG1643	COG2265	COG0107	COG0551	COG0587
	COG1418	COG0356	COG0114	COG0099	COG0264	COG0702	COG2214	COG2870	COG0124	COG0760	COG0847
	COG1475	COG0462	COG0118	COG0142	COG0324	COG0739	COG0027	COG4097	COG0131	COG1112	COG1194
	COG1576	COG0482	COG0150	COG0173	COG0346	COG0753	COG0190	COG0045	COG0139	COG1236	COG0747
	COG2890	COG0623	COG0152	COG0460	COG0382	COG0794	COG0212	COG0074	COG0422	COG1243	COG4166
	COG0028	COG0629	COG0223	COG0558	COG0575	COG0837	COG0283	COG0157	COG0611	COG2183	COG0753
	COG0090	COG0761	COG0236	COG0639	COG0743	COG0854	COG0284	COG0379	COG2204	COG0130	COG1104
	COG0123	COG1160	COG0299	COG0670	COG0750	COG1028	COG0422	COG0612	COG0043	COG0144	COG0607
	COG0125	COG1825	COG0527	COG1048	COG0764	COG1154	COG0857	COG1271	COG0323	COG0330	COG0614
	COG0126	COG1947	COG0568	COG0452	COG4775	COG1175	COG0030	COG1294	COG0391	COG0541	COG0609
	COG0150	COG2214	COG0601	COG0179	COG0033	COG1249	COG0059	COG1838	COG0703	COG0558	COG1120
	COG0188	COG2857	COG0602	COG0253	COG0036	COG1461	COG0074	COG1951	COG0733	COG0764	COG2857
	COG0231	COG0074	COG0628	COG0265	COG0056	COG1494	COG0110	COG0049	COG1112	COG0101	COG0817
	COG0303	COG0525	COG1027	COG0277	COG0057	COG1830	COG0129	COG0184	COG0607	COG0231	COG0632
	COG0415	COG0686	COG1053	COG0280	COG0126	COG2008	COG0144	COG0499	COG1022	COG0127	COG2255
	COG0439	COG0770	COG1060	COG0289	COG0176	COG2022	COG0163	COG0522	COG2009	COG0125	COG0835
	COG0450	COG0787	COG1183	COG0329	COG0205	COG2376	COG0204	COG0539	COG2048	COG0592	COG0643
	COG0459	COG0816	COG1186	COG0440	COG0224	COG2390	COG0275	COG0565	COG0309	COG0695	COG1352
	COG0659	COG1003	COG1210	COG0538	COG0279	COG2608	COG0282	COG0861	COG0788	COG1160	COG2201
	COG1207	COG1044	COG1344	COG0553	COG0363	COG2877	COG0293	COG1643	COG0048	COG1227	COG0685
	COG1287	COG1104	COG1530	COG0574	COG0365	COG3836	COG0318	COG1853	COG0050	COG0133	COG0646
	COG1304	COG1729	COG2203	COG0592	COG0392	COG0051	COG0331	COG1995	COG0051	COG0843	COG1410
	COG1473	COG2855	COG2206	COG0604	COG0394	COG0089	COG0332	COG0031	COG0080	COG0109	COG0648
	COG1526	COG2872	COG0077	COG0652	COG0483	COG0090	COG0348	COG0133	COG0081	COG1845	COG3261
	COG1670	COG0041	COG0115	COG0769	COG0576	COG0091	COG0437	COG0443	COG0091	COG1999	COG0650
	COG0012	COG0133	COG0287	COG1014	COG0620	COG0093	COG0479	COG0459	COG0092	COG1087	COG0716
	COG0021	COG0147	COG0289	COG1082	COG0698	COG0094	COG0498	COG0517	COG0094	COG1088	COG0674
	COG0045	COG0159	COG0290	COG1177	COG0702	COG0096	COG0566	COG0529	COG0096	COG1682	COG1013
	COG0096	COG0473	COG0291	COG1249	COG0739	COG0097	COG0604	COG0620	COG0097	COG2755	COG1014
	COG0169	COG0528	COG0292	COG1304	COG0753	COG0098	COG0688	COG0646	COG0098	COG0329	COG1176
	COG0187	COG0547	COG0343	COG1611	COG0794	COG0100	COG0693	COG0685	COG0102	COG0212	COG0687
	COG0193	COG0768	COG0450	COG1915	COG0837	COG0186	COG0694	COG0709	COG0103	COG0223	COG1177
	COG0211	COG0799	COG0742	COG2249	COG0854	COG0197	COG0747	COG1104	COG0185	COG0285	COG0756
	COG0218	COG0842	COG0769	COG2898	COG1028	COG0198	COG0834	COG1118	COG0186	COG0403	COG0692
	COG0249	COG1038	COG0776	NOG11255	COG1117	COG0199	COG1012	COG1252	COG0197	COG0404	COG1249
	COG0330	COG0046	COG1492	COG0020	COG1154	COG0200	COG1022	COG1410	COG0198	COG0509	COG0772
	COG0462	COG0047	COG0029	COG0109	COG1175	COG0255	COG1028	COG1502	COG0199	COG0620	COG0707
	COG0482	COG0107	COG0096	COG0233	COG1249	COG0480	COG1042	COG1544	COG0201	COG1003	COG4149
	COG0552	COG0114	COG0099	COG0264	COG1461	COG0513	COG1150	COG2208	COG0203	COG1502	COG0725
	COG0623	COG0118	COG0142	COG0324	COG1494	COG0724	COG1157	COG2920	COG0216	COG1760	COG0752
	COG0629	COG0150	COG0173	COG0346	COG1830	COG1643	COG1254	COG0148	COG0222	COG1838	COG0751
	COG0761	COG0152	COG0460	COG0382	COG2008	COG2214	COG1607	COG0217	COG0231	COG1951	COG1044
	COG0843	COG0223	COG0558	COG0575	COG2022	COG0027	COG1611	COG0296	COG0233	COG0236	COG0763
	COG1053	COG0299	COG0639	COG0743	COG2376	COG0190	COG1653	COG0297	COG0238	COG0242	COG0834
	COG1160	COG0527	COG1048	COG0750	COG2390	COG0212	COG1760	COG0662	COG0255	COG0294	COG0765
	COG1825	COG0568	COG1999	COG0764	COG2608	COG0283	COG1832	COG0836	COG0256	COG0413	COG1126
	COG1947	COG0601	COG0452	COG1043	COG2877	COG0284	COG1882	COG1208	COG0261	COG1559	COG0812
	COG2214	COG0602	COG0526	COG4775	COG3836	COG0422	COG1979	COG1209	COG0268	COG0564	COG0766
	COG2857	COG0628	COG0179	COG0036	COG0051	COG0857	COG2009	COG4284	COG0324	COG0168	COG1127
	COG0051	COG1027	COG0209	COG0056	COG0089	COG0030	COG2048	COG0118	COG0360	COG0249	COG0767
	COG0074	COG1053	COG0253	COG0057	COG0090	COG0059	COG2264	COG0726	COG0361	COG0474	COG0768
	COG0196	COG1060	COG0277	COG0176	COG0091	COG0110	COG2265	COG0790	COG0480	COG0172	COG0771
	COG0686	COG1183	COG0280	COG0186	COG0093	COG0129	COG2870	COG2818	COG0532	COG0515	COG0769
	COG0770	COG1186	COG0329	COG0205	COG0094	COG0144	COG4097	COG0127	COG0621	COG2519	COG1181
	COG0787	COG1210	COG0440	COG0224	COG0097	COG0163	COG0157	COG0128	COG0636	COG0209	COG1215
	COG0816	COG1344	COG0553	COG0279	COG0185	COG0204	COG0379	COG0228	COG1186	COG0470	COG0790
	COG1003	COG1530	COG0574	COG0361	COG0186	COG0275	COG1271	COG0461	NOG74699	COG0496	COG1108
	COG1044	COG2203	COG0592	COG0363	COG0197	COG0282	COG1294	COG0558	COG0056	COG0756	COG0803
	COG1104	COG2206	COG0604	COG0365	COG0198	COG0293	COG1463	COG0692	COG5459	COG2131	COG1121
	COG1551	COG0077	COG0652	COG0392	COG0200	COG0318	COG1838	COG1160	COG0250	COG0240	COG0848
	COG1559	COG0115	COG1014	COG0394	COG0255	COG0331	COG1951	COG2233	COG0264	COG0194	COG0811
	COG1729	COG0287	COG1082	COG0483	COG0361	COG0332	COG0049	COG2258	COG0544	COG1187	COG2885
	COG2855	COG0289	COG1177	COG0526	COG0480	COG0348	COG0184	NOG10078	COG2046	COG2870	COG0823
	COG2872	COG0290	COG1249	COG0576	COG0504	COG0360	COG0499	COG0054	COG0211	COG0132	COG1538
	COG0041	COG0291	COG1304	COG0698	COG0513	COG0437	COG0500	COG0108	COG0335	COG0161	COG0841
	COG0147	COG0292	COG1611	COG0702	COG0523	COG0451	COG0522	COG0554	COG0781	COG0340	COG1589
	COG0159	COG0331	COG1915	COG0753	COG0724	COG0479	COG0539	COG0807	COG0108	COG0500	COG2073
	COG0261	COG0343	COG2249	COG0794	COG1643	COG0498	COG0565	COG1985	COG0196	COG0502	COG1010
	COG0473	COG0742	COG2898	COG0837	COG2214	COG0566	COG0620	COG3267	COG0307	COG1268	COG2082
	COG0528	COG0769	NOG11255	COG0854	COG0027	COG0604	COG0639	COG0194	COG0482	COG0135	COG2241
	COG0768	COG0776	COG0020	COG1028	COG0190	COG0688	COG0742	COG0720	COG0639	COG0159	COG2242
	COG0799	COG1492	COG0109	COG1117	COG0212	COG0694	COG0861	COG0038	COG0807	COG0460	COG2243
	COG0842	COG0029	COG0233	COG1154	COG0283	COG0747	COG1385	COG0801	COG0355	COG2226	COG2875
	COG1038	COG0099	COG0264	COG1175	COG0284	COG0822	COG1853	COG0056	COG0356	COG0489	COG1043
	COG0046	COG0142	COG0324	COG1461	COG0422	COG1022	COG1995	COG0103	COG0468	COG0293	COG1792
	COG0047	COG0173	COG0382	COG1494	COG0593	COG1042	COG2226	COG0234	COG0612	COG1185	COG1077
	COG0114	COG0197	COG0463	COG1830	COG0857	COG1150	COG2519	COG0240	COG0712	COG1530	COG3845
	COG0118	COG0460	COG0472	COG2008	COG0030	COG1157	COG2853	COG0346	COG1227	COG0628	COG1079
	COG0152	COG0461	COG0575	COG2022	COG0059	COG1254	COG0133	COG0468	COG1622	COG0204	COG4603
	COG0190	COG0558	COG0743	COG2376	COG0110	COG1607	COG0517	COG0538	COG1845	COG3153	COG1925
	COG0299	COG0604	COG0750	COG2390	COG0129	COG1653	COG0529	COG0578	COG0359	COG0328	COG1080
	COG0527	COG1048	COG0763	COG2608	COG0144	COG1760	COG0646	COG0584	COG0465	COG0164	COG2089
	COG0568	COG1999	COG0764	COG2877	COG0163	COG1832	COG0652	COG0605	COG0647	COG0837	COG1083
	COG0601	COG0452	COG1043	COG3836	COG0204	COG1882	COG0685	COG0613	COG1758	COG1210	COG1091
	COG0602	COG1028	COG1208	COG0051	COG0275	COG1979	COG0705	COG0636	COG1825	COG0569	COG1088
	COG0628	COG0054	COG4775	COG0089	COG0282	COG2009	COG0709	COG0652	COG1925	COG1226	COG1209
	COG1027	COG0179	COG0036	COG0090	COG0293	COG2048	COG1118	COG0740	COG0304	COG0171	COG1898
	COG1060	COG0209	COG0056	COG0093	COG0318	COG2107	COG1252	COG0760	COG0371	COG1051	COG1959
	COG1183	COG0253	COG0057	COG0094	COG0331	COG2264	COG1410	COG0764	COG0406	COG0180	COG1682
	COG1186	COG0277	COG0186	COG0097	COG0332	COG2265	COG1502	COG1739	COG0444	COG0217	COG1134
	COG1210	COG0280	COG0205	COG0144	COG0348	COG2870	COG1544	COG2225	COG0477	COG0173	COG1150
	COG1530	COG0329	COG0224	COG0185	COG0360	COG3635	COG2208	COG2515	COG0484	COG0789	COG1148
	COG2203	COG0440	COG0279	COG0197	COG0437	COG4097	COG2920	COG2804	COG0588	COG2204	COG1908
	COG2206	COG0553	COG0361	COG0198	COG0451	COG4747	COG0217	COG2855	COG0652	COG2348	COG2048
	COG0077	COG0574	COG0363	COG0200	COG0479	COG0157	COG0296	COG2857	COG0815	COG0196	COG1317
	COG0206	COG0592	COG0365	COG0203	COG0498	COG0379	COG0297	COG3635	COG1254	COG0476	COG1157
	COG0287	COG0652	COG0392	COG0255	COG0566	COG1271	COG0406	COG0040	COG1775	COG0529	COG1377
	COG0289	COG0753	COG0483	COG0504	COG0583	COG1294	COG0662	COG0106	COG1830	COG2046	COG3842
	COG0290	COG1014	COG0576	COG0513	COG0604	COG1463	COG0836	COG0107	COG1924	COG0177	COG1185
	COG0291	COG1082	COG0698	COG0523	COG0688	COG1838	COG1208	COG0131	COG2877	COG0648	COG1475
	COG0292	COG1177	COG0702	COG1643	COG0694	COG1951	COG1209	COG0309	COG4608	COG0708	COG1192
	COG0331	COG1611	COG0753	COG0027	COG0747	COG0184	COG4284	COG0422	COG5001	COG0210	COG5405
	COG0343	COG1915	COG0794	COG0190	COG0784	COG0219	COG0285	COG0611	COG0297	COG0178	COG1220
	COG0566	COG2249	COG0837	COG0212	COG0822	COG0286	COG0461	COG1691	COG1449	COG0322	COG1344
	COG0742	COG2898	COG0854	COG0283	COG1022	COG0499	COG0726	COG2204	COG1640	COG0556	COG1256
	COG0769	NOG11255	COG1028	COG0284	COG1042	COG0500	COG0790	COG0062	COG0413	COG0179	COG4786
	COG0776	COG0020	COG1117	COG0422	COG1150	COG0539	COG2818	COG0043	COG0694	COG0593	COG1294
	COG0849	COG0109	COG1154	COG0593	COG1157	COG0565	COG0127	COG0063	COG0147	COG1674	COG1271
	COG1492	COG0164	COG1175	COG0788	COG1254	COG0639	COG0128	COG0323	COG0597	COG3449	COG1360
	COG1862	COG0233	COG1461	COG0857	COG1607	COG0725	COG0228	COG0391	COG0061	COG1077	COG1291
	COG0029	COG0264	COG1494	COG0030	COG1653	COG0742	COG0558	COG1080	COG0686	COG0740	COG1868
	COG0094	COG0324	COG1762	COG0059	COG1760	COG0861	COG0692	COG1762	COG0063	COG0788	COG1298
	COG0099	COG0382	COG1830	COG0110	COG1802	COG1002	COG2233	COG1925	COG0062	COG1762	COG1684
	COG0173	COG0463	COG2008	COG0129	COG1832	COG1032	COG2258	COG3412	COG0758	COG2893	COG1345
	COG0197	COG0472	COG2022	COG0163	COG1882	COG1189	NOG10078	COG0639	COG1959	COG3444	COG1516
	COG0460	COG0575	COG2376	COG0204	COG1979	COG1385	COG0054	COG0733	COG0194	COG3716	COG1558
	COG0461	COG0743	COG2390	COG0275	COG2009	COG1853	COG0554	COG1112	COG1142	COG0225	COG1749
	COG0558	COG0750	COG2608	COG0282	COG2048	COG1903	COG0807	COG0607	COG0068	COG1091	COG1815
	COG0604	COG0763	COG2877	COG0293	COG2107	COG1989	COG1985	COG1022	COG0374	COG0580	COG2710
	COG1048	COG0764	COG3836	COG0320	COG2186	COG1995	COG3267	COG1150	COG0375	COG0779	COG1348
	COG1999	COG1043	COG0051	COG0331	COG2264	COG2226	COG0194	COG2048	COG0378	COG0482	COG2172
	COG0452	COG1208	COG0089	COG0332	COG2265	COG2241	COG0720	COG0788	COG0409	COG0341	COG1366
	COG1028	COG4775	COG0090	COG0348	COG2870	COG2242	COG0038	COG2194	COG0680	COG0342	COG2208
	COG0054	COG0036	COG0093	COG0360	COG3635	COG2519	COG0801	COG0048	COG1740	COG0552	COG1766
	COG0179	COG0056	COG0094	COG0437	COG4097	COG2853	COG0103	COG0050	COG1492	COG0653	COG1886
	COG0209	COG0057	COG0097	COG0451	COG4747	COG0133	COG0201	COG0051	COG0071	COG0681	COG1987
	COG0253	COG0186	COG0144	COG0461	COG0157	COG0241	COG0234	COG0080	COG0294	COG0706	COG2804
	COG0277	COG0205	COG0185	COG0479	COG0379	COG0461	COG0240	COG0081	COG0619	COG0790	COG1459
	COG0280	COG0224	COG0197	COG0498	COG1271	COG0529	COG0242	COG0091	COG0242	COG1287	COG1663
	COG0325	COG0228	COG0198	COG0566	COG1294	COG0646	COG0578	COG0096	COG0620	COG0318	COG1519
	COG0329	COG0279	COG0200	COG0688	COG1463	COG0652	COG0584	COG0097	COG1044	COG0344	COG1975
	COG0440	COG0361	COG0203	COG0694	COG1838	COG0685	COG0605	COG0102	COG0144	COG0416	COG1529
	COG0574	COG0363	COG0255	COG0747	COG1951	COG0705	COG0613	COG0185	COG0156	COG0477	COG2080
	COG0592	COG0365	COG0257	COG0784	COG0219	COG0709	COG0636	COG0197	COG0751	COG0575	COG1536
	COG0632	COG0392	COG0258	COG0822	COG0225	COG1118	COG0686	COG0199	COG0752	COG1560	COG1843
	COG0652	COG0483	COG0504	COG1022	COG0286	COG1252	COG0740	COG0201	COG1032	COG0707	COG3090
	COG0753	COG0576	COG0513	COG1042	COG0500	COG1410	COG0760	COG0203	COG1092	COG0206	COG1593
	COG1014	COG0646	COG0523	COG1150	COG0539	COG1502	COG0764	COG0216	COG1351	COG0768	COG3206
	COG1082	COG0698	COG1643	COG1157	COG0565	COG1544	COG0788	COG0222	COG2008	COG0769	COG1596
	COG1177	COG0702	COG2265	COG1254	COG0639	COG2208	COG0810	COG0233	COG2379	COG0771	COG1999
	COG1611	COG0794	COG0027	COG1607	COG0725	COG2920	COG1226	COG0238	COG2872	COG0772	COG4232
	COG1915	COG0803	COG0190	COG1620	COG0742	COG0217	COG1739	COG0256	COG0251	COG0849	COG1651
	COG2249	COG0837	COG0212	COG1653	COG0861	COG0236	COG2225	COG0261	COG0270	COG1181	COG1677
	COG2898	COG0854	COG0283	COG1760	COG1002	COG0296	COG2515	COG0268	COG0688	COG1589	COG2063
	NOG11255	COG1117	COG0284	COG1802	COG1032	COG0297	COG2804	COG0324	COG3033	COG0749	COG1706
	COG0020	COG1154	COG0422	COG1832	COG1189	COG0406	COG2855	COG0360	COG0082	COG0323	COG1924
	COG0109	COG1175	COG0593	COG1882	COG1385	COG0662	COG2857	COG0361	COG0128	COG0389	COG1775
	COG0164	COG1461	COG0788	COG1979	COG1853	COG0836	COG3635	COG0481	COG0134	COG0420	COG1951
	COG0204	COG1494	COG0857	COG2009	COG1903	COG1208	COG0040	COG0532	COG0135	COG0507	COG1838
	COG0233	COG1762	COG0059	COG2048	COG1989	COG1209	COG0131	COG0621	COG0512	COG1074	COG2068
	COG0264	COG1830	COG0110	COG2107	COG1995	COG4284	COG0309	COG1186	COG0547	COG0216	COG2087
	COG0324	COG2008	COG0163	COG2186	COG2226	COG0285	COG0352	COG5459	COG0757	COG0229	COG2038
	COG0382	COG2022	COG0204	COG2264	COG2241	COG0726	COG0611	NOG74699	COG0777	COG0573	COG2156
	COG0416	COG2390	COG0275	COG2265	COG2242	COG0777	COG1691	COG0250	COG0841	COG0226	COG2060
	COG0429	COG2608	COG0282	COG2870	COG2519	COG0790	COG2204	COG0264	COG1177	COG0581	COG2216
	COG0463	COG2877	COG0293	COG3279	COG2853	COG2818	COG0062	COG0544	COG1522	COG1117	COG4175
	COG0472	COG3836	COG0320	COG3635	COG0038	COG0127	COG0043	COG1825	COG1593	COG2885	COG2113
	COG0575	COG0051	COG0331	COG4097	COG0133	COG0228	COG0063	COG2046	COG3444	COG0336	COG4176
	COG0743	COG0093	COG0332	COG4747	COG0241	COG0692	COG0323	COG0211	COG0241	COG0806	COG2205
	COG0750	COG0094	COG0360	COG4753	COG0461	COG1559	COG0391	COG0335	COG0613	COG1413	COG2884
	COG0763	COG0097	COG0403	COG0157	COG0476	COG2233	COG1080	COG0513	COG0739	COG0576	COG2177
	COG0764	COG0103	COG0437	COG0379	COG0529	COG2258	COG1762	COG0781	COG0810	COG1420	COG2608
	COG1043	COG0144	COG0451	COG0410	COG0646	NOG10078	COG1925	COG0355	COG1270	COG0437	COG2217
	COG1208	COG0185	COG0461	COG1271	COG0652	COG0054	COG3412	COG0196	COG1387	COG0331	COG3412
	COG4775	COG0203	COG0479	COG1294	COG0685	COG0554	COG0733	COG0241	COG2087	COG0332	COG2376
	COG0036	COG0255	COG0566	COG1463	COG0705	COG0803	COG1112	COG0307	COG0086	COG0623	COG3444
	COG0057	COG0257	COG0683	COG1838	COG0709	COG1985	COG0304	COG0406	COG0227	COG0736	COG2893
	COG0186	COG0258	COG0688	COG1951	COG1118	COG3267	COG0607	COG0482	COG0254	COG0777	COG3716
	COG0205	COG0504	COG0694	COG0219	COG1252	COG0194	COG0736	COG0632	COG0257	COG1009	COG3638
	COG0228	COG0523	COG0747	COG0225	COG1410	COG0465	COG0777	COG0647	COG0267	COG1104	COG3221
	COG0279	COG0843	COG0822	COG0286	COG1502	COG0720	COG2194	COG3119	COG0291	COG1143	COG3639
	COG0361	COG1080	COG1022	COG0539	COG1544	COG1043	COG0048	COG0071	COG0292	COG1894	COG3260
	COG0363	COG1622	COG1042	COG0565	COG1959	COG0038	COG0050	COG0356	COG0481	COG0452	COG4239
	COG0365	COG1643	COG1150	COG0725	COG2208	COG0474	COG0051	COG0712	COG0571	COG0237	COG4174
	COG0392	COG2265	COG1157	COG0742	COG2920	COG0801	COG0081	COG1227	COG0724	COG0669	COG4658
	COG0483	COG0027	COG1254	COG0861	COG0217	COG1226	COG0096	COG1622	COG0756	COG0554	COG4656
	COG0576	COG0190	COG1607	COG1002	COG0296	COG0048	COG0097	COG1845	COG0760	COG0279	COG4657
	COG0698	COG0212	COG1620	COG1032	COG0297	COG0103	COG0102	COG0331	COG2264	COG0348	COG4660
	COG0702	COG0283	COG1653	COG1189	COG0406	COG0234	COG0185	COG0359	COG0818	COG0446	COG4794
	COG0794	COG0284	COG1760	COG1385	COG0662	COG0240	COG0199	COG0465	COG0169	COG0709	COG4790
	COG0803	COG0422	COG1802	COG1452	COG0836	COG0242	COG0203	COG0843	COG0283	COG0841	COG0421
	COG0822	COG0593	COG1832	COG1853	COG1208	COG0578	COG0216	NOG87654	COG0470	COG1526	COG0019
	COG0837	COG0788	COG1979	COG1903	COG1209	COG0584	COG0222	COG0304	COG0084	COG2005	COG0508
	COG0854	COG0857	COG2009	COG1989	COG4284	COG0605	COG0233	COG0371	COG0187	COG2132	COG0022
	COG1117	COG0059	COG2048	COG1995	COG4413	COG0613	COG0238	COG0444	COG0188	COG2197	COG1071
	COG1154	COG0110	COG2107	COG2226	COG0285	COG0636	COG0256	COG0477	COG0195	COG3260	COG1161
	COG1175	COG0163	COG2181	COG2241	COG0726	COG0740	COG0261	COG0484	COG0258	COG3261	COG0024
	COG1461	COG0204	COG2186	COG2242	COG0777	COG0764	COG0264	COG0552	COG0474	COG3303	COG0026
	COG1494	COG0275	COG2207	COG2519	COG0790	COG0788	COG0268	COG0588	COG0504	COG3383	COG0626
	COG1762	COG0282	COG2264	COG2853	COG2818	COG0810	COG0360	COG0695	COG0525	COG5557	COG0140
	COG1830	COG0293	COG2870	COG0038	COG0127	COG1526	COG0361	COG0815	COG0537	COG0743	COG3705
	COG2008	COG0321	COG3279	COG0241	COG0228	COG1739	COG0481	COG1044	COG0842	COG0245	COG0711
	COG2022	COG0332	COG3635	COG0476	COG0692	COG2225	COG0532	COG1136	COG1185	COG0761	COG0366
	COG2390	COG0360	COG4097	COG0646	COG0740	COG2461	COG0621	COG1560	COG1191	COG0821	COG0448
	COG2608	COG0403	COG4747	COG0685	COG1559	COG2515	COG5459	COG1775	COG1197	COG1211	COG0083
	COG2877	COG0437	COG4753	COG0705	COG2233	COG2804	NOG74699	COG1924	COG1236	COG1947	COG1612
	COG3836	COG0438	COG0157	COG0709	COG2258	COG4775	COG0806	COG3153	COG1243	COG0247	COG0337
	COG0050	COG0451	COG0379	COG1080	NOG10078	COG5557	COG0250	COG4608	COG1508	COG1139	COG1562
	COG0093	COG0479	COG0410	COG1091	COG0054	COG0040	COG0544	COG5001	COG1643	COG0629	COG0155
	COG0097	COG0566	COG0571	COG1118	COG0554	COG0131	COG0776	COG0438	COG2183	COG1194	COG0369
	COG0144	COG0655	COG1271	COG1252	COG0803	COG0309	COG1825	COG0677	COG3437	COG1158	COG0364
	COG0185	COG0683	COG1294	COG1410	COG1985	COG0352	COG2046	COG1004	COG0466	COG0604	COG0418
	COG0203	COG0688	COG1463	COG1502	COG3267	COG0611	COG0211	COG1449	COG0550	COG0251	COG0407
	COG0222	COG0694	COG1838	COG1522	COG0194	COG1691	COG0257	COG1640	COG0551	COG1335	COG1314
	COG0250	COG0747	COG1951	COG1544	COG0465	COG0648	COG0335	COG0413	COG0776	COG0735	COG0850
	COG0255	COG0822	COG0219	COG1959	COG0653	COG2204	COG0336	COG0694	COG0541	COG0525	COG2894
	COG0257	COG1022	COG0225	COG2208	COG0720	COG0062	COG0781	COG0822	COG0330	COG0847	COG0377
	COG0258	COG1042	COG0286	COG2391	COG1043	COG0043	COG0355	COG4747	COG1026	COG2265	COG0545
	COG0504	COG1119	COG0445	COG2920	COG0474	COG0063	COG1219	COG0147	COG1212	COG0260	COG0649
	COG0523	COG1150	COG0539	COG0217	COG0801	COG0323	COG0210	COG0587	COG1475	COG0265	COG0838
	COG0708	COG1157	COG0565	COG0296	COG1226	COG0391	COG0053	COG0597	COG0125	COG0266	COG0852
	COG1080	COG1254	COG0725	COG0297	COG0048	COG1080	COG0474	COG0061	COG0209	COG0272	COG1005
	COG1226	COG1522	COG0861	COG0406	COG0103	COG1762	COG0196	COG0686	COG0322	COG0275	COG1008
	COG1622	COG1607	COG1002	COG0662	COG0234	COG1925	COG0241	COG0799	COG0526	COG2001	COG1199
	COG1643	COG1620	COG1032	COG0836	COG0240	COG3412	COG0307	COG0824	COG0695	COG0859	COG0278
	COG2265	COG1653	COG1189	COG1208	COG0242	COG0733	COG0482	COG1051	COG0708	COG0857	COG0271
	COG2519	COG1760	COG1385	COG1209	COG0578	COG1112	COG0632	COG0533	COG0749	COG3426	COG0276
	COG0027	COG1802	COG1452	COG4284	COG0584	COG0304	COG0647	COG0322	COG0795	COG1080	COG0722
	COG0212	COG1832	COG1853	COG4413	COG0588	COG0607	COG3119	COG0683	COG0847	COG0283	COG1539
	COG0283	COG1838	COG1903	COG0285	COG0605	COG0736	COG0071	COG0758	COG1160	COG2233	COG0294
	COG0284	COG1951	COG1989	COG0726	COG0613	COG0825	COG0356	COG1959	COG1331	COG0801	COG1523
	COG0422	COG1979	COG1995	COG0777	COG0636	COG0849	COG0712	COG0068	COG2131	COG0610	COG0633
	COG0593	COG2009	COG2226	COG0790	COG0788	COG2194	COG0843	COG0374	COG2812	COG0286	COG0316
	COG0788	COG2048	COG2241	COG2818	COG0810	COG0050	COG1227	COG0375	COG0133	COG0732	COG0511
	COG0857	COG2107	COG2242	COG0127	COG1526	COG0185	COG1622	COG0378	COG2089	COG0659	COG0557
	COG0038	COG2181	COG2519	COG0228	COG1620	COG0203	COG1845	COG0409	COG0761	COG0288	COG0349
	COG0059	COG2186	COG2853	COG0692	COG1739	COG0216	NOG87654	COG0680	COG0843	COG0536	COG4581
	COG0110	COG2207	COG0038	COG0740	COG2225	COG0222	COG0359	COG1740	COG1009	COG0315	COG0819
	COG0163	COG2264	COG0241	COG1559	COG2461	COG0238	COG0465	COG0294	COG1999	COG0303	COG1381
	COG0275	COG2870	COG0646	COG2258	COG2515	COG0256	COG0371	COG0589	COG0331	COG0521	COG0353
	COG0282	COG3279	COG0685	NOG10078	COG2804	COG0261	COG0444	COG1220	COG0438	COG1763	COG0362
	COG0293	COG3635	COG0705	COG0054	COG5557	COG0268	COG0477	COG0619	COG0655	COG2896	COG0363
	COG0321	COG4097	COG0709	COG0554	COG0040	COG0361	COG0484	COG0242	COG0766	COG0655	COG0372
	COG0332	COG4747	COG1080	COG0803	COG0131	COG0481	COG0526	COG0525	COG0824	COG0824	COG1007
	COG0351	COG4753	COG1091	COG1516	COG0159	COG0532	COG0552	COG0795	COG1043	COG0358	COG0804
	COG0360	COG0379	COG1118	COG1985	COG0258	COG0621	COG0588	COG0403	COG1087	COG0305	COG0378
	COG0403	COG0410	COG1252	COG3267	COG0309	COG5459	COG0695	COG0486	COG1088	COG1198	COG0829
	COG0413	COG0571	COG1309	COG0465	COG0352	NOG74699	COG0815	COG0509	COG1209	COG2812	COG0830
	COG0437	COG1271	COG1410	COG0607	COG0611	COG0195	COG1044	COG0742	COG1541	COG0619	COG0831
	COG0438	COG1294	COG1502	COG0653	COG1691	COG0211	COG1136	COG0751	COG1560	COG0310	COG0832
	COG0451	COG1463	COG1522	COG0720	COG0210	COG0250	COG1560	COG0752	COG1682	COG5266	COG2371
	COG0479	COG0084	COG1544	COG1589	COG0648	COG0806	COG1775	COG1003	COG1696	COG0596	COG0386
	COG0501	COG0219	COG1959	COG0229	COG0062	COG0842	COG1924	COG1032	COG1979	COG1028	COG0665
	COG0655	COG0225	COG2208	COG0474	COG0043	COG0544	COG3153	COG1092	COG2148	COG0321	COG0467
	COG0683	COG0286	COG2391	COG0801	COG0063	COG0552	COG4608	COG1351	COG2755	COG0320	COG1466
	COG0688	COG0445	COG2920	COG1226	COG0323	COG0776	COG5001	COG2379	COG3153	COG3727	COG2166
	COG0694	COG0539	COG0217	COG0048	COG0391	COG1825	COG0438	COG2872	COG0476	COG1083	COG0520
	COG0747	COG0565	COG0296	COG0103	COG1080	COG2046	COG0677	COG4123	COG1089	COG1778	COG1793
	COG1042	COG0725	COG0297	COG0234	COG1762	COG3276	COG1004	COG0251	COG0212	COG2089	COG0715
	COG1119	COG0861	COG0406	COG0240	COG1925	COG0227	COG1449	COG0270	COG0285	COG2262	COG0600
	COG1150	COG1002	COG0438	COG0242	COG3412	COG0257	COG1640	COG0531	COG0403	COG0566	COG1116
	COG1157	COG1032	COG0662	COG0330	COG0733	COG0335	COG0413	COG0842	COG0509	COG0825	COG0723
	COG1254	COG1189	COG0836	COG0355	COG1112	COG0336	COG0822	COG1385	COG0681	COG2070	COG1290
	COG1522	COG1385	COG1209	COG0457	COG0304	COG0781	COG4747	COG2226	COG0740	COG1862	COG0713
	COG1607	COG1452	COG4413	COG0578	COG0607	COG0355	COG0147	COG3033	COG1003	COG0491	COG0839
	COG1620	COG1853	COG0285	COG0584	COG0736	COG0571	COG0525	COG0135	COG2241	COG0346	NOG07076
	COG1653	COG1989	COG0304	COG0588	COG0825	COG0210	COG0587	COG0512	COG0765	COG3604	NOG08035
	COG1760	COG1995	COG0584	COG0605	COG0849	COG0053	COG0597	COG0547	COG0789	COG0352	NOG14679
	COG1802	COG2226	COG0726	COG0613	COG0544	COG0196	COG0061	COG0757	COG0236	COG0351	COG2227
	COG1832	COG2519	COG0777	COG0636	COG2194	COG0307	COG0799	COG0777	COG1237	COG0611	COG0654
	COG1838	COG2853	COG0790	COG0810	COG0050	COG0482	COG0824	COG0825	COG1559	COG0693	COG2226
	COG1979	COG0038	COG2818	COG1526	COG0203	COG0632	COG1051	COG0841	COG0617	COG2022	COG0661
	COG2009	COG0229	COG0228	COG1739	COG0211	COG0647	COG0533	COG1522	COG1345	COG2145	COG1826
	COG2048	COG0241	COG0692	COG2225	COG0216	COG3119	COG0322	COG1593	COG2350	COG2240	COG0805
	COG2107	COG0685	COG0740	COG2461	COG0222	COG0071	COG0683	COG3444	COG3119	COG1060	COG0851
	COG2181	COG0705	COG1559	COG2515	COG0238	COG0168	COG0758	COG3716	COG3836	COG0718	COG2017
	COG2186	COG0709	COG2258	COG2804	COG0250	COG0356	COG1959	NOG85083	COG0168	COG0353	COG1087
	COG2207	COG0780	NOG10078	COG5557	COG0257	COG0712	COG1522	COG0810	COG0219	COG0647	COG1169
	COG2264	COG0814	COG0054	COG0040	COG0261	COG0843	COG0068	COG1270	COG0286	COG1042	COG1165
	COG2755	COG1091	COG0554	COG0131	COG0268	COG1193	COG0374	COG1387	COG0515	COG1607	COG1840
	COG2870	COG1118	COG0803	COG0258	COG0355	COG1227	COG0375	COG2087	COG0863	COG1918	COG1178
	COG3279	COG1221	COG1516	COG0309	COG0481	COG1622	COG0378	COG0227	COG1385	COG0370	COG1233
	COG3635	COG1252	COG1985	COG0352	COG0532	COG1845	COG0409	COG0254	COG1989	COG0371	COG1240
	COG4097	COG1410	COG3267	COG0611	COG0621	COG2885	COG0680	COG0257	COG2519	COG2376	COG1239
	COG4747	COG1502	COG0465	COG1691	COG5459	NOG87654	COG1740	COG0267	COG0730	COG0378	COG1429
	COG4753	COG1544	COG0653	COG0210	NOG74699	COG0359	COG0294	COG0291	COG1739	COG0454	COG3288
	COG0379	COG1959	COG0720	COG0238	COG0195	COG0371	COG0589	COG0541	COG0601	COG1974	COG1282
	COG0410	COG2391	COG0825	COG0587	COG0806	COG0444	COG1026	COG0571	COG0696	COG0394	NOG04227
	COG0571	COG2920	COG1418	COG0648	COG0552	COG0477	COG1220	COG0756	COG0352	COG3206	COG1386
	COG1159	COG0217	COG1589	COG0062	COG0589	COG0484	COG3839	COG1055	COG0554	COG1175	COG1354
	COG1271	COG0296	COG0229	COG0043	COG1825	COG0526	COG0619	COG0818	COG0848	COG0395	COG2010
	COG1294	COG0297	COG0412	COG0063	COG2046	COG0588	COG0795	COG0169	COG0500	COG1653	COG4451
	COG1463	COG0406	COG0589	COG0323	COG3276	COG0695	COG0403	COG1088	COG0502	COG3839	COG1850
	COG0084	COG0662	COG0801	COG0391	COG0227	COG0815	COG0509	COG0125	COG0835	COG0719	COG3959
	COG0219	COG0836	COG1226	COG1762	COG0335	COG1136	COG0751	COG0084	COG1268	COG0396	COG3958
	COG0225	COG1209	COG0103	COG1925	COG0336	COG1560	COG0752	COG0470	COG0159	COG0398	NOG05023
	COG0286	COG4413	COG0234	COG3412	COG0781	COG1775	COG1003	COG1559	COG0682	COG0677	NOG04867
	COG0445	COG0285	COG0240	COG0733	COG0571	COG1924	COG1032	COG0187	COG0412	COG1089	NOG10575
	COG0539	COG0304	COG0242	COG1112	COG0053	COG3153	COG1092	COG0195	COG1253	COG1898	NOG05024
	COG0565	COG0305	COG0355	COG0304	COG1433	COG4608	COG1351	COG0258	COG0725	COG2148	NOG04871
	COG0725	COG0512	COG0578	COG0712	COG0196	COG5001	COG2379	COG0466	COG1189	COG1975	NOG05025
	COG0861	COG0584	COG0587	COG0736	COG0307	COG0438	COG4123	COG0474	COG2226	COG2080	NOG05026
	COG1002	COG0726	COG0588	COG0749	COG0482	COG0629	COG0251	COG0504	COG2242	COG1055	NOG05777
	COG1032	COG0777	COG0613	COG0825	COG0632	COG0677	COG0270	COG1185	COG2853	COG0411	NOG07088
	COG1189	COG0790	COG0636	COG0849	COG0647	COG0732	COG0521	COG1191	COG1060	COG0410	NOG39942
	COG1385	COG2818	COG0810	COG0206	COG3119	COG1004	COG0531	COG1194	COG0489	COG0559	NOG06294
	COG1452	COG0692	COG1526	COG0544	COG0071	COG1185	COG0842	COG1197	COG1091	COG0683	NOG07087
	COG1853	COG0740	COG1528	COG2194	COG0168	COG1449	COG3033	COG1236	COG0145	COG4177	NOG08121
	COG1989	COG1559	COG1739	COG0050	COG0356	COG1640	COG0512	COG1243	COG0825	COG0414	NOG08122
	COG1995	COG2258	COG2225	COG0211	COG0712	COG0413	COG0547	COG1328	COG1004	COG1773	COG1448
	COG2226	NOG10078	COG2461	COG0216	COG0843	COG0583	COG0757	COG1508	COG1080	COG0426	COG0567
	COG2853	COG0554	COG2515	COG0222	COG1009	COG0147	COG0650	COG2159	COG1530	COG1013	COG1841
	COG4105	COG1516	COG2804	COG0250	COG1193	COG0525	COG0651	COG2183	COG1040	COG2181	COG0671
	COG0229	COG1985	COG4624	COG0251	COG1227	COG0587	COG0825	COG3437	COG1691	COG0463	COG0076
	COG0241	COG3267	COG5557	COG0257	COG1622	COG0597	COG0841	COG3604	COG2186	COG0438	COG1597
	COG0494	COG0294	COG0131	COG0261	COG1845	COG0812	COG1180	COG3706	COG0321	COG1216	COG1605
	COG0685	COG0465	COG0766	COG0268	COG2885	COG0061	COG3444	COG5616	COG1607	COG0694	COG0333
	COG0705	COG0653	COG0206	COG0335	NOG87654	COG0799	COG3716	NOG76368	COG4591	COG0822	COG0833
	COG0709	COG0720	COG0309	COG0336	COG0359	COG0824	NOG85083	COG0457	COG0799	COG0601	COG2895
	COG0780	COG0825	COG0351	COG0481	COG0371	COG1051	COG1270	COG0550	COG1051	COG0444	COG1250
	COG0814	COG1083	COG0352	COG0532	COG0444	COG0533	COG1387	COG0551	COG0662	COG0747	COG0183
	COG1091	COG1589	COG0544	COG0621	COG0454	COG0159	COG2087	COG0776	COG1762	COG1173	COG3115
	COG1221	COG0412	COG0611	COG0695	COG0526	COG0322	COG0227	COG0330	COG0164	COG4166	COG0262
	COG1252	COG0589	COG1691	COG1528	COG0695	COG0683	COG0254	COG1293	COG0328	COG4608	COG0207
	COG1410	COG0636	COG0210	COG5459	COG0782	COG0758	COG0267	COG1026	COG0763	COG0445	COG0208
	COG1502	COG0801	COG0238	NOG74699	COG0815	COG1959	COG0291	COG1212	COG0836	COG0486	COG1034
	COG1544	COG1132	COG0648	COG0195	COG1136	COG1396	COG0541	COG0806	COG0475	COG0607	COG1905
	COG1959	COG1226	COG0062	COG0806	COG1560	COG1522	COG0571	COG1999	COG0569	COG1207	COG0419
	COG2240	COG0234	COG0043	COG0552	COG1775	COG0068	COG0756	COG0336	COG1226	COG0492	COG0314
	COG2391	COG0240	COG0063	COG0589	COG1924	COG0374	COG1055	COG1253	COG1348	COG1225	COG2030
	COG2920	COG0242	COG0323	COG2046	COG3153	COG0375	COG0818	COG1463	COG2710	COG2077	COG3852
	COG4166	COG0355	COG0391	COG3276	COG4608	COG0378	COG0169	COG1475	COG2818	COG0451	COG0689
	COG4175	COG0552	COG1925	COG0227	COG5001	COG0409	COG1088	COG0209	COG0217	COG0455	COG1048
	COG0217	COG0578	COG3412	COG0781	COG0438	COG0680	COG0084	COG0328	COG0535	COG1419	COG1877
	COG0296	COG0587	COG3829	COG0571	COG0629	COG1138	COG0125	COG0526	COG0536	COG1868	COG0380
	COG0297	COG0588	COG0733	COG0763	COG0677	COG1740	COG0258	COG0616	COG0768	COG0456	COG0677
	COG0406	COG0810	COG1112	COG0053	COG0708	COG1696	COG0470	COG0708	COG0790	COG0457	COG0381
	COG0662	COG1055	COG0270	COG1433	COG0732	COG0206	COG1559	COG0749	COG0814	COG0526	COG1076
	COG0836	COG1528	COG0712	COG0196	COG1004	COG0225	COG0195	COG0847	COG1151	COG0642	COG2146
	COG1087	COG1739	COG0736	COG0307	COG1185	COG0294	COG0466	COG1074	COG1207	COG0784	COG2137
	COG1209	COG2225	COG0749	COG0482	COG1449	COG0589	COG0504	COG1331	COG1396	COG0537	COG2142
	COG4413	COG2461	COG0849	COG0632	COG1640	COG1026	COG0782	COG2063	COG1606	COG0589	COG2609
	COG0251	COG2515	COG2194	COG0647	COG0413	COG1220	COG1185	COG2812	COG2348	COG1219	COG1118
	COG0285	COG2804	COG0050	COG3119	COG0147	COG3839	COG1191	COG2885	COG0492	COG0466	COG0555
	COG0304	COG4624	COG0211	COG0071	COG0525	COG5405	COG1194	COG3378	COG1217	COG1067	COG4208
	COG0305	COG5557	COG0216	COG0168	COG0587	COG0619	COG1197	NOG81690	COG2221	COG1220	COG2025
	COG0512	COG0781	COG0222	COG0356	COG0597	COG0403	COG1236	COG2089	COG0650	COG5405	COG0644
	COG0584	COG0071	COG0250	COG0843	COG0812	COG0489	COG1243	COG0761	COG0177	COG0497	COG2086
	COG0726	COG0206	COG0251	COG1009	COG1987	COG0795	COG1328	COG1009	COG0266	COG2256	COG2114
	COG0777	COG0309	COG0261	COG1193	COG0061	COG0509	COG1508	COG0321	COG0648	COG1180	COG0664
	COG0790	COG0351	COG0268	COG1227	COG0494	COG0751	COG2159	COG0491	COG1194	COG0587	COG2111
	COG1477	COG0352	COG0335	COG1622	COG0497	COG0752	COG2183	COG0655	COG0210	COG0472	COG1006
	COG2818	COG0413	COG0336	COG1845	COG0799	COG1092	COG3437	COG0766	COG0178	COG0770	COG1021
	COG0692	COG0544	COG0481	COG1862	COG0824	COG1351	COG3604	COG1043	COG0556	COG0475	COG1020
	COG0740	COG0611	COG0532	COG2885	COG1051	COG2379	COG3706	COG1087	COG0491	COG0842	COG1535
	COG2258	COG1691	COG0621	NOG87654	COG0533	COG4123	COG5616	COG1541	COG2080	COG2217	COG2091
	NOG10078	COG0210	COG0695	COG0359	COG0322	COG0251	NOG76368	COG1682	COG2159	COG1004	COG3208
	COG1121	COG0238	COG5459	COG0823	COG0683	COG0270	COG0457	COG1696	COG1298	COG1596	COG1299
	COG1192	COG0648	NOG74699	COG1194	COG0758	COG0454	COG0550	COG2148	COG0593	COG4624	COG1105
	COG1198	COG0847	COG0195	COG0322	COG1522	COG0521	COG0551	COG2755	COG1674	COG1001	COG1445
	COG1516	COG1862	COG0428	COG0371	COG0068	COG0531	COG0330	COG2911	COG3449	COG1012	COG1464
	COG1985	COG0062	COG0806	COG0444	COG0374	COG3033	COG1293	COG3075	COG1077	COG1522	COG1135
	COG3267	COG0043	COG0552	COG0782	COG0375	COG0512	COG0428	COG0476	COG1878	COG0724	COG2011
	COG0294	COG0063	COG2046	COG0815	COG0378	COG0547	COG1212	COG1089	COG2920	COG2202	COG1251
	COG0465	COG0323	COG3276	COG1136	COG0409	COG0757	COG1999	COG2360	COG3383	COG2203	COG4668
	COG0653	COG0391	COG0227	COG1560	COG0680	COG0650	COG1253	COG0285	COG2893	COG0794	COG1380
	COG0720	COG1925	COG0781	COG1775	COG1138	COG0651	COG1475	COG0681	COG3716	COG1082	COG1346
	COG0825	COG2201	COG0164	COG1924	COG1280	COG1180	COG0209	COG2076	COG0225	COG3119	COG4775
	COG1083	COG3412	COG0053	COG3153	COG1740	COG2197	COG0328	COG2241	COG0742	COG1348	COG1520
	COG1589	COG3829	COG1433	COG4608	COG3261	COG3716	COG0708	COG0765	COG0193	COG0535	COG1613
	COG2089	COG0733	COG0196	COG0438	COG1696	NOG85083	COG0749	COG0236	COG0779	COG2710	COG2057
	COG0412	COG1112	COG0307	COG0550	COG0206	COG1270	COG0847	COG1237	COG1158	COG2127	COG1788
	COG0589	COG1253	COG0632	COG0677	COG0294	COG1387	COG1074	COG0617	COG0632	COG0776	COG3125
	COG0801	COG0270	COG0647	COG0708	COG1026	COG2087	COG1331	COG1345	COG0341	COG2177	COG2049
	COG1132	COG0712	COG3119	COG0732	COG1077	COG0254	COG2063	COG2350	COG0342	COG2884	COG1984
	COG0071	COG0736	COG0071	COG1004	COG1220	COG0267	COG2812	COG0168	COG0552	COG0557	COG4795
	COG0234	COG0749	COG0168	COG1449	COG2197	COG0541	COG2885	COG0219	COG0653	COG1183	COG2165
	COG0240	COG0849	COG0356	COG1640	COG3839	COG0756	COG3378	COG0286	COG0706	COG1092	COG2204
	COG0242	COG0774	COG0843	COG0413	COG5405	COG1055	NOG81690	COG0725	COG1287	COG1734	COG2225
	COG0355	COG2194	COG1009	COG0147	COG0619	COG0818	COG2089	COG0863	COG1589	COG0704	COG2224
	COG0587	COG0050	COG1077	COG0597	COG0403	COG1088	COG0761	COG1002	COG1862	COG1136	COG3279
	COG0588	COG0211	COG1158	COG0812	COG0489	COG0084	COG1009	COG1189	COG1328	COG0577	COG2972
	COG0695	COG0222	COG1193	COG1749	COG0795	COG0125	COG0321	COG1519	COG0318	COG0584	COG2987
	COG0756	COG0250	COG1227	COG1987	COG0509	COG0258	COG0463	COG1903	COG0332	COG3075	COG2986
	COG0810	COG0251	COG1622	COG0061	COG0751	COG0470	COG0491	COG1989	COG0344	COG0692	COG3188
	COG1055	COG0261	COG1845	COG0494	COG0752	COG0466	COG0655	COG2242	COG0398	COG0682	COG3121
	COG1528	COG0268	COG1862	COG0497	COG1092	COG0504	COG0766	COG2519	COG0416	COG4172	COG3539
	COG1739	COG0335	COG2885	COG0824	COG1351	COG0550	COG1043	COG2933	COG0575	COG0720	COG3724
	COG2225	COG0336	NOG87654	COG1051	COG2379	COG0768	COG1083	COG0730	COG0206	COG0602	COG3138
	COG2461	COG0481	COG0359	COG0533	COG4123	COG0780	COG1087	COG1490	COG0472	COG1328	COG4266
	COG2515	COG0532	COG0687	COG1999	COG0251	COG0782	COG1541	COG0696	COG0707	COG0640	COG3194
	COG2804	COG0621	COG0823	COG0683	COG0270	COG1191	COG1682	COG0352	COG0771	COG0614	COG4631
	COG4624	COG0695	COG1194	COG0758	COG0521	COG1194	COG1696	COG1397	COG0849	COG0609	COG4630
	COG5557	COG0779	COG0322	COG0068	COG0531	COG1197	COG2148	COG2145	COG2001	COG1120	COG5517
	COG0767	COG0806	COG0371	COG0374	COG0749	COG1236	COG2755	COG0583	COG0507	COG0617	COG4638
	COG0781	COG1066	COG0444	COG0375	COG0814	COG1243	COG2911	COG0848	COG0305	COG1122	COG0638
	COG1127	COG5459	COG0782	COG0378	COG3033	COG1328	COG3075	COG0507	COG0389	COG0817	COG0023
	COG0309	NOG74699	COG0815	COG0409	COG0512	COG1508	COG0476	COG0779	COG0420	COG0632	COG1222
	COG0352	COG0195	COG1136	COG0680	COG0757	COG2159	COG1089	COG0500	COG0586	COG2255	COG1601
	COG0544	COG0428	COG1560	COG1138	COG0651	COG2183	COG2360	COG0502	COG0720	COG0635	COG2016
	COG0611	COG0267	COG1775	COG1280	COG3274	COG3437	COG4221	COG0835	COG0812	COG1490	COG1084
	COG1691	COG0541	COG1924	COG1740	NOG85083	COG3604	COG0681	COG1268	COG1074	COG0745	COG1499
	COG1744	COG0691	COG3153	COG3261	COG1387	COG3706	COG2076	COG0159	COG1198	COG0834	COG2007
	COG0210	COG2046	COG4608	COG1696	COG2087	COG5616	COG2241	COG0682	COG1379	COG0840	COG1094
	COG0238	COG3276	COG0328	COG0209	COG0254	NOG76368	COG0765	COG4775	COG2256	COG1352	COG0030
	COG0359	COG0227	COG0550	COG0294	COG0267	COG0457	COG0236	COG0412	COG2854	COG2199	COG1358
	COG0648	COG0254	COG0677	COG0327	COG0541	COG0476	COG1237	COG2172	COG1012	COG2201	COG1383
	COG0806	COG1774	COG0708	COG1026	COG0756	COG0330	COG0617	COG2905	COG1215	COG2207	COG1471
	COG0847	COG0053	COG0732	COG1077	COG1055	COG1293	COG1345	COG2853	COG1528	COG3437	COG1552
	COG0062	COG1433	COG1004	COG1220	COG0818	COG0428	COG2350	NOG132257	COG0229	COG3706	COG1631
	COG0043	COG0196	COG1449	COG1420	COG1674	COG1999	COG2207	COG0489	COG0573	COG5001	COG1717
	COG0063	COG0307	COG1640	COG2197	COG1088	COG1253	COG0168	COG1091	COG0226	COG0643	COG1727
	COG0391	COG0632	COG3839	COG3839	COG0084	COG1475	COG0679	COG0145	COG0581	COG0835	COG1890
	COG1846	COG1267	COG0413	COG5405	COG0125	COG0209	COG2070	COG3550	COG1117	COG1871	COG1911
	COG1925	COG3119	COG0597	COG0619	COG0470	COG0328	COG0219	COG2186	COG2885	COG0651	COG1997
	COG2201	COG0168	COG0761	COG0403	COG0805	COG0708	COG0286	COG0451	NOG122519	COG0650	COG2004
	COG3412	COG0751	COG0812	COG0489	COG0457	COG0749	COG0725	COG1267	COG0336	COG0836	COG2051
	COG3829	COG1009	COG1026	COG0795	COG0466	COG0847	COG0821	COG2132	COG0806	COG0662	COG2053
	COG0733	COG1077	COG1047	COG2217	COG0550	COG1074	COG0863	COG4591	COG1413	COG1752	COG2058
	COG1112	COG1158	COG1749	COG0509	COG0768	COG1331	COG1002	NOG86592	COG1219	COG1519	COG2075
	COG1253	COG1192	COG1987	COG0751	COG0780	COG1345	COG1189	COG0164	COG1420	COG0716	COG2097
	COG0270	COG1193	COG0061	COG0752	COG1132	COG2063	COG1519	COG0763	COG0623	COG1176	COG2125
	COG0712	COG1227	COG0494	COG1092	COG1191	COG2812	COG1903	COG0475	COG0736	COG0687	COG2126
	COG0736	COG1475	COG0497	COG1351	COG1194	COG3378	COG1989	COG0569	COG1472	COG1177	COG2139
	COG0749	COG1845	COG0814	COG2379	COG1197	NOG81690	COG2242	COG1226	COG0584	COG3842	COG2147
	COG0774	COG2885	COG0824	COG4123	COG1236	COG2089	COG2933	COG1348	COG0279	COG0773	COG2157
	COG1842	NOG87654	COG1051	COG0270	COG1243	COG0761	COG0730	COG1525	COG0303	COG0812	COG2163
	COG2183	COG0359	COG0533	COG0521	COG1328	COG1009	COG1490	COG2710	COG0741	COG1921	COG2174
	COG1538	COG0687	COG1232	COG0814	COG1508	COG0321	COG0696	COG3303	COG1180	COG3276	COG2238
	COG2194	COG0823	COG0758	COG1087	COG2159	COG0463	COG2217	COG0535	COG1526	COG0725	COG2451
	COG0195	COG1194	COG0068	COG1272	COG2183	COG0491	COG0305	COG0536	COG2005	COG4149	COG5256
	COG0268	COG0322	COG0374	COG3033	COG3437	COG0655	COG1397	COG0707	COG2070	COG1215	COG1632
	COG0335	COG0371	COG0375	COG0512	COG3604	COG0766	COG2145	COG0768	COG2132	COG0726	COG1095
	COG0336	COG0444	COG0378	COG0757	COG3706	COG1083	COG0583	COG0814	COG2181	COG1121	COG1405
	COG0481	COG0597	COG0409	COG0651	COG5616	COG1087	COG0848	COG1151	COG2197	COG0741	COG1594
	COG0532	COG0782	COG0680	COG3274	NOG76368	COG1134	COG0507	COG1396	COG2896	COG0739	COG1644
	COG0621	COG0815	COG1138	NOG85083	COG0330	COG1541	COG0779	COG2348	COG3058	COG0750	COG1761
	COG0779	COG1004	COG1280	COG1387	COG1293	COG1682	COG0502	COG5009	COG3260	COG0860	COG1996
	COG1066	COG1136	COG1740	COG2087	COG0428	COG2148	COG0835	COG0492	COG3261	COG2951	COG2012
	COG5459	COG1508	COG3261	COG0254	COG1999	COG2755	COG1268	COG1217	COG3303	COG3951	COG2101
	NOG74699	COG1560	COG1696	COG0267	COG1253	COG2911	COG0159	COG2221	COG4624	COG1154	COG2092
	COG0428	COG1744	COG0294	COG0541	COG1475	COG3075	COG0682	COG3672	COG5557	COG0744	COG2167
	COG0061	COG1775	COG0327	COG0756	COG0209	COG1089	COG4775	COG0650	COG0743	COG1968	COG0105
	COG0267	COG1924	COG0745	COG1055	COG0328	COG2360	COG0412	COG0177	COG0245	COG0752	COG0122
	COG0541	COG3153	COG1220	COG0818	COG0847	COG4221	COG2172	COG0266	COG0821	COG0751	COG0846
	COG0691	COG4608	COG1420	COG1674	COG1074	COG0412	COG2905	COG0648	COG1211	COG1138	COG1093
	COG0718	COG0328	COG2197	COG1088	COG1331	COG0681	NOG132257	COG0210	COG1947	COG0755	COG0124
	COG0782	COG0550	COG3030	COG4789	COG1345	COG2076	COG0489	COG0178	COG1139	COG1043	COG1184
	COG2046	COG0677	COG5405	COG0084	COG2063	COG0765	COG1091	COG0415	COG1148	COG0763	COG1498
	COG3276	COG0708	COG0619	COG0125	COG2812	COG0416	COG1592	COG0497	COG1556	COG1044	COG1889
	COG0227	COG0732	COG0489	COG0805	COG3378	COG1237	COG3550	COG0556	COG1908	COG1663	COG2260
	COG1774	COG1449	COG0492	COG0466	NOG81690	COG1490	COG2186	COG1232	COG3075	COG2186	COG3277
	COG0053	COG1640	COG0795	COG0768	COG2089	COG0617	COG2220	COG1298	COG0629	COG0765	COG1374
	COG1433	COG3839	COG2217	COG0780	COG0761	COG2350	COG0451	COG0593	COG0325	COG1126	COG1976
	COG2518	COG1047	COG0509	COG1132	COG0321	COG2207	COG1267	COG1674	COG0735	COG0766	COG2136
	COG0307	COG0812	COG0751	COG1191	COG0463	COG0679	COG2132	COG3449	COG2608	COG1127	COG0673
	COG1267	COG1026	COG0752	COG1197	COG0491	COG0774	COG4591	COG0206	COG0457	COG0767	COG0153
	COG3119	COG1749	COG1092	COG1236	COG0655	COG2070	COG4149	COG1077	COG0705	COG1463	COG1085
	COG0168	COG1987	COG1351	COG1243	COG0766	COG0821	COG0687	COG1526	COG0861	COG5009	COG3425
	COG0751	COG0061	COG2183	COG1328	COG1083	COG0863	NOG86592	COG1878	COG3727	COG0787	COG2443
	COG1009	COG0494	COG2379	COG1508	COG1087	COG1519	COG0164	COG4117	COG0272	COG1792	COG0311
	COG1077	COG0497	COG4123	COG2159	COG1134	COG2933	COG0763	COG5557	COG0859	COG0774	COG0214
	COG1193	COG0640	COG0521	COG2183	COG1541	COG0730	COG1215	COG0358	COG3426	COG4105	COG1899
	COG1227	COG0824	COG1087	COG3437	COG1682	COG0696	COG0475	COG0606	COG4231	COG1853	COG2511
	COG1845	COG1051	COG1272	COG3706	COG1898	COG2217	COG0569	COG2893	COG2804	COG2200	COG0252
	COG2885	COG0533	COG3033	COG5616	COG2148	COG0305	COG2060	COG0225	COG0610	COG2208	COG0417
	NOG87654	COG1232	COG0512	NOG76368	COG2755	COG0494	COG1348	COG0193	COG0732	COG3920	COG1061
	COG0687	COG0681	COG0757	COG1293	COG2911	COG1162	COG1525	COG1158	COG0288	COG0802	COG1948
	COG0823	COG0758	COG0651	COG0428	COG3075	COG1397	COG2710	COG0341	COG0659	COG1192	COG1977
	COG1194	COG0068	COG3274	COG1253	COG1089	COG2145	COG3303	COG0342	COG0816	NOG41331	COG1311
	COG0322	COG0374	NOG85083	COG1475	COG2360	COG0848	COG0707	COG0653	COG0315	COG1291	COG1467
	COG0371	COG0375	COG1387	COG0328	COG4221	COG0164	COG0768	COG0706	COG0521	COG1360	COG2219
	COG0444	COG0378	COG2087	COG0821	COG0412	COG0507	COG0814	COG1287	COG1763	COG2877	COG1958
	COG0492	COG0409	COG0254	COG0847	COG0681	COG0779	COG1151	COG1589	COG1910	COG1108	COG0456
	COG0534	COG0680	COG0267	COG1074	COG2076	COG0502	COG1396	COG1862	COG0358	COG0803	COG0464
	COG0550	COG1138	COG0541	COG1331	COG0765	COG0835	COG2348	COG0782	COG0310	COG0811	COG1599
	COG0597	COG1280	COG0681	COG1345	COG0416	COG1268	COG5009	COG0318	COG1122	COG0810	COG1697
	COG0640	COG1740	COG0756	COG2063	COG0429	COG0315	COG0492	COG0332	COG5266	COG0848	COG0476
	COG0745	COG3261	COG1055	COG2812	COG1237	COG0682	COG1217	COG0344	COG2360	COG4206	COG1439
	COG0815	COG1696	COG0818	COG3378	COG1490	COG2172	COG2221	COG0398	COG0596	COG0823	COG0478
	COG1004	COG0327	COG1674	NOG81690	COG0617	COG2905	COG2391	COG0416	COG0320	COG0814	COG1204
	COG1136	COG0745	COG1088	COG1083	COG2350	NOG132257	COG3672	COG0575	COG1067	COG1959	COG1736
	COG1508	COG1220	COG4789	COG2089	COG2207	COG1091	COG0177	COG0472	COG1702	COG1729	COG4799
	COG1560	COG1420	COG0084	COG0761	COG2710	COG2095	COG0266	COG0771	COG0587	COG0845	COG3642
	COG1775	COG3030	COG0125	COG0321	COG0679	COG1592	COG0648	COG0773	COG1083	COG1538	COG0533
	COG1924	COG5405	COG0805	COG0463	COG0774	COG3550	COG0178	COG0849	COG1280	COG1131	COG1781
	COG2076	COG0619	COG0266	COG0491	COG2070	COG1802	COG0415	COG2001	COG1778	COG2274	COG1400
	COG3153	COG0489	COG0466	COG0655	COG0821	COG2186	COG0497	COG2884	COG0501	COG3279	COG1224
	COG4608	COG0492	COG0780	COG0766	COG0863	COG2220	COG0556	COG3599	COG0616	COG1903	COG2036
	COG0328	COG0795	COG1132	COG1134	COG1519	COG1267	COG0596	COG0305	COG1066	COG2241	COG1269
	COG0677	COG1490	COG1191	COG1541	COG2933	COG1272	COG0635	COG0389	COG1362	COG2242	COG1310
	COG0732	COG2217	COG1197	COG1558	COG0730	COG2132	COG1232	COG0420	COG1686	COG4231	COG2453
	COG1449	COG0509	COG1236	COG1682	COG0696	COG4591	COG1298	COG0586	COG4783	COG1026	COG1096
	COG1640	COG0752	COG1243	COG1898	COG2217	COG4149	COG0593	COG0780	COG0809	COG1047	COG1097
	COG1696	COG1092	COG1328	COG2148	COG0305	COG0687	COG0653	COG0812	COG0343	COG1528	COG2123
	COG3839	COG1351	COG1508	COG2755	COG1162	NOG86592	COG1674	COG1198	COG0454	COG1744	COG1763
	COG1047	COG2183	COG2159	COG2911	COG1397	COG0763	COG2896	COG1379	COG3604	COG1079	COG0746
	COG0728	COG2379	COG3437	COG3075	COG2145	COG0606	COG3449	COG2255	COG0351	COG3845	COG1474
	COG0812	COG4123	COG5616	COG4117	COG0848	COG1215	COG0206	COG2256	COG2145	COG4603	COG1208
	COG1026	COG0521	NOG76368	COG1089	COG0164	COG0475	COG0445	COG1215	COG2240	COG3412	COG5257
	COG1987	COG1087	COG1525	COG2360	COG0507	COG0569	COG0629	COG1528	COG0494	COG3980	COG1444
	COG3599	COG1131	COG1293	COG4221	COG0779	COG2060	COG1077	COG0229	COG0780	COG1209	COG1756
	COG0497	COG1272	COG0325	COG0412	COG0859	COG3640	COG1526	COG0573	COG0353	COG1134	COG1156
	COG0824	COG3033	COG1690	COG0681	COG0502	COG1348	COG1878	COG0226	COG0718	COG1556	COG1155
	COG1051	COG0757	COG1253	COG2076	COG0835	COG1525	COG4117	COG0581	COG1918	COG1151	COG1390
	COG0533	COG1792	COG1475	COG0735	COG1268	COG2710	COG5557	COG0704	COG0370	COG1593	COG1394
	COG1232	COG3283	COG0820	COG0765	COG0315	COG3303	COG0358	COG1117	COG1150	COG1150	COG1436
	COG1792	COG0651	COG0821	COG0416	COG0682	COG0707	COG0606	NOG122519	COG0497	COG1148	COG1527
	COG0489	COG1203	COG0847	COG0429	COG2172	COG0814	COG1117	COG1413	COG1974	COG1908	COG1372
	COG0681	COG3274	COG1074	COG1237	COG2905	COG1151	COG2893	COG1219	COG0392	COG2048	COG2182
	COG2077	NOG85083	COG1331	COG1490	NOG132257	COG2348	COG0225	COG1420	COG2898	COG1433	COG1241
	COG1217	COG0614	COG1345	COG0617	COG1091	COG0306	COG2518	COG0623	COG3920	COG1149	COG1245
	COG0068	COG1387	COG2063	COG2350	COG1198	COG0492	COG1158	COG0736	COG0640	COG1256	COG2811
	COG0374	COG2087	COG2812	COG2207	COG1413	COG1217	COG0341	COG1472	COG1596	COG1157	COG2106
	COG0375	COG0756	COG3378	COG2710	COG2095	COG2221	COG0342	COG0859	COG3206	COG1298	COG1603
	COG0378	COG0818	NOG81690	COG0679	COG1592	COG2391	COG0706	COG0303	COG4413	COG1317	COG1369
	COG0409	COG1674	COG1083	COG0774	COG2896	COG3672	COG1287	COG0714	COG0395	COG1338	COG1730
	COG0680	COG1088	COG2089	COG2070	COG0691	COG0177	COG1589	COG0741	COG3839	COG1344	COG1382
	COG1138	COG4789	COG0321	COG0863	COG3550	COG0266	COG1862	COG1180	COG0719	COG1377	COG1389
	COG1280	COG0805	COG0491	COG1519	COG0410	COG4658	COG0344	COG2005	COG0396	COG1450	COG1503
	COG1740	COG1677	COG0655	COG2933	COG2220	COG0178	COG0398	COG2070	COG0822	COG1536	COG1786
	COG3261	COG0266	COG1134	COG0730	COG1267	COG0389	COG0416	COG2181	COG0451	COG1558	COG1679
	COG2801	COG0466	COG1541	COG0696	COG1272	COG0415	COG0501	COG2197	COG0677	COG1677	COG1884
	COG0327	COG1191	COG1558	COG0305	COG2132	COG0497	COG0472	COG2896	COG1898	COG1684	COG1703
	COG0466	COG1197	COG1596	COG1162	COG4591	COG0556	COG0771	COG3058	COG1975	COG1766	COG2185
	COG1220	COG1236	COG1682	COG1397	COG4149	COG0635	COG0773	COG3260	COG2333	COG1815	COG1813
	COG1420	COG1243	COG1815	COG2145	COG0687	COG1232	COG0849	COG3261	COG1055	COG1843	COG3259
	COG3030	COG1328	COG1898	COG0848	NOG86592	COG1298	COG2001	COG4624	NOG126146	COG1886	COG1941
	COG4117	COG2159	COG2148	COG0164	COG0763	COG0445	COG2197	NOG75330	COG0411	COG1987	COG0572
	COG5405	COG3437	COG2755	COG0507	COG1126	COG0593	COG2884	COG0245	COG0410	COG4669	COG0035
	COG0619	COG5616	COG2911	COG0779	COG0606	COG0653	COG3599	COG0821	COG0559	COG4786	COG0690
	COG0795	NOG76368	COG3075	COG0859	COG1215	COG1674	COG0389	COG1211	COG0683	COG4789	COG0514
	COG1490	COG1525	COG4117	COG0502	COG0475	COG2896	COG0420	COG1947	COG4177	COG4791	COG2864
	COG2217	COG4802	NOG75072	COG0835	COG0569	COG3449	COG0586	COG1139	COG1521	COG4794	COG3005
	COG0509	COG1293	COG1089	COG1268	COG2060	COG0691	COG0780	COG1148	COG0426	COG3464	COG3043
	COG0752	COG1690	COG2360	COG0315	COG3640	COG1077	COG0812	COG1556	COG0463	COG1345	COG3062
	COG1092	COG0325	COG4221	COG0682	COG1348	COG4108	COG1162	COG1908	COG1216	COG1366	COG3381
	COG1351	COG1702	COG2076	COG2172	COG1525	COG0353	COG1198	COG0629	COG0826	COG1749	COG3066
	COG2379	COG1413	COG0765	COG2905	COG3303	COG1878	COG1379	COG0325	COG5009	COG2172	COG1866
	COG4123	COG0820	COG0416	COG1215	COG0707	COG4117	COG2003	COG0735	COG0747	COG1475	COG3029
	COG0521	COG0821	COG0429	NOG132257	COG1151	COG0358	COG2255	COG0272	COG1173	COG1212	COG3080
	COG1131	COG1074	COG1237	COG1198	COG2348	COG1117	COG2256	COG2608	COG4166	COG1221	COG2256
	COG1272	COG1331	COG1490	COG1413	COG0306	COG2893	COG2077	COG0860	COG0445	COG1842	COG2190
	COG3033	COG1345	COG0617	COG2095	COG0492	COG2518	COG1528	COG0642	COG0486	COG1271	COG2332
	COG0757	COG2063	COG2350	COG1551	COG1217	COG1947	COG0229	COG0705	COG3279	COG1516	COG0755
	COG3283	COG2812	COG0697	COG1592	COG2221	COG1158	COG0573	COG0791	COG1225	COG1706	COG3064
	COG0845	COG3378	COG1348	COG2896	COG2391	COG0341	COG0226	COG0767	COG2077	COG2063	COG1965
	COG1203	NOG81690	COG2710	COG0691	COG3672	COG0342	COG0581	COG3727	COG1846	COG1294	COG2115
	COG2963	COG0556	COG0679	COG3550	COG0177	COG0706	COG0704	NOG129950	COG0455	COG1699	COG1070
	NOG85083	COG0559	COG0774	COG1752	COG0266	COG1287	COG0745	COG3426	COG1419	COG2078	COG1172
	COG0614	COG2089	COG2070	COG2220	COG2878	COG1589	NOG122519	COG4231	COG1868	COG1355	COG1129
	COG1387	COG4177	COG0863	COG0415	COG4658	COG1862	COG0731	COG1521	COG0513	COG3550	COG1879
	COG1596	COG1134	COG1519	COG1232	COG0178	COG0344	COG1413	COG0610	COG0642	COG1396	COG1138
	COG2087	COG1216	COG2933	COG1267	COG0389	COG0398	COG1420	COG0732	COG0784	COG1989	COG3088
	COG0859	COG1541	COG0730	COG2132	COG0415	COG0501	COG0623	COG0288	COG2202	COG1459	COG4235
	COG1651	COG1558	COG1521	COG4591	COG0556	COG0472	COG1472	COG0659	COG2207	COG2804	COG1762
	COG0818	COG1596	COG0696	COG4149	COG1232	COG0771	COG0859	COG5405	COG0589	COG3218	COG2923
	COG1674	COG1682	COG0305	COG0687	COG1298	COG0773	COG0714	COG0816	COG1807	COG1465	COG1553
	COG1088	COG1815	COG1162	NOG86592	COG0445	COG1309	COG0741	COG2217	COG1220	COG1518	COG2891
	COG4789	COG1898	COG1397	COG1126	COG3449	COG2001	COG2005	NOG75715	COG5405	COG1468	COG4133
	COG0805	COG2148	COG2145	COG0606	COG4108	COG2884	COG2181	COG2077	COG0817	COG1529	COG2386
	COG1677	COG2755	COG0848	COG0475	COG0353	COG3599	COG3058	COG0315	COG1546	COG2068	COG3050
	COG0266	COG2911	COG0859	COG0569	COG1878	COG0420	COG3260	COG0521	COG2255	COG1580	COG2927
	COG1191	COG3075	COG0507	COG2060	COG4117	COG0586	COG3261	COG1162	COG1592	COG1638	COG3610
	COG1197	COG3206	COG0779	COG3640	COG0358	COG1198	COG3276	COG1763	COG1968	COG3090	COG2966
	COG1243	COG4117	COG0502	COG1348	COG2893	COG1379	COG4624	COG1910	COG2217	COG1691	COG3095
	COG1328	NOG75072	COG0835	COG1525	COG2518	COG2003	NOG75330	COG4221	COG1309	COG1606	COG3006
	COG2159	COG1089	COG1268	COG3303	COG1947	COG2255	COG0245	COG0310	COG1271	COG1620	COG3096
	COG3437	COG2240	COG0315	COG0707	COG1561	COG2256	COG1211	COG1122	COG1294	COG1641	COG3073
	COG5616	COG2360	COG0682	COG1151	COG1158	COG0817	COG1947	COG5266	COG2947	COG4232	COG3026
	NOG76368	COG4166	COG2172	COG2348	COG1047	COG2077	COG1139	COG4149	COG0635	COG1651	COG3052
	COG1525	COG4221	COG2905	COG0492	COG0823	COG0609	COG1148	COG0596	COG2063	COG2121	COG3051
	COG0820	COG2076	COG0577	COG0659	COG0341	COG1120	COG1556	COG1309	COG2518	COG4974	COG4215
	COG4802	COG0765	COG1215	COG1217	COG0342	COG1528	COG1620	COG0320	COG3034	COG2220	COG4160
	COG1293	COG0811	NOG132257	COG2221	COG0706	COG0229	COG1908	COG1067	COG2199	COG1924	COG4214
	COG1690	COG1868	COG1066	COG3672	COG1287	COG0573	COG0325	COG1702	COG4232	COG1775	COG4213
	COG1702	COG2193	COG1198	COG0177	COG1589	COG0226	COG0735	COG1193	COG3276	COG1983	COG4988
	COG1413	COG0416	COG1413	COG0266	COG1862	COG0581	COG0272	COG0327	COG1538	COG1861	COG4987
	COG0821	COG0429	COG2095	COG0389	COG0344	COG0704	COG2608	COG1083	COG0534	COG2156	COG0146
	COG1074	COG0577	COG1551	COG2878	COG0398	COG0745	COG0860	COG1280	COG3706	COG2060	COG0145
	COG1331	COG1237	COG1592	COG4656	COG0501	NOG122519	COG0791	COG0501	COG1463	COG2205	COG2104
	COG1345	COG0617	COG2896	COG4658	COG1749	COG1837	COG0767	COG0651	COG2127	COG2216	COG2931
	COG1426	COG2350	COG0691	COG4659	COG3176	COG0731	COG3727	COG0826	COG2177	COG4965	COG2274
	COG2063	COG0697	COG3550	COG0556	COG0472	COG1413	NOG129950	COG1066	COG2884	COG2064	NOG13404
	COG2812	COG1348	COG2220	COG1974	COG0771	COG1420	COG3426	COG1214	COG1267	COG4175	NOG14297
	COG3378	COG2710	COG0415	COG1846	COG0773	COG0623	COG4231	COG1362	COG1734	COG2113	NOG09653
	NOG81690	COG0424	COG1267	COG1298	COG1309	COG1399	COG2333	COG1686	COG0704	COG4176	NOG09649
	COG0556	COG0679	COG2132	COG0445	COG1496	COG1472	COG1521	COG4783	COG0845	COG3851	COG0631
	COG0559	COG2070	COG2240	COG3449	COG2001	COG0859	COG1792	COG0343	COG0577	COG4191	COG3569
	COG3980	COG0863	COG4591	COG4108	COG2177	COG0714	COG0610	COG0809	COG1136	COG5000	COG0710
	COG4177	COG1426	COG4149	COG0353	COG2884	COG0741	COG0732	COG1875	COG4221	COG2608	COG1484
	COG1151	COG1519	COG0586	COG1878	COG3599	COG0805	COG0288	COG0454	COG2068	COG2920	COG5016
	COG1089	COG2933	NOG86592	COG0358	COG0420	COG2005	COG0659	COG0595	COG4172	COG2221	COG3474
	COG1134	COG0730	COG1126	COG2893	COG0586	COG2181	COG5405	COG0351	COG4174	COG2333	COG2180
	COG1216	COG1521	COG0606	COG2518	COG0608	COG3058	COG0816	COG2240	COG4239	COG2963	COG1140
	COG1541	COG2177	COG0475	COG1947	COG1379	COG3260	NOG75715	COG0494	COG0603	COG2801	COG2181
	COG1682	COG0696	COG0569	COG1561	COG1702	COG3261	COG0315	COG0353	COG0614	COG2821	COG5013
	COG1815	COG1162	COG2060	COG1158	COG2003	COG4624	COG1763	COG0718	COG0609	COG4656	COG1228
	COG1898	COG1397	COG3640	COG1047	COG2255	NOG75330	COG1910	COG0635	COG1120	COG2878	COG1319
	COG2148	COG2145	COG1546	COG0341	COG2256	COG0245	COG0306	COG1918	COG4123	COG4657	COG5569
	COG2911	COG2956	COG3303	COG0342	COG1536	COG1211	COG1392	COG0370	NOG11255	COG4658	COG2766
	COG3075	COG0848	COG0707	COG0706	COG0817	COG1139	COG0310	COG3222	COG1802	COG4659	COG2718
	COG3206	COG0859	COG1151	COG1287	COG1576	COG1148	COG1122	COG1974	COG1232	COG4660	COG2719
	NOG75072	COG2963	COG2348	COG0344	COG2077	COG1556	COG5266	COG3920	COG1490	COG4662	COG3451
	COG0719	COG0507	COG1217	COG0398	COG0609	COG1620	COG0820	COG0640	COG0745	COG2998	COG2948
	COG2360	COG0502	COG2221	COG0501	COG1120	COG1908	COG1309	COG1596	COG0834	COG3549	COG3504
	COG4221	COG0835	COG3672	COG3176	COG1528	COG0325	COG0320	COG3206	COG0840	COG3093	COG3278
	COG0765	COG1268	COG0177	COG0472	COG0229	COG0735	COG1067	COG4413	COG1352	COG3638	COG2993
	COG0811	COG0315	COG0389	COG0771	COG0573	COG1047	COG1702	COG0395	COG2200	COG3221	COG4770
	COG1868	COG0682	COG2878	COG0773	COG0226	COG0272	COG1193	COG3839	COG2201	COG3639	NOG10907
	COG2193	COG2172	COG4656	COG1309	COG0581	COG0860	COG0670	COG0719	COG2770	COG3275	NOG10550
	COG4393	COG2905	COG4657	COG1496	COG0704	COG0791	COG1272	COG0396	COG0643	NOG134538	NOG10915
	COG0577	COG1215	COG4658	COG2001	COG0745	COG0793	COG0327	COG0463	COG1291	COG4963	NOG10878
	COG0791	COG1852	COG4659	COG2177	NOG122519	COG4786	COG1579	COG1898	COG1360	COG3745	NOG67830
	COG1215	NOG132257	COG4660	COG2884	COG1837	COG0767	COG0608	COG2333	COG1871	COG4174	NOG83247
	COG1237	COG1198	COG0556	COG3599	COG0731	COG3727	COG1280	COG5000	NOG67699	COG4239	COG4569
	COG0617	COG2095	COG1974	COG0420	COG1420	NOG129950	COG1066	NOG126146	COG1272	NOG75330	COG3321
	COG2350	COG1551	COG1846	COG0586	COG0395	COG3426	COG1214	COG0411	COG0651	COG4790	COG0265
	COG0697	COG1592	COG1298	COG0608	COG0623	COG4231	COG4783	COG0410	COG0714	COG4792	COG4981
	COG1348	COG2896	COG1886	COG1379	COG1399	COG2333	COG0343	COG0559	COG1132	COG4962	COG4982
	COG2710	COG3550	COG3449	COG1702	COG1472	COG1521	COG0809	COG4177	COG1752	COG4964	COG0387
	COG0420	COG2220	COG4108	COG2003	COG0714	COG1792	COG0603	COG0424	COG2274	COG5525	COG0423
	COG0424	COG0415	COG1843	COG2255	COG0741	COG0610	COG1875	COG0426	COG1519	COG5511	COG2229
	COG0679	COG2132	COG2177	COG2256	COG1921	COG1451	COG0454	COG1216	COG0670	COG0407	COG2032
	COG2070	COG4591	COG0353	COG1536	COG2005	COG3177	COG0595	COG0747	COG4747	COG0421	COG3000
	COG0863	COG2005	COG1878	COG0817	COG2181	COG0288	COG1752	COG1173	COG1176	COG0271	COG1780
	COG1519	COG4149	COG0358	COG1576	COG3058	COG0659	COG2081	COG2107	COG0687	COG0308	COG3319
	COG2933	COG0586	COG2884	COG2077	COG3260	COG0816	COG0351	COG4166	COG3842	COG0665	COG3433
	COG0272	NOG86592	COG2893	COG0288	COG4624	NOG75715	COG2240	COG4172	COG0759	COG0155	COG1174
	COG0730	COG1126	COG4166	COG0609	NOG75330	COG1763	COG0494	COG0445	COG0773	COG0369	COG1125
	COG1521	COG0606	COG2518	COG1120	COG0245	COG1910	COG0353	COG1192	COG1921	COG2138	COG1732
	COG2177	COG1078	COG4786	COG0573	COG1211	COG1121	COG0718	COG3279	COG2603	COG1171	COG0005
	COG0696	COG1148	COG1947	COG0226	COG1139	COG1205	COG1918	COG1225	COG1192	COG1586	COG4573
	COG2951	COG0475	COG1561	COG0581	COG1148	COG1392	COG0370	COG1182	COG3640	COG1982	COG5404
	COG1397	COG0569	COG0341	COG0704	COG1556	COG0310	COG0410	COG1846	COG1162	COG0625	COG0430
	COG2145	COG2060	COG0342	COG0745	COG1908	COG1122	COG3222	COG0455	COG1205	COG1372	NOG07433
	COG2956	COG3640	COG0706	NOG122519	COG1066	COG5266	COG1974	COG1377	COG1469	COG0026	COG3160
	COG0848	COG1546	COG1287	COG1837	COG3727	COG0820	COG4619	COG1684	COG4149	COG0170	COG1957
	COG0507	COG3303	COG1399	COG0731	COG0325	COG0320	COG0390	COG1868	COG0728	COG0120	NOG07474
	COG0502	COG2255	COG0344	COG0741	COG0735	COG1067	COG3920	COG1886	COG2911	COG0362	COG3833
	COG0835	COG0707	COG0398	COG0395	COG0272	COG1702	COG0640	COG0745	COG0729	COG0364	COG2747
	COG1268	COG0771	COG0501	COG1399	COG0860	COG0429	COG1596	COG0784	COG0803	COG1070	COG1191
	COG0315	COG1151	COG3176	COG4974	COG0791	COG0598	COG3206	COG2199	COG1121	COG0022	COG1264
	COG0682	COG2348	COG0272	COG1472	COG0793	COG0327	COG4413	COG2202	COG0860	COG0372	COG1263
	COG0358	COG1217	COG0771	COG1921	COG1815	COG1579	COG0395	COG2207	COG2821	COG0508	COG1940
	COG2172	COG2221	COG0773	COG2005	COG4786	COG0608	COG0719	COG1807	COG2951	COG0511	COG3711
	COG2905	COG3672	COG1496	COG2181	COG2956	COG1280	COG0396	COG0817	COG3951	COG1071	COG1447
	COG1570	COG0177	COG2001	COG3058	COG0728	COG1066	COG1898	COG1546	COG1377	COG0464	COG1440
	COG1852	COG0389	COG3599	COG3260	COG0767	COG4783	COG5000	COG1592	COG2205	COG1161	COG1455
	NOG132257	COG2077	COG4974	COG4624	NOG129950	COG0343	NOG126146	COG1968	COG1138	COG0025	COG3414
	COG0569	COG2878	COG0420	NOG75330	COG3426	COG0809	COG0411	COG0530	COG4775	COG0626	COG2213
	COG2095	COG4656	COG1379	COG0245	COG4231	COG0603	COG0559	COG0697	COG0774	COG2873	COG2337
	COG1592	COG4657	COG1702	COG1211	COG2333	COG1875	COG4177	COG1131	COG1663	COG0448	COG2336
	COG2896	COG4658	COG2003	COG1139	COG1521	COG0595	COG0424	COG1132	COG1126	COG0520	COG3715
	COG3550	COG4659	COG2255	COG1148	COG1792	COG1752	COG0426	COG2947	COG1127	COG0140	COG3037
	COG1624	COG4660	COG2256	COG1556	COG0610	COG1846	COG1134	COG2518	COG0767	COG0637	NOG68182
	COG2220	COG1974	COG1536	COG1908	COG1451	COG1898	COG1216	COG0608	COG1792	COG3705	NOG07925
	COG2132	COG4206	COG0817	COG1066	COG3177	COG2081	COG1173	COG1134	COG4105	COG1828	COG3247
	COG4591	COG1846	COG2077	COG3727	COG3283	COG2201	COG2107	COG3034	COG0782	COG0418	COG4565
	COG2005	COG1298	COG0288	COG0325	COG0288	COG2509	COG4166	COG1994	COG4753	COG0221	COG3290
	COG4149	COG1886	COG1120	COG0272	COG0659	COG0351	COG4172	COG2200	COG0802	COG0711	COG3775
	COG1176	COG0759	COG0226	COG0860	NOG41331	COG2240	COG4239	COG4232	NOG41331	COG1062	COG4778
	COG3842	COG3449	COG0573	COG0791	COG0816	COG0718	COG1192	COG3276	COG0791	COG0366	COG4107
	COG0586	COG4108	COG0581	COG0793	NOG75715	COG1610	COG3279	COG1538	COG1137	COG1523	COG4139
	NOG86592	COG1538	COG0704	COG1651	COG1763	COG0614	COG1660	COG0534	COG0797	COG2771	COG4138
	COG0582	COG1843	NOG122519	COG1815	COG1910	COG0370	COG1225	COG2127	COG1576	COG2017	COG4303
	COG1837	COG3951	COG0741	COG4786	COG1121	COG1918	COG1182	COG2177	COG1108	COG0368	COG4302
	COG1126	COG4786	COG1837	COG2956	COG1205	COG1127	COG1846	COG1221	COG0811	COG0337	NOG07455
	COG4206	COG0353	COG0731	COG0728	COG1392	COG0410	COG0455	COG1734	COG4206	COG0083	NOG04255
	COG0606	COG1878	COG1211	COG0767	COG0310	COG3222	COG1291	COG0845	COG0823	COG1199	NOG11537
	COG1078	COG0358	COG0395	NOG129950	COG1122	COG1974	COG1360	COG0577	COG1729	COG0349	NOG11282
	COG1148	COG2884	COG0424	COG3426	COG5266	COG2161	COG1377	COG4174	COG1131	COG0545	NOG11531
	COG0475	COG2893	COG0595	COG4231	COG0820	COG4619	COG1536	COG4239	COG2871	COG0316	NOG11542
	COG2060	COG2518	COG1472	COG2333	COG0320	COG0390	COG1684	COG0603	COG1903	COG0377	COG0630
	COG3640	COG1561	COG1450	COG1521	COG1067	COG3920	COG1868	COG0614	COG2078	COG0095	COG3736
	COG1546	COG0618	COG1921	COG1792	COG0530	COG0640	COG1886	COG0609	COG5011	COG0828	COG2759
	COG3303	COG0728	COG2005	COG0610	COG0598	COG1596	COG1987	COG1120	COG1706	COG0633	COG4362
	COG2256	COG0341	COG3058	COG1451	COG0622	COG3206	COG0784	NOG42634	COG1047	COG1612	COG1796
	COG2834	COG0342	COG3260	COG3177	COG0327	COG4413	COG0845	COG0803	COG1744	COG0717	COG3320
	COG0817	COG0706	NOG75330	COG3943	COG1579	COG0395	COG1352	COG4206	COG1079	COG0858	COG4605
	COG2255	COG1399	COG0245	COG3283	COG4752	COG4753	COG2199	COG0643	COG3845	COG0644	COG4604
	COG0707	COG0398	COG1329	NOG41331	COG4783	COG0396	COG1807	COG0774	COG4603	COG0654	COG4606
	COG0771	COG0501	COG1139	COG0816	COG0343	COG0719	COG0774	COG1802	COG3412	COG1233	COG4607
	COG2348	COG3176	COG1148	NOG75715	COG0809	COG3980	COG0817	COG0834	COG3980	COG1562	COG4910
	COG2221	COG0272	COG1556	COG1763	COG0603	COG5000	COG1546	COG0840	NOG120312	COG1575	COG4909
	COG3672	COG0773	COG1908	COG1910	COG1875	NOG126146	COG1774	COG1352	COG1115	COG2227	NOG146563
	COG2003	COG1496	COG3727	COG1121	COG0595	COG0411	COG1968	COG1366	COG2998	COG0220	NOG70249
	COG0177	COG2001	COG1352	COG1205	COG1752	COG0559	COG0530	COG2201	COG4662	COG1169	NOG39453
	COG0389	COG3599	COG0860	COG1392	COG1846	COG4177	COG0622	COG2770	COG1119	COG4948	NOG69966
	COG2878	COG4974	COG0791	COG0310	COG2081	COG1119	COG1132	COG1291	COG3639	COG0276	NOG74835
	COG4656	COG0420	COG0793	COG1122	COG2201	COG0424	COG2239	COG1360	COG1134	COG0722	NOG71760
	COG4657	COG1379	COG1651	COG5266	COG2509	COG0426	COG0697	COG1871	NOG75330	COG0386	COG5635
	COG4658	COG2003	COG2956	COG0820	COG1131	COG2033	COG1131	NOG67699	COG1433	COG1218	COG0672
	COG4659	COG2256	NOG41331	COG0640	COG1221	COG1132	COG2947	COG1272	COG1149	COG1195	COG2132
	COG4660	COG1536	COG0728	COG1067	COG1477	COG1216	COG2860	COG1752	COG1256	COG1196	COG1404
	COG1974	COG2161	COG0767	COG0762	COG0351	COG1807	COG3034	COG2274	COG1317	COG0189	COG4935
	COG1298	COG0817	NOG129950	COG0530	COG2240	COG0784	COG1651	COG0670	COG1338	COG1058	COG3718
	COG3481	COG1666	COG3426	COG0534	COG0718	COG1173	COG0618	COG1176	COG1450	COG1314	COG3962
	COG1886	COG0288	COG4231	COG0598	COG1610	COG4166	COG1137	COG0687	COG1516	COG1835	COG4558
	COG0759	COG1120	COG2333	COG0622	COG4147	COG4172	COG1994	COG3842	COG1536	COG0850	COG4559
	COG3449	COG0226	COG1792	COG1579	COG0614	COG4239	COG2200	COG3640	COG1558	COG1799	COG4251
	COG4108	COG0573	COG0610	COG4752	COG0370	COG1192	COG1138	NOG75506	COG1677	COG2894	COG4294
	COG1843	COG0581	COG1451	COG4783	COG1918	COG3279	COG4232	COG0759	COG1684	COG0649	COG5126
	COG3951	COG0704	COG3177	COG0809	COG1127	COG1660	COG1538	COG1921	COG1749	COG0838	NOG10547
	COG0353	NOG122519	COG3943	COG0603	COG3222	COG1225	COG0534	COG2603	COG1766	COG0852	COG1035
	COG1137	COG0741	COG3283	COG1875	COG1974	COG1182	COG2127	COG1121	COG1815	COG1005	COG1657
	COG1366	COG1837	COG0534	COG0595	COG2161	COG0455	COG2177	COG1205	COG1843	COG1008	COG2335
	COG1878	COG0731	NOG75715	COG2081	COG4619	COG1291	COG0598	COG1469	COG1886	COG1793	COG5108
	COG2884	COG3842	COG1763	COG2201	COG0390	COG1360	COG1221	COG3829	COG1987	COG0248	COG2154
	COG2893	COG1211	COG1910	COG2509	COG1660	COG1377	COG1734	COG4962	COG4669	COG0855	COG3186
	COG1561	COG3426	COG2191	COG1131	COG3920	COG1536	COG1159	COG3951	COG4786	COG0467	COG4590
	COG0573	COG0395	COG1121	COG1221	COG0640	COG1684	COG0577	COG0728	COG4789	COG0278	COG4985
	COG0618	COG1720	COG1205	COG1477	COG1596	COG1868	COG1047	COG0729	COG4790	COG1239	COG2771
	COG1921	COG1459	COG1392	COG0351	COG3206	COG1886	COG0582	COG2821	COG4791	COG1429	COG3916
	COG1660	COG1472	COG0310	COG2240	COG4753	COG1987	COG2801	COG2951	COG4792	COG4360	COG4352
	COG0341	COG0718	COG5266	COG0718	COG0396	COG0845	COG4974	COG2060	COG4794	COG1539	COG4830
	COG0342	COG1875	COG0640	COG1610	COG0719	COG1352	COG1279	COG2156	COG3464	COG4401	COG4901
	COG0706	COG0762	COG2067	COG4147	COG3980	COG2199	COG3638	COG2205	COG1366	COG0302	COG1029
	COG1399	COG0860	COG1067	COG0370	COG5000	COG3829	COG1127	COG2216	COG2172	COG0780	COG2218
	COG0398	COG1450	COG1660	COG0614	NOG126146	COG1546	COG1666	COG1138	COG1518	COG1398	COG1152
	COG3176	COG1763	COG0762	COG1918	COG0411	COG1774	COG4174	COG1465	COG1203	COG1506	COG1456
	COG0762	COG1921	COG2805	COG1127	COG0559	COG1968	COG0614	COG1663	COG1221	COG0354	COG1614
	COG0773	COG3058	COG0530	COG0559	COG4177	COG0530	COG0609	COG1126	COG1842	COG0668	COG1229
	COG0860	COG3260	COG0598	COG4177	COG1119	COG0622	COG0803	COG1127	COG1580	COG4581	COG2069
	COG1496	COG4669	COG0622	COG3222	COG0424	COG2239	COG1120	COG1792	COG1468	COG0819	COG1962
	COG2001	NOG75330	COG1579	COG2161	COG0426	COG0697	NOG42634	COG4105	COG1343	COG1381	COG4063
	COG4974	COG0245	COG0797	COG4619	COG2033	COG1131	COG0811	COG4753	COG1699	COG0723	COG4054
	COG1379	COG1329	COG2801	COG0390	COG0432	COG1538	COG4206	COG4963	COG1355	COG0357	COG4057
	COG1536	COG1139	COG4752	COG1660	COG0845	COG2947	COG0643	NOG41331	COG3550	COG1049	COG4058
	COG2161	COG1556	COG4783	COG3920	COG1216	COG0759	COG1871	COG1137	COG1397	COG2154	COG4059
	COG0245	COG1908	COG0809	COG1596	COG1807	COG1847	COG2201	COG0797	COG1459	COG5398	COG4061
	COG1211	COG3727	COG0603	COG3206	COG1173	COG2860	COG1802	COG1576	COG3218	COG2352	COG4060
	COG1291	COG5281	COG1875	COG0396	COG4166	COG3034	COG0840	COG1108	COG1465	COG0713	COG4064
	COG1360	COG0845	COG1182	COG0719	COG4172	COG0823	COG1366	COG0811	COG1660	COG0839	COG4218
	COG1666	COG1352	COG1733	COG3275	COG4239	COG1651	COG2703	COG0823	COG1551	COG1007	COG2940
	COG0288	COG0791	COG2081	COG3980	COG1192	COG2801	COG2770	COG1729	COG2121	NOG08035	COG1881
	COG1120	COG0793	COG2201	COG5000	COG1847	COG0618	COG4564	COG1516	COG1638	COG0804	COG2939
	COG4232	COG1651	COG2509	NOG126146	COG1551	COG0840	COG1815	COG1815	COG1641	COG0829	NOG11699
	COG0226	NOG41331	COG1131	COG0411	COG3279	COG1137	COG3829	COG1843	COG1620	COG0830	NOG46381
	COG0581	COG0767	COG1221	COG1256	COG1225	COG1900	NOG67699	COG2731	COG1651	COG0831	NOG149636
	COG0704	NOG129950	COG1477	COG1119	COG1182	COG1994	COG2274	COG2703	COG4974	COG0832	NOG15792
	NOG122519	COG3943	COG0432	COG0424	COG0643	COG2200	COG1176	COG4564	COG3272	COG2371	NOG29493
	COG0741	COG4231	COG0718	COG0426	COG0455	COG4232	COG3842	COG2871	COG2932	COG0661	NOG44776
	COG0731	COG2333	COG1192	COG2033	COG1291	COG0534	COG3640	COG2878	COG2220	COG0667	COG5501
	COG3426	COG0582	COG1610	COG0432	COG1338	COG1734	NOG75506	COG4656	COG2414	COG0673	NOG19503
	COG0395	COG0610	COG4147	COG2414	COG1360	COG2127	COG0759	COG4657	COG1983	COG0408	NOG29018
	COG1720	COG1451	COG0370	COG0845	COG1377	NOG120300	COG1847	COG4658	COG2156	COG1981	NOG85389
	COG3058	COG3177	COG0614	COG1216	COG1580	COG2177	COG1921	COG4659	COG2060	COG2010	COG2930
	COG1459	COG0534	COG1918	COG1807	COG1684	COG1221	COG2603	COG4660	COG2216	COG4674	NOG120160
	COG1472	NOG75715	COG1127	COG1173	COG1868	COG1159	COG1121	NOG79222	COG4962	COG1165	COG1243
	COG1875	COG1910	COG0559	COG4166	COG1886	COG0577	COG1205	COG2078	COG2064	COG0447	COG4088
	COG1450	COG2191	COG4177	COG4172	COG1352	NOG118087	COG1469	COG5011	COG4963	COG2319	COG5531
	COG1763	COG1121	COG3222	COG4239	COG4641	COG0582	COG4962	COG1706	COG4964	COG4178	COG5274
	COG1908	COG1205	COG2161	COG1192	COG2834	COG4974	COG2998	COG1047	COG4965	COG1290	COG0571
	COG3260	COG1392	COG4619	COG1847	COG3829	COG1279	COG3951	NOG120300	COG2067	COG1466	COG1111
	COG4669	COG0310	COG0390	COG1225	COG1546	COG3638	COG0728	NOG72966	COG4175	COG4586	NOG14130
	NOG75330	COG5266	COG3920	COG1182	COG1774	COG1666	COG0729	COG1427	COG2113	COG1330	COG5491
	COG1329	COG2067	COG3206	COG0643	COG1968	COG2963	COG2821	COG1744	COG4176	COG2166	COG5131
	COG5000	COG1067	COG0396	COG0455	COG2239	COG4174	COG2951	COG1079	COG3851	COG0715	NOG138519
	COG1139	COG0797	COG0719	COG1291	COG0534	NOG42634	COG2156	COG3845	COG3829	COG0600	NOG149771
	COG1556	COG1660	COG1699	COG1338	COG0697	COG0811	COG2205	COG4603	COG4191	COG1116
	COG3727	COG2805	COG3275	COG1360	COG1538	COG4206	COG2216	COG3980	COG5000	COG1123
	COG5281	COG0530	COG3980	COG1377	COG2947	NOG79622	COG4753	NOG120312	COG2963	COG1897
	COG2861	COG0598	NOG14456	COG1580	COG0759	COG0643	COG0864	NOG68006	COG2801	COG1200
	COG1352	COG0622	COG2861	COG1677	COG1651	COG1871	COG1465	COG1115	COG4656	NOG06294
	COG0793	COG1579	COG5000	COG1684	COG2860	COG1366	COG1663	COG2998	COG2878	NOG08807
	NOG41331	COG1766	NOG126146	COG1766	COG3034	COG2205	COG1126	COG4662	COG4657	COG2303
	NOG129950	COG2801	COG0411	COG1868	COG2801	COG2703	COG4105	COG1119	COG4658	NOG07076
	COG3943	COG4752	COG1256	COG1886	COG1570	COG2770	COG1733	COG3639	COG4659	NOG08765
	COG1580	COG4783	COG4717	COG0697	COG0618	COG3322	COG4963	COG2006	COG4660	NOG14679
	COG4231	COG0809	COG1119	COG1352	COG1137	COG4191	NOG41331	COG2191	COG3549	COG4121
	COG2333	COG0603	COG0426	COG1744	COG1900	COG4564	COG0797	COG1433	COG3093	NOG04227
	COG0610	COG0719	COG2033	COG4627	COG1994	COG1338	COG1576	COG1149	COG3638	COG1333
	COG1451	COG1182	COG2414	COG4641	COG2200	COG1406	COG1108	COG1256	COG3221	COG1826
	COG3177	COG1733	NOG44784	COG2834	COG1966	COG1749	COG0823	COG1317	COG3275	COG0805
	NOG75715	COG2081	COG0845	COG3829	COG4232	COG1766	COG1729	COG1338	NOG134538	COG0851
	COG1910	COG2509	COG1216	COG1546	COG1734	COG1815	COG1516	COG1450	NOG08557	COG2099
	COG2191	COG1477	COG1807	COG1774	COG2127	COG1843	COG1766	COG1536	COG3649	NOG10633
	COG1205	COG0432	COG1173	COG1968	NOG120300	NOG67699	COG1843	COG1558	COG3745	COG1032
	COG1392	COG1610	COG4172	COG2239	COG1159	COG3274	COG2731	COG1580	COG4228	NOG04867
	COG0310	COG4147	COG4239	COG0582	COG0577	COG2274	COG2871	COG1677	COG3778	NOG05023
	COG5266	COG0370	COG1847	COG1538	NOG118087	COG3264	COG2878	COG1749	COG4379	NOG07087
	COG0411	COG1918	COG1225	COG1733	COG0582	COG5281	COG4656	COG1766	COG4381	NOG08121
	COG2067	COG1127	COG0643	COG2801	COG4974	COG1176	COG4657	COG1987	COG4384	COG1694
	COG0797	COG1699	COG0455	COG2947	COG1279	COG3842	COG4658	COG4669	COG4386	COG1159
	COG1067	COG3222	COG1291	COG1159	COG2963	COG4134	COG4659	COG4786	COG4695	COG1840
	COG2805	COG1757	COG1317	COG0759	COG1666	COG4802	COG4660	COG4789	COG4626	COG1178
	COG0530	COG4619	COG1338	COG2860	COG4174	NOG75506	NOG79222	COG4790	COG4961	COG3349
	COG0598	COG0390	COG1360	COG1843	COG2193	COG1496	COG2078	COG4791	COG5525	COG1240
	COG0622	COG3920	COG1377	COG1964	COG0811	COG1921	COG5011	COG4792	COG5511	COG3288
	COG1579	COG0701	COG1580	COG3034	NOG42634	COG2603	COG1706	COG4794	NOG116274	COG1282
	COG1225	COG0396	COG1677	COG1570	COG4206	COG1469	NOG120300	COG3464	NOG134377	COG1386
	COG1766	COG1256	COG1684	COG0618	COG5281	COG4962	NOG72966	COG1468	NOG116738	COG1354
	COG2078	COG3275	COG1766	COG1137	NOG79622	COG2998	COG1427	COG1203	NOG124849	COG3239
	COG4752	COG3980	COG1868	COG1900	COG1871	COG3951	COG1426	COG1518	NOG127200	COG3954
	COG4783	NOG14456	COG3951	COG1994	COG0701	COG0728	COG1744	COG2121	NOG67750	COG1850
	COG0809	COG2861	COG1944	COG0701	COG1366	COG0729	COG1079	COG1842	NOG68766	COG4451
	COG0603	COG5000	COG4564	COG1966	COG2205	COG2821	COG3845	COG1296	NOG83033	COG3395
	COG0432	COG1284	COG1744	COG4232	COG2703	COG2951	COG4603	COG4087	NOG71541	COG1995
	COG1182	COG2239	COG4627	COG2127	COG2770	NOG72404	COG3980	COG1343	NOG73416	COG2211
	COG1733	NOG126146	COG4641	NOG120300	COG3322	COG2156	NOG120312	COG1699	NOG76809	NOG87647
	COG2081	COG0411	COG2834	COG2861	COG4191	COG2216	NOG68006	COG1355	COG0407	NOG05024
	COG2509	COG4145	COG1774	COG0577	COG4564	COG0864	COG1115	COG1459	COG0421	COG2302
	COG1610	COG3272	COG1968	NOG118087	COG1406	COG1465	COG4662	COG2461	COG0654	COG2308
	COG4147	COG4717	COG2239	COG1279	COG1766	COG1452	COG1119	COG4796	COG0271	COG2307
	COG0370	COG0426	COG0582	COG2963	COG1843	COG1663	COG3639	COG3218	COG0308	COG2988
	COG1918	COG2033	COG1538	COG1666	NOG67699	COG1126	COG2006	COG3649	COG0665	COG3694
	COG1699	COG2414	COG3842	COG4174	COG2274	COG4105	COG2191	COG1660	COG1402	COG4587
	COG3222	NOG44784	COG2947	COG2193	COG3264	COG1733	COG1433	COG2193	COG1506	COG3959
	COG0864	COG1807	COG1159	COG4275	COG1176	COG4963	COG1149	COG1551	COG0155	COG3958
	COG1757	COG1173	COG0759	COG0811	COG3842	COG2956	COG1256	COG1638	COG0369	NOG27460
	COG4619	COG4172	COG2860	COG4206	COG4134	NOG41331	COG1317	COG1641	COG2099	NOG04871
	COG0390	COG4239	COG1964	NOG42634	COG4802	COG4942	COG1338	COG1620	COG2138	NOG05025
	COG3920	COG1847	COG3034	COG5281	NOG75506	COG0797	COG1450	COG4188	COG0625	NOG05026
	COG0701	COG1225	COG1570	NOG79622	COG2603	COG1576	COG1558	COG1647	COG0637	NOG10575
	COG2113	COG0643	COG0618	COG1871	COG1450	COG1108	COG1580	COG1651	COG1169	NOG05777
	COG2770	COG0455	COG1137	COG3842	COG1469	COG1729	COG1677	COG4974	COG1171	NOG07088
	COG0396	COG1291	COG1900	COG2932	COG4962	COG1256	COG1749	COG3272	COG1982	NOG08122
	COG1256	COG1317	COG1994	COG1366	COG2998	COG1516	COG4669	COG2932	COG4948	NOG39942
	COG3275	COG1338	COG0701	COG2205	COG3951	COG1558	COG4786	COG2220	COG0511	NOG08111
	NOG14456	COG1360	COG1966	COG2703	COG0729	COG2731	COG4789	COG2414	COG0804	NOG08123
	COG1284	COG1377	COG4232	COG2770	COG1108	COG2871	COG4790	COG1983	COG0831	NOG09648
	COG2239	COG1580	COG4802	COG3322	COG1664	COG2878	COG4791	COG3745	COG0832	NOG14681
	NOG126146	COG1684	COG2731	COG4191	COG2951	COG4656	COG4792	COG2064	COG1586	NOG14690
	COG4145	COG1871	COG2127	COG4564	COG2821	COG4657	COG4794	COG4964	COG1372	NOG40636
	COG3272	COG4962	NOG120300	COG1406	NOG72404	COG4659	COG3464	COG4965	COG0026	NOG41209
	COG4717	COG1912	COG4626	NOG67699	COG2156	COG4660	COG1343	COG2067	COG1828	COG1020
	COG0426	COG1944	COG4105	COG2274	COG2216	NOG79222	COG1203	COG4175	COG1161	COG3707
	COG2033	COG3379	NOG118087	COG3264	COG4963	COG2078	COG1468	COG2113	COG0508	COG2986
	COG2414	COG4564	COG1279	COG1176	COG0864	COG5011	COG1518	COG4176	COG0170	COG0599
	NOG44784	COG4627	COG2963	COG4134	COG1465	COG1706	COG3649	NOG134538	COG0626	COG1816
	COG1807	COG4641	COG3639	COG4802	COG1459	NOG72966	COG2121	COG3851	COG1562	COG3485
	COG1173	COG1159	COG1666	COG4942	COG1452	COG1427	COG1842	COG4191	COG0120	COG1605
	COG4172	COG2834	COG4174	COG4796	COG1663	COG1426	COG1296	COG2801	COG0274	COG0567
	COG4239	COG2932	COG1078	NOG75506	COG0797	COG1744	COG1324	COG3467	COG0362	COG0656
	COG1847	COG1968	COG2193	COG2603	COG4105	COG1079	COG4087	COG4383	COG0364	COG1063
	COG0455	COG2947	COG4275	COG1450	COG1733	COG3845	NOG08557	COG2369	COG0722	COG1841
	COG0643	COG2860	COG0811	COG1469	COG1558	COG4603	COG1699	COG2963	COG1070	COG0427
	COG1317	COG4105	COG4206	COG4962	COG4942	NOG120312	COG1355	COG3549	COG2771	COG1064
	COG1338	COG1324	NOG42634	COG2998	COG3016	NOG68006	COG2932	COG3093	COG3958	COG1804
	COG1377	COG1964	COG5281	COG3951	COG1256	COG1115	COG4626	COG3638	COG3959	COG2609
	COG1684	COG3034	NOG79622	COG0729	COG1516	COG4662	COG1403	COG3221	COG0022	COG5285
	COG1871	COG1570	COG1871	COG1108	COG1677	COG3639	COG1459	COG3275	COG0095	COG2895
	COG4962	COG1137	COG2932	COG1664	COG2731	NOG131029	COG4796	COG3778	COG0372	COG2897
	COG1912	COG1900	COG1366	COG2951	COG3221	COG2006	COG1452	COG3299	COG1062	COG1957
	COG1944	COG1993	COG2205	COG5283	COG2871	COG2191	COG2461	COG4228	COG1071	COG0579
	COG3379	COG1994	COG2703	COG2821	COG4656	COG1433	COG2805	COG4379	COG0464	COG1274
	COG4564	COG1966	COG2770	NOG72404	COG4657	COG1149	COG3218	COG4381	COG1897	COG1448
	COG4627	COG4232	COG3322	COG2156	COG4659	COG1317	COG2193	COG4384	COG0025	COG2116
	COG4641	COG2731	COG4191	COG2216	COG4660	COG1450	COG1551	COG4386	COG2010	COG2224
	COG2932	COG5006	COG1406	COG4963	NOG79222	COG1580	COG2033	COG3322	COG2303	COG3194
	COG2731	COG1366	NOG67699	COG0864	COG1324	COG1677	COG4802	NOG08557	COG0431	COG4266
	COG1968	COG2127	NOG44727	COG1465	COG2078	COG4669	COG1638	NOG12550	COG0520	COG2114
	COG2947	NOG120300	COG2274	COG1459	COG5011	COG4789	COG1641	COG4373	COG2873	COG2142
	COG2156	COG1206	COG3264	COG4105	COG1706	COG4790	COG4188	COG5005	COG0366	COG0800
	COG2860	COG1584	COG1203	COG1663	NOG72966	COG4791	COG1647	COG4397	COG0448	COG0846
	COG1664	COG4626	COG1176	COG3218	COG1427	COG4792	COG3272	COG4388	COG1694	COG0833
	COG1238	COG2827	COG4134	COG0797	COG1426	COG4794	COG2414	COG4695	COG0357	COG0160
	COG1324	NOG118087	COG1115	COG3030	COG1744	COG3464	COG1983	COG4626	COG3954	COG0671
	COG1964	COG1638	COG4942	COG3016	COG1079	COG1343	COG3745	NOG44776	COG0302	COG1073
	COG2606	COG3639	COG4796	COG1426	COG3845	COG1203	COG2064	NOG04007	COG1539	COG1278
	COG3034	COG4125	NOG75506	COG1317	COG4603	COG1468	COG4961	COG4930	COG0140	COG1597
	COG1900	COG4174	COG2603	COG2731	NOG120312	COG1518	COG4964	COG4961	COG3705	COG2066
	COG1993	COG4275	COG4669	COG3221	NOG68006	COG3649	COG4965	COG5525	COG0418	COG3247
	COG1994	NOG42634	COG1469	COG2871	COG1115	NOG08557	COG2067	COG5511	COG0545	COG4122
	COG1966	NOG79622	COG4962	COG4657	COG4662	COG2121	COG4175	NOG06453	COG0828	COG1932
	COG5006	COG2205	COG2998	COG4660	COG3639	COG1842	COG2113	NOG04006	COG0221	COG0230
	COG2127	COG2274	COG0729	NOG79222	NOG131029	COG1983	COG4176	NOG116274	COG0711	COG0333
	NOG120300	COG2703	COG1108	COG1324	COG4393	COG1296	NOG134538	NOG134377	COG0723	COG0710
	COG1206	COG2770	COG1664	NOG04006	COG2414	COG1324	COG3851	NOG42864	COG1005	COG3125
	COG1584	COG3322	COG2951	COG2078	COG2006	COG4087	COG3322	NOG116738	COG1290	COG2084
	COG4626	COG4191	COG5283	COG5011	COG2191	NOG12550	COG4191	NOG124849	COG0435	COG2141
	COG2827	COG1406	COG2821	COG3494	COG1149	COG1699	COG3467	NOG127200	COG0579	COG0207
	NOG118087	NOG67699	NOG72404	COG1706	COG1317	NOG140350	COG4373	NOG77633	COG1123	COG0262
	COG1638	NOG44727	COG2156	NOG72966	COG4669	COG1355	COG2369	NOG127816	COG1523	COG0560
	COG3093	COG3264	COG2216	COG1427	COG4789	COG2932	COG4383	NOG81253	COG1049	COG3830
	COG3639	COG1176	COG4963	COG1079	COG4790	COG4626	COG2963	NOG136116	COG1058	COG0183
	COG4125	COG4134	COG0864	COG3845	COG4791	COG1403	COG2827	NOG86906	COG2170	COG4770
	COG4603	COG1115	COG1465	COG4603	COG4792	COG1459	NOG11421	NOG42064	COG2352	COG0121
	COG4174	COG1647	COG1459	NOG120312	COG4794	COG4796	COG4147	NOG43187	COG4401	COG0232
	COG4275	COG4942	COG1663	NOG68006	COG3464	COG2805	COG3549	NOG69777	COG1357	COG3265
	COG4942	COG4796	COG3494	COG1115	COG1343	COG3218	COG3093	NOG43732	COG2017	COG1535
	NOG42634	NOG75506	COG3218	COG4662	COG1203	COG2193	COG3221	NOG46590	COG0368	COG1984
	COG5511	COG2603	COG3851	COG3639	COG1468	COG1551	COG3275	NOG46179	COG0633	COG2049
	NOG79622	COG1469	COG4964	NOG131029	COG1518	NOG86538	COG3778	NOG84925	COG1429	COG0555
	COG1108	COG2998	COG1811	COG4393	COG3649	COG1638	COG3299	NOG83361	COG0337	COG4208
	COG1115	COG0729	COG3668	COG2006	NOG08557	COG1641	COG4228	NOG47670	COG0083	COG2937
	COG2205	COG1108	COG3016	COG2191	NOG12550	COG4188	COG4379	NOG67750	COG1826	COG1488
	COG2274	COG1664	COG1426	COG1149	COG1206	COG1647	COG4381	NOG68766	COG0717	COG1105
	COG2703	COG2951	COG1706	COG4669	COG2121	COG2834	COG4384	NOG69867	COG1196	COG0405
	COG3221	COG5283	COG3221	COG4790	COG1842	COG3272	COG4386	NOG83033	COG1199	COG1391
	COG3322	COG2821	COG2871	COG4791	COG1983	COG1720	NOG12550	NOG71541	COG4581	COG3852
	COG4191	NOG72404	NOG79222	COG4792	COG1296	COG2414	COG3747	NOG73416	COG0349	COG0684
	COG1406	COG2156	COG1324	COG4794	COG4087	NOG71522	COG4397	NOG76809	COG0316	COG1024
	NOG67699	COG2216	COG1284	COG3464	COG1699	COG2122	COG5003	COG0276	COG1398	COG1250
	NOG44727	COG4963	COG4930	COG1343	NOG140350	COG3745	COG5005	COG0407	COG0377	COG1788
	COG3264	COG0864	NOG04006	COG1203	COG1355	COG2064	COG4382	COG0189	COG0220	COG1960
	COG4134	COG1465	COG2078	COG1468	COG2932	COG4961	COG4388	COG0625	COG0312	COG2025
	COG1647	COG1663	COG5011	COG1518	COG4626	COG4964	COG4695	COG0421	COG1200	COG2030
	COG4796	COG3494	NOG72966	COG3649	COG1403	COG4965	COG4653	COG0654	COG1466	COG2057
	NOG75506	COG3218	COG1427	NOG08557	COG4796	COG2067	NOG44776	COG1586	COG0276	COG2133
	COG2603	COG1706	COG1079	NOG12550	COG2805	COG4175	NOG04006	COG0271	COG0839	COG3173
	COG1469	COG3851	COG3845	COG1206	COG3218	COG2113	COG4930	COG0308	COG0852	COG3243
	COG2998	COG4964	COG4603	COG2121	NOG86538	COG4176	NOG04007	COG0665	COG1612	COG2918
	NOG41275	COG1811	NOG120312	COG1842	COG1638	NOG134538	NOG42064	COG1402	COG0661	COG1445
	NOG44851	COG3668	NOG68006	COG1983	COG1641	COG3851	NOG86906	COG1506	COG0667	COG2230
	COG0727	COG3016	COG4662	COG1699	COG4188	COG3467	NOG38811	COG0155	COG1453	COG0689
	COG0729	COG1480	NOG131029	COG5006	COG1647	COG4373	COG5525	COG0369	COG4121	COG1716
	COG5283	COG3221	COG4393	COG1296	COG3272	COG2369	COG5511	COG0431	COG0116	COG2901
	COG4695	COG3941	COG2006	COG1315	COG1720	COG4383	NOG06453	COG1239	COG2227	COG3115
	COG1706	COG2871	COG3894	COG4087	NOG71522	COG4397	NOG09708	COG1240	COG0248	COG0208
	COG2821	NOG79222	COG1149	NOG140350	COG4940	COG5005	NOG125775	COG2099	COG1850	COG0419
	NOG72404	COG4930	COG4790	COG1355	COG2122	COG2827	NOG116274	COG2138	COG4451	COG0594
	COG2216	NOG04006	COG4791	COG1638	COG4275	NOG11421	NOG134377	COG0637	COG0858	COG1034
	COG4963	NOG04007	COG4792	COG4626	COG2059	COG2861	NOG42864	COG1169	COG0644	COG1905
	COG1465	NOG06453	COG4794	COG1403	COG3745	COG4147	NOG116738	COG1171	COG1233	COG0380
	COG1663	COG2078	COG3464	COG4695	COG2064	COG3549	NOG124849	COG1982	COG1575	COG2146
	COG3494	COG5011	COG4175	COG2805	COG4961	COG3093	NOG127200	COG2170	COG4638	COG1027
	COG3008	NOG72966	COG1343	NOG86538	COG4964	COG3221	NOG77633	COG4948	COG0354	COG0252
	COG3218	COG1427	COG1468	NOG44851	COG4965	COG3275	NOG127816	COG0511	COG0673	COG0854
	COG2064	COG1079	COG1518	COG1641	COG2067	COG3778	NOG128175	COG0804	COG1075	COG0259
	COG3851	COG3845	COG3649	COG2606	COG4175	COG3299	NOG45236	COG0831	COG1282	COG1404
	COG4964	COG4603	NOG08557	COG4188	COG2113	COG4228	NOG136116	COG0832	COG3288	COG0663
	COG4965	NOG120312	NOG12550	COG1647	COG4176	COG4379	NOG43732	COG1372	COG0386	COG2171
	COG1811	NOG68006	COG1206	COG3272	NOG134538	COG4381	NOG81253	COG0372	COG1218	COG0300
	COG3045	COG4662	COG2121	COG1720	COG3851	COG4384	NOG14749	COG0026	COG1195	COG0314
	COG3668	NOG131029	COG1842	NOG71522	NOG44784	COG4386	NOG147910	COG0140	COG0189	COG0746
	COG3016	COG4393	COG1983	COG4940	COG3467	NOG77120	NOG29531	COG0545	NOG71304	COG4706
	COG1480	COG2006	COG5006	COG2122	COG3299	COG3747	NOG149855	COG1828	COG1314	COG2195
	COG3941	COG3894	COG1296	COG2059	COG2369	COG4695	NOG44727	COG1161	COG1835	COG4771
	COG2871	COG1149	COG1315	COG3745	COG3778	COG5003	NOG44851	COG0022	COG0850	COG1702
	NOG79222	COG4790	COG4087	COG2064	COG4228	COG4382	NOG41275	COG0508	COG0851	COG0319
	COG4930	COG4791	NOG140350	COG4961	COG4373	NOG38811	NOG69867	COG1071	COG1799	COG2721
	NOG04006	COG4792	COG1355	COG4964	COG4382	NOG86906	NOG77715	COG0170	COG2894	COG3208
	NOG04007	COG4794	COG1638	COG4965	COG4383	NOG147910	NOG43110	COG0626	COG0467	NOG04040
	NOG06453	NOG127816	COG1403	COG2067	COG4386	NOG84555	NOG47988	COG1562	COG0855	NOG08463
	COG5011	COG3467	COG4695	COG4175	COG4388	COG4388	NOG43187	COG1575	COG0649	COG0627
	NOG72966	COG3464	COG1480	COG2113	COG4397	COG4653	NOG69777	COG0120	COG0838	COG0350
	COG1427	COG3481	COG4623	COG4176	COG5005	NOG44776	NOG46590	COG0221	COG1008	COG3312
	COG1079	COG4175	NOG86538	NOG134538	COG4395	NOG127816	NOG46179	COG0274	COG1793	COG0657
	COG3845	COG2369	NOG41275	NOG44784	COG2827	NOG04006	NOG84925	COG0362	COG1281	COG2301
	NOG120312	COG1343	NOG44851	COG3851	NOG11421	COG4930	NOG70905	COG0364	COG0278	COG2513
	NOG68006	COG1468	COG1641	COG3467	COG2861	NOG04007	NOG80933	COG0435	COG0785	COG4630
	COG4662	COG1518	NOG76676	COG3299	COG3030	NOG06453	NOG47670	COG0722	COG1239	COG4631
	NOG131029	COG3649	COG2606	COG2369	COG3549	NOG42064	NOG83361	COG1070	COG1240	COG2124
	COG2006	NOG08557	COG4188	COG3778	COG3093	NOG69867	NOG67750	COG2771	COG1565	COG1712
	COG3894	NOG12550	COG1647	COG4228	NOG41275	NOG80381	NOG68766	COG3958	COG4360	COG0561
	COG1149	COG3359	COG3216	COG4373	NOG44851	COG5525	NOG83033	COG3959	COG0415	COG1877
	NOG86660	COG2121	COG3272	COG4379	COG3275	COG5511	NOG71541	NOG40113	COG0447	COG0381
	COG4790	COG3216	COG1720	COG4381	COG4379	NOG44784	NOG73416	COG0095	COG0798	COG3161
	COG4791	COG1842	NOG71522	COG4382	COG4381	NOG09708	NOG76809	COG0673	NOG05777	COG1086
	COG4792	COG1983	COG4940	COG4383	COG4384	NOG125775	COG0276	COG1062	COG1007	COG0400
	COG4794	COG1259	COG2122	COG4384	COG3905	NOG72443	COG0407	COG0464	COG2027	COG1457
	NOG127816	COG2344	COG2059	COG4386	COG3668	NOG116274	COG0189	COG1897	COG3340	COG4311
	NOG44776	COG1296	COG3745	COG4388	NOG77120	NOG134377	COG0625	COG0025	COG0668	COG0737
	COG3467	COG1315	COG2064	COG4397	COG3747	NOG42864	COG0421	COG2010	COG0819	COG0853
	COG3464	COG4087	COG4961	COG5005	COG4695	NOG116738	COG0654	COG2303	COG1381	COG2391
	COG1355	NOG140350	COG4965	NOG38811	COG5003	NOG124849	COG1586	COG0723	COG3429	COG0425
	COG2369	COG1355	COG2113	COG4395	NOG147910	NOG127200	COG2017	COG2988	COG1165	COG1230
	COG1343	COG3747	COG4176	COG2827	NOG86906	NOG120623	COG0271	COG4448	COG2154	COG0428
	COG1468	COG1403	NOG134538	NOG11421	NOG42064	NOG73717	COG0308	COG0357	COG0400	COG0431
	COG1518	COG4653	COG3467	COG3872	NOG38811	NOG77633	COG0339	COG0661	COG5398	COG1076
	COG3649	COG4695	COG4145	COG3549	NOG69867	NOG128175	COG0464	COG3705	NOG05024	COG1018
	NOG08557	COG1692	COG3299	COG3093	NOG47489	NOG45236	COG0665	COG0520	COG0713	COG1864
	NOG12550	COG4623	COG2369	NOG41275	NOG84555	NOG136116	COG1402	COG2873	NOG08035	COG1902
	COG3359	NOG86538	COG3778	COG5003	COG4653	NOG43732	COG1506	COG4100	COG0829	COG4638
	COG2121	NOG41275	COG4228	COG3894	COG5614	NOG81253	COG0155	COG0366	COG0830	COG5517
	COG3216	NOG44851	COG4373	COG3905	NOG127816	NOG14749	COG0369	COG0448	COG2370	COG3634
	COG1983	COG1641	COG4379	COG3668	COG4733	NOG29531	COG0431	COG2154	COG2371	COG2021
	COG1259	COG1624	COG4381	NOG77120	NOG44776	NOG74629	COG1239	COG1694	COG4448	COG2137
	COG2344	NOG76676	COG4382	COG3747	NOG04006	NOG149855	COG1240	COG3954	COG2166	COG2927
	COG1296	COG2606	COG4383	COG4653	COG4930	NOG44727	COG2010	COG0302	COG0408	COG1285
	COG1315	COG4188	COG4384	COG5614	NOG04007	NOG47599	COG2099	COG1539	COG1981	COG1814
	COG4087	NOG71522	COG4386	NOG14749	NOG06453	NOG80933	COG2138	COG0349	COG4674	COG1914
	NOG140350	COG4940	COG4388	NOG147910	NOG77715	NOG38929	COG0637	COG0418	COG2319	COG2915
	COG3747	COG2122	COG4397	NOG29531	NOG80381	NOG39167	COG1169	COG0828	COG4178	COG3751
	COG1403	NOG85146	COG5003	NOG42064	COG5525	NOG74828	COG1171	COG2319	COG2954	COG0591
	COG4653	COG2059	COG5005	NOG69867	COG5511	NOG44851	COG1982	COG2045	COG0471	COG4230
	COG1692	COG3745	NOG38811	NOG86906	NOG10345	NOG41275	COG2170	COG2179	COG1725	COG1299
	COG1489	COG2064	NOG47988	COG3941	NOG09708	NOG77715	COG4948	COG0711	COG4586	COG1414
	COG4623	COG4961	NOG84655	NOG43110	NOG125775	NOG43110	COG0511	COG1005	COG1330	COG1609
	NOG86538	COG4965	COG4395	NOG47489	NOG72443	NOG47489	COG0804	COG1290	COG2045	COG2838
	COG2052	NOG77120	COG2827	NOG47599	NOG29531	NOG47988	COG0831	COG0386	COG1754	NOG11338
	NOG76676	COG2113	COG2840	NOG84555	NOG116274	NOG43187	COG0832	COG0579	COG0715	COG1952
	COG1641	COG4176	NOG11421	NOG47988	NOG134377	NOG69777	COG1372	COG1123	COG0600	COG1272
	COG4188	NOG134538	COG3872	NOG127816	NOG42864	NOG69185	COG0372	COG1835	COG1116	COG1613
	COG4176	COG3299	COG3012	COG4733	NOG116738	NOG46590	COG2352	COG4638	NOG06294	COG4589
	NOG128175	COG3778	NOG129791	NOG44776	NOG124849	NOG46179	COG0026	COG1523	NOG08807	COG1923
	NOG45236	COG4228	COG3008	COG4930	NOG127200	NOG70905	COG0140	COG1282	COG1393	COG2823
	NOG71522	COG4373	COG3549	NOG04007	NOG120623	NOG84925	COG0545	COG3288	COG3239	COG2916
	COG4940	COG4379	COG3093	NOG06453	NOG73717	NOG47670	COG1828	COG1049	NOG07076	COG0759
	COG2122	COG4381	NOG147910	NOG77715	NOG77633	NOG83361	COG0386	COG1058	NOG08765	COG2969
	NOG85146	COG4382	NOG86906	NOG80381	NOG128175	NOG67750	COG1161	COG0116	NOG14679	COG2086
	COG2059	COG4383	COG3905	COG5511	NOG45236	NOG68766	COG0022	COG2227	COG1234	COG1006
	COG3745	COG4384	NOG77120	COG5301	NOG136116	NOG68174	COG0508	COG2352	COG3670	COG1320
	COG4961	COG4386	COG3747	COG5525	NOG43732	NOG85139	COG1071	COG0354	COG1513	COG1863
	NOG77120	COG4388	COG4653	NOG10345	NOG81253	NOG80829	COG0170	COG4401	NOG05025	COG2111
	NOG134538	COG4397	COG5614	NOG09708	NOG146142	NOG69015	COG0626	COG1357	COG2094	COG2212
	COG3299	COG5003	COG3941	NOG125775	NOG14749	NOG83033	COG1233	COG2017	NOG04227	COG2072
	COG3778	COG5005	NOG14749	NOG72443	NOG74629	NOG71541	COG1562	COG0368	COG1333	COG2267
	COG3926	NOG38811	NOG29531	NOG116274	NOG149855	NOG71670	COG1575	COG0633	COG0805	COG0658
	COG4228	NOG43110	NOG42064	NOG134377	NOG44727	NOG85146	COG2873	COG1429	NOG10633	COG1970
	COG4373	NOG47599	NOG69867	NOG42864	NOG47599	NOG73416	COG0120	COG0337	NOG10180	COG1075
	COG4379	NOG47988	NOG39635	NOG116738	NOG80933	NOG76809	COG0221	COG0083	COG1100	COG0676
	COG4381	NOG86906	NOG07550	NOG124849	NOG38929	COG0276	COG0274	COG1826	NOG04867	COG3663
	COG4382	NOG84655	NOG47599	NOG127200	NOG39167	COG0407	COG0362	COG0717	NOG05023	COG1721
	COG4383	COG2840	NOG43110	NOG120623	NOG74828	COG0189	COG0364	COG1196	NOG07087	COG0714
	COG4384	COG4395	NOG47489	NOG73717	NOG43110	COG0626	COG0435	COG1199	NOG08121	COG4993
	COG4386	NOG11421	NOG84555	NOG77633	NOG47988	COG0302	COG0722	COG2954	NOG14690	COG4148
	COG4388	COG3872	NOG127816	NOG128175	NOG43187	COG0625	COG1070	COG4581	COG1159	COG0783
	COG4397	COG3012	NOG44776	NOG45236	NOG69777	COG0421	COG2771	COG1793	COG1961	COG1409
	COG5003	COG3681	COG4733	NOG136116	NOG69185	COG0471	COG3958	COG0316	COG1840	COG2908
	COG5005	COG2964	NOG04007	NOG43732	NOG46590	COG0654	COG3959	COG1398	COG1178	NOG39039
	NOG38811	NOG129791	NOG06453	NOG81253	NOG46179	COG1171	NOG40113	COG0377	COG1201	COG1388
	NOG42064	COG3008	NOG150069	NOG146142	NOG70905	COG1586	COG0095	COG0220	COG3349	COG0791
	NOG43110	COG3549	NOG77715	NOG74629	NOG84925	COG2017	COG0673	COG0312	NOG12892	COG1629
	NOG47599	COG3093	NOG80381	NOG149855	NOG47670	COG0271	COG1049	COG1100	NOG08122	COG3203
	NOG47988	COG5301	COG5511	NOG44727	NOG83361	COG0308	COG1062	COG1200	COG1386	COG4261
	NOG69867	NOG14749	NOG85139	NOG150069	NOG67750	COG0339	COG1897	COG1466	COG1354	COG1953
	NOG86906	NOG147910	COG5301	NOG47670	NOG68766	COG0464	COG0025	COG0649	COG3395	COG3696
	NOG84655	NOG29531	COG5525	NOG38929	NOG68174	COG0665	COG0248	COG0713	COG2211	COG1949
	COG2840	NOG42064	NOG10345	NOG80933	NOG85139	COG1402	COG2303	COG0838	NOG87647	COG1017
	COG4395	NOG69867	NOG05746	NOG39167	NOG80829	COG1506	COG0723	COG0839	COG4100	COG1021
	NOG11421	COG3905	NOG43187	NOG74828	NOG69015	COG0155	COG2988	COG0852	COG2302	COG1520
	COG3028	COG5614	NOG09708	NOG43187	NOG83033	COG0369	COG4448	COG1007	NOG05026	COG2091
	COG3872	NOG127354	NOG125775	NOG69777	NOG71541	COG0431	COG0116	COG1008	NOG08111	COG2977
	COG4733	NOG73157	NOG72443	NOG69185	NOG71670	COG1239	COG0357	COG1233	NOG08123	COG1056
	NOG84555	NOG74629	NOG116274	NOG46590	NOG85146	COG1240	COG0661	COG1612	NOG39942	COG3201
	COG3012	COG3926	NOG134377	NOG46179	NOG73416	COG2010	COG3705	COG0667	COG2308	COG3791
	COG3681	NOG39635	NOG42864	NOG70905	NOG76809	COG2099	COG0520	COG1453	COG2307	COG4668
	COG2964	NOG07550	NOG116738	NOG84925	NOG76324	COG2138	COG4100	COG4121	COG2988	COG1464
	NOG129791	NOG148493	NOG124849	NOG83361	NOG76400	COG0579	COG0366	COG1565	COG3694	COG1135
	COG3549	NOG77715	NOG127200	NOG67750	COG0276	COG0637	COG0448	COG3769	COG4587	COG2011
	COG5301	NOG84555	NOG120623	NOG68766	COG0407	COG1169	COG2154	COG0447	NOG40113	COG1934
	NOG14749	NOG10345	NOG73717	NOG68174	COG0189	COG1982	COG1694	COG1165	NOG27460	COG1137
	NOG147910	NOG47489	NOG77633	NOG85139	COG0626	COG2170	COG0337	COG1218	NOG41209	COG3157
	NOG29531	NOG150069	NOG128175	NOG80829	COG0302	COG4948	COG3954	NOG71304	NOG04871	COG1281
	COG3366	COG4733	NOG45236	NOG69015	COG0625	COG0511	COG0302	COG0248	NOG07088	COG1188
	COG3905	NOG44776	NOG136116	NOG83033	COG0421	COG0804	COG1539	COG1850	NOG10575	COG1301
	COG5614	NOG146142	NOG43732	NOG71541	COG0471	COG0828	COG0220	COG4451	NOG09648	COG2223
	NOG10345	NOG80381	NOG81253	NOG71670	COG0637	COG0831	COG0349	COG0858	NOG14681	COG1262
	NOG127354	COG5511	NOG146142	NOG85146	COG0654	COG0832	COG1218	COG0644	NOG08775	COG2096
	NOG73157	COG5525	NOG74629	NOG73416	COG1171	COG1372	COG0418	COG0278	NOG14687	COG1380
	NOG74629	NOG68174	NOG149855	NOG76809	COG1586	COG0337	COG0828	COG0408	NOG40636	COG1346
	NOG47024	NOG85139	NOG47670	NOG76324	COG2017	COG0372	COG2319	COG1075	NOG42521	COG3757
	NOG39635	NOG69185	NOG38929	NOG76400	COG2211	COG0520	COG2045	COG4360	NOG40025	COG2165
	NOG07550	NOG125775	NOG80933	NOG76486	COG0271	COG2352	COG2179	COG1195	NOG44928	COG1680
	COG5525	NOG05746	NOG39167	NOG83807	COG0308	COG0026	COG0711	COG3340	NOG45491	COG1472
	NOG148493	NOG43187	NOG74828	COG0276	COG0339	COG0140	COG1005	COG1314	NOG43668	COG1495
	NOG77715	NOG09708	NOG46590	COG0407	COG0362	COG0545	COG1290	COG1393	NOG42487	COG2269
	NOG80105	NOG72443	NOG40218	COG0189	COG0464	COG1828	COG0649	COG3239	COG1020	COG1509
	NOG47489	NOG116274	NOG84925	COG0626	COG0665	COG0386	COG0852	COG0850	COG2114	COG4775
	NOG150069	NOG134377	NOG69777	COG0302	COG1402	COG1161	COG1100	COG0851	COG3707	COG1566
	NOG77633	NOG42864	NOG43485	COG0625	COG1506	COG0022	COG0579	COG1799	COG0252	COG1540
	NOG118257	NOG116738	NOG47875	COG0421	COG0155	COG0508	COG1123	COG2894	COG0656	COG1555
	NOG42864	NOG124849	NOG69185	COG0471	COG0369	COG1071	COG1835	COG0467	COG1448	COG2919
	NOG146142	NOG127200	NOG46179	COG0637	COG0431	COG0170	COG4638	COG0855	COG0160	COG3712
	NOG125775	NOG120623	NOG70905	COG0654	COG1239	COG1233	COG1523	COG0400	COG0591	COG1595
	NOG80381	NOG73717	NOG83361	COG1171	COG1240	COG1562	COG1282	COG0339	COG2986	COG3486
	NOG40218	NOG77633	NOG67750	COG1586	COG2010	COG1575	COG3288	COG1281	COG2987	COG4264
	NOG68174	NOG128175	NOG68766	COG2017	COG2099	COG2873	COG1058	COG0785	COG3138	COG3023
	NOG85139	NOG45236	NOG68174	COG2211	COG2138	COG0120	COG0633	COG1354	COG4230	COG1767
	NOG69185	NOG135135	NOG80829	COG0271	COG0579	COG0221	COG2227	COG1201	COG2066	NOG46330
	NOG09708	NOG136116	NOG69015	COG0308	COG1169	COG0274	COG0354	NOG05087	COG0599	COG1929
	NOG05746	NOG43732	NOG83033	COG0339	COG1982	COG0362	COG4401	NOG41014	COG0737	COG3622
	NOG43187	NOG81253	NOG71541	COG0362	COG2170	COG0364	COG1357	COG0798	COG1409	COG2120
	NOG72443	NOG149855	NOG71670	COG0464	COG4948	COG0435	COG0368	NOG05777	COG1816	COG3667
	NOG116274	NOG71541	NOG85146	COG0665	COG0511	COG0722	COG1429	COG2027	COG3485	COG3156
	NOG134377	NOG83033	NOG73416	COG1402	COG0804	COG1070	COG0083	COG3670	COG1605	COG4795
	NOG116738	NOG47670	NOG76809	COG1506	COG0828	COG2771	COG1826	COG0668	COG1932	COG2906
	NOG124849	NOG38929	NOG76324	COG0155	COG0831	COG3958	COG0717	COG0819	COG0384	COG2193
	NOG127200	NOG80933	NOG76400	COG0369	COG0832	COG3959	COG1196	COG1381	COG2171	COG3539
	NOG120623	NOG39167	NOG76486	COG0431	COG1372	NOG40113	COG1199	COG3429	COG2269	COG3300
	NOG73717	NOG74828	NOG83807	COG1239	COG0337	COG0095	COG2954	COG5398	COG0561	COG2941
	NOG135135	NOG46179	COG0276	COG1240	COG0372	COG0673	COG4581	NOG06294	COG0567	COG4110
	NOG136116	NOG40218	COG0407	COG2010	COG0520	COG1049	COG1793	NOG08121	COG0684	COG2310
	NOG43732	NOG46590	COG0140	COG2099	COG2352	COG1062	COG0316	NOG05024	COG0800	COG2378
	NOG81253	NOG84925	COG0189	COG2138	COG0026	COG1897	COG1398	NOG07076	COG1063	COG5008
	NOG149855	NOG40793	COG0626	COG0579	COG0140	COG0025	COG0377	NOG08035	COG1105	COG2805
	NOG73199	NOG79522	COG0302	COG1169	COG0545	COG0248	COG0312	COG0829	COG1984	COG3210
	NOG149913	NOG69777	COG0625	COG1982	COG1828	COG2303	COG1200	COG0830	COG2030	COG2831
	NOG71541	NOG43485	COG1793	COG2170	COG0386	COG0723	COG1466	COG2370	COG2049	COG3017
	NOG83033	NOG47875	COG0421	COG4948	COG1161	COG2988	COG1165	COG2371	COG2141	COG2834
	NOG47670	NOG70905	COG0471	COG0511	COG0022	COG4448	COG0713	NOG12132	COG3284	COG2914
	NOG38929	NOG83361	COG0637	COG0804	COG0508	COG0116	COG0838	COG2166	COG4770	COG3496
	NOG80933	NOG67750	COG0654	COG0828	COG1071	COG0220	COG0839	COG1981	COG1841	COG2907
	NOG39167	NOG68766	COG1171	COG0831	COG0170	COG0357	COG1007	COG4674	COG0262	COG2972
	NOG74828	NOG80829	COG1357	COG0832	COG1233	COG0661	COG1008	COG4178	COG0427	COG2987
	NOG46179	NOG69015	COG1586	COG0337	COG1562	COG2227	COG1612	COG0471	COG0657	COG3008
	NOG46590	NOG71670	COG1961	COG1372	COG1575	COG3705	COG0667	COG1725	COG1064	COG2995
	NOG84925	NOG73416	COG2017	COG0140	COG2873	COG3340	COG1234	COG3395	COG1804	COG3121
	NOG40793	NOG76809	COG2211	COG0372	COG0120	COG4100	COG1453	COG4586	COG1877	COG3188
	NOG79522	NOG76324	COG0271	COG0520	COG0221	COG0366	COG4121	COG1330	COG2072	COG5430
	NOG69777	NOG76400	COG0308	COG2352	COG0274	COG0448	COG1565	NOG04872	COG2084	COG4181
	NOG43485	NOG76486	COG0339	COG0026	COG0364	COG1523	COG1327	COG1754	COG2175	COG3127
	NOG47875	NOG83807	COG0362	COG0545	COG0435	COG2154	COG3769	COG0715	COG2513	COG3724
	NOG70905	COG0276	COG0364	COG1828	COG0722	COG1694	COG0447	COG0600	COG2609	COG3138
	NOG83361	COG0407	COG0464	COG0386	COG1070	COG3954	NOG71304	COG1116	COG3605	COG3455
	NOG67750	COG0661	COG0665	COG1161	COG2771	COG1539	COG1850	NOG08765	COG3622	COG3515
	NOG68766	COG0140	COG0667	COG0022	COG3958	COG0349	COG4451	NOG08807	COG4993	COG3516
	NOG80829	COG0189	COG1402	COG0508	COG3959	COG1218	COG0858	NOG14679	COG5285	COG3517
	NOG69015	COG0626	COG1506	COG1071	NOG40113	COG0418	COG0644	COG1234	COG0853	COG3519
	NOG71670	COG1897	COG2873	COG0170	COG0095	COG2319	COG1314	NOG12892	COG2195	COG3520
	NOG73416	COG0302	COG0155	COG1005	COG0673	COG1005	COG0278	COG1513	COG0560	COG3522
	NOG76809	COG0625	COG0337	COG1196	COG1049	COG2045	COG0408	NOG27460	COG1946	COG3523
	NOG76324	COG1793	COG0369	COG1233	COG1062	COG2179	COG5398	NOG41209	COG2895	COG4796
	NOG76400	COG2771	COG0431	COG1562	COG1897	COG0711	COG1075	NOG10633	COG2897	COG3166
	NOG76486	COG0421	COG1239	COG1575	COG2319	COG0713	COG4360	NOG04871	COG4208	COG4972
	NOG83807	COG0471	COG1240	COG2873	COG0025	COG1290	COG1195	NOG05023	COG2937	COG3168
	COG0276	COG0637	COG2010	COG0120	COG0418	COG0649	COG3340	NOG05025	COG1957	COG3167
	COG0407	COG0654	COG2099	COG0221	COG0248	COG0852	COG1393	NOG05026	COG1414	COG3386
	COG0661	COG1171	COG2138	COG0274	COG2303	COG1100	COG3239	COG2094	COG0846	COG3518
	COG0140	COG1357	COG0579	COG0364	COG0723	COG1123	COG0850	NOG04227	COG1274	COG3501
	COG0189	COG1586	COG1169	COG0435	COG2988	COG1835	COG0851	COG2173	COG1609	COG4258
	COG0626	COG1961	COG1982	COG0722	COG4448	COG4638	COG1799	COG1333	COG1905	COG4648
	COG1171	COG2017	COG2170	COG1070	COG0116	COG1282	COG2894	COG3349	COG2116	COG4774
	COG1897	COG2211	COG4948	COG2771	COG0220	COG3288	COG0467	COG0805	COG2224	COG4829
	COG0302	COG2319	COG0095	COG3958	COG0357	COG1058	COG1201	COG5135	COG2301	COG4973
	COG0600	COG0271	COG0511	COG3959	COG0661	COG0633	COG1381	NOG10180	COG1953	NOG06421
	COG0625	COG0278	COG0804	NOG40113	COG2227	COG0354	COG0855	COG3411	COG3194	NOG06420
	COG1793	COG0308	COG0828	COG0095	COG3705	COG4401	COG0400	NOG04867	COG4266	NOG10922
	COG2771	COG0339	COG0831	COG0673	COG3340	COG1357	COG1281	NOG07087	NOG75554	NOG10225
	COG0366	COG0362	COG0832	COG1049	COG4100	COG1961	NOG09872	NOG08122	COG2142	NOG87013
	COG0421	COG0364	COG1372	COG1062	COG0366	COG0368	COG0785	NOG14690	COG0333	COG1228
	COG0471	COG0464	COG2319	COG1897	COG0448	COG1429	COG1354	COG1159	COG0671	COG1155
	COG0637	COG0665	COG4240	COG2319	COG1523	COG0083	NOG05087	COG1961	COG2040	COG2236
	COG0654	COG0667	COG0372	COG0025	COG2154	COG1826	NOG41014	COG1840	COG3021	COG0023
	COG1357	COG1402	COG0520	COG0366	COG1694	COG0717	COG0798	COG1178	COG3312	COG0638
	COG1586	COG1506	COG0850	COG0418	COG4360	COG1196	NOG05777	COG1407	COG1716	COG1222
	COG1961	COG2873	COG2352	COG0248	COG3954	COG1199	NOG28579	COG1386	COG0121	COG1471
	COG2017	COG0155	COG0026	COG2303	COG1539	COG2954	COG2027	NOG40025	COG2133	COG1601
	COG2211	COG0337	COG0545	COG0723	COG0349	COG4581	COG3670	COG1741	COG0833	COG2016
	COG2319	COG0369	COG1828	COG2988	COG1218	COG1793	COG0668	COG2211	COG0405	COG1084
	COG0221	COG0431	COG0386	COG4448	COG1281	COG0316	COG0819	NOG87647	COG1073	COG1358
	COG0271	COG1239	COG0711	COG0116	COG1005	COG1398	COG3429	COG2302	COG1278	COG1374
	COG0278	COG1240	COG1161	COG0220	COG0711	COG0377	NOG06294	NOG07088	COG1464	COG1499
	COG0308	COG2010	COG0022	COG0357	COG1100	COG0278	NOG08121	NOG08111	COG1597	COG1911
	COG0339	COG2099	COG0508	COG0661	COG2045	COG0312	NOG05024	NOG08123	COG1794	COG1976
	COG0362	COG2138	COG1071	COG2227	COG2179	COG1200	NOG07076	NOG09648	COG3247	COG2007
	COG0364	COG0508	COG1897	COG3705	COG0713	COG1466	NOG08035	NOG14681	COG3386	COG2075
	COG0464	COG0579	COG0170	COG3340	COG1007	COG1165	NOG08765	NOG39942	COG4122	COG2097
	COG0665	COG1169	COG1005	COG4100	COG1290	COG0838	COG0829	COG2308	COG1767	COG2157
	COG0667	COG1982	COG1196	COG0448	COG1850	COG0839	COG0830	COG2307	COG1914	COG0478
	COG1199	COG2170	COG1233	COG1199	COG0649	COG1007	COG2370	COG3694	COG3157	COG1094
	COG1402	COG4948	COG1562	COG1523	COG0852	COG1008	COG2371	COG4587	COG2096	COG4799
	COG1506	COG0095	COG1575	COG2154	COG1123	COG1612	NOG12132	NOG10575	COG0230	COG1269
	COG1562	COG0372	COG0120	COG1694	COG1835	COG0667	COG2166	NOG14687	COG1018	COG0038
	COG2873	COG0511	COG0221	COG4360	COG4638	COG1234	COG1981	NOG06447	COG0710	COG1383
	COG0155	COG0804	COG0274	COG3954	COG1282	COG1453	COG4674	NOG08775	COG0419	COG1503
	COG0337	COG0828	COG0435	COG1539	COG3288	COG4121	COG4178	NOG12674	COG0689	COG1552
	COG0369	COG0831	COG0722	COG0349	COG1058	COG0408	COG0471	NOG10959	COG1404	COG1631
	COG0431	COG0832	COG1070	COG1218	COG0633	COG1565	COG1725	NOG43319	COG1595	COG1632
	COG0715	COG1372	COG2771	COG1281	COG1234	COG1327	COG3395	NOG13119	COG0208	COG1717
	COG1239	COG4240	COG3958	COG0711	COG0354	COG3769	COG4586	NOG14232	COG0232	COG1727
	COG1240	COG0520	COG3959	COG1100	COG4401	COG0447	COG1330	NOG13226	COG2901	COG1890
	COG2010	COG0850	NOG40113	COG1327	COG1357	COG5398	NOG04872	NOG40636	COG2927	COG1997
	COG2099	COG2352	COG0673	COG2045	COG1961	NOG71304	COG1754	NOG42521	COG1086	COG2004
	COG2138	COG0026	COG1049	COG2179	COG0368	COG1850	COG1961	NOG44928	COG1034	COG2036
	COG0508	COG0418	COG1062	COG0649	COG1429	COG4451	COG0715	NOG45491	COG3125	COG2051
	COG0579	COG0545	COG0025	COG0713	COG0083	COG0858	COG0600	NOG43668	COG3161	COG2053
	COG1169	COG1828	COG0366	COG0838	COG1826	COG0644	COG1116	NOG42487	COG0627	COG2058
	COG1982	COG0386	COG1100	COG0852	COG0717	COG1314	NOG08807	NOG47902	COG0663	COG2092
	COG2170	COG0711	COG0083	COG1007	COG1196	COG1075	NOG14679	NOG42941	COG1247	COG2125
	COG4948	COG1071	COG0418	COG1290	COG1199	COG4360	NOG12892	COG1020	COG1250	COG2126
	COG0711	COG1100	COG0248	COG1850	COG2954	COG1195	COG1513	COG2171	COG2091	COG2139
	COG1234	COG1161	COG2303	NOG08122	COG4581	COG1330	COG4240	COG0160	COG1929	COG2147
	COG0095	COG0022	COG0723	COG1123	COG1793	COG1393	NOG27460	COG2114	COG3265	COG2163
	COG0372	COG4638	COG2988	COG1835	COG0316	COG3239	NOG41209	COG1404	COG0207	COG2167
	COG0511	COG0170	COG4448	COG4638	COG1398	COG0850	NOG10633	COG2175	COG3830	COG2174
	COG0804	COG1005	COG0116	COG1282	COG0377	COG0851	NOG04871	COG4311	COG4311	COG2238
	COG0828	COG1196	COG0220	COG3288	NOG28579	COG1799	NOG05023	COG2146	COG1230	COG2451
	COG0831	COG1233	COG0357	COG1612	COG0278	COG2894	NOG05025	COG2610	COG1301	COG5256
	COG0832	COG1562	COG0661	COG0083	COG0312	COG0467	NOG05026	COG3707	COG1113	COG5257
	COG1372	COG1575	COG2227	COG1058	COG0855	COG1201	COG2094	COG0121	COG4771	COG3408
	COG4240	COG0120	COG3705	COG0786	COG1200	COG1381	COG3349	COG0252	COG0183	COG0298
	COG0520	COG0221	COG3340	COG0633	COG1466	COG0855	NOG04227	COG0656	COG1788	COG1156
	COG0850	COG0274	COG4100	COG1234	COG1165	COG0400	COG2173	COG1448	COG2057	COG0423
	COG2352	COG0435	COG0448	COG0354	COG0838	COG1281	COG1333	COG1932	COG5517	COG0549
	COG0026	COG0722	COG1199	COG4401	COG0839	NOG09872	COG0805	COG2066	COG0433	COG1444
	COG0418	COG1070	COG1523	COG1357	COG1008	NOG28579	COG5135	COG2918	COG3315	COG1095
	COG0545	COG3958	COG2154	COG1961	COG1612	COG0785	COG2385	COG4230	COG1017	COG1224
	COG1828	COG3959	COG1694	COG0368	COG0667	COG1354	COG3411	COG1299	COG2021	COG1405
	COG0386	NOG40113	COG4360	COG1429	COG1453	NOG05087	NOG10180	COG1445	COG2267	COG1460
	COG1071	COG0673	COG3954	COG1826	COG4121	NOG41014	NOG04867	COG0591	COG3695	COG1594
	COG1100	COG1049	COG1539	COG0717	COG0408	COG2166	NOG07087	COG1984	COG2941	COG1644
	COG1161	COG1062	COG0349	COG1200	COG5398	COG0798	NOG08122	COG2049	COG2813	COG1761
	COG4360	COG0025	COG1218	COG2954	COG1565	COG2119	NOG14687	COG2986	COG1021	COG1958
	COG0022	COG0366	COG1281	COG4581	COG2501	NOG05777	NOG14690	COG2987	COG1535	COG1996
	COG0316	COG0083	NOG09872	COG1793	COG1327	COG2027	COG1840	COG3138	NOG10225	COG2012
	COG4638	COG0248	COG0278	COG0316	COG3769	COG3670	COG1178	COG0599	NOG10922	COG2101
	COG0170	COG2303	COG1327	COG1398	COG0447	COG0668	COG1407	COG0737	COG0555	COG0417
	COG1005	COG0723	COG2045	COG0377	NOG71304	COG0819	COG2308	COG0775	COG3486	COG1061
	COG1062	COG2988	COG2179	NOG28579	COG4451	COG0715	COG1305	COG1409	COG1056	COG1241
	COG1196	COG4448	COG0377	COG0278	COG0858	COG3429	COG1386	COG1652	COG1488	COG1675
	COG1233	COG0116	COG0649	COG0312	COG0644	NOG06294	NOG42487	COG1816	COG1299	COG2453
	COG1575	COG0220	COG0713	COG0855	COG1314	NOG08121	NOG43668	COG2378	COG1445	COG1889
	COG0120	COG0357	COG0838	COG1466	COG1075	NOG05024	NOG40025	COG3485	COG1359	COG2136
	COG0274	COG2227	COG0852	COG1165	COG1195	COG3411	COG1741	COG1605	COG5008	COG1245
	COG0435	COG3705	COG1007	COG0839	COG1330	NOG07076	COG2211	COG3724	COG3158	COG1308
	COG0722	COG0600	COG1290	COG1008	COG1393	NOG08035	NOG87647	COG0208	COG1388	COG1093
	COG1070	COG0715	COG1850	COG0667	COG3239	NOG08765	COG2302	COG0384	COG0380	COG1439
	COG3958	COG1116	COG0354	COG1453	COG0850	COG0829	NOG07088	COG0405	COG1391	COG0585
	COG3959	COG3340	NOG04867	COG4121	COG0851	COG0830	NOG08111	COG2030	COG2918	COG1310
	NOG40113	COG4100	NOG08122	COG0408	COG1799	COG2370	NOG08123	COG2269	COG3852	COG0122
	COG0673	COG0448	COG1123	COG5398	COG2894	COG2371	NOG09648	COG2609	COG1652	COG1111
	COG1049	COG1199	COG1835	COG1565	COG0467	NOG12132	NOG14681	COG4771	COG3232	COG1948
	COG0025	COG1523	COG4638	COG2501	COG1201	COG1981	NOG39942	COG0561	COG1024	COG1184
	COG0083	COG2154	COG1282	COG3769	COG1381	COG4674	COG2307	COG0567	COG1902	COG1498
	COG0248	COG1694	COG3288	COG0447	COG0400	COG4178	COG3694	COG0684	COG1960	COG1412
	COG2303	COG4360	COG1612	NOG71304	NOG09872	COG1725	COG4587	COG0800	COG2025	COG1756
	COG3288	COG3954	COG1058	COG4451	COG0785	COG3395	NOG10575	COG1063	COG3173	COG2106
	COG0644	COG1539	COG0786	COG0858	COG2094	COG4586	NOG08775	COG1105	COG3243	COG2260
	COG0723	COG0349	COG0633	COG0644	COG1354	COG0523	NOG45757	COG3622	COG3665	COG3277
	COG1381	COG1218	COG0408	COG1314	NOG05087	NOG04872	NOG06447	COG0183	COG4668	COG0153
	COG2988	COG1281	COG1234	COG1075	NOG41014	COG1754	NOG08265	COG2141	COG2230	COG1085
	COG4448	COG0354	COG4401	COG0715	COG2166	COG2501	NOG12674	COG3038	COG0300	COG0213
	COG0116	NOG09872	COG0368	COG3429	COG0798	COG1116	NOG10959	COG3284	COG0319	COG5270
	COG0220	NOG28579	COG1429	COG1195	COG2119	COG1741	NOG84194	COG4770	COG2120	COG1400
	COG0357	COG1327	COG1826	COG1330	COG3542	COG0600	NOG12675	COG1841	COG3208	COG1545
	COG2227	COG2045	COG0717	COG1393	NOG05777	NOG08807	NOG29494	COG0262	COG4258	COG3425
	COG3705	COG2179	COG1200	COG3239	COG2027	NOG14679	NOG13067	COG0427	COG4261	COG2443
	COG1116	COG0377	COG2954	COG0850	COG3670	NOG12892	NOG43319	COG0657	COG4589	COG0311
	COG3340	COG0649	COG4581	COG0851	COG0668	COG1513	NOG13119	COG0833	COG3115	COG0214
	COG4100	COG0713	COG0316	COG1799	COG0819	COG4240	NOG14232	COG1064	COG0218	COG1436
	COG0448	COG0838	COG1398	COG2894	COG0715	NOG27460	NOG13226	COG1609	COG2326	COG1899
	COG1523	COG0852	NOG28579	COG0467	COG3429	NOG41209	NOG40636	COG1804	COG0594	COG1019
	COG2154	COG1007	COG0312	COG1201	NOG06294	NOG10633	NOG42521	COG1877	COG1520	COG3262
	COG1398	COG1290	COG0855	COG1381	NOG08121	NOG04871	NOG44928	COG2072	COG0746	COG2511
	COG1694	COG1850	COG1466	COG0400	NOG05024	NOG05023	NOG45491	COG2084	COG0792	COG1311
	COG3670	NOG05023	COG1165	NOG09872	COG3411	NOG05025	NOG47902	COG2513	COG2146	COG1599
	COG3954	COG1008	COG0839	COG0785	NOG07076	NOG05026	NOG42941	COG3605	COG2223	COG0269
	COG1539	NOG04867	COG1008	COG2094	NOG08035	COG2094	COG1020	COG4122	COG3063	COG1883
	COG0312	NOG08122	COG1453	COG1354	NOG08765	COG3349	COG2171	COG4993	COG0259	COG5016
	COG0349	COG1123	COG4121	NOG05087	COG0829	NOG04227	COG0160	COG5285	COG4630	COG1977
	COG1218	COG1835	COG5398	NOG41014	COG0830	COG2173	COG2114	COG0853	COG4631	COG1703
	COG1281	COG1282	COG1565	COG2166	COG2370	COG1333	COG0657	COG1788	COG1864	COG1884
	COG0354	COG1826	COG2501	COG0798	COG2371	NOG10180	COG1404	COG1794	COG2378	COG2185
	NOG09872	COG3288	COG3769	COG2119	COG4674	COG1619	COG2175	COG2057	COG3203	COG1992
	NOG28579	COG1612	COG0447	COG3542	NOG12132	COG4587	COG2195	COG2195	COG3038	COG2104
	COG2119	COG1058	COG0668	NOG05777	COG0397	COG5135	COG4311	COG0560	COG1923	COG1097
	COG1327	COG0786	NOG71304	COG2027	COG1981	COG2385	COG2146	COG1946	COG1485	COG1011
	COG2045	COG0633	COG4451	COG3670	COG0600	COG1054	COG2610	COG2040	COG0314	COG2182
	COG2179	COG0408	COG0858	COG0668	COG1116	NOG04867	COG3707	COG2895	COG4706	COG1893
	COG0377	COG1234	COG2936	COG0819	COG2802	NOG07087	COG0121	COG2897	COG1076	COG1467
	COG0649	COG4401	COG0644	NOG06294	COG4178	NOG08122	COG0252	COG3182	COG1764	COG1474
	COG0713	COG0368	COG1314	NOG08121	COG1725	NOG14687	COG0405	COG3830	COG4535	COG2219
	COG0838	COG1429	COG1075	NOG05024	COG3395	NOG14690	COG0656	COG4208	COG0327	COG1697
	COG0852	COG4581	COG0715	COG3411	COG4586	COG1840	COG1448	NOG09706	COG0381	COG0430
	COG1007	COG2027	COG3429	NOG07076	NOG04872	COG1178	COG1932	COG2937	COG2721	COG0615
	COG1290	COG0717	COG1195	NOG08035	COG3450	COG1386	COG2066	COG1957	COG3917	COG1382
	COG1850	COG1200	COG1330	NOG08765	COG1754	COG1407	COG2918	COG1414	NOG04040	COG1730
	NOG05023	COG2954	COG1381	COG0829	NOG05026	NOG07088	COG4230	COG3265	NOG08463	COG1887
	COG1008	COG0316	COG3395	COG0830	COG1741	COG2307	COG1299	COG0259	NOG39039	COG1204
	NOG04867	COG1398	COG1393	COG2370	COG1054	COG1305	COG1445	COG0846	COG2355	COG1257
	NOG08122	COG0312	COG3239	COG2371	NOG08807	COG2308	COG0591	COG1034	COG0350	COG2234
	COG1123	COG0855	COG0851	COG4674	NOG14679	NOG42487	COG0833	COG1086	COG1823	COG1736
	COG1835	COG1466	COG1799	NOG12132	NOG12892	NOG43668	COG1984	COG1274	COG2124	COG1798
	COG1282	COG1165	COG2894	COG0397	COG1513	NOG40025	COG2049	COG1905	COG3182	COG1260
	COG1826	COG0839	COG0467	COG1981	COG4240	COG3330	COG2986	COG2116	COG1712	COG3630
	COG1200	COG1453	COG1201	COG0600	NOG27460	COG1543	COG2987	COG2224	COG3201	COG2222
	COG1612	COG4121	COG4487	COG1116	NOG41209	COG1876	COG3138	COG2301	COG2837	COG3642
	COG1058	COG5398	COG3330	COG1543	NOG10633	COG3794	COG1034	COG3751	NOG87013	COG0533
	COG0786	COG0644	COG0400	COG1305	NOG04871	COG2211	COG1609	COG2901	COG0658	COG1781
	COG0633	COG1565	COG0785	COG2802	NOG05023	NOG87647	COG0599	NOG78584	COG1457	COG2055
	COG0408	COG2020	COG1981	COG4178	NOG05025	COG2302	COG0737	COG0381	COG1680	COG0630
	COG4401	COG2501	COG2094	COG1725	COG3349	NOG08111	COG0775	COG1953	NOG84885	COG1390
	COG0368	COG3769	COG1354	COG3395	NOG04227	NOG08123	COG1409	COG3194	COG3230	COG1394
	COG1429	COG0447	NOG05087	COG4586	COG2173	NOG09648	COG1652	COG4266	COG0425	COG1527
	COG4581	COG0668	NOG41014	NOG04872	COG1333	NOG14681	COG1816	NOG75554	COG2391	COG1554
	COG2027	NOG71304	COG2166	COG3450	NOG04867	NOG39942	COG2378	COG2142	COG0428	COG1776
	COG0717	COG4451	COG4178	COG1754	NOG10180	COG3694	COG3485	COG0333	NOG11338	COG1144
	COG2954	COG0858	COG4445	NOG05026	COG1619	NOG13101	COG1605	COG0419	COG0783	COG1941
	COG0858	COG2936	COG0798	COG1513	COG4587	COG4370	COG3724	COG1230	COG3634	COG3259
	COG4445	COG1573	COG2119	COG1741	COG5135	COG4577	COG0207	COG0053	COG2334	COG1096
	COG0855	COG1314	COG3542	COG1054	COG2385	NOG42521	COG0208	COG0671	COG1949	COG2123
	COG1466	COG4577	NOG05777	NOG08807	NOG06447	NOG06447	COG0384	COG3021	COG2137	COG1321
	COG1165	COG2094	COG3450	NOG14679	NOG07087	NOG10575	COG0853	COG3312	COG1566	COG2110
	COG0839	COG1754	COG2027	NOG12892	NOG08122	NOG08775	COG2030	COG1247	COG1285	COG1867
	COG0668	COG1075	COG3670	COG4240	NOG14687	NOG45757	COG2269	COG2212	COG1814	COG1041
	COG1453	COG3429	COG0819	NOG27460	NOG14690	NOG15377	COG2609	COG3243	COG3047	COG1874
	COG3239	COG1195	NOG87647	NOG41209	COG1840	NOG07051	COG3486	COG4261	COG2915	COG1676
	COG4121	COG1330	NOG06294	NOG10633	COG1178	NOG10542	COG4771	COG5517	COG3751	COG4143
	COG5398	COG1381	NOG08121	NOG04871	COG1386	NOG07074	COG0561	COG0676	COG3897	COG2723
	COG1565	COG4178	NOG05024	NOG05023	COG1407	NOG84194	COG0567	COG2916	COG0775	COG1577
	COG2020	COG3395	COG3411	NOG05025	NOG07088	NOG07098	COG0684	COG1056	COG1262	COG2811
	COG2501	COG2119	NOG07076	COG3349	COG2307	NOG68245	COG0800	COG1716	COG0533	COG1998
	COG3769	NOG12793	NOG08035	NOG04227	COG1305	NOG08265	COG1063	COG2816	COG2838	COG1603
	COG0447	COG1393	NOG08765	COG1840	COG2308	NOG12438	COG1105	COG0433	COG1952	COG1369
	COG4577	COG3239	COG0829	COG2173	NOG42487	NOG12674	COG3622	COG2838	NOG14162	COG2023
	NOG71304	COG0851	COG0830	COG1333	NOG43668	NOG10959	COG0183	COG2133	COG1613	COG1389
	COG4451	COG1799	COG2370	NOG04867	NOG40025	NOG12560	COG2141	COG1073	COG2823	COG1500
	COG2936	COG2894	COG2371	NOG10180	COG3330	NOG12001	COG2301	COG1278	COG2916	COG1537
	COG1573	COG0467	COG4674	COG1619	COG1543	NOG68085	COG3038	COG1464	COG2388	COG1608
	COG1741	COG1201	NOG12132	COG4587	COG2302	NOG12624	COG3284	COG1597	COG4829	COG1588
	COG1314	COG1141	COG0397	COG5135	COG1876	NOG12675	COG4770	COG3247	COG1629	COG1786
	COG2094	COG4487	COG0600	COG2385	COG4956	NOG29494	COG1841	COG3386	COG2086	COG1679
	COG1754	COG3330	COG1116	NOG85333	COG1939	NOG13067	COG0262	COG3695	COG2969	COG1829
	COG1075	COG1266	COG1543	COG4577	COG3794	NOG43319	COG0380	COG1359	COG3832	COG1701
	COG4178	COG0400	COG1305	NOG12090	COG2020	NOG13119	COG0427	COG1767	COG1006	COG1779
	COG3429	COG3558	COG2802	COG1141	NOG87647	NOG14232	COG1064	COG1914	COG1320	COG1813
	COG1195	COG2166	COG1725	NOG06447	NOG08111	NOG13226	COG1804	COG2120	COG1863	COG2874
	COG1330	COG0785	COG1141	NOG07087	NOG08123	NOG40636	COG1877	COG3157	COG2111	COG1955
	COG3395	COG1981	COG1573	NOG14687	NOG09648	NOG39661	COG2072	COG3188	COG2212	COG3352
	COG0851	COG1386	COG4586	NOG14690	NOG14681	NOG46740	COG2084	NOG84824	COG3121	COG3351
	NOG12793	COG1354	NOG04872	COG1178	NOG39942	NOG44928	COG2310	COG2096	COG2764	NOG26569
	COG1393	NOG05087	NOG08775	COG1386	COG3694	NOG45491	COG2513	COG2837	COG3384	COG3769
	NOG05024	NOG41014	COG1754	COG1407	NOG13101	NOG42941	COG3605	COG0230	COG3491	COG2502
	COG1799	COG4445	NOG05026	NOG07088	COG4370	NOG47902	COG4122	COG1018	COG2819	COG1854
	COG2894	COG0798	COG1513	COG2307	COG4577	COG1020	COG4993	COG0710	COG1555	COG1286
	COG0467	COG3542	COG1741	COG2308	NOG42521	COG2171	COG5285	COG3161	COG1970	COG0295
	COG1201	NOG05777	COG1054	NOG42487	NOG44928	COG0160	COG1788	COG0689	COG2816	COG0572
	COG1141	COG3011	NOG08807	NOG43668	NOG45491	COG2114	COG1794	COG1764	COG0676	COG2820
	COG4487	COG1840	NOG12793	NOG08265	NOG10432	COG0657	COG2057	COG3025	COG3663	COG1866
	COG3330	COG3450	NOG14679	NOG40025	COG5322	COG1404	COG0560	COG4694	COG1721	COG1737
	COG1266	COG5322	NOG12892	COG3330	NOG10575	COG2175	COG1946	NOG46571	COG2904	COG3065
	COG1840	COG3670	NOG27460	NOG08111	NOG08775	COG2195	COG2040	COG1595	COG2908	COG1438
	COG0400	COG0819	NOG41209	COG2302	NOG45757	COG4242	COG2895	COG2259	COG4148	COG0690
	COG1295	NOG87647	NOG10633	COG1876	NOG15377	COG4311	COG2897	COG0232	COG3791	COG1435
	COG3558	NOG06294	NOG04871	COG4956	NOG07051	COG1275	COG3182	COG0319	COG3107	COG1940
	COG3450	NOG08121	NOG05023	COG1939	NOG10542	COG2116	COG3830	COG2363	COG3757	COG0514
	COG2166	NOG05024	NOG05025	COG3794	NOG07074	COG2146	COG4208	COG2927	COG3696	COG3057
	COG0785	COG3411	COG3349	COG2020	NOG84194	COG2610	NOG09706	COG3125	COG2972	COG1349
	COG1981	NOG07076	NOG04227	NOG87647	NOG07098	COG2895	COG2937	COG0627	COG3687	COG3027
	COG1354	NOG08035	COG1840	NOG12560	NOG68245	COG3707	COG1957	COG0663	COG3749	COG3096
	COG1386	NOG08765	COG2173	NOG08123	NOG08265	COG0121	COG1414	COG1250	COG2977	COG3623
	NOG05087	COG0829	COG1333	NOG09648	NOG12438	COG0252	COG3265	COG2091	COG1937	COG2864
	NOG41014	COG0830	NOG10180	NOG14681	NOG12674	COG0405	COG0259	COG2388	COG3453	COG3005
	COG0798	COG2370	COG1619	NOG39942	NOG10959	COG0656	COG0300	COG3208	COG1135	COG3043
	COG3542	COG2371	COG1600	COG3694	NOG12560	COG0783	COG0846	NOG11240	COG2011	COG3062
	NOG05777	COG4674	COG4587	NOG13101	NOG12001	COG1448	COG1086	COG1929	COG1934	COG3302
	COG2859	NOG12132	COG5135	COG4370	NOG27680	COG1932	COG1274	COG3384	COG3048	COG3381
	COG3011	COG0397	COG2385	COG4447	NOG68085	COG2066	COG1905	COG0207	COG1188	COG3066
	COG5322	COG1543	NOG85333	NOG42521	NOG12624	COG2918	COG2116	COG1680	COG4651	COG3073
	COG0819	NOG85333	COG4577	NOG44928	NOG12675	COG4230	COG2224	COG3665	COG1714	COG1965
	NOG87647	COG1305	COG2020	NOG45491	NOG29494	COG1299	COG3751	NOG84885	COG1289	COG3010
	NOG06294	COG2802	NOG12090	NOG10432	NOG13067	COG1445	COG2901	COG1301	COG1292	COG0339
	NOG08121	COG1725	NOG06447	COG5322	NOG43319	COG0591	NOG78584	COG1113	COG1380	COG1654
	COG3411	COG4586	NOG07087	NOG10575	NOG13119	COG0833	COG0381	NOG67541	COG1346	COG1803
	NOG07076	NOG04872	NOG14687	NOG08775	NOG14232	COG1984	COG1953	COG1960	COG1376	COG0510
	NOG08035	COG1333	NOG14690	NOG45757	NOG13226	COG2049	COG3194	COG3048	COG2856	COG2965
	NOG08765	NOG08775	COG1386	NOG15377	NOG40636	COG2986	COG4266	COG2230	COG3025	COG1820
	COG0829	NOG05026	COG1178	NOG07051	NOG39661	COG2987	NOG75554	COG2267	COG4795	COG2190
	COG0830	COG1513	COG1407	NOG10542	NOG46740	COG3138	COG2142	COG2813	COG2165	COG3301
	COG2370	COG1741	NOG07088	NOG07074	NOG42941	COG1034	COG0333	COG3315	COG1495	NOG06663
	COG2371	COG3329	COG2307	NOG84194	NOG47902	COG0207	COG0419	COG3897	COG1509	COG1441
	COG4674	COG1054	COG2308	NOG07098	COG1020	COG1609	COG1230	NOG67551	COG3188	COG1072
	NOG12132	NOG08807	NOG42487	NOG68245	COG2171	COG1816	COG0671	COG1017	COG1512	COG3050
	COG0397	NOG14679	NOG43668	NOG12438	COG0160	COG2301	COG3021	COG1714	NOG132780	COG3029
	NOG78978	NOG12892	NOG08265	NOG12674	COG2114	COG0599	COG3312	COG2021	COG1540	COG3080
	COG4447	COG1295	NOG40025	NOG10959	COG0657	COG0737	COG1247	COG1678	COG1553	COG3445
	COG1543	NOG27460	NOG08111	NOG12001	COG1404	COG0775	COG2212	COG4535	COG2919	COG3051
	NOG85333	NOG41209	COG4447	NOG27680	COG2175	COG1409	COG3243	COG1289	COG3712	COG3052
	COG1305	NOG10633	COG2302	NOG68085	COG2195	COG1652	COG4261	COG2941	COG4264	COG1129
	COG2802	NOG04871	COG1876	NOG12624	COG4242	COG2378	COG5517	COG1485	NOG11240	COG1172
	NOG45828	NOG05025	COG4956	NOG12675	COG4311	COG3485	COG0676	COG1021	COG3023	COG1312
	NOG12090	NOG04227	COG1939	NOG29494	COG1275	COG1605	COG2916	COG1535	COG3049	COG1869
	COG1725	COG3349	COG3794	NOG13067	COG2116	COG2837	COG1056	NOG10225	COG2363	COG1879
	COG4586	COG2173	NOG12560	NOG43319	COG2146	COG3724	COG1716	NOG10922	NOG46330	COG2271
	NOG04872	NOG10180	NOG08123	NOG13119	COG2610	COG0208	COG2816	COG0555	COG3539	COG2925
	COG1333	COG1619	NOG09648	NOG14232	COG2895	COG0384	COG0433	COG3486	COG3755	COG2198
	NOG08775	COG1600	NOG14681	NOG13226	COG3707	COG0853	COG2838	COG1488	COG3667	COG0678
	COG1939	COG4587	NOG39942	NOG40636	COG0121	COG1509	COG2133	COG4630	COG3156	COG3060
	NOG05026	COG5135	COG3694	NOG39661	COG0252	COG1794	COG1073	COG4631	COG2906	COG3283
	COG1513	COG2385	NOG13101	NOG46740	COG0405	COG2030	COG1278	COG3100	COG2193	COG2332
	COG3329	NOG12090	COG4370	NOG42941	COG0656	COG2269	COG1464	COG1188	COG2194	COG2386
	COG1054	NOG06447	NOG42521	NOG47902	COG0783	COG2609	COG1597	COG5008	COG3300	COG3114
	NOG08807	NOG07087	NOG44928	COG1020	COG1448	COG3486	COG3247	COG3158	COG2907	COG4133
	COG2173	NOG14687	NOG45491	COG2141	COG1932	COG4771	COG3386	COG1388	COG4110	COG3087
	NOG14679	NOG14690	NOG10432	COG2171	COG2066	COG0561	COG3695	COG2374	COG2310	COG3116
	NOG12892	COG1178	COG5322	COG0160	COG2918	COG0567	COG2837	COG0380	COG2353	COG0775
	NOG27460	COG1407	NOG10542	COG0833	COG4230	COG0684	COG3161	COG1391	COG2610	COG3064
	NOG41209	NOG08265	NOG10575	COG2114	COG1299	COG0800	COG1359	COG3852	COG2805	COG4215
	NOG10633	NOG07088	NOG45757	COG0183	COG1445	COG1063	COG1767	COG0350	COG3210	COG1442
	NOG04871	COG2307	NOG15377	COG0657	COG0591	COG1064	COG1914	COG0300	COG2831	COG3103
	NOG05025	COG2308	NOG07051	COG1114	COG0833	COG1105	COG2120	COG3232	COG3017	COG2825
	NOG04227	NOG42487	NOG07074	COG1404	COG1984	COG1250	COG3121	COG1024	COG2834	COG3172
	COG3349	NOG43668	NOG84194	COG1609	COG2049	COG2721	COG3157	COG1376	COG2914	COG2115
	NOG10180	NOG40025	NOG07098	COG2175	COG2986	COG3622	COG3188	COG1902	COG3496	COG2407
	COG1619	NOG08111	NOG68245	COG2195	COG2987	COG0183	NOG84824	COG2025	COG3008	COG2891
	COG1600	COG4447	NOG84381	COG4242	COG3138	COG1274	COG2096	COG3173	COG2995	COG4211
	COG4587	COG2302	NOG12438	COG4311	COG1034	COG2141	COG0230	COG3749	COG3100	COG4213
	COG5135	NOG42521	NOG12674	COG1275	COG1841	COG2142	COG1018	NOG79151	COG5430	COG4214
	COG2385	COG1876	NOG10959	COG2116	COG0207	COG3038	COG0710	COG2935	COG4181	COG3088
	NOG06447	COG4956	NOG12001	COG2146	COG1609	COG3284	COG0689	COG4668	COG3127	COG4235
	NOG07087	COG1939	NOG27680	COG2610	COG1816	COG4770	COG1764	COG3022	COG4774	COG3840
	NOG14687	COG3794	NOG68085	COG2895	COG2301	COG1841	COG3025	COG2829	COG3128	COG3118
	NOG14690	NOG12560	NOG12624	COG3707	COG0599	COG0262	COG4694	COG4258	COG3724	COG4987
	COG1178	NOG08123	NOG12675	COG0121	COG0737	COG0380	NOG46571	COG4589	COG3455	COG4988
	COG1407	NOG09648	NOG29494	COG0252	COG0775	COG0427	COG1595	COG3115	COG3501	COG1726
	NOG08265	NOG14681	NOG13067	COG0405	COG1409	COG1414	COG2259	COG2904	COG3515	COG1347
	NOG07088	NOG39942	NOG43319	COG0656	COG1652	COG1804	COG0232	COG2326	COG3516	COG1805
	COG2307	COG3694	NOG13119	COG0783	COG2378	COG1877	COG0319	NOG39261	COG3517	COG2209
	COG2308	NOG13101	NOG14232	COG1448	COG2915	COG2072	COG2363	COG0594	COG3518	COG2869
	NOG42487	COG4370	NOG13226	COG1932	COG3485	COG2084	COG2927	COG1285	COG3519	COG2871
	NOG43668	NOG44928	NOG40636	COG2066	COG1605	COG2310	COG3125	COG1520	COG3520	COG2980
	NOG40025	NOG45491	NOG39661	COG2918	COG2837	COG2513	COG0627	COG0746	COG3522	COG1452
	COG3019	NOG10432	NOG46740	COG4230	COG1488	COG3605	COG0663	COG0792	COG3523	COG2168
	NOG11450	NOG10542	NOG42941	COG1299	COG3724	COG4122	COG1250	COG2223	COG4147	COG1553
	COG1625	NOG10575	NOG47902	COG1445	COG0208	COG4993	COG2091	COG3063	COG3162	COG2923
	NOG08111	NOG45757	COG1020	COG0591	COG0384	COG5285	COG2388	COG1864	COG3167	COG1722
	COG2302	NOG15377	COG2141	COG1984	COG0853	COG1595	COG3208	COG3203	COG3166	COG1570
	NOG42521	NOG07051	COG2171	COG2049	COG1509	COG1712	NOG11240	COG0783	COG3168	COG3026
	NOG44928	NOG07074	COG0160	COG2091	COG1794	COG1788	COG1929	COG1923	COG4796	COG3053
	NOG45491	NOG07485	COG0833	COG2986	COG2030	COG2057	COG3384	NOG132780	COG4972	COG3697
	COG1876	NOG07098	COG2114	COG2987	COG2269	COG3182	COG1680	COG2908	COG4253	COG3117
	COG4956	NOG84194	COG0183	COG3138	COG2609	COG2230	COG3665	COG0314	COG3567	COG3925
	COG3794	NOG68245	COG0627	COG1034	COG3486	COG3315	NOG84885	COG4706	COG3566	COG2846
	NOG12560	NOG84381	COG0657	COG1841	COG4771	COG3695	COG1301	NOG04040	COG4834	COG2244
	NOG08123	NOG12438	COG1114	COG0207	COG0561	COG0560	COG1113	NOG08463	COG4648	COG3850
	NOG09648	NOG12674	COG1404	COG1816	COG0567	COG1946	NOG67541	NOG39039	NOG39261	COG3637
	NOG14681	NOG10959	COG1609	COG2301	COG0684	COG2040	COG1024	COG2351	COG4973	COG3071
	NOG39942	NOG12001	COG2175	COG3203	COG0800	COG2897	COG1960	COG1076	NOG06421	COG2959
	NOG40802	NOG27680	COG2195	COG3852	COG1063	COG3830	COG3048	COG1235	NOG06420	COG3610
	COG3046	NOG68085	COG4242	COG0599	COG1064	COG4208	COG2230	COG3323	NOG130808	COG2966
	COG3694	NOG12624	COG4311	COG0737	COG1105	NOG09706	COG2267	COG2721	NOG131373	COG3095
	NOG13101	NOG12675	COG1275	COG0775	COG1250	COG2937	COG2813	COG3917	NOG27771	COG3006
	COG4370	NOG29494	COG2116	COG1409	COG2721	COG1957	COG3315	COG2910	NOG19845	COG3768
	NOG07098	NOG13067	COG2146	COG1652	COG3622	COG3265	COG3897	COG2321	NOG47266	COG3106
	NOG10432	NOG43319	COG2610	COG2378	COG0183	COG0259	NOG67551	COG2355	NOG25903	COG3317
	NOG10542	NOG13119	COG2895	COG2915	COG1274	COG0300	COG1017	COG3271	NOG69919	COG3657
	NOG70250	NOG14232	COG3707	COG3485	COG1960	COG0627	COG1714	COG3975	NOG84450	COG3636
	NOG10575	NOG13226	COG4208	COG1605	COG2141	COG0846	COG2021	COG4242	NOG86093	COG4161
	NOG45757	NOG40636	COG0121	COG2837	COG2142	COG1086	COG1678	COG5295	NOG78492	COG4160
	NOG12438	NOG39661	COG0252	COG1488	COG3038	COG1905	COG4535	COG3128	NOG86497	COG4168
	NOG15377	NOG46740	COG0405	COG3724	COG3284	COG2224	COG1289	COG3491	NOG79151	COG4167
	NOG84381	NOG42941	COG0656	COG0208	COG4770	COG3751	COG2941	COG1949	COG0213	COG4170
	NOG06277	NOG47902	COG0783	COG0384	COG0262	COG2831	COG1485	COG4104	COG1184	COG4171
	NOG10933	COG0671	COG1448	COG0853	COG0380	COG2901	COG1021	COG1823	COG2236	COG0146
	NOG06355	COG1020	COG1932	COG1509	COG0427	NOG78584	COG1535	COG2124	COG1505	COG0145
	NOG07051	COG2141	COG2066	COG1794	COG1346	COG0381	NOG10225	NOG11338	COG1061	COG1791
	NOG07074	COG2171	COG2816	COG2030	COG1380	COG1953	NOG10922	COG1712	COG1228	COG4229
	NOG07485	COG0160	COG2918	COG2269	COG1414	COG3194	COG0555	COG3201	COG1574	COG1922
	NOG12675	COG0833	COG4230	COG2609	COG1804	COG4266	COG1488	NOG87013	COG1945	COG3848
	NOG84194	COG2114	COG1299	COG3486	COG1877	NOG75554	COG1509	COG2137	COG1155	COG1100
	NOG68245	COG2146	COG1445	COG4771	COG2072	COG0333	COG2334	NOG08588	COG1310	COG0641
	NOG12674	COG0183	COG1534	COG0671	COG2084	COG0385	COG4630	COG3509	COG2036	COG2187
	NOG10959	COG0560	COG0591	COG0561	COG2310	COG0419	COG4631	COG0658	COG1011	COG0645
	NOG12001	COG0627	COG1984	COG0567	COG2513	COG1230	COG3100	COG1457	COG1917	COG4597
	NOG27680	COG0657	COG2049	COG0684	COG3605	COG0671	COG1188	COG3230	COG1936	COG3347
	NOG68085	COG1114	COG2091	COG0800	COG4122	COG3021	COG0792	COG0425	COG1781	NOG09654
	NOG12624	COG1404	COG2986	COG1063	COG4993	COG3312	COG5008	COG2391	COG0023	COG3754
	NOG29494	COG1609	COG2987	COG1064	COG5285	NOG39261	COG3158	COG0428	COG0638	COG1512
	NOG13067	COG2175	COG3138	COG1105	COG1595	COG1278	COG1388	COG3634	COG1222	COG2931
	NOG43319	COG2195	COG3386	COG1250	COG1712	COG0425	COG2374	COG3791	COG1471	COG4252
	NOG13119	COG2355	COG0710	COG2721	COG1788	COG1247	COG1391	COG2334	COG1601	COG5031
	NOG14232	COG3079	COG1034	COG3622	COG2057	COG1914	COG3852	COG1566	COG1889	COG3491
	NOG13226	COG4242	COG1064	COG1274	COG3182	COG1929	COG0350	COG3419	COG2016	COG3424
	NOG40636	COG4311	COG1841	COG1960	COG2230	COG2212	COG3232	COG1814	COG1084	COG4664
	NOG39661	COG1275	COG1902	COG2142	COG3315	COG3243	COG1376	COG3047	COG1358	COG4663
	NOG46740	COG2116	COG0207	COG3038	COG3695	COG4261	COG1902	COG2915	COG1374	COG4665
	NOG42941	COG2223	COG1816	COG3284	COG0560	COG5517	COG2025	COG2764	COG1499	NOG09649
	NOG47902	COG2610	COG2301	COG4770	COG1902	COG0676	COG2031	COG1262	COG1911	NOG09653
	NOG72121	COG2895	COG3203	COG0385	COG1946	COG2916	COG3173	COG1952	COG1976	NOG13404
	COG0671	COG3707	COG3852	COG0262	COG2040	COG1056	COG3749	NOG14162	COG2007	NOG14297
	COG1020	COG4208	COG0599	COG0380	COG2897	COG1716	NOG79151	COG1613	COG2075	NOG47328
	COG2141	COG0121	COG0737	COG0427	COG3830	COG2816	COG0594	COG2823	COG2097	NOG42487
	COG2171	COG0252	COG0775	COG1346	COG4208	COG3107	COG2935	COG3111	COG2157	NOG43668
	COG3017	COG0405	COG1409	COG1380	NOG09706	COG4668	COG3024	NOG82995	COG2163	NOG42567
	COG0160	COG0656	COG1652	COG1414	COG2937	COG0433	COG3539	COG4181	COG0478	NOG47943
	COG0833	COG0783	COG1788	COG1804	COG1957	COG2838	COG4668	COG4829	COG1094	COG1428
	COG2114	COG1448	COG2378	COG1877	COG3265	COG2133	COG3022	COG1629	COG1412	COG2423
	COG2146	COG1932	COG2915	COG2072	COG0259	NOG11240	COG2829	COG1006	COG1444	COG0631
	COG0183	COG2066	COG3485	COG2084	COG0300	COG1073	COG4258	COG2086	COG1498	COG0699
	COG0560	COG2086	COG1605	COG2310	COG0627	COG1464	COG4589	COG2111	COG4799	COG3175
	COG0627	COG2816	COG2837	COG2513	COG0846	COG1597	COG2919	COG4795	COG1269	COG3346
	COG0657	COG2918	COG1488	COG3605	COG1086	COG3247	COG3115	COG2969	COG1093	COG3961
	COG1114	COG4230	COG3724	COG4122	COG1905	COG3386	COG1972	COG2011	COG1383	COG1443
	COG1301	COG1299	COG0208	COG4993	COG2224	COG3161	COG2904	COG3832	COG1503	COG4647
	COG1404	COG1445	COG0384	COG5285	COG3751	COG1359	COG2326	COG1320	COG1552	COG1350
	COG1448	COG1534	COG0853	COG1595	COG2831	COG1512	NOG39261	COG1863	COG1631	COG3435
	COG1609	COG0591	COG1509	COG1712	COG3248	COG1767	COG1285	COG3121	COG1632	COG3569
	COG2175	COG1274	COG1794	COG1788	COG2901	COG2120	COG1923	COG2819	COG1717	NOG41962
	COG2195	COG1359	COG2030	COG2057	COG3852	COG3121	COG1520	COG1555	COG1727	COG3474
	COG2355	COG1984	COG2269	COG3182	NOG78584	COG3157	COG0746	NOG04042	COG1890	COG1140
	COG3079	COG2049	COG2609	COG2230	COG0381	COG3188	COG2223	COG1970	COG1958	COG5013
	COG4242	COG2091	COG3486	COG3315	COG1929	COG3539	COG3063	COG3024	COG1997	COG4869
	COG4311	COG2986	COG4771	COG3695	COG1953	NOG84824	COG3209	COG3663	COG2004	COG4096
	COG1275	COG2987	COG0671	COG0560	COG3194	COG2096	COG1864	COG1721	COG2051	COG3280
	COG1629	COG3023	COG0561	COG1902	COG4266	COG0230	COG3203	COG4148	COG2053	COG3217
	COG2116	COG3138	COG0567	COG1946	NOG75554	COG1018	COG0783	COG2913	COG2058	COG1484
	COG2223	COG3386	COG0684	COG2040	COG0333	COG0710	COG0658	COG2919	COG2092	COG4263
	COG2610	COG4681	COG0800	COG2124	COG0385	COG0689	COG1534	COG3049	COG2125	COG3281
	COG2895	COG0710	COG1063	COG2897	COG0419	COG1764	NOG132780	COG3107	COG2126	COG1819
	COG3707	COG1034	COG1105	COG3830	COG1230	COG2904	COG2908	COG3757	COG2139	COG2867
	COG3749	COG1064	COG1250	COG4208	COG0671	COG3025	COG0314	COG1934	COG2147	COG1319
	COG4208	COG1841	COG2224	NOG09706	COG3021	COG4694	COG4706	COG3178	COG2167	COG2180
	COG0121	COG1902	COG2353	COG2937	COG3312	NOG46571	NOG04040	NOG40303	COG2174	COG0666
	COG0252	COG0207	COG2721	COG1957	NOG39261	COG1814	NOG08463	COG1512	COG2238	COG1524
	COG0405	COG1816	COG3622	COG3265	COG1278	COG2259	NOG39039	COG3696	COG2451	COG5265
	COG0656	COG2301	COG1274	COG0259	COG0425	COG0232	COG2351	COG2972	COG5256	COG4525
	COG0783	COG2935	COG1960	COG0300	COG1247	COG0319	COG1076	COG3687	COG5257	COG1168
	COG1932	COG3203	COG2142	COG0627	COG1914	COG2363	COG2124	COG2977	COG0585	COG5212
	COG2066	COG3852	COG3038	COG0846	COG2212	COG2927	COG1235	COG1937	COG0417	COG2909
	COG2086	COG0599	COG3284	COG1086	COG3243	COG3125	COG3323	COG2031	COG3408	COG0705
	COG2816	COG0737	COG4770	COG1905	COG4261	COG0663	COG2721	COG3453	COG0423	NOG79853
	COG2918	COG0775	COG0385	COG2224	COG5517	COG2091	COG3917	COG3671	COG0298	COG4548
	COG4230	COG1409	COG4122	COG3539	COG0676	COG2388	COG2910	COG4531	COG1156	NOG04355
	COG1299	COG1414	COG0262	COG3751	COG2916	COG3208	COG2321	COG3394	COG0549	COG1541
	COG1445	COG1457	COG0380	COG2831	COG1056	COG3048	COG2355	COG1135	COG2222	COG3576
	COG1534	COG1652	COG0427	COG3248	COG1716	COG3384	COG3271	COG2976	COG1308	COG1035
	COG0591	COG1788	COG1346	COG0594	COG2816	COG1680	COG3975	COG4651	COG1577	COG5309
	COG1064	COG2378	COG1380	COG2901	COG3107	COG3665	COG4242	COG1292	COG1095	COG3285
	COG1274	COG2915	COG1414	NOG78584	COG4668	NOG84885	COG5295	COG1305	COG1111	COG1273
	COG1359	COG3485	COG1597	COG0381	COG0433	COG1301	COG3128	COG1380	COG1224	COG4314
	COG1984	COG1605	COG1804	COG1929	COG2838	COG1113	COG3491	COG1346	COG1405	COG1277
	COG2049	COG2814	COG1877	COG1953	COG2133	COG2025	COG1949	COG2856	COG1460	COG4268
	COG2091	COG2837	COG2072	COG3194	NOG11240	NOG67541	COG4104	COG3539	COG1594	COG1401
	COG2986	COG1488	COG2084	COG4266	NOG72401	COG1024	COG1823	COG2165	COG1644	COG4584
	COG2987	COG3724	COG2310	NOG75554	COG1073	COG1960	NOG11338	COG3156	COG1675	COG5569
	COG3023	COG0208	COG2513	COG0333	COG1464	COG2267	COG1006	COG1495	COG1761	COG2151
	COG3138	COG0384	COG2823	COG1024	COG1597	COG2813	COG2111	COG1509	COG1948	COG3396
	COG3209	COG0853	COG3605	COG0419	COG3247	COG3897	COG1712	COG3762	COG1996	COG2361
	COG3386	COG1278	COG4993	COG1230	COG3386	NOG67551	COG3201	COG1540	COG2012	COG1669
	COG4681	COG1509	COG5285	COG3021	COG3161	COG1017	NOG87013	COG1553	COG2101	COG2993
	COG0710	COG1629	COG1056	COG3312	COG1359	COG1714	COG2137	COG3712	COG2453	COG3256
	COG1034	COG1794	COG1595	NOG39261	COG1512	COG2021	NOG08588	COG1610	COG1241	COG3258
	COG1841	COG2030	COG1712	COG1278	COG1767	COG1678	COG3509	COG4773	COG2136	COG3278
	COG1902	COG2269	COG2057	COG0425	COG2120	COG4535	COG1457	COG4264	COG1245	NOG84313
	COG0207	COG2609	COG3182	COG1247	COG3121	COG1289	COG3230	COG3023	COG1439	COG2161
	COG1816	COG3486	COG3201	COG1914	COG3157	COG2941	COG0425	COG2921	COG1524	COG2026
	COG2137	COG4771	COG2230	COG2212	COG3188	COG1485	COG1262	COG3755	COG2093	COG2206
	COG2301	COG0561	COG3315	COG3243	COG3539	COG1021	COG3634	NOG46330	COG1874	COG4115
	COG2261	COG0567	COG3695	COG4261	COG3755	COG1535	COG3791	COG2310	COG2055	COG4585
	COG2935	COG0684	COG0560	COG5517	NOG84824	NOG10225	COG1566	COG2013	COG1340	COG4969
	COG3203	COG0800	COG1946	COG0676	COG2096	NOG10922	COG3419	COG3667	COG1144	COG2259
	COG3852	COG1063	COG2040	COG1464	COG0230	COG0555	COG1814	COG2906	COG1257	COG4666
	COG0599	COG1105	COG2124	COG2916	COG1018	COG3749	COG3047	COG3300	COG0269	COG2358
	COG0737	COG1250	COG2897	COG1056	COG0710	COG1488	COG2915	COG2907	COG0430	COG2719
	COG0775	COG2224	COG3830	COG1716	COG0689	COG2334	COG2764	COG4110	COG0122	COG2718
	COG1409	COG2353	NOG09706	COG2816	COG1764	COG4630	COG3049	NOG06420	COG1756	COG2766
	COG1414	COG2721	COG2937	COG3107	COG2904	COG4631	COG3453	NOG06421	COG2106	COG4618
	COG1457	COG3622	COG1457	COG4668	COG3025	COG3100	COG3145	COG2353	COG2260	COG3451
	COG1652	COG1073	COG1957	COG0433	COG4694	COG1188	COG1704	COG3567	COG3277	COG2948
	COG1788	COG1960	COG3265	COG2838	NOG46571	COG0792	COG5424	COG2377	COG1884	COG3504
	COG2378	COG2142	COG0259	COG2133	COG1814	COG5008	COG3501	COG2805	COG2185	COG3505
	COG2915	COG3038	COG1230	NOG11240	COG2259	COG3158	COG1952	COG3210	COG3270	COG3415
	COG3485	COG3284	COG0300	NOG72401	COG0232	COG1388	NOG14162	COG2831	COG0153	COG3335
	COG1605	COG4770	COG0846	COG1073	COG0319	COG2374	COG1613	COG3017	COG1085	COG3460
	COG2814	COG0385	COG1086	COG1597	COG2363	COG1391	COG2823	COG2834	COG2723	COG3901
	COG2837	COG1301	COG1905	COG3247	COG2927	COG3852	COG3111	COG5007	COG2250	COG3420
	COG1488	COG4122	COG3539	COG3386	COG3125	COG2823	NOG82995	COG2914	COG2421	COG3838
	COG3724	COG1017	COG3751	COG3161	COG0663	COG3663	COG3127	COG3496	COG5270	COG4566
	COG0208	COG1018	COG2831	COG1359	COG2091	COG0350	COG4181	COG2924	COG1400	COG5314
	COG0384	COG0262	COG3248	COG1512	COG2388	COG3232	COG4829	COG3008	COG1883	COG3846
	COG0853	COG0380	COG0594	COG1629	COG3208	COG4829	COG1629	COG2995	COG1545	NOG06542
	COG1278	COG0427	COG2901	COG1767	COG1301	COG1376	COG2086	COG3009	COG2151	NOG04080
	COG1509	COG1346	NOG78584	COG1949	COG3048	COG1902	COG4795	COG5430	COG3425	NOG04079
	COG1794	COG1380	COG0381	COG2086	COG3384	COG2031	COG2969	COG3127	COG1998	NOG11305
	COG2030	COG1597	COG1929	COG2120	COG1680	COG2086	COG2011	COG4774	COG2443	NOG11941
	COG2269	COG1764	COG1953	COG2828	COG3665	COG3173	COG3832	COG3455	COG0383	NOG25647
	COG2609	COG1804	COG3194	COG3121	NOG84885	NOG79151	COG3300	COG3501	COG2110	NOG06516
	COG3486	COG1877	COG4266	COG3157	COG1113	COG0594	COG1320	COG3515	COG0311	NOG05921
	COG4771	COG2072	NOG75554	COG3188	COG2025	COG2935	COG1863	COG3516	COG0214	NOG10878
	COG0561	COG2084	COG0333	COG3209	NOG67541	COG3024	COG2819	COG3517	COG1390	NOG10358
	COG0567	COG2310	COG1024	COG3755	COG1024	COG3022	COG1555	COG3518	COG1394	NOG10907
	COG0684	COG2513	COG0419	NOG84824	COG2267	COG2829	COG2165	COG3519	COG1436	NOG10915
	COG0800	COG2823	COG3021	COG2096	COG2813	COG4258	NOG04042	COG3520	COG1527	NOG10550
	COG1024	COG3605	COG3312	COG0230	COG3897	COG4589	COG1292	COG3522	COG1899	NOG10461
	COG1063	COG4993	NOG39261	COG1018	COG1923	COG2919	COG1970	COG3523	COG1019	NOG10493
	COG1105	COG5285	COG1278	COG0710	NOG67551	COG3115	NOG10352	COG4147	COG1941	NOG11996
	COG1250	COG1056	COG0425	COG0689	COG1017	COG1972	COG3663	COG3162	COG2140	NOG43706
	COG1388	COG1595	COG1247	COG1764	COG1714	COG2908	COG4681	COG3167	COG3259	NOG12842
	COG2224	COG1712	COG1914	COG2904	COG2021	COG2326	COG1721	COG3166	COG3262	NOG140419
	COG2353	COG2057	COG2212	COG3025	COG1678	COG1285	COG4148	COG3168	COG2511	NOG74742
	COG2721	COG3182	COG3243	COG4694	COG4535	COG1923	COG1346	COG4972	COG1311	NOG73521
	COG3622	COG3201	COG4261	NOG46571	COG1289	COG1520	COG2913	NOG84269	COG1467	NOG67830
	COG1073	COG2230	COG5517	COG1814	COG2941	COG0314	COG3633	COG3913	COG1599	NOG83247
	COG1960	COG3315	COG0676	COG2259	COG1485	COG0746	COG3107	COG4253	COG1697	COG2335
	COG2142	COG3695	COG1464	COG0232	COG1021	COG2223	COG3757	COG3566	COG2219	COG4529
	COG3038	COG1946	COG2916	COG0319	COG1535	COG3063	COG1934	COG4834	COG5016	COG2032
	COG3284	COG2040	COG1716	COG1678	COG1629	COG4973	COG3178	COG4648	COG1102	COG1482
	COG4770	COG2124	COG3107	COG2363	NOG10225	COG3209	COG4774	COG4973	COG0301	COG3387
	COG0385	COG2897	COG4668	COG2927	NOG10922	COG1076	NOG40303	NOG81316	COG1977	COG1231
	COG1230	COG3830	COG0433	COG3125	COG0555	COG1864	COG1512	COG5556	COG0306	COG2235
	COG4122	NOG09706	COG2838	COG0663	COG1823	COG3203	COG3696	NOG119216	COG1893	COG0376
	COG1017	COG2937	COG2133	COG2388	COG3749	COG2124	COG2972	NOG121355	COG1363	COG3000
	COG1018	COG1957	NOG11240	COG3208	COG4148	COG0658	COG3671	NOG121802	COG1703	COG3971
	COG0262	COG3265	COG1188	COG1301	COG2334	COG1534	COG1275	NOG130808	COG1992	COG4569
	COG0380	COG0259	NOG72401	COG3048	COG4630	NOG132780	COG3687	NOG131373	COG2104	COG2169
	COG0427	COG1086	COG1073	COG3384	COG4631	COG4706	COG2977	NOG69919	COG1097	COG3321
	COG1346	COG1230	COG1285	COG1680	COG3100	NOG04040	COG2828	NOG84450	COG2182	COG3200
	COG1380	COG0300	COG3247	COG3665	COG1188	NOG08463	COG1937	NOG85580	COG1474	COG2071
	COG1597	COG0846	COG2021	NOG84885	COG0792	NOG39039	COG4531	NOG27771	COG1204	COG3572
	COG1764	COG1905	COG3161	COG1113	COG1972	COG2351	COG3394	NOG19845	COG1887	COG2272
	COG1804	COG3539	COG1359	COG2025	COG5008	COG1235	COG1135	NOG47266	COG2244	COG1351
	COG1877	COG3751	COG1512	NOG67541	COG3158	COG3332	COG2976	NOG25903	COG1829	COG1780
	COG2056	COG2831	COG1566	COG2267	COG1388	COG3323	COG3755	NOG76845	COG0615	COG2887
	COG2072	COG3248	COG1629	COG2813	COG2374	COG3917	COG4651	NOG28590	COG1382	COG0274
	COG2084	COG0594	COG1767	COG3897	COG1391	COG2321	COG3517	NOG86093	COG1676	COG0384
	COG2310	COG2901	COG1949	COG3024	COG2124	COG3271	NOG82624	NOG78492	COG1730	COG3319
	COG2513	NOG78584	COG2086	COG1923	COG2823	COG3975	COG1380	NOG86497	COG2246	COG4982
	COG2823	COG0381	COG2120	NOG67551	COG3663	COG2910	COG2856	NOG82584	COG1437	COG1232
	COG3605	COG1914	COG2828	COG1017	COG0350	COG2355	COG3156	NOG84686	COG1679	COG5651
	COG4993	COG1929	COG3121	COG1714	COG3232	COG5295	COG1495	COG1608	COG1786	COG4981
	COG5285	COG1953	COG3157	COG2021	COG4829	COG3128	COG3762	COG0122	COG2234	COG3590
	COG1056	COG2351	COG3188	COG4535	COG1376	COG2764	COG1540	COG0213	COG1500	COG2041
	COG1595	COG3194	COG3209	COG1289	COG2031	COG3491	COG1553	COG1184	COG1736	COG2357
	COG1712	COG3209	COG3755	COG2941	COG2086	COG1949	COG3712	COG2236	COG1798	COG1023
	COG2057	COG4266	COG4795	COG1485	COG3173	COG4104	COG3248	COG1505	COG1260	COG2079
	COG3182	NOG75554	NOG84824	COG1021	NOG79151	COG1823	COG1610	COG1061	COG1384	COG1362
	COG3201	COG0333	COG1555	COG1535	COG0594	NOG11338	COG4264	COG1945	COG0675	COG0383
	COG2230	COG1024	COG2096	COG2919	COG2935	COG3017	COG4773	COG2222	COG1041	COG0387
	COG3315	COG0419	COG0230	COG1457	COG3024	COG1006	COG3023	COG2511	COG3630	COG2273
	COG3695	COG3021	COG1018	NOG10225	COG3022	COG2111	COG2921	COG1228	COG3642	COG2162
	COG0425	COG3312	COG0689	NOG10922	COG1952	COG3201	NOG46330	COG1574	NOG69579	COG5479
	COG0555	NOG39261	COG1764	COG0555	COG2829	NOG87013	COG2013	COG1155	COG1110	COG2815
	COG1823	COG2259	COG2904	COG1823	COG4258	COG2137	COG3667	COG1310	COG0598	COG2229
	COG1946	COG0425	COG3025	COG3749	COG4589	NOG08588	COG2906	COG2036	COG3620	COG3710
	COG2040	COG1247	COG4694	COG4148	COG2919	COG3509	COG2907	COG1011	COG1554	NOG07397
	COG2124	COG2212	NOG46571	COG2334	COG3115	COG1457	COG3496	COG1917	COG0630	COG3409
	COG2897	COG3243	COG2813	COG4630	COG2908	COG3230	COG3484	COG1936	COG1515	COG3320
	COG3298	COG4261	COG1814	COG4631	COG2326	NOG13025	COG4110	COG2019	COG1776	COG3433
	COG3830	COG4630	COG2259	COG3100	COG1285	COG2733	NOG06420	COG1781	COG1812	COG1174
	COG3853	COG4631	COG0232	COG1188	COG0239	COG1262	NOG06421	COG5256	COG1096	COG1125
	NOG09706	COG5517	COG0319	COG0792	COG1520	COG3453	COG2353	COG0023	COG2123	COG1732
	COG2937	COG0676	COG1678	COG1972	COG0314	COG3634	COG3567	COG0638	COG1618	COG3253
	COG3751	COG1464	COG2363	COG5008	COG0746	COG3791	COG2377	COG1222	COG3291	COG1461
	COG1957	COG2916	COG2927	COG3158	COG2223	COG1566	COG3166	COG1471	COG1321	COG1307
	COG3265	COG1716	COG3125	COG1388	COG3063	COG2977	COG3210	COG1601	NOG26569	COG3427
	COG0259	COG3107	COG0663	COG2374	COG3023	COG3419	COG2831	COG1889	COG1867	COG4691
	COG1086	COG4668	COG2388	COG1391	COG4973	COG1629	COG3017	COG2016	COG2520	COG1487
	COG0300	COG0433	COG3048	COG2823	COG3209	COG3047	COG2834	COG1084	COG3199	NOG08314
	COG0846	COG2838	COG3208	COG3663	COG1076	COG2915	COG5007	COG1358	COG1813	COG3903
	COG1512	COG2133	COG1301	COG0350	COG1864	COG3049	COG2914	COG1374	COG1213	COG3682
	COG1905	NOG11240	COG3384	COG3232	COG3015	COG3145	COG3523	COG1499	COG1865	COG2367
	COG3539	COG1188	COG1680	COG4829	COG3203	COG1704	COG2924	COG1911	COG1277	COG3879
	COG2831	COG3188	COG3665	COG1376	COG3193	COG1934	COG3008	COG1976	COG1163	COG3856
	COG5007	NOG72401	NOG84885	COG2031	COG0658	COG1495	COG2995	COG2007	COG1782	NOG83628
	COG0419	COG1285	COG1113	COG3173	COG1534	COG5424	COG3009	COG2075	COG4143	COG4842
	COG3248	COG3247	COG2025	NOG79151	NOG132780	COG3501	COG5430	COG2097	COG2730	NOG12443
	COG0594	COG2021	NOG67541	COG2935	COG4706	COG1952	COG3455	COG2157	COG2811	COG5297
[truncated: 9,400 more rows]

## Sheet: Prior Knowledge
Threshold	500		550		600		650		700		750		800		850		900		950		999
	COG0643	FOUND	COG0643	FOUND	COG0643	FOUND	COG0643	FOUND	COG0643	FOUND	COG0643	FOUND	COG0643	FOUND	COG0643	FOUND	COG0643	FOUND	COG0643	FOUND	COG0643	FOUND
	COG0784	FOUND	COG0784	FOUND	COG0784	FOUND	COG0784	FOUND	COG0784	FOUND	COG0784	FOUND	COG0784	FOUND	COG0784	FOUND	COG0784	FOUND	COG0784	FOUND	COG0784	NOT FOUND		Threshold	Number of Knowledge Priors Found	Total Number of Knowledge Priors	% of Knowledge Priors Found
	COG0835	FOUND	COG0835	FOUND	COG0835	FOUND	COG0835	FOUND	COG0835	FOUND	COG0835	FOUND	COG0835	FOUND	COG0835	FOUND	COG0835	FOUND	COG0835	FOUND	COG0835	FOUND		500	30	30	1
	COG0840	FOUND	COG0840	FOUND	COG0840	FOUND	COG0840	FOUND	COG0840	FOUND	COG0840	FOUND	COG0840	FOUND	COG0840	FOUND	COG0840	FOUND	COG0840	FOUND	COG0840	NOT FOUND		550	30	30	1
	COG1157	FOUND	COG1157	FOUND	COG1157	FOUND	COG1157	FOUND	COG1157	FOUND	COG1157	FOUND	COG1157	FOUND	COG1157	FOUND	COG1157	FOUND	COG1157	FOUND	COG1157	FOUND		600	30	30	1
	COG1256	FOUND	COG1256	FOUND	COG1256	FOUND	COG1256	FOUND	COG1256	FOUND	COG1256	FOUND	COG1256	FOUND	COG1256	FOUND	COG1256	FOUND	COG1256	FOUND	COG1256	FOUND		650	30	30	1
	COG1291	FOUND	COG1291	FOUND	COG1291	FOUND	COG1291	FOUND	COG1291	FOUND	COG1291	FOUND	COG1291	FOUND	COG1291	FOUND	COG1291	FOUND	COG1291	FOUND	COG1291	FOUND		700	30	30	1
	COG1298	FOUND	COG1298	FOUND	COG1298	FOUND	COG1298	FOUND	COG1298	FOUND	COG1298	FOUND	COG1298	FOUND	COG1298	FOUND	COG1298	FOUND	COG1298	FOUND	COG1298	FOUND		750	30	30	1
	COG1317	FOUND	COG1317	FOUND	COG1317	FOUND	COG1317	FOUND	COG1317	FOUND	COG1317	FOUND	COG1317	FOUND	COG1317	FOUND	COG1317	FOUND	COG1317	FOUND	COG1317	FOUND		800	30	30	1
	COG1338	FOUND	COG1338	FOUND	COG1338	FOUND	COG1338	FOUND	COG1338	FOUND	COG1338	FOUND	COG1338	FOUND	COG1338	FOUND	COG1338	FOUND	COG1338	FOUND	COG1338	NOT FOUND		850	30	30	1
	COG1344	FOUND	COG1344	FOUND	COG1344	FOUND	COG1344	FOUND	COG1344	FOUND	COG1344	FOUND	COG1344	FOUND	COG1344	FOUND	COG1344	FOUND	COG1344	FOUND	COG1344	FOUND		900	30	30	1
	COG1345	FOUND	COG1345	FOUND	COG1345	FOUND	COG1345	FOUND	COG1345	FOUND	COG1345	FOUND	COG1345	FOUND	COG1345	FOUND	COG1345	FOUND	COG1345	FOUND	COG1345	FOUND		950	30	30	1
	COG1352	FOUND	COG1352	FOUND	COG1352	FOUND	COG1352	FOUND	COG1352	FOUND	COG1352	FOUND	COG1352	FOUND	COG1352	FOUND	COG1352	FOUND	COG1352	FOUND	COG1352	FOUND		999	25	30	0.833333
	COG1360	FOUND	COG1360	FOUND	COG1360	FOUND	COG1360	FOUND	COG1360	FOUND	COG1360	FOUND	COG1360	FOUND	COG1360	FOUND	COG1360	FOUND	COG1360	FOUND	COG1360	FOUND
	COG1377	FOUND	COG1377	FOUND	COG1377	FOUND	COG1377	FOUND	COG1377	FOUND	COG1377	FOUND	COG1377	FOUND	COG1377	FOUND	COG1377	FOUND	COG1377	FOUND	COG1377	FOUND
	COG1419	FOUND	COG1419	FOUND	COG1419	FOUND	COG1419	FOUND	COG1419	FOUND	COG1419	FOUND	COG1419	FOUND	COG1419	FOUND	COG1419	FOUND	COG1419	FOUND	COG1419	NOT FOUND
	COG1516	FOUND	COG1516	FOUND	COG1516	FOUND	COG1516	FOUND	COG1516	FOUND	COG1516	FOUND	COG1516	FOUND	COG1516	FOUND	COG1516	FOUND	COG1516	FOUND	COG1516	FOUND
	COG1536	FOUND	COG1536	FOUND	COG1536	FOUND	COG1536	FOUND	COG1536	FOUND	COG1536	FOUND	COG1536	FOUND	COG1536	FOUND	COG1536	FOUND	COG1536	FOUND	COG1536	FOUND
	COG1558	FOUND	COG1558	FOUND	COG1558	FOUND	COG1558	FOUND	COG1558	FOUND	COG1558	FOUND	COG1558	FOUND	COG1558	FOUND	COG1558	FOUND	COG1558	FOUND	COG1558	FOUND
	COG1580	FOUND	COG1580	FOUND	COG1580	FOUND	COG1580	FOUND	COG1580	FOUND	COG1580	FOUND	COG1580	FOUND	COG1580	FOUND	COG1580	FOUND	COG1580	FOUND	COG1580	NOT FOUND
	COG1677	FOUND	COG1677	FOUND	COG1677	FOUND	COG1677	FOUND	COG1677	FOUND	COG1677	FOUND	COG1677	FOUND	COG1677	FOUND	COG1677	FOUND	COG1677	FOUND	COG1677	FOUND
	COG1684	FOUND	COG1684	FOUND	COG1684	FOUND	COG1684	FOUND	COG1684	FOUND	COG1684	FOUND	COG1684	FOUND	COG1684	FOUND	COG1684	FOUND	COG1684	FOUND	COG1684	FOUND
	COG1749	FOUND	COG1749	FOUND	COG1749	FOUND	COG1749	FOUND	COG1749	FOUND	COG1749	FOUND	COG1749	FOUND	COG1749	FOUND	COG1749	FOUND	COG1749	FOUND	COG1749	FOUND
	COG1815	FOUND	COG1815	FOUND	COG1815	FOUND	COG1815	FOUND	COG1815	FOUND	COG1815	FOUND	COG1815	FOUND	COG1815	FOUND	COG1815	FOUND	COG1815	FOUND	COG1815	FOUND
	COG1843	FOUND	COG1843	FOUND	COG1843	FOUND	COG1843	FOUND	COG1843	FOUND	COG1843	FOUND	COG1843	FOUND	COG1843	FOUND	COG1843	FOUND	COG1843	FOUND	COG1843	FOUND
	COG1868	FOUND	COG1868	FOUND	COG1868	FOUND	COG1868	FOUND	COG1868	FOUND	COG1868	FOUND	COG1868	FOUND	COG1868	FOUND	COG1868	FOUND	COG1868	FOUND	COG1868	FOUND
	COG1886	FOUND	COG1886	FOUND	COG1886	FOUND	COG1886	FOUND	COG1886	FOUND	COG1886	FOUND	COG1886	FOUND	COG1886	FOUND	COG1886	FOUND	COG1886	FOUND	COG1886	FOUND
	COG1987	FOUND	COG1987	FOUND	COG1987	FOUND	COG1987	FOUND	COG1987	FOUND	COG1987	FOUND	COG1987	FOUND	COG1987	FOUND	COG1987	FOUND	COG1987	FOUND	COG1987	FOUND
	COG2201	FOUND	COG2201	FOUND	COG2201	FOUND	COG2201	FOUND	COG2201	FOUND	COG2201	FOUND	COG2201	FOUND	COG2201	FOUND	COG2201	FOUND	COG2201	FOUND	COG2201	FOUND
	COG1766	FOUND	COG1766	FOUND	COG1766	FOUND	COG1766	FOUND	COG1766	FOUND	COG1766	FOUND	COG1766	FOUND	COG1766	FOUND	COG1766	FOUND	COG1766	FOUND	COG1766	FOUND

## Sheet: COGS used as Proir Knowledge
COG0643
COG0784
COG0835
COG0840
COG1157
COG1256
COG1291
COG1298
COG1317
COG1338
COG1344
COG1345
COG1352
COG1360
COG1377
COG1419
COG1516
COG1536
COG1558
COG1580
COG1677
COG1684
COG1749
COG1815
COG1843
COG1868
COG1886
COG1987
COG2201
COG1766
