# Supplementary material for: Efficient α, β-motif finder for identification of phenotype-related functional modules
Source: BMC Bioinformatics. 2011 Nov 11;12:440. doi: 10.1186/1471-2105-12-440 (PMC3287386; doi:10.1186/1471-2105-12-440)
Supplement: Additional files 3 — Hydrogen production phenotype results for α = 7 and β = 0. The (α, β)-cliques enumerated for the hydrogen production phenotype for α = 7 and β = 0. [file 1471-2105-12-440-S3.TXT]

Clique ID	COG ID	COG Name	# of PE Orgs	# of PNE Orgs
Clique1			7	0
	COG0860	N-acetylmuramoyl-L-alanine amidase	9	4
	COG3773	Cell wall hydrolyses involved in spore germination	7	0
Clique2			7	0
	COG0860	N-acetylmuramoyl-L-alanine amidase	9	4
	COG2385	Sporulation protein and related proteins	7	0
Clique3			7	0
	COG1396	Predicted transcriptional regulators	9	8
	COG2002	Regulators of stationary/sporulation gene expression	7	0
Clique4			7	0
	COG1235	Metal-dependent hydrolases of the beta-lactamase superfamily I	9	4
	COG1270	Cobalamin biosynthesis protein CobD/CbiB	7	1
Clique5			7	0
	COG1357	Uncharacterized low-complexity proteins	7	1
	COG1961	Site-specific recombinases, DNA invertase Pin homologs	9	5
Clique6			7	0
	COG0842	ABC-type multidrug transport system, permease component	8	5
	COG2340	Uncharacterized protein with SCP/PR1 domains	8	1
Clique7			7	0
	COG1032	Fe-S oxidoreductase	8	2
	COG2710	Nitrogenase molybdenum-iron protein, alpha and beta chains	7	0
Clique8			7	0
	COG0526	Thiol-disulfide isomerase and thioredoxins	9	8
	COG0785	Cytochrome c biogenesis protein	7	0
Clique9			7	0
	COG0784	FOG: CheY-like receiver	9	3
	COG1191	DNA-directed RNA polymerase specialized sigma subunit	7	3
	COG2172	Anti-sigma regulatory factor (Ser/Thr protein kinase)	7	1
	COG2208	Serine phosphatase RsbU, regulator of sigma subunit	8	4
Clique10			7	0
	COG0144	tRNA and rRNA cytosine-C5-methylases	9	6
	COG0190	5,10-methylene-tetrahydrofolate dehydrogenase/Methenyl tetrahydrofolate cyclohydrolase	9	8
	COG2241	Precorrin-6B methylase 1	7	0
Clique11			7	0
	COG0068	Hydrogenase maturation factor	7	0
	COG0298	Hydrogenase maturation factor	7	0
	COG0309	Hydrogenase maturation factor	7	0
	COG0409	Hydrogenase maturation factor	7	0
Clique12			7	0
	COG0110	Acetyltransferase (isoleucine patch superfamily)	8	7
	COG0371	Glycerol dehydrogenase and related enzymes	7	1
	COG0764	3-hydroxymyristoyl/3-hydroxydecanoyl-(acyl carrier protein) dehydratases	9	5
	COG0824	Predicted thioesterase	9	4
	COG2755	Lysophospholipase L1 and related esterases	9	5
Clique13			7	0
	COG0110	Acetyltransferase (isoleucine patch superfamily)	8	7
	COG0371	Glycerol dehydrogenase and related enzymes	7	1
	COG0673	Predicted dehydrogenases and related proteins	8	7
	COG0764	3-hydroxymyristoyl/3-hydroxydecanoyl-(acyl carrier protein) dehydratases	9	5
	COG1063	Threonine dehydrogenase and related Zn-dependent dehydrogenases	9	6
Clique14			7	0
	COG0300	Short-chain dehydrogenases of various substrate specificities	7	4
	COG0673	Predicted dehydrogenases and related proteins	8	7
	COG0764	3-hydroxymyristoyl/3-hydroxydecanoyl-(acyl carrier protein) dehydratases	9	5
	COG1052	Lactate dehydrogenase and related dehydrogenases	9	6
	COG1063	Threonine dehydrogenase and related Zn-dependent dehydrogenases	9	6
	COG1853	Conserved protein/domain typically associated with flavoprotein oxygenases, DIM6/NTAB family	9	4
	COG2084	3-hydroxyisobutyrate dehydrogenase and related beta-hydroxyacid dehydrogenases	8	4
Clique15			7	0
	COG0371	Glycerol dehydrogenase and related enzymes	7	1
	COG2876	3-deoxy-D-arabino-heptulosonate 7-phosphate (DAHP) synthase	7	1
Clique16			7	0
	COG0602	Organic radical activating enzymes	9	8
	COG1348	Nitrogenase subunit NifH (ATPase)	7	0
	COG2710	Nitrogenase molybdenum-iron protein, alpha and beta chains	7	0
Clique17			7	0
	COG0041	Phosphoribosylcarboxyaminoimidazole (NCAIR) mutase	9	8
	COG0150	Phosphoribosylaminoimidazole (AIR) synthetase	9	8
	COG0309	Hydrogenase maturation factor	7	0
	COG0352	Thiamine monophosphate synthase	9	7
Clique18			7	0
	COG0041	Phosphoribosylcarboxyaminoimidazole (NCAIR) mutase	9	8
	COG0046	Phosphoribosylformylglycinamidine (FGAM) synthase, synthetase domain	9	8
	COG0047	Phosphoribosylformylglycinamidine (FGAM) synthase, glutamine amidotransferase domain	9	8
	COG0150	Phosphoribosylaminoimidazole (AIR) synthetase	9	8
	COG0309	Hydrogenase maturation factor	7	0
Clique19			7	0
	COG0054	Riboflavin synthase beta-chain	9	4
	COG0307	Riboflavin synthase alpha chain	9	4
	COG0394	Protein-tyrosine-phosphatase	9	8
	COG0631	Serine/threonine protein phosphatase	8	5
	COG0639	Diadenosine tetraphosphatase and related serine/threonine protein phosphatases	8	5
	COG1985	Pyrimidine reductase, riboflavin biosynthesis	9	4
Clique20			7	0
	COG0409	Hydrogenase maturation factor	7	0
	COG0459	Chaperonin GroEL (HSP60 family)	9	8
Clique21			7	0
	COG0326	Molecular chaperone, HSP90 family	8	3
	COG0631	Serine/threonine protein phosphatase	8	5
	COG0639	Diadenosine tetraphosphatase and related serine/threonine protein phosphatases	8	5
	COG1063	Threonine dehydrogenase and related Zn-dependent dehydrogenases	9	6
Clique22			7	0
	COG0371	Glycerol dehydrogenase and related enzymes	7	1
	COG0757	3-dehydroquinate dehydratase II	9	5
	COG1670	Acetyltransferases, including N-acetylases of ribosomal proteins	9	8
Clique23			7	0
	COG0110	Acetyltransferase (isoleucine patch superfamily)	8	7
	COG0371	Glycerol dehydrogenase and related enzymes	7	1
	COG0824	Predicted thioesterase	9	4
	COG1670	Acetyltransferases, including N-acetylases of ribosomal proteins	9	8
	COG2755	Lysophospholipase L1 and related esterases	9	5
Clique24			7	0
	COG0110	Acetyltransferase (isoleucine patch superfamily)	8	7
	COG0204	1-acyl-sn-glycerol-3-phosphate acyltransferase	9	8
	COG0240	Glycerol-3-phosphate dehydrogenase	8	8
	COG0304	3-oxoacyl-(acyl-carrier-protein) synthase	9	7
	COG0663	Carbonic anhydrases/acetyltransferases, isoleucine patch superfamily	9	3
	COG1670	Acetyltransferases, including N-acetylases of ribosomal proteins	9	8
	COG1696	Predicted membrane protein involved in D-alanine export	7	4
Clique25			7	0
	COG0110	Acetyltransferase (isoleucine patch superfamily)	8	7
	COG0204	1-acyl-sn-glycerol-3-phosphate acyltransferase	9	8
	COG0304	3-oxoacyl-(acyl-carrier-protein) synthase	9	7
	COG0663	Carbonic anhydrases/acetyltransferases, isoleucine patch superfamily	9	3
	COG0824	Predicted thioesterase	9	4
	COG1670	Acetyltransferases, including N-acetylases of ribosomal proteins	9	8
	COG1696	Predicted membrane protein involved in D-alanine export	7	4
	COG2755	Lysophospholipase L1 and related esterases	9	5
Clique26			7	0
	COG0111	Phosphoglycerate dehydrogenase and related dehydrogenases	9	8
	COG0277	FAD/FMN-containing dehydrogenases	8	4
	COG0329	Dihydrodipicolinate synthase/N-acetylneuraminate lyase	9	8
	COG1052	Lactate dehydrogenase and related dehydrogenases	9	6
	COG1063	Threonine dehydrogenase and related Zn-dependent dehydrogenases	9	6
	COG1082	Sugar phosphate isomerases/epimerases	8	3
	COG2084	3-hydroxyisobutyrate dehydrogenase and related beta-hydroxyacid dehydrogenases	8	4
Clique27			7	0
	COG0111	Phosphoglycerate dehydrogenase and related dehydrogenases	9	8
	COG0300	Short-chain dehydrogenases of various substrate specificities	7	4
	COG0329	Dihydrodipicolinate synthase/N-acetylneuraminate lyase	9	8
	COG0673	Predicted dehydrogenases and related proteins	8	7
	COG1052	Lactate dehydrogenase and related dehydrogenases	9	6
	COG1063	Threonine dehydrogenase and related Zn-dependent dehydrogenases	9	6
	COG2084	3-hydroxyisobutyrate dehydrogenase and related beta-hydroxyacid dehydrogenases	8	4
Clique28			7	0
	COG0111	Phosphoglycerate dehydrogenase and related dehydrogenases	9	8
	COG0300	Short-chain dehydrogenases of various substrate specificities	7	4
	COG0673	Predicted dehydrogenases and related proteins	8	7
	COG0764	3-hydroxymyristoyl/3-hydroxydecanoyl-(acyl carrier protein) dehydratases	9	5
	COG1028	Dehydrogenases with different specificities (related to short-chain alcohol dehydrogenases)	9	8
	COG1052	Lactate dehydrogenase and related dehydrogenases	9	6
	COG1063	Threonine dehydrogenase and related Zn-dependent dehydrogenases	9	6
	COG2084	3-hydroxyisobutyrate dehydrogenase and related beta-hydroxyacid dehydrogenases	8	4
Clique29			7	0
	COG0111	Phosphoglycerate dehydrogenase and related dehydrogenases	9	8
	COG0277	FAD/FMN-containing dehydrogenases	8	4
	COG0300	Short-chain dehydrogenases of various substrate specificities	7	4
	COG0329	Dihydrodipicolinate synthase/N-acetylneuraminate lyase	9	8
	COG1011	Predicted hydrolase (HAD superfamily)	8	7
	COG1052	Lactate dehydrogenase and related dehydrogenases	9	6
	COG1063	Threonine dehydrogenase and related Zn-dependent dehydrogenases	9	6
Clique30			7	0
	COG0112	Glycine/serine hydroxymethyltransferase	9	8
	COG0190	5,10-methylene-tetrahydrofolate dehydrogenase/Methenyl tetrahydrofolate cyclohydrolase	9	8
	COG2241	Precorrin-6B methylase 1	7	0
Clique31			7	0
	COG0112	Glycine/serine hydroxymethyltransferase	9	8
	COG0192	S-adenosylmethionine synthetase	9	7
	COG2241	Precorrin-6B methylase 1	7	0
Clique32			7	0
	COG0300	Short-chain dehydrogenases of various substrate specificities	7	4
	COG0673	Predicted dehydrogenases and related proteins	8	7
	COG1052	Lactate dehydrogenase and related dehydrogenases	9	6
	COG1063	Threonine dehydrogenase and related Zn-dependent dehydrogenases	9	6
	COG1167	Transcriptional regulators containing a DNA-binding HTH domain and an aminotransferase domain (MocR family) and their eukaryotic orthologs	9	7
	COG1853	Conserved protein/domain typically associated with flavoprotein oxygenases, DIM6/NTAB family	9	4
	COG2084	3-hydroxyisobutyrate dehydrogenase and related beta-hydroxyacid dehydrogenases	8	4
Clique33			7	0
	COG0309	Hydrogenase maturation factor	7	0
	COG0352	Thiamine monophosphate synthase	9	7
	COG0637	Predicted phosphatase/phosphohexomutase	9	8
Clique34			7	0
	COG0111	Phosphoglycerate dehydrogenase and related dehydrogenases	9	8
	COG0281	Malic enzyme	8	6
	COG0399	Predicted pyridoxal phosphate-dependent enzyme apparently involved in regulation of cell wall biogenesis	9	3
	COG1052	Lactate dehydrogenase and related dehydrogenases	9	6
	COG1063	Threonine dehydrogenase and related Zn-dependent dehydrogenases	9	6
	COG1082	Sugar phosphate isomerases/epimerases	8	3
	COG1167	Transcriptional regulators containing a DNA-binding HTH domain and an aminotransferase domain (MocR family) and their eukaryotic orthologs	9	7
Clique35			8	0
	COG0399	Predicted pyridoxal phosphate-dependent enzyme apparently involved in regulation of cell wall biogenesis	9	3
	COG1052	Lactate dehydrogenase and related dehydrogenases	9	6
	COG1063	Threonine dehydrogenase and related Zn-dependent dehydrogenases	9	6
	COG1082	Sugar phosphate isomerases/epimerases	8	3
	COG1167	Transcriptional regulators containing a DNA-binding HTH domain and an aminotransferase domain (MocR family) and their eukaryotic orthologs	9	7
	COG1853	Conserved protein/domain typically associated with flavoprotein oxygenases, DIM6/NTAB family	9	4
Clique36			8	0
	COG0111	Phosphoglycerate dehydrogenase and related dehydrogenases	9	8
	COG0399	Predicted pyridoxal phosphate-dependent enzyme apparently involved in regulation of cell wall biogenesis	9	3
	COG1052	Lactate dehydrogenase and related dehydrogenases	9	6
	COG1063	Threonine dehydrogenase and related Zn-dependent dehydrogenases	9	6
	COG1082	Sugar phosphate isomerases/epimerases	8	3
	COG1167	Transcriptional regulators containing a DNA-binding HTH domain and an aminotransferase domain (MocR family) and their eukaryotic orthologs	9	7
Clique37			7	0
	COG0399	Predicted pyridoxal phosphate-dependent enzyme apparently involved in regulation of cell wall biogenesis	9	3
	COG0764	3-hydroxymyristoyl/3-hydroxydecanoyl-(acyl carrier protein) dehydratases	9	5
	COG1052	Lactate dehydrogenase and related dehydrogenases	9	6
	COG1063	Threonine dehydrogenase and related Zn-dependent dehydrogenases	9	6
	COG1082	Sugar phosphate isomerases/epimerases	8	3
	COG1853	Conserved protein/domain typically associated with flavoprotein oxygenases, DIM6/NTAB family	9	4
	COG2084	3-hydroxyisobutyrate dehydrogenase and related beta-hydroxyacid dehydrogenases	8	4
Clique38			7	0
	COG0111	Phosphoglycerate dehydrogenase and related dehydrogenases	9	8
	COG0399	Predicted pyridoxal phosphate-dependent enzyme apparently involved in regulation of cell wall biogenesis	9	3
	COG0764	3-hydroxymyristoyl/3-hydroxydecanoyl-(acyl carrier protein) dehydratases	9	5
	COG1052	Lactate dehydrogenase and related dehydrogenases	9	6
	COG1063	Threonine dehydrogenase and related Zn-dependent dehydrogenases	9	6
	COG1082	Sugar phosphate isomerases/epimerases	8	3
	COG2084	3-hydroxyisobutyrate dehydrogenase and related beta-hydroxyacid dehydrogenases	8	4
Clique39			7	0
	COG0111	Phosphoglycerate dehydrogenase and related dehydrogenases	9	8
	COG0281	Malic enzyme	8	6
	COG0399	Predicted pyridoxal phosphate-dependent enzyme apparently involved in regulation of cell wall biogenesis	9	3
	COG0764	3-hydroxymyristoyl/3-hydroxydecanoyl-(acyl carrier protein) dehydratases	9	5
	COG1052	Lactate dehydrogenase and related dehydrogenases	9	6
	COG1063	Threonine dehydrogenase and related Zn-dependent dehydrogenases	9	6
	COG1082	Sugar phosphate isomerases/epimerases	8	3
Clique40			8	0
	COG0399	Predicted pyridoxal phosphate-dependent enzyme apparently involved in regulation of cell wall biogenesis	9	3
	COG0764	3-hydroxymyristoyl/3-hydroxydecanoyl-(acyl carrier protein) dehydratases	9	5
	COG1052	Lactate dehydrogenase and related dehydrogenases	9	6
	COG1063	Threonine dehydrogenase and related Zn-dependent dehydrogenases	9	6
	COG1082	Sugar phosphate isomerases/epimerases	8	3
	COG1853	Conserved protein/domain typically associated with flavoprotein oxygenases, DIM6/NTAB family	9	4
Clique41			8	0
	COG0111	Phosphoglycerate dehydrogenase and related dehydrogenases	9	8
	COG0399	Predicted pyridoxal phosphate-dependent enzyme apparently involved in regulation of cell wall biogenesis	9	3
	COG0764	3-hydroxymyristoyl/3-hydroxydecanoyl-(acyl carrier protein) dehydratases	9	5
	COG1052	Lactate dehydrogenase and related dehydrogenases	9	6
	COG1063	Threonine dehydrogenase and related Zn-dependent dehydrogenases	9	6
	COG1082	Sugar phosphate isomerases/epimerases	8	3
Clique42			7	0
	COG0399	Predicted pyridoxal phosphate-dependent enzyme apparently involved in regulation of cell wall biogenesis	9	3
	COG0673	Predicted dehydrogenases and related proteins	8	7
	COG1052	Lactate dehydrogenase and related dehydrogenases	9	6
	COG1063	Threonine dehydrogenase and related Zn-dependent dehydrogenases	9	6
	COG1082	Sugar phosphate isomerases/epimerases	8	3
	COG1167	Transcriptional regulators containing a DNA-binding HTH domain and an aminotransferase domain (MocR family) and their eukaryotic orthologs	9	7
	COG1853	Conserved protein/domain typically associated with flavoprotein oxygenases, DIM6/NTAB family	9	4
Clique43			7	0
	COG0111	Phosphoglycerate dehydrogenase and related dehydrogenases	9	8
	COG0399	Predicted pyridoxal phosphate-dependent enzyme apparently involved in regulation of cell wall biogenesis	9	3
	COG0673	Predicted dehydrogenases and related proteins	8	7
	COG1052	Lactate dehydrogenase and related dehydrogenases	9	6
	COG1063	Threonine dehydrogenase and related Zn-dependent dehydrogenases	9	6
	COG1082	Sugar phosphate isomerases/epimerases	8	3
	COG1167	Transcriptional regulators containing a DNA-binding HTH domain and an aminotransferase domain (MocR family) and their eukaryotic orthologs	9	7
Clique44			7	0
	COG0399	Predicted pyridoxal phosphate-dependent enzyme apparently involved in regulation of cell wall biogenesis	9	3
	COG0673	Predicted dehydrogenases and related proteins	8	7
	COG0764	3-hydroxymyristoyl/3-hydroxydecanoyl-(acyl carrier protein) dehydratases	9	5
	COG1052	Lactate dehydrogenase and related dehydrogenases	9	6
	COG1063	Threonine dehydrogenase and related Zn-dependent dehydrogenases	9	6
	COG1082	Sugar phosphate isomerases/epimerases	8	3
	COG1853	Conserved protein/domain typically associated with flavoprotein oxygenases, DIM6/NTAB family	9	4
Clique45			7	0
	COG0111	Phosphoglycerate dehydrogenase and related dehydrogenases	9	8
	COG0399	Predicted pyridoxal phosphate-dependent enzyme apparently involved in regulation of cell wall biogenesis	9	3
	COG0673	Predicted dehydrogenases and related proteins	8	7
	COG0764	3-hydroxymyristoyl/3-hydroxydecanoyl-(acyl carrier protein) dehydratases	9	5
	COG1052	Lactate dehydrogenase and related dehydrogenases	9	6
	COG1063	Threonine dehydrogenase and related Zn-dependent dehydrogenases	9	6
	COG1082	Sugar phosphate isomerases/epimerases	8	3
Clique46			7	0
	COG0399	Predicted pyridoxal phosphate-dependent enzyme apparently involved in regulation of cell wall biogenesis	9	3
	COG0673	Predicted dehydrogenases and related proteins	8	7
	COG0764	3-hydroxymyristoyl/3-hydroxydecanoyl-(acyl carrier protein) dehydratases	9	5
	COG1052	Lactate dehydrogenase and related dehydrogenases	9	6
	COG1063	Threonine dehydrogenase and related Zn-dependent dehydrogenases	9	6
	COG1853	Conserved protein/domain typically associated with flavoprotein oxygenases, DIM6/NTAB family	9	4
	COG2084	3-hydroxyisobutyrate dehydrogenase and related beta-hydroxyacid dehydrogenases	8	4
Clique47			8	0
	COG0399	Predicted pyridoxal phosphate-dependent enzyme apparently involved in regulation of cell wall biogenesis	9	3
	COG0673	Predicted dehydrogenases and related proteins	8	7
	COG0764	3-hydroxymyristoyl/3-hydroxydecanoyl-(acyl carrier protein) dehydratases	9	5
	COG1052	Lactate dehydrogenase and related dehydrogenases	9	6
	COG1063	Threonine dehydrogenase and related Zn-dependent dehydrogenases	9	6
	COG1853	Conserved protein/domain typically associated with flavoprotein oxygenases, DIM6/NTAB family	9	4
Clique48			7	0
	COG0388	Predicted amidohydrolase	9	5
	COG1104	Cysteine sulfinate desulfinase/cysteine desulfurase and related enzymes	9	7
	COG1348	Nitrogenase subunit NifH (ATPase)	7	0
	COG2710	Nitrogenase molybdenum-iron protein, alpha and beta chains	7	0
Clique49			7	0
	COG0171	NAD synthase	9	8
	COG0388	Predicted amidohydrolase	9	5
	COG1145	Ferredoxin	9	3
	COG1348	Nitrogenase subunit NifH (ATPase)	7	0
Clique50			8	0
	COG0075	Serine-pyruvate aminotransferase/archaeal aspartate aminotransferase	9	3
	COG0144	tRNA and rRNA cytosine-C5-methylases	9	6
	COG0192	S-adenosylmethionine synthetase	9	7
	COG1032	Fe-S oxidoreductase	8	2
	COG4122	Predicted O-methyltransferase	9	4
Clique51			7	0
	COG0079	Histidinol-phosphate/aromatic aminotransferase and cobyric acid decarboxylase	9	7
	COG1270	Cobalamin biosynthesis protein CobD/CbiB	7	1
	COG1492	Cobyric acid synthase	7	2
	COG2082	Precorrin isomerase	7	0
Clique52			7	0
	COG0489	ATPases involved in chromosome partitioning	9	7
	COG2082	Precorrin isomerase	7	0
Clique53			7	0
	COG0671	Membrane-associated phospholipid phosphatase	8	7
	COG1853	Conserved protein/domain typically associated with flavoprotein oxygenases, DIM6/NTAB family	9	4
	COG2038	NaMN:DMB phosphoribosyltransferase	7	1
Clique54			7	0
	COG1010	Precorrin-3B methylase	7	0
	COG1053	Succinate dehydrogenase/fumarate reductase, flavoprotein subunit	9	8
	COG2243	Precorrin-2 methylase	7	0
Clique55			7	0
	COG0192	S-adenosylmethionine synthetase	9	7
	COG1010	Precorrin-3B methylase	7	0
	COG2241	Precorrin-6B methylase 1	7	0
	COG2242	Precorrin-6B methylase 2	7	0
	COG2875	Precorrin-4 methylase	7	0
Clique56			7	0
	COG0124	Histidyl-tRNA synthetase	9	8
	COG1010	Precorrin-3B methylase	7	0
	COG2241	Precorrin-6B methylase 1	7	0
	COG2242	Precorrin-6B methylase 2	7	0
	COG2875	Precorrin-4 methylase	7	0
Clique57			7	0
	COG1010	Precorrin-3B methylase	7	0
	COG2082	Precorrin isomerase	7	0
	COG2099	Precorrin-6x reductase	7	0
	COG2241	Precorrin-6B methylase 1	7	0
	COG2242	Precorrin-6B methylase 2	7	0
	COG2243	Precorrin-2 methylase	7	0
	COG2875	Precorrin-4 methylase	7	0
Clique58			7	0
	COG1010	Precorrin-3B methylase	7	0
	COG1270	Cobalamin biosynthesis protein CobD/CbiB	7	1
	COG1492	Cobyric acid synthase	7	2
	COG2082	Precorrin isomerase	7	0
	COG2241	Precorrin-6B methylase 1	7	0
	COG2242	Precorrin-6B methylase 2	7	0
	COG2243	Precorrin-2 methylase	7	0
	COG2875	Precorrin-4 methylase	7	0
Clique59			7	0
	COG0346	Lactoylglutathione lyase and related lyases	8	7
	COG0673	Predicted dehydrogenases and related proteins	8	7
	COG0778	Nitroreductase	9	8
	COG1052	Lactate dehydrogenase and related dehydrogenases	9	6
	COG1063	Threonine dehydrogenase and related Zn-dependent dehydrogenases	9	6
	COG1853	Conserved protein/domain typically associated with flavoprotein oxygenases, DIM6/NTAB family	9	4
	COG2084	3-hydroxyisobutyrate dehydrogenase and related beta-hydroxyacid dehydrogenases	8	4
Clique60			7	0
	COG0399	Predicted pyridoxal phosphate-dependent enzyme apparently involved in regulation of cell wall biogenesis	9	3
	COG0673	Predicted dehydrogenases and related proteins	8	7
	COG0778	Nitroreductase	9	8
	COG1052	Lactate dehydrogenase and related dehydrogenases	9	6
	COG1063	Threonine dehydrogenase and related Zn-dependent dehydrogenases	9	6
	COG1167	Transcriptional regulators containing a DNA-binding HTH domain and an aminotransferase domain (MocR family) and their eukaryotic orthologs	9	7
	COG1853	Conserved protein/domain typically associated with flavoprotein oxygenases, DIM6/NTAB family	9	4
	COG2084	3-hydroxyisobutyrate dehydrogenase and related beta-hydroxyacid dehydrogenases	8	4
Clique61			8	0
	COG0399	Predicted pyridoxal phosphate-dependent enzyme apparently involved in regulation of cell wall biogenesis	9	3
	COG0673	Predicted dehydrogenases and related proteins	8	7
	COG0778	Nitroreductase	9	8
	COG1052	Lactate dehydrogenase and related dehydrogenases	9	6
	COG1063	Threonine dehydrogenase and related Zn-dependent dehydrogenases	9	6
	COG1167	Transcriptional regulators containing a DNA-binding HTH domain and an aminotransferase domain (MocR family) and their eukaryotic orthologs	9	7
	COG1853	Conserved protein/domain typically associated with flavoprotein oxygenases, DIM6/NTAB family	9	4
Clique62			7	0
	COG0778	Nitroreductase	9	8
	COG1853	Conserved protein/domain typically associated with flavoprotein oxygenases, DIM6/NTAB family	9	4
	COG2038	NaMN:DMB phosphoribosyltransferase	7	1
Clique63			7	0
	COG0674	Pyruvate:ferredoxin oxidoreductase and related 2-oxoacid:ferredoxin oxidoreductases, alpha subunit	8	2
	COG1014	Pyruvate:ferredoxin oxidoreductase and related 2-oxoacid:ferredoxin oxidoreductases, gamma subunit	8	3
	COG2099	Precorrin-6x reductase	7	0
Clique64			7	0
	COG0511	Biotin carboxyl carrier protein	9	5
	COG0674	Pyruvate:ferredoxin oxidoreductase and related 2-oxoacid:ferredoxin oxidoreductases, alpha subunit	8	2
	COG1013	Pyruvate:ferredoxin oxidoreductase and related 2-oxoacid:ferredoxin oxidoreductases, beta subunit	8	2
	COG1014	Pyruvate:ferredoxin oxidoreductase and related 2-oxoacid:ferredoxin oxidoreductases, gamma subunit	8	3
	COG1145	Ferredoxin	9	3
	COG1773	Rubredoxin	7	2
Clique65			7	0
	COG0535	Predicted Fe-S oxidoreductases	8	2
	COG1145	Ferredoxin	9	3
	COG1348	Nitrogenase subunit NifH (ATPase)	7	0
Clique66			7	0
	COG0535	Predicted Fe-S oxidoreductases	8	2
	COG1104	Cysteine sulfinate desulfinase/cysteine desulfurase and related enzymes	9	7
	COG1348	Nitrogenase subunit NifH (ATPase)	7	0
	COG2710	Nitrogenase molybdenum-iron protein, alpha and beta chains	7	0
Clique67			7	0
	COG0313	Predicted methyltransferases	9	8
	COG2242	Precorrin-6B methylase 2	7	0
	COG2243	Precorrin-2 methylase	7	0
	COG2875	Precorrin-4 methylase	7	0
Clique68			7	0
	COG0124	Histidyl-tRNA synthetase	9	8
	COG0313	Predicted methyltransferases	9	8
	COG2242	Precorrin-6B methylase 2	7	0
	COG2875	Precorrin-4 methylase	7	0
Clique69			7	0
	COG0192	S-adenosylmethionine synthetase	9	7
	COG0313	Predicted methyltransferases	9	8
	COG2242	Precorrin-6B methylase 2	7	0
	COG2875	Precorrin-4 methylase	7	0
Clique70			7	0
	COG0155	Sulfite reductase, beta subunit (hemoprotein)	8	2
	COG0175	3'-phosphoadenosine 5'-phosphosulfate sulfotransferase (PAPS reductase)/FAD synthetase and related enzymes	8	3
	COG2128	Uncharacterized conserved protein	7	2
Clique71			7	0
	COG0155	Sulfite reductase, beta subunit (hemoprotein)	8	2
	COG1192	ATPases involved in chromosome partitioning	9	6
	COG2082	Precorrin isomerase	7	0
Clique72			7	0
	COG0124	Histidyl-tRNA synthetase	9	8
	COG0155	Sulfite reductase, beta subunit (hemoprotein)	8	2
	COG1010	Precorrin-3B methylase	7	0
	COG2241	Precorrin-6B methylase 1	7	0
	COG2242	Precorrin-6B methylase 2	7	0
Clique73			7	0
	COG0155	Sulfite reductase, beta subunit (hemoprotein)	8	2
	COG1010	Precorrin-3B methylase	7	0
	COG2082	Precorrin isomerase	7	0
	COG2241	Precorrin-6B methylase 1	7	0
	COG2242	Precorrin-6B methylase 2	7	0
	COG2243	Precorrin-2 methylase	7	0
Clique74			7	0
	COG0388	Predicted amidohydrolase	9	5
	COG0665	Glycine/D-amino acid oxidases (deaminating)	8	3
	COG1063	Threonine dehydrogenase and related Zn-dependent dehydrogenases	9	6
	COG1082	Sugar phosphate isomerases/epimerases	8	3
	COG1167	Transcriptional regulators containing a DNA-binding HTH domain and an aminotransferase domain (MocR family) and their eukaryotic orthologs	9	7
Clique75			7	0
	COG0111	Phosphoglycerate dehydrogenase and related dehydrogenases	9	8
	COG0277	FAD/FMN-containing dehydrogenases	8	4
	COG0665	Glycine/D-amino acid oxidases (deaminating)	8	3
	COG1052	Lactate dehydrogenase and related dehydrogenases	9	6
	COG1063	Threonine dehydrogenase and related Zn-dependent dehydrogenases	9	6
	COG1082	Sugar phosphate isomerases/epimerases	8	3
	COG1167	Transcriptional regulators containing a DNA-binding HTH domain and an aminotransferase domain (MocR family) and their eukaryotic orthologs	9	7
	COG2084	3-hydroxyisobutyrate dehydrogenase and related beta-hydroxyacid dehydrogenases	8	4
Clique76			7	0
	COG0277	FAD/FMN-containing dehydrogenases	8	4
	COG0665	Glycine/D-amino acid oxidases (deaminating)	8	3
	COG1052	Lactate dehydrogenase and related dehydrogenases	9	6
	COG1063	Threonine dehydrogenase and related Zn-dependent dehydrogenases	9	6
	COG1082	Sugar phosphate isomerases/epimerases	8	3
	COG1167	Transcriptional regulators containing a DNA-binding HTH domain and an aminotransferase domain (MocR family) and their eukaryotic orthologs	9	7
	COG1853	Conserved protein/domain typically associated with flavoprotein oxygenases, DIM6/NTAB family	9	4
	COG2084	3-hydroxyisobutyrate dehydrogenase and related beta-hydroxyacid dehydrogenases	8	4
Clique77			7	0
	COG0399	Predicted pyridoxal phosphate-dependent enzyme apparently involved in regulation of cell wall biogenesis	9	3
	COG0665	Glycine/D-amino acid oxidases (deaminating)	8	3
	COG1052	Lactate dehydrogenase and related dehydrogenases	9	6
	COG1063	Threonine dehydrogenase and related Zn-dependent dehydrogenases	9	6
	COG1082	Sugar phosphate isomerases/epimerases	8	3
	COG1167	Transcriptional regulators containing a DNA-binding HTH domain and an aminotransferase domain (MocR family) and their eukaryotic orthologs	9	7
	COG1853	Conserved protein/domain typically associated with flavoprotein oxygenases, DIM6/NTAB family	9	4
	COG2084	3-hydroxyisobutyrate dehydrogenase and related beta-hydroxyacid dehydrogenases	8	4
Clique78			7	0
	COG0111	Phosphoglycerate dehydrogenase and related dehydrogenases	9	8
	COG0399	Predicted pyridoxal phosphate-dependent enzyme apparently involved in regulation of cell wall biogenesis	9	3
	COG0665	Glycine/D-amino acid oxidases (deaminating)	8	3
	COG1052	Lactate dehydrogenase and related dehydrogenases	9	6
	COG1063	Threonine dehydrogenase and related Zn-dependent dehydrogenases	9	6
	COG1082	Sugar phosphate isomerases/epimerases	8	3
	COG1167	Transcriptional regulators containing a DNA-binding HTH domain and an aminotransferase domain (MocR family) and their eukaryotic orthologs	9	7
	COG2084	3-hydroxyisobutyrate dehydrogenase and related beta-hydroxyacid dehydrogenases	8	4
Clique79			7	0
	COG0346	Lactoylglutathione lyase and related lyases	8	7
	COG0665	Glycine/D-amino acid oxidases (deaminating)	8	3
	COG0673	Predicted dehydrogenases and related proteins	8	7
	COG1052	Lactate dehydrogenase and related dehydrogenases	9	6
	COG1063	Threonine dehydrogenase and related Zn-dependent dehydrogenases	9	6
	COG1853	Conserved protein/domain typically associated with flavoprotein oxygenases, DIM6/NTAB family	9	4
	COG2084	3-hydroxyisobutyrate dehydrogenase and related beta-hydroxyacid dehydrogenases	8	4
Clique80			7	0
	COG0399	Predicted pyridoxal phosphate-dependent enzyme apparently involved in regulation of cell wall biogenesis	9	3
	COG0665	Glycine/D-amino acid oxidases (deaminating)	8	3
	COG0673	Predicted dehydrogenases and related proteins	8	7
	COG1052	Lactate dehydrogenase and related dehydrogenases	9	6
	COG1063	Threonine dehydrogenase and related Zn-dependent dehydrogenases	9	6
	COG1167	Transcriptional regulators containing a DNA-binding HTH domain and an aminotransferase domain (MocR family) and their eukaryotic orthologs	9	7
	COG1853	Conserved protein/domain typically associated with flavoprotein oxygenases, DIM6/NTAB family	9	4
	COG2084	3-hydroxyisobutyrate dehydrogenase and related beta-hydroxyacid dehydrogenases	8	4
Clique81			7	0
	COG0155	Sulfite reductase, beta subunit (hemoprotein)	8	2
	COG0665	Glycine/D-amino acid oxidases (deaminating)	8	3
	COG2082	Precorrin isomerase	7	0
Clique82			7	0
	COG0079	Histidinol-phosphate/aromatic aminotransferase and cobyric acid decarboxylase	9	7
	COG0665	Glycine/D-amino acid oxidases (deaminating)	8	3
	COG1492	Cobyric acid synthase	7	2
	COG2082	Precorrin isomerase	7	0
Clique83			8	0
	COG0665	Glycine/D-amino acid oxidases (deaminating)	8	3
	COG0723	Rieske Fe-S protein	8	2
	COG1052	Lactate dehydrogenase and related dehydrogenases	9	6
	COG1063	Threonine dehydrogenase and related Zn-dependent dehydrogenases	9	6
	COG1853	Conserved protein/domain typically associated with flavoprotein oxygenases, DIM6/NTAB family	9	4
	COG2084	3-hydroxyisobutyrate dehydrogenase and related beta-hydroxyacid dehydrogenases	8	4
Clique84			7	0
	COG0111	Phosphoglycerate dehydrogenase and related dehydrogenases	9	8
	COG0657	Esterase/lipase	9	8
	COG1052	Lactate dehydrogenase and related dehydrogenases	9	6
	COG1063	Threonine dehydrogenase and related Zn-dependent dehydrogenases	9	6
	COG1082	Sugar phosphate isomerases/epimerases	8	3
	COG1167	Transcriptional regulators containing a DNA-binding HTH domain and an aminotransferase domain (MocR family) and their eukaryotic orthologs	9	7
	COG2084	3-hydroxyisobutyrate dehydrogenase and related beta-hydroxyacid dehydrogenases	8	4
Clique85			7	0
	COG0111	Phosphoglycerate dehydrogenase and related dehydrogenases	9	8
	COG0300	Short-chain dehydrogenases of various substrate specificities	7	4
	COG0657	Esterase/lipase	9	8
	COG0673	Predicted dehydrogenases and related proteins	8	7
	COG1052	Lactate dehydrogenase and related dehydrogenases	9	6
	COG1063	Threonine dehydrogenase and related Zn-dependent dehydrogenases	9	6
	COG1167	Transcriptional regulators containing a DNA-binding HTH domain and an aminotransferase domain (MocR family) and their eukaryotic orthologs	9	7
	COG2084	3-hydroxyisobutyrate dehydrogenase and related beta-hydroxyacid dehydrogenases	8	4
Clique86			7	0
	COG0111	Phosphoglycerate dehydrogenase and related dehydrogenases	9	8
	COG0300	Short-chain dehydrogenases of various substrate specificities	7	4
	COG0657	Esterase/lipase	9	8
	COG0673	Predicted dehydrogenases and related proteins	8	7
	COG1028	Dehydrogenases with different specificities (related to short-chain alcohol dehydrogenases)	9	8
	COG1052	Lactate dehydrogenase and related dehydrogenases	9	6
	COG1063	Threonine dehydrogenase and related Zn-dependent dehydrogenases	9	6
	COG2084	3-hydroxyisobutyrate dehydrogenase and related beta-hydroxyacid dehydrogenases	8	4
Clique87			7	0
	COG0388	Predicted amidohydrolase	9	5
	COG0446	Uncharacterized NAD(FAD)-dependent dehydrogenases	9	7
	COG1063	Threonine dehydrogenase and related Zn-dependent dehydrogenases	9	6
	COG1348	Nitrogenase subunit NifH (ATPase)	7	0
	COG2710	Nitrogenase molybdenum-iron protein, alpha and beta chains	7	0
Clique88			7	0
	COG0388	Predicted amidohydrolase	9	5
	COG0446	Uncharacterized NAD(FAD)-dependent dehydrogenases	9	7
	COG1063	Threonine dehydrogenase and related Zn-dependent dehydrogenases	9	6
	COG1145	Ferredoxin	9	3
	COG1348	Nitrogenase subunit NifH (ATPase)	7	0
Clique89			7	0
	COG0388	Predicted amidohydrolase	9	5
	COG0665	Glycine/D-amino acid oxidases (deaminating)	8	3
	COG1063	Threonine dehydrogenase and related Zn-dependent dehydrogenases	9	6
	COG1082	Sugar phosphate isomerases/epimerases	8	3
	COG1335	Amidases related to nicotinamidase	8	7
Clique90			7	0
	COG0277	FAD/FMN-containing dehydrogenases	8	4
	COG0329	Dihydrodipicolinate synthase/N-acetylneuraminate lyase	9	8
	COG1052	Lactate dehydrogenase and related dehydrogenases	9	6
	COG1063	Threonine dehydrogenase and related Zn-dependent dehydrogenases	9	6
	COG1082	Sugar phosphate isomerases/epimerases	8	3
	COG1335	Amidases related to nicotinamidase	8	7
	COG2084	3-hydroxyisobutyrate dehydrogenase and related beta-hydroxyacid dehydrogenases	8	4
Clique91			7	0
	COG0277	FAD/FMN-containing dehydrogenases	8	4
	COG0665	Glycine/D-amino acid oxidases (deaminating)	8	3
	COG1052	Lactate dehydrogenase and related dehydrogenases	9	6
	COG1063	Threonine dehydrogenase and related Zn-dependent dehydrogenases	9	6
	COG1082	Sugar phosphate isomerases/epimerases	8	3
	COG1335	Amidases related to nicotinamidase	8	7
	COG1853	Conserved protein/domain typically associated with flavoprotein oxygenases, DIM6/NTAB family	9	4
	COG2084	3-hydroxyisobutyrate dehydrogenase and related beta-hydroxyacid dehydrogenases	8	4
Clique92			7	0
	COG0326	Molecular chaperone, HSP90 family	8	3
	COG0524	Sugar kinases, ribokinase family	9	8
	COG0631	Serine/threonine protein phosphatase	8	5
	COG1063	Threonine dehydrogenase and related Zn-dependent dehydrogenases	9	6
Clique93			7	0
	COG0117	Pyrimidine deaminase	9	5
	COG0371	Glycerol dehydrogenase and related enzymes	7	1
	COG1985	Pyrimidine reductase, riboflavin biosynthesis	9	4
Clique94			7	0
	COG0035	Uracil phosphoribosyltransferase	8	8
	COG0101	Pseudouridylate synthase	9	8
	COG0130	Pseudouridine synthase	9	8
	COG0167	Dihydroorotate dehydrogenase	9	8
	COG0402	Cytosine deaminase and related metal-dependent hydrolases	8	3
	COG0564	Pseudouridylate synthases, 23S RNA-specific	9	8
	COG0590	Cytosine/adenosine deaminases	9	7
	COG1187	16S rRNA uridine-516 pseudouridylate synthase and related pseudouridylate synthases	9	7
	COG2065	Pyrimidine operon attenuation protein/uracil phosphoribosyltransferase	7	3
Clique95			7	0
	COG0005	Purine nucleoside phosphorylase	8	0
	COG1057	Nicotinic acid mononucleotide adenylyltransferase	9	7
	COG1335	Amidases related to nicotinamidase	8	7
Clique96			7	0
	COG0005	Purine nucleoside phosphorylase	8	0
	COG0117	Pyrimidine deaminase	9	5
	COG0546	Predicted phosphatases	8	7
Clique97			7	0
	COG0005	Purine nucleoside phosphorylase	8	0
	COG0524	Sugar kinases, ribokinase family	9	8
	COG0546	Predicted phosphatases	8	7
	COG1057	Nicotinic acid mononucleotide adenylyltransferase	9	7
Clique98			7	0
	COG0005	Purine nucleoside phosphorylase	8	0
	COG0503	Adenine/guanine phosphoribosyltransferases and related PRPP-binding proteins	9	8
	COG0524	Sugar kinases, ribokinase family	9	8
	COG0546	Predicted phosphatases	8	7
Clique99			7	0
	COG0005	Purine nucleoside phosphorylase	8	0
	COG0035	Uracil phosphoribosyltransferase	8	8
	COG0117	Pyrimidine deaminase	9	5
	COG0130	Pseudouridine synthase	9	8
	COG0564	Pseudouridylate synthases, 23S RNA-specific	9	8
	COG0590	Cytosine/adenosine deaminases	9	7
Clique100			7	0
	COG0005	Purine nucleoside phosphorylase	8	0
	COG1057	Nicotinic acid mononucleotide adenylyltransferase	9	7
	COG1488	Nicotinic acid phosphoribosyltransferase	8	8
Clique101			7	0
	COG0005	Purine nucleoside phosphorylase	8	0
	COG0037	Predicted ATPase of the PP-loop superfamily implicated in cell cycle control	9	7
	COG0402	Cytosine deaminase and related metal-dependent hydrolases	8	3
Clique102			7	0
	COG0005	Purine nucleoside phosphorylase	8	0
	COG0035	Uracil phosphoribosyltransferase	8	8
	COG0402	Cytosine deaminase and related metal-dependent hydrolases	8	3
	COG0503	Adenine/guanine phosphoribosyltransferases and related PRPP-binding proteins	9	8
	COG0590	Cytosine/adenosine deaminases	9	7
Clique103			7	0
	COG0005	Purine nucleoside phosphorylase	8	0
	COG0035	Uracil phosphoribosyltransferase	8	8
	COG0101	Pseudouridylate synthase	9	8
	COG0130	Pseudouridine synthase	9	8
	COG0167	Dihydroorotate dehydrogenase	9	8
	COG0402	Cytosine deaminase and related metal-dependent hydrolases	8	3
	COG0564	Pseudouridylate synthases, 23S RNA-specific	9	8
	COG0590	Cytosine/adenosine deaminases	9	7
	COG1187	16S rRNA uridine-516 pseudouridylate synthase and related pseudouridylate synthases	9	7
Clique104			8	0
	COG0005	Purine nucleoside phosphorylase	8	0
	COG2262	GTPases	9	8
Clique105			8	0
	COG0005	Purine nucleoside phosphorylase	8	0
	COG0524	Sugar kinases, ribokinase family	9	8
	COG1109	Phosphomannomutase	9	8
Clique106			8	0
	COG0005	Purine nucleoside phosphorylase	8	0
	COG0524	Sugar kinases, ribokinase family	9	8
	COG1057	Nicotinic acid mononucleotide adenylyltransferase	9	7
Clique107			8	0
	COG0005	Purine nucleoside phosphorylase	8	0
	COG0503	Adenine/guanine phosphoribosyltransferases and related PRPP-binding proteins	9	8
	COG0590	Cytosine/adenosine deaminases	9	7
Clique108			8	0
	COG0005	Purine nucleoside phosphorylase	8	0
	COG0503	Adenine/guanine phosphoribosyltransferases and related PRPP-binding proteins	9	8
	COG0524	Sugar kinases, ribokinase family	9	8
Clique109			8	0
	COG0005	Purine nucleoside phosphorylase	8	0
	COG0237	Dephospho-CoA kinase	9	8
	COG0503	Adenine/guanine phosphoribosyltransferases and related PRPP-binding proteins	9	8
Clique110			8	0
	COG0005	Purine nucleoside phosphorylase	8	0
	COG0235	Ribulose-5-phosphate 4-epimerase and related epimerases and aldolases	9	6
	COG0524	Sugar kinases, ribokinase family	9	8
Clique111			8	0
	COG0005	Purine nucleoside phosphorylase	8	0
	COG0058	Glucan phosphorylase	9	5
	COG1109	Phosphomannomutase	9	8
Clique112			8	0
	COG0005	Purine nucleoside phosphorylase	8	0
	COG0037	Predicted ATPase of the PP-loop superfamily implicated in cell cycle control	9	7
	COG0524	Sugar kinases, ribokinase family	9	8
Clique113			8	0
	COG0005	Purine nucleoside phosphorylase	8	0
	COG0130	Pseudouridine synthase	9	8
	COG0237	Dephospho-CoA kinase	9	8
	COG0564	Pseudouridylate synthases, 23S RNA-specific	9	8
Clique114			8	0
	COG0005	Purine nucleoside phosphorylase	8	0
	COG0117	Pyrimidine deaminase	9	5
	COG0130	Pseudouridine synthase	9	8
	COG0564	Pseudouridylate synthases, 23S RNA-specific	9	8
	COG0590	Cytosine/adenosine deaminases	9	7
Clique115			8	0
	COG0005	Purine nucleoside phosphorylase	8	0
	COG0101	Pseudouridylate synthase	9	8
	COG0130	Pseudouridine synthase	9	8
	COG0167	Dihydroorotate dehydrogenase	9	8
	COG0564	Pseudouridylate synthases, 23S RNA-specific	9	8
	COG0590	Cytosine/adenosine deaminases	9	7
	COG1187	16S rRNA uridine-516 pseudouridylate synthase and related pseudouridylate synthases	9	7
Clique116			7	0
	COG0192	S-adenosylmethionine synthetase	9	7
	COG0313	Predicted methyltransferases	9	8
	COG0789	Predicted transcriptional regulators	8	8
	COG2242	Precorrin-6B methylase 2	7	0
Clique117			7	0
	COG0124	Histidyl-tRNA synthetase	9	8
	COG0313	Predicted methyltransferases	9	8
	COG0789	Predicted transcriptional regulators	8	8
	COG2242	Precorrin-6B methylase 2	7	0
Clique118			7	0
	COG0124	Histidyl-tRNA synthetase	9	8
	COG0789	Predicted transcriptional regulators	8	8
	COG2241	Precorrin-6B methylase 1	7	0
	COG2242	Precorrin-6B methylase 2	7	0
Clique119			7	0
	COG0124	Histidyl-tRNA synthetase	9	8
	COG0144	tRNA and rRNA cytosine-C5-methylases	9	6
	COG0789	Predicted transcriptional regulators	8	8
	COG2241	Precorrin-6B methylase 1	7	0
Clique120			7	0
	COG0192	S-adenosylmethionine synthetase	9	7
	COG0789	Predicted transcriptional regulators	8	8
	COG2241	Precorrin-6B methylase 1	7	0
	COG2242	Precorrin-6B methylase 2	7	0
Clique121			7	0
	COG0144	tRNA and rRNA cytosine-C5-methylases	9	6
	COG0192	S-adenosylmethionine synthetase	9	7
	COG0789	Predicted transcriptional regulators	8	8
	COG2241	Precorrin-6B methylase 1	7	0
Clique122			7	0
	COG0665	Glycine/D-amino acid oxidases (deaminating)	8	3
	COG0789	Predicted transcriptional regulators	8	8
	COG2082	Precorrin isomerase	7	0
Clique123			7	0
	COG0789	Predicted transcriptional regulators	8	8
	COG1192	ATPases involved in chromosome partitioning	9	6
	COG2082	Precorrin isomerase	7	0
Clique124			7	0
	COG0789	Predicted transcriptional regulators	8	8
	COG2082	Precorrin isomerase	7	0
	COG2241	Precorrin-6B methylase 1	7	0
	COG2242	Precorrin-6B methylase 2	7	0
Clique125			7	0
	COG0171	NAD synthase	9	8
	COG0388	Predicted amidohydrolase	9	5
	COG0664	cAMP-binding proteins - catabolite gene activator and regulatory subunit of cAMP-dependent protein kinases	9	8
	COG1348	Nitrogenase subunit NifH (ATPase)	7	0
	COG2710	Nitrogenase molybdenum-iron protein, alpha and beta chains	7	0
Clique126			7	0
	COG0642	Signal transduction histidine kinase	9	8
	COG1366	Anti-anti-sigma regulatory factor (antagonist of anti-sigma factor)	8	4
	COG2172	Anti-sigma regulatory factor (Ser/Thr protein kinase)	7	1
	COG2202	FOG: PAS/PAC domain	9	3
	COG2208	Serine phosphatase RsbU, regulator of sigma subunit	8	4
Clique127			7	0
	COG0642	Signal transduction histidine kinase	9	8
	COG0784	FOG: CheY-like receiver	9	3
	COG2172	Anti-sigma regulatory factor (Ser/Thr protein kinase)	7	1
	COG2202	FOG: PAS/PAC domain	9	3
	COG2208	Serine phosphatase RsbU, regulator of sigma subunit	8	4
Clique128			7	0
	COG0347	Nitrogen regulatory protein PII	8	5
	COG1348	Nitrogenase subunit NifH (ATPase)	7	0
Clique129			7	0
	COG0202	DNA-directed RNA polymerase, alpha subunit/40 kD subunit	9	8
	COG0326	Molecular chaperone, HSP90 family	8	3
	COG0631	Serine/threonine protein phosphatase	8	5
	COG0664	cAMP-binding proteins - catabolite gene activator and regulatory subunit of cAMP-dependent protein kinases	9	8
Clique130			7	0
	COG0085	DNA-directed RNA polymerase, beta subunit/140 kD subunit	9	8
	COG0086	DNA-directed RNA polymerase, beta' subunit/160 kD subunit	9	8
	COG0202	DNA-directed RNA polymerase, alpha subunit/40 kD subunit	9	8
	COG0419	ATPase involved in DNA repair	7	4
	COG0553	Superfamily II DNA/RNA helicases, SNF2 family	9	5
	COG0631	Serine/threonine protein phosphatase	8	5
	COG1196	Chromosome segregation ATPases	9	6
Clique131			7	0
	COG0326	Molecular chaperone, HSP90 family	8	3
	COG0517	FOG: CBS domain	9	8
	COG0524	Sugar kinases, ribokinase family	9	8
	COG0631	Serine/threonine protein phosphatase	8	5
Clique132			7	0
	COG0326	Molecular chaperone, HSP90 family	8	3
	COG0515	Serine/threonine protein kinase	9	8
	COG0517	FOG: CBS domain	9	8
	COG0631	Serine/threonine protein phosphatase	8	5
	COG0639	Diadenosine tetraphosphatase and related serine/threonine protein phosphatases	8	5
	COG0664	cAMP-binding proteins - catabolite gene activator and regulatory subunit of cAMP-dependent protein kinases	9	8
Clique133			7	0
	COG0086	DNA-directed RNA polymerase, beta' subunit/160 kD subunit	9	8
	COG0474	Cation transport ATPase	9	6
	COG0515	Serine/threonine protein kinase	9	8
	COG0553	Superfamily II DNA/RNA helicases, SNF2 family	9	5
	COG0631	Serine/threonine protein phosphatase	8	5
	COG0639	Diadenosine tetraphosphatase and related serine/threonine protein phosphatases	8	5
Clique134			7	0
	COG0085	DNA-directed RNA polymerase, beta subunit/140 kD subunit	9	8
	COG0086	DNA-directed RNA polymerase, beta' subunit/160 kD subunit	9	8
	COG0474	Cation transport ATPase	9	6
	COG0542	ATPases with chaperone activity, ATP-binding subunit	9	8
	COG0553	Superfamily II DNA/RNA helicases, SNF2 family	9	5
	COG0631	Serine/threonine protein phosphatase	8	5
	COG0639	Diadenosine tetraphosphatase and related serine/threonine protein phosphatases	8	5
Clique135			7	0
	COG0326	Molecular chaperone, HSP90 family	8	3
	COG0469	Pyruvate kinase	9	7
	COG0474	Cation transport ATPase	9	6
	COG0515	Serine/threonine protein kinase	9	8
	COG0631	Serine/threonine protein phosphatase	8	5
Clique136			7	0
	COG0202	DNA-directed RNA polymerase, alpha subunit/40 kD subunit	9	8
	COG0326	Molecular chaperone, HSP90 family	8	3
	COG0469	Pyruvate kinase	9	7
	COG0474	Cation transport ATPase	9	6
	COG0631	Serine/threonine protein phosphatase	8	5
Clique137			7	0
	COG0326	Molecular chaperone, HSP90 family	8	3
	COG0474	Cation transport ATPase	9	6
	COG0515	Serine/threonine protein kinase	9	8
	COG0553	Superfamily II DNA/RNA helicases, SNF2 family	9	5
	COG0631	Serine/threonine protein phosphatase	8	5
	COG0639	Diadenosine tetraphosphatase and related serine/threonine protein phosphatases	8	5
Clique138			7	0
	COG0326	Molecular chaperone, HSP90 family	8	3
	COG0474	Cation transport ATPase	9	6
	COG0542	ATPases with chaperone activity, ATP-binding subunit	9	8
	COG0553	Superfamily II DNA/RNA helicases, SNF2 family	9	5
	COG0631	Serine/threonine protein phosphatase	8	5
	COG0639	Diadenosine tetraphosphatase and related serine/threonine protein phosphatases	8	5
Clique139			7	0
	COG0202	DNA-directed RNA polymerase, alpha subunit/40 kD subunit	9	8
	COG0326	Molecular chaperone, HSP90 family	8	3
	COG0474	Cation transport ATPase	9	6
	COG0542	ATPases with chaperone activity, ATP-binding subunit	9	8
	COG0553	Superfamily II DNA/RNA helicases, SNF2 family	9	5
	COG0631	Serine/threonine protein phosphatase	8	5
Clique140			7	0
	COG0366	Glycosidases	9	7
	COG1363	Cellulase M and related proteins	7	2
	COG1472	Beta-glucosidase-related glycosidases	9	6
Clique141			7	0
	COG0366	Glycosidases	9	7
	COG0741	Soluble lytic murein transglycosylase and related regulatory proteins (some contain LysM/invasin domains)	9	3
	COG1472	Beta-glucosidase-related glycosidases	9	6
	COG1680	Beta-lactamase class C and other penicillin binding proteins	7	4
Clique142			7	0
	COG0366	Glycosidases	9	7
	COG0474	Cation transport ATPase	9	6
	COG0553	Superfamily II DNA/RNA helicases, SNF2 family	9	5
	COG0631	Serine/threonine protein phosphatase	8	5
	COG0639	Diadenosine tetraphosphatase and related serine/threonine protein phosphatases	8	5
Clique143			7	0
	COG0302	GTP cyclohydrolase I	8	4
	COG0474	Cation transport ATPase	9	6
	COG0514	Superfamily II DNA helicase	8	7
	COG0553	Superfamily II DNA/RNA helicases, SNF2 family	9	5
	COG1199	Rad3-related DNA helicases	7	5
	COG1758	DNA-directed RNA polymerase, subunit K/omega	8	8
Clique144			7	0
	COG0105	Nucleoside diphosphate kinase	8	5
	COG0302	GTP cyclohydrolase I	8	4
	COG0537	Diadenosine tetraphosphate (Ap4A) hydrolase and other HIT family hydrolases	9	8
	COG0631	Serine/threonine protein phosphatase	8	5
	COG1758	DNA-directed RNA polymerase, subunit K/omega	8	8
Clique145			7	0
	COG0105	Nucleoside diphosphate kinase	8	5
	COG0302	GTP cyclohydrolase I	8	4
	COG0474	Cation transport ATPase	9	6
	COG0631	Serine/threonine protein phosphatase	8	5
	COG1758	DNA-directed RNA polymerase, subunit K/omega	8	8
Clique146			7	0
	COG0210	Superfamily I DNA and RNA helicases	9	8
	COG0302	GTP cyclohydrolase I	8	4
	COG0474	Cation transport ATPase	9	6
	COG0514	Superfamily II DNA helicase	8	7
	COG0720	6-pyruvoyl-tetrahydropterin synthase	8	5
	COG1051	ADP-ribose pyrophosphatase	8	7
	COG1200	RecG-like helicase	9	8
Clique147			7	0
	COG0210	Superfamily I DNA and RNA helicases	9	8
	COG0302	GTP cyclohydrolase I	8	4
	COG0474	Cation transport ATPase	9	6
	COG0514	Superfamily II DNA helicase	8	7
	COG0553	Superfamily II DNA/RNA helicases, SNF2 family	9	5
	COG0720	6-pyruvoyl-tetrahydropterin synthase	8	5
	COG1051	ADP-ribose pyrophosphatase	8	7
	COG2217	Cation transport ATPase	9	8
Clique148			7	0
	COG0210	Superfamily I DNA and RNA helicases	9	8
	COG0294	Dihydropteroate synthase and related enzymes	9	6
	COG0302	GTP cyclohydrolase I	8	4
	COG0474	Cation transport ATPase	9	6
	COG0553	Superfamily II DNA/RNA helicases, SNF2 family	9	5
	COG1199	Rad3-related DNA helicases	7	5
	COG2217	Cation transport ATPase	9	8
Clique149			7	0
	COG0210	Superfamily I DNA and RNA helicases	9	8
	COG0302	GTP cyclohydrolase I	8	4
	COG0474	Cation transport ATPase	9	6
	COG0514	Superfamily II DNA helicase	8	7
	COG0553	Superfamily II DNA/RNA helicases, SNF2 family	9	5
	COG1199	Rad3-related DNA helicases	7	5
	COG2217	Cation transport ATPase	9	8
Clique150			7	0
	COG0035	Uracil phosphoribosyltransferase	8	8
	COG0167	Dihydroorotate dehydrogenase	9	8
	COG0402	Cytosine deaminase and related metal-dependent hydrolases	8	3
	COG0540	Aspartate carbamoyltransferase, catalytic chain	9	8
	COG2065	Pyrimidine operon attenuation protein/uracil phosphoribosyltransferase	7	3
Clique151			7	0
	COG0110	Acetyltransferase (isoleucine patch superfamily)	8	7
	COG0304	3-oxoacyl-(acyl-carrier-protein) synthase	9	7
	COG0456	Acetyltransferases	9	8
	COG0824	Predicted thioesterase	9	4
	COG1696	Predicted membrane protein involved in D-alanine export	7	4
	COG2084	3-hydroxyisobutyrate dehydrogenase and related beta-hydroxyacid dehydrogenases	8	4
	COG2755	Lysophospholipase L1 and related esterases	9	5
Clique152			7	0
	COG0110	Acetyltransferase (isoleucine patch superfamily)	8	7
	COG0204	1-acyl-sn-glycerol-3-phosphate acyltransferase	9	8
	COG0304	3-oxoacyl-(acyl-carrier-protein) synthase	9	7
	COG0456	Acetyltransferases	9	8
	COG0824	Predicted thioesterase	9	4
	COG1670	Acetyltransferases, including N-acetylases of ribosomal proteins	9	8
	COG1696	Predicted membrane protein involved in D-alanine export	7	4
	COG2755	Lysophospholipase L1 and related esterases	9	5
Clique153			7	0
	COG0031	Cysteine synthase	9	8
	COG0215	Cysteinyl-tRNA synthetase	9	8
	COG0399	Predicted pyridoxal phosphate-dependent enzyme apparently involved in regulation of cell wall biogenesis	9	3
	COG0436	Aspartate/tyrosine/aromatic aminotransferase	9	8
	COG4100	Cystathionine beta-lyase family protein involved in aluminum resistance	7	3
Clique154			7	0
	COG0057	Glyceraldehyde-3-phosphate dehydrogenase/erythrose-4-phosphate dehydrogenase	9	8
	COG0110	Acetyltransferase (isoleucine patch superfamily)	8	7
	COG0371	Glycerol dehydrogenase and related enzymes	7	1
	COG0373	Glutamyl-tRNA reductase	8	4
	COG1063	Threonine dehydrogenase and related Zn-dependent dehydrogenases	9	6
	COG1670	Acetyltransferases, including N-acetylases of ribosomal proteins	9	8
Clique155			7	0
	COG0057	Glyceraldehyde-3-phosphate dehydrogenase/erythrose-4-phosphate dehydrogenase	9	8
	COG0110	Acetyltransferase (isoleucine patch superfamily)	8	7
	COG0371	Glycerol dehydrogenase and related enzymes	7	1
	COG0373	Glutamyl-tRNA reductase	8	4
	COG0764	3-hydroxymyristoyl/3-hydroxydecanoyl-(acyl carrier protein) dehydratases	9	5
	COG1063	Threonine dehydrogenase and related Zn-dependent dehydrogenases	9	6
Clique156			7	0
	COG0113	Delta-aminolevulinic acid dehydratase	9	3
	COG0371	Glycerol dehydrogenase and related enzymes	7	1
	COG0373	Glutamyl-tRNA reductase	8	4
Clique157			8	0
	COG0005	Purine nucleoside phosphorylase	8	0
	COG0078	Ornithine carbamoyltransferase	9	6
	COG0167	Dihydroorotate dehydrogenase	9	8
Clique158			7	0
	COG0007	Uroporphyrinogen-III methylase	9	4
	COG0313	Predicted methyltransferases	9	8
	COG2243	Precorrin-2 methylase	7	0
	COG2875	Precorrin-4 methylase	7	0
Clique159			7	0
	COG0007	Uroporphyrinogen-III methylase	9	4
	COG0674	Pyruvate:ferredoxin oxidoreductase and related 2-oxoacid:ferredoxin oxidoreductases, alpha subunit	8	2
	COG2099	Precorrin-6x reductase	7	0
Clique160			7	0
	COG0007	Uroporphyrinogen-III methylase	9	4
	COG0155	Sulfite reductase, beta subunit (hemoprotein)	8	2
	COG1010	Precorrin-3B methylase	7	0
	COG2082	Precorrin isomerase	7	0
	COG2243	Precorrin-2 methylase	7	0
Clique161			7	0
	COG0007	Uroporphyrinogen-III methylase	9	4
	COG1010	Precorrin-3B methylase	7	0
	COG2082	Precorrin isomerase	7	0
	COG2099	Precorrin-6x reductase	7	0
	COG2243	Precorrin-2 methylase	7	0
	COG2875	Precorrin-4 methylase	7	0
