# Supplementary material for: Efficient α, β-motif finder for identification of phenotype-related functional modules
Source: BMC Bioinformatics. 2011 Nov 11;12:440. doi: 10.1186/1471-2105-12-440 (PMC3287386; doi:10.1186/1471-2105-12-440)
Supplement: Additional files 4 — Hydrogen production phenotype results for α = 8 and β = 1. The (α, β)-cliques enumerated for the hydrogen production phenotype for α = 8 and β = 1. [file 1471-2105-12-440-S4.TXT]

Clique ID	COG ID	COG Name	# of PE Orgs	# of PNE Orgs
Clique1			9	1
	COG0609	ABC-type Fe3+-siderophore transport system, permease component	9	4
	COG0614	ABC-type Fe3+-hydroxamate transport system, periplasmic component	9	4
	COG0803	ABC-type metal ion transport system, periplasmic component/surface adhesin	9	5
Clique2			8	1
	COG0768	Cell division protein FtsI/penicillin-binding protein 2	9	8
	COG0836	Mannose-1-phosphate guanylyltransferase	8	2
	COG1922	Teichoic acid biosynthesis proteins	9	3
Clique3			8	1
	COG0438	Glycosyltransferase	9	8
	COG0836	Mannose-1-phosphate guanylyltransferase	8	2
	COG1922	Teichoic acid biosynthesis proteins	9	3
	COG2148	Sugar transferases involved in lipopolysaccharide synthesis	9	8
Clique4			9	1
	COG0379	Quinolinate synthase	9	3
	COG1853	Conserved protein/domain typically associated with flavoprotein oxygenases, DIM6/NTAB family	9	4
Clique5			8	1
	COG0144	tRNA and rRNA cytosine-C5-methylases	9	6
	COG1032	Fe-S oxidoreductase	8	2
	COG1853	Conserved protein/domain typically associated with flavoprotein oxygenases, DIM6/NTAB family	9	4
	COG4122	Predicted O-methyltransferase	9	4
Clique6			8	1
	COG0144	tRNA and rRNA cytosine-C5-methylases	9	6
	COG0566	rRNA methylases	9	8
	COG1032	Fe-S oxidoreductase	8	2
	COG1853	Conserved protein/domain typically associated with flavoprotein oxygenases, DIM6/NTAB family	9	4
Clique7			8	1
	COG0126	3-phosphoglycerate kinase	9	8
	COG0406	Fructose-2,6-bisphosphatase	9	8
	COG0836	Mannose-1-phosphate guanylyltransferase	8	2
	COG1940	Transcriptional regulator/sugar kinase	9	6
Clique8			8	1
	COG0126	3-phosphoglycerate kinase	9	8
	COG1940	Transcriptional regulator/sugar kinase	9	6
	COG2340	Uncharacterized protein with SCP/PR1 domains	8	1
Clique9			8	1
	COG0169	Shikimate 5-dehydrogenase	9	7
	COG0757	3-dehydroquinate dehydratase II	9	5
	COG1082	Sugar phosphate isomerases/epimerases	8	3
Clique10			8	1
	COG0764	3-hydroxymyristoyl/3-hydroxydecanoyl-(acyl carrier protein) dehydratases	9	5
	COG1052	Lactate dehydrogenase and related dehydrogenases	9	6
	COG1063	Threonine dehydrogenase and related Zn-dependent dehydrogenases	9	6
	COG1082	Sugar phosphate isomerases/epimerases	8	3
	COG1853	Conserved protein/domain typically associated with flavoprotein oxygenases, DIM6/NTAB family	9	4
Clique11			8	1
	COG0673	Predicted dehydrogenases and related proteins	8	7
	COG0764	3-hydroxymyristoyl/3-hydroxydecanoyl-(acyl carrier protein) dehydratases	9	5
	COG1052	Lactate dehydrogenase and related dehydrogenases	9	6
	COG1063	Threonine dehydrogenase and related Zn-dependent dehydrogenases	9	6
	COG1853	Conserved protein/domain typically associated with flavoprotein oxygenases, DIM6/NTAB family	9	4
Clique12			8	1
	COG0223	Methionyl-tRNA formyltransferase	9	7
	COG0836	Mannose-1-phosphate guanylyltransferase	8	2
	COG1922	Teichoic acid biosynthesis proteins	9	3
Clique13			8	1
	COG0054	Riboflavin synthase beta-chain	9	4
	COG0307	Riboflavin synthase alpha chain	9	4
	COG0394	Protein-tyrosine-phosphatase	9	8
	COG0631	Serine/threonine protein phosphatase	8	5
	COG1985	Pyrimidine reductase, riboflavin biosynthesis	9	4
Clique14			8	1
	COG0124	Histidyl-tRNA synthetase	9	8
	COG0144	tRNA and rRNA cytosine-C5-methylases	9	6
	COG1032	Fe-S oxidoreductase	8	2
	COG4122	Predicted O-methyltransferase	9	4
Clique15			8	1
	COG0124	Histidyl-tRNA synthetase	9	8
	COG0141	Histidinol dehydrogenase	8	7
	COG0144	tRNA and rRNA cytosine-C5-methylases	9	6
	COG0742	N6-adenine-specific methylase	9	8
	COG3705	ATP phosphoribosyltransferase involved in histidine biosynthesis	8	3
	COG4122	Predicted O-methyltransferase	9	4
Clique16			8	1
	COG0249	Mismatch repair ATPase (MutS family)	9	6
	COG0258	5'-3' exonuclease (including N-terminal domain of PolI)	9	8
	COG0514	Superfamily II DNA helicase	8	7
	COG0550	Topoisomerase IA	9	8
	COG0553	Superfamily II DNA/RNA helicases, SNF2 family	9	5
	COG1196	Chromosome segregation ATPases	9	6
Clique17			8	1
	COG0192	S-adenosylmethionine synthetase	9	7
	COG0619	ABC-type cobalt transport system, permease component CbiQ and related transporters	8	5
	COG0725	ABC-type molybdate transport system, periplasmic component	9	4
Clique18			8	1
	COG0144	tRNA and rRNA cytosine-C5-methylases	9	6
	COG0192	S-adenosylmethionine synthetase	9	7
	COG1032	Fe-S oxidoreductase	8	2
	COG4122	Predicted O-methyltransferase	9	4
Clique19			8	1
	COG0111	Phosphoglycerate dehydrogenase and related dehydrogenases	9	8
	COG0764	3-hydroxymyristoyl/3-hydroxydecanoyl-(acyl carrier protein) dehydratases	9	5
	COG1052	Lactate dehydrogenase and related dehydrogenases	9	6
	COG1063	Threonine dehydrogenase and related Zn-dependent dehydrogenases	9	6
	COG1082	Sugar phosphate isomerases/epimerases	8	3
Clique20			8	1
	COG0111	Phosphoglycerate dehydrogenase and related dehydrogenases	9	8
	COG0329	Dihydrodipicolinate synthase/N-acetylneuraminate lyase	9	8
	COG1052	Lactate dehydrogenase and related dehydrogenases	9	6
	COG1063	Threonine dehydrogenase and related Zn-dependent dehydrogenases	9	6
	COG1082	Sugar phosphate isomerases/epimerases	8	3
Clique21			8	1
	COG0219	Predicted rRNA methylase (SpoU class)	9	8
	COG0566	rRNA methylases	9	8
	COG1032	Fe-S oxidoreductase	8	2
	COG1853	Conserved protein/domain typically associated with flavoprotein oxygenases, DIM6/NTAB family	9	4
	COG2890	Methylase of polypeptide chain release factors	9	8
Clique22			8	1
	COG0057	Glyceraldehyde-3-phosphate dehydrogenase/erythrose-4-phosphate dehydrogenase	9	8
	COG0191	Fructose/tagatose bisphosphate aldolase	9	8
	COG1063	Threonine dehydrogenase and related Zn-dependent dehydrogenases	9	6
	COG1940	Transcriptional regulator/sugar kinase	9	6
	COG4948	L-alanine-DL-glutamate epimerase and related enzymes of enolase superfamily	8	4
Clique23			8	1
	COG0329	Dihydrodipicolinate synthase/N-acetylneuraminate lyase	9	8
	COG0406	Fructose-2,6-bisphosphatase	9	8
	COG1063	Threonine dehydrogenase and related Zn-dependent dehydrogenases	9	6
	COG1940	Transcriptional regulator/sugar kinase	9	6
	COG4948	L-alanine-DL-glutamate epimerase and related enzymes of enolase superfamily	8	4
Clique24			8	1
	COG0057	Glyceraldehyde-3-phosphate dehydrogenase/erythrose-4-phosphate dehydrogenase	9	8
	COG0406	Fructose-2,6-bisphosphatase	9	8
	COG1063	Threonine dehydrogenase and related Zn-dependent dehydrogenases	9	6
	COG1940	Transcriptional regulator/sugar kinase	9	6
	COG4948	L-alanine-DL-glutamate epimerase and related enzymes of enolase superfamily	8	4
Clique25			8	1
	COG1052	Lactate dehydrogenase and related dehydrogenases	9	6
	COG1063	Threonine dehydrogenase and related Zn-dependent dehydrogenases	9	6
	COG1082	Sugar phosphate isomerases/epimerases	8	3
	COG1167	Transcriptional regulators containing a DNA-binding HTH domain and an aminotransferase domain (MocR family) and their eukaryotic orthologs	9	7
	COG1853	Conserved protein/domain typically associated with flavoprotein oxygenases, DIM6/NTAB family	9	4
Clique26			8	1
	COG1063	Threonine dehydrogenase and related Zn-dependent dehydrogenases	9	6
	COG1145	Ferredoxin	9	3
	COG2070	Dioxygenases related to 2-nitropropane dioxygenase	8	4
Clique27			8	1
	COG0111	Phosphoglycerate dehydrogenase and related dehydrogenases	9	8
	COG0277	FAD/FMN-containing dehydrogenases	8	4
	COG0329	Dihydrodipicolinate synthase/N-acetylneuraminate lyase	9	8
	COG0637	Predicted phosphatase/phosphohexomutase	9	8
	COG1011	Predicted hydrolase (HAD superfamily)	8	7
	COG1052	Lactate dehydrogenase and related dehydrogenases	9	6
	COG1063	Threonine dehydrogenase and related Zn-dependent dehydrogenases	9	6
Clique28			8	1
	COG0537	Diadenosine tetraphosphate (Ap4A) hydrolase and other HIT family hydrolases	9	8
	COG0631	Serine/threonine protein phosphatase	8	5
	COG0807	GTP cyclohydrolase II	9	4
Clique29			8	0
	COG0399	Predicted pyridoxal phosphate-dependent enzyme apparently involved in regulation of cell wall biogenesis	9	3
	COG1052	Lactate dehydrogenase and related dehydrogenases	9	6
	COG1063	Threonine dehydrogenase and related Zn-dependent dehydrogenases	9	6
	COG1082	Sugar phosphate isomerases/epimerases	8	3
	COG1167	Transcriptional regulators containing a DNA-binding HTH domain and an aminotransferase domain (MocR family) and their eukaryotic orthologs	9	7
	COG1853	Conserved protein/domain typically associated with flavoprotein oxygenases, DIM6/NTAB family	9	4
Clique30			8	0
	COG0111	Phosphoglycerate dehydrogenase and related dehydrogenases	9	8
	COG0399	Predicted pyridoxal phosphate-dependent enzyme apparently involved in regulation of cell wall biogenesis	9	3
	COG1052	Lactate dehydrogenase and related dehydrogenases	9	6
	COG1063	Threonine dehydrogenase and related Zn-dependent dehydrogenases	9	6
	COG1082	Sugar phosphate isomerases/epimerases	8	3
	COG1167	Transcriptional regulators containing a DNA-binding HTH domain and an aminotransferase domain (MocR family) and their eukaryotic orthologs	9	7
Clique31			8	0
	COG0399	Predicted pyridoxal phosphate-dependent enzyme apparently involved in regulation of cell wall biogenesis	9	3
	COG0764	3-hydroxymyristoyl/3-hydroxydecanoyl-(acyl carrier protein) dehydratases	9	5
	COG1052	Lactate dehydrogenase and related dehydrogenases	9	6
	COG1063	Threonine dehydrogenase and related Zn-dependent dehydrogenases	9	6
	COG1082	Sugar phosphate isomerases/epimerases	8	3
	COG1853	Conserved protein/domain typically associated with flavoprotein oxygenases, DIM6/NTAB family	9	4
Clique32			8	0
	COG0111	Phosphoglycerate dehydrogenase and related dehydrogenases	9	8
	COG0399	Predicted pyridoxal phosphate-dependent enzyme apparently involved in regulation of cell wall biogenesis	9	3
	COG0764	3-hydroxymyristoyl/3-hydroxydecanoyl-(acyl carrier protein) dehydratases	9	5
	COG1052	Lactate dehydrogenase and related dehydrogenases	9	6
	COG1063	Threonine dehydrogenase and related Zn-dependent dehydrogenases	9	6
	COG1082	Sugar phosphate isomerases/epimerases	8	3
Clique33			8	1
	COG0115	Branched-chain amino acid aminotransferase/4-amino-4-deoxychorismate lyase	9	8
	COG0399	Predicted pyridoxal phosphate-dependent enzyme apparently involved in regulation of cell wall biogenesis	9	3
	COG1082	Sugar phosphate isomerases/epimerases	8	3
	COG2755	Lysophospholipase L1 and related esterases	9	5
Clique34			8	1
	COG0399	Predicted pyridoxal phosphate-dependent enzyme apparently involved in regulation of cell wall biogenesis	9	3
	COG0764	3-hydroxymyristoyl/3-hydroxydecanoyl-(acyl carrier protein) dehydratases	9	5
	COG0824	Predicted thioesterase	9	4
	COG1082	Sugar phosphate isomerases/epimerases	8	3
	COG2755	Lysophospholipase L1 and related esterases	9	5
Clique35			8	1
	COG0111	Phosphoglycerate dehydrogenase and related dehydrogenases	9	8
	COG0169	Shikimate 5-dehydrogenase	9	7
	COG0399	Predicted pyridoxal phosphate-dependent enzyme apparently involved in regulation of cell wall biogenesis	9	3
	COG0764	3-hydroxymyristoyl/3-hydroxydecanoyl-(acyl carrier protein) dehydratases	9	5
	COG1082	Sugar phosphate isomerases/epimerases	8	3
Clique36			8	1
	COG0399	Predicted pyridoxal phosphate-dependent enzyme apparently involved in regulation of cell wall biogenesis	9	3
	COG0764	3-hydroxymyristoyl/3-hydroxydecanoyl-(acyl carrier protein) dehydratases	9	5
	COG1052	Lactate dehydrogenase and related dehydrogenases	9	6
	COG1082	Sugar phosphate isomerases/epimerases	8	3
	COG1853	Conserved protein/domain typically associated with flavoprotein oxygenases, DIM6/NTAB family	9	4
Clique37			8	1
	COG0111	Phosphoglycerate dehydrogenase and related dehydrogenases	9	8
	COG0399	Predicted pyridoxal phosphate-dependent enzyme apparently involved in regulation of cell wall biogenesis	9	3
	COG0764	3-hydroxymyristoyl/3-hydroxydecanoyl-(acyl carrier protein) dehydratases	9	5
	COG1052	Lactate dehydrogenase and related dehydrogenases	9	6
	COG1082	Sugar phosphate isomerases/epimerases	8	3
Clique38			8	1
	COG0399	Predicted pyridoxal phosphate-dependent enzyme apparently involved in regulation of cell wall biogenesis	9	3
	COG0673	Predicted dehydrogenases and related proteins	8	7
	COG0764	3-hydroxymyristoyl/3-hydroxydecanoyl-(acyl carrier protein) dehydratases	9	5
	COG1052	Lactate dehydrogenase and related dehydrogenases	9	6
	COG1853	Conserved protein/domain typically associated with flavoprotein oxygenases, DIM6/NTAB family	9	4
Clique39			8	0
	COG0399	Predicted pyridoxal phosphate-dependent enzyme apparently involved in regulation of cell wall biogenesis	9	3
	COG0673	Predicted dehydrogenases and related proteins	8	7
	COG0764	3-hydroxymyristoyl/3-hydroxydecanoyl-(acyl carrier protein) dehydratases	9	5
	COG1052	Lactate dehydrogenase and related dehydrogenases	9	6
	COG1063	Threonine dehydrogenase and related Zn-dependent dehydrogenases	9	6
	COG1853	Conserved protein/domain typically associated with flavoprotein oxygenases, DIM6/NTAB family	9	4
Clique40			8	1
	COG0111	Phosphoglycerate dehydrogenase and related dehydrogenases	9	8
	COG0399	Predicted pyridoxal phosphate-dependent enzyme apparently involved in regulation of cell wall biogenesis	9	3
	COG0673	Predicted dehydrogenases and related proteins	8	7
	COG1052	Lactate dehydrogenase and related dehydrogenases	9	6
	COG1063	Threonine dehydrogenase and related Zn-dependent dehydrogenases	9	6
	COG1167	Transcriptional regulators containing a DNA-binding HTH domain and an aminotransferase domain (MocR family) and their eukaryotic orthologs	9	7
Clique41			8	1
	COG0111	Phosphoglycerate dehydrogenase and related dehydrogenases	9	8
	COG0399	Predicted pyridoxal phosphate-dependent enzyme apparently involved in regulation of cell wall biogenesis	9	3
	COG0673	Predicted dehydrogenases and related proteins	8	7
	COG0764	3-hydroxymyristoyl/3-hydroxydecanoyl-(acyl carrier protein) dehydratases	9	5
	COG1052	Lactate dehydrogenase and related dehydrogenases	9	6
	COG1063	Threonine dehydrogenase and related Zn-dependent dehydrogenases	9	6
Clique42			8	1
	COG0110	Acetyltransferase (isoleucine patch superfamily)	8	7
	COG0399	Predicted pyridoxal phosphate-dependent enzyme apparently involved in regulation of cell wall biogenesis	9	3
	COG0673	Predicted dehydrogenases and related proteins	8	7
	COG1053	Succinate dehydrogenase/fumarate reductase, flavoprotein subunit	9	8
Clique43			8	1
	COG0110	Acetyltransferase (isoleucine patch superfamily)	8	7
	COG0399	Predicted pyridoxal phosphate-dependent enzyme apparently involved in regulation of cell wall biogenesis	9	3
	COG0438	Glycosyltransferase	9	8
	COG0673	Predicted dehydrogenases and related proteins	8	7
	COG1063	Threonine dehydrogenase and related Zn-dependent dehydrogenases	9	6
	COG1087	UDP-glucose 4-epimerase	8	7
Clique44			8	1
	COG0110	Acetyltransferase (isoleucine patch superfamily)	8	7
	COG0399	Predicted pyridoxal phosphate-dependent enzyme apparently involved in regulation of cell wall biogenesis	9	3
	COG0673	Predicted dehydrogenases and related proteins	8	7
	COG0764	3-hydroxymyristoyl/3-hydroxydecanoyl-(acyl carrier protein) dehydratases	9	5
	COG1052	Lactate dehydrogenase and related dehydrogenases	9	6
	COG1063	Threonine dehydrogenase and related Zn-dependent dehydrogenases	9	6
Clique45			9	1
	COG0399	Predicted pyridoxal phosphate-dependent enzyme apparently involved in regulation of cell wall biogenesis	9	3
	COG0764	3-hydroxymyristoyl/3-hydroxydecanoyl-(acyl carrier protein) dehydratases	9	5
	COG1052	Lactate dehydrogenase and related dehydrogenases	9	6
	COG1063	Threonine dehydrogenase and related Zn-dependent dehydrogenases	9	6
	COG1853	Conserved protein/domain typically associated with flavoprotein oxygenases, DIM6/NTAB family	9	4
Clique46			8	1
	COG0399	Predicted pyridoxal phosphate-dependent enzyme apparently involved in regulation of cell wall biogenesis	9	3
	COG0764	3-hydroxymyristoyl/3-hydroxydecanoyl-(acyl carrier protein) dehydratases	9	5
	COG1052	Lactate dehydrogenase and related dehydrogenases	9	6
	COG1063	Threonine dehydrogenase and related Zn-dependent dehydrogenases	9	6
	COG1853	Conserved protein/domain typically associated with flavoprotein oxygenases, DIM6/NTAB family	9	4
	COG2084	3-hydroxyisobutyrate dehydrogenase and related beta-hydroxyacid dehydrogenases	8	4
Clique47			8	1
	COG0329	Dihydrodipicolinate synthase/N-acetylneuraminate lyase	9	8
	COG0388	Predicted amidohydrolase	9	5
	COG1063	Threonine dehydrogenase and related Zn-dependent dehydrogenases	9	6
	COG1082	Sugar phosphate isomerases/epimerases	8	3
Clique48			8	0
	COG0075	Serine-pyruvate aminotransferase/archaeal aspartate aminotransferase	9	3
	COG0144	tRNA and rRNA cytosine-C5-methylases	9	6
	COG0192	S-adenosylmethionine synthetase	9	7
	COG1032	Fe-S oxidoreductase	8	2
	COG4122	Predicted O-methyltransferase	9	4
Clique49			8	1
	COG0028	Thiamine pyrophosphate-requiring enzymes [acetolactate synthase, pyruvate dehydrogenase (cytochrome), glyoxylate carboligase, phosphonopyruvate decarboxylase	8	8
	COG0075	Serine-pyruvate aminotransferase/archaeal aspartate aminotransferase	9	3
	COG0144	tRNA and rRNA cytosine-C5-methylases	9	6
	COG0637	Predicted phosphatase/phosphohexomutase	9	8
	COG4122	Predicted O-methyltransferase	9	4
Clique50			9	1
	COG0075	Serine-pyruvate aminotransferase/archaeal aspartate aminotransferase	9	3
	COG0144	tRNA and rRNA cytosine-C5-methylases	9	6
	COG0637	Predicted phosphatase/phosphohexomutase	9	8
	COG0742	N6-adenine-specific methylase	9	8
	COG4122	Predicted O-methyltransferase	9	4
Clique51			9	1
	COG0075	Serine-pyruvate aminotransferase/archaeal aspartate aminotransferase	9	3
	COG0144	tRNA and rRNA cytosine-C5-methylases	9	6
	COG0192	S-adenosylmethionine synthetase	9	7
	COG0742	N6-adenine-specific methylase	9	8
	COG4122	Predicted O-methyltransferase	9	4
Clique52			8	1
	COG0075	Serine-pyruvate aminotransferase/archaeal aspartate aminotransferase	9	3
	COG0144	tRNA and rRNA cytosine-C5-methylases	9	6
	COG0223	Methionyl-tRNA formyltransferase	9	7
	COG0277	FAD/FMN-containing dehydrogenases	8	4
Clique53			8	1
	COG0075	Serine-pyruvate aminotransferase/archaeal aspartate aminotransferase	9	3
	COG0192	S-adenosylmethionine synthetase	9	7
	COG0566	rRNA methylases	9	8
	COG1032	Fe-S oxidoreductase	8	2
	COG2890	Methylase of polypeptide chain release factors	9	8
Clique54			8	1
	COG0075	Serine-pyruvate aminotransferase/archaeal aspartate aminotransferase	9	3
	COG0144	tRNA and rRNA cytosine-C5-methylases	9	6
	COG0192	S-adenosylmethionine synthetase	9	7
	COG0566	rRNA methylases	9	8
	COG1032	Fe-S oxidoreductase	8	2
Clique55			9	1
	COG0075	Serine-pyruvate aminotransferase/archaeal aspartate aminotransferase	9	3
	COG0112	Glycine/serine hydroxymethyltransferase	9	8
	COG0192	S-adenosylmethionine synthetase	9	7
	COG1145	Ferredoxin	9	3
Clique56			8	1
	COG0673	Predicted dehydrogenases and related proteins	8	7
	COG0778	Nitroreductase	9	8
	COG1052	Lactate dehydrogenase and related dehydrogenases	9	6
	COG1063	Threonine dehydrogenase and related Zn-dependent dehydrogenases	9	6
	COG1167	Transcriptional regulators containing a DNA-binding HTH domain and an aminotransferase domain (MocR family) and their eukaryotic orthologs	9	7
	COG1853	Conserved protein/domain typically associated with flavoprotein oxygenases, DIM6/NTAB family	9	4
Clique57			8	0
	COG0399	Predicted pyridoxal phosphate-dependent enzyme apparently involved in regulation of cell wall biogenesis	9	3
	COG0673	Predicted dehydrogenases and related proteins	8	7
	COG0778	Nitroreductase	9	8
	COG1052	Lactate dehydrogenase and related dehydrogenases	9	6
	COG1063	Threonine dehydrogenase and related Zn-dependent dehydrogenases	9	6
	COG1167	Transcriptional regulators containing a DNA-binding HTH domain and an aminotransferase domain (MocR family) and their eukaryotic orthologs	9	7
	COG1853	Conserved protein/domain typically associated with flavoprotein oxygenases, DIM6/NTAB family	9	4
Clique58			8	1
	COG0399	Predicted pyridoxal phosphate-dependent enzyme apparently involved in regulation of cell wall biogenesis	9	3
	COG0673	Predicted dehydrogenases and related proteins	8	7
	COG0778	Nitroreductase	9	8
	COG1052	Lactate dehydrogenase and related dehydrogenases	9	6
	COG1063	Threonine dehydrogenase and related Zn-dependent dehydrogenases	9	6
	COG1167	Transcriptional regulators containing a DNA-binding HTH domain and an aminotransferase domain (MocR family) and their eukaryotic orthologs	9	7
Clique59			8	1
	COG0399	Predicted pyridoxal phosphate-dependent enzyme apparently involved in regulation of cell wall biogenesis	9	3
	COG0673	Predicted dehydrogenases and related proteins	8	7
	COG0778	Nitroreductase	9	8
	COG1052	Lactate dehydrogenase and related dehydrogenases	9	6
	COG1167	Transcriptional regulators containing a DNA-binding HTH domain and an aminotransferase domain (MocR family) and their eukaryotic orthologs	9	7
	COG1853	Conserved protein/domain typically associated with flavoprotein oxygenases, DIM6/NTAB family	9	4
Clique60			9	1
	COG0399	Predicted pyridoxal phosphate-dependent enzyme apparently involved in regulation of cell wall biogenesis	9	3
	COG0778	Nitroreductase	9	8
	COG1052	Lactate dehydrogenase and related dehydrogenases	9	6
	COG1063	Threonine dehydrogenase and related Zn-dependent dehydrogenases	9	6
	COG1167	Transcriptional regulators containing a DNA-binding HTH domain and an aminotransferase domain (MocR family) and their eukaryotic orthologs	9	7
	COG1853	Conserved protein/domain typically associated with flavoprotein oxygenases, DIM6/NTAB family	9	4
Clique61			8	1
	COG0399	Predicted pyridoxal phosphate-dependent enzyme apparently involved in regulation of cell wall biogenesis	9	3
	COG0778	Nitroreductase	9	8
	COG1052	Lactate dehydrogenase and related dehydrogenases	9	6
	COG1063	Threonine dehydrogenase and related Zn-dependent dehydrogenases	9	6
	COG1167	Transcriptional regulators containing a DNA-binding HTH domain and an aminotransferase domain (MocR family) and their eukaryotic orthologs	9	7
	COG1853	Conserved protein/domain typically associated with flavoprotein oxygenases, DIM6/NTAB family	9	4
	COG2084	3-hydroxyisobutyrate dehydrogenase and related beta-hydroxyacid dehydrogenases	8	4
Clique62			8	1
	COG0281	Malic enzyme	8	6
	COG0511	Biotin carboxyl carrier protein	9	5
	COG0716	Flavodoxins	9	4
	COG1145	Ferredoxin	9	3
Clique63			8	1
	COG0281	Malic enzyme	8	6
	COG0388	Predicted amidohydrolase	9	5
	COG0716	Flavodoxins	9	4
	COG1145	Ferredoxin	9	3
Clique64			8	1
	COG0388	Predicted amidohydrolase	9	5
	COG0716	Flavodoxins	9	4
	COG1013	Pyruvate:ferredoxin oxidoreductase and related 2-oxoacid:ferredoxin oxidoreductases, beta subunit	8	2
	COG1145	Ferredoxin	9	3
Clique65			9	1
	COG0511	Biotin carboxyl carrier protein	9	5
	COG0716	Flavodoxins	9	4
	COG1145	Ferredoxin	9	3
Clique66			8	1
	COG0439	Biotin carboxylase	8	5
	COG0511	Biotin carboxyl carrier protein	9	5
	COG0716	Flavodoxins	9	4
	COG1145	Ferredoxin	9	3
Clique67			9	1
	COG0388	Predicted amidohydrolase	9	5
	COG0716	Flavodoxins	9	4
	COG1145	Ferredoxin	9	3
Clique68			8	1
	COG0388	Predicted amidohydrolase	9	5
	COG0439	Biotin carboxylase	8	5
	COG0716	Flavodoxins	9	4
	COG1145	Ferredoxin	9	3
Clique69			8	1
	COG0031	Cysteine synthase	9	8
	COG0674	Pyruvate:ferredoxin oxidoreductase and related 2-oxoacid:ferredoxin oxidoreductases, alpha subunit	8	2
	COG0716	Flavodoxins	9	4
	COG1013	Pyruvate:ferredoxin oxidoreductase and related 2-oxoacid:ferredoxin oxidoreductases, beta subunit	8	2
Clique70			8	1
	COG0075	Serine-pyruvate aminotransferase/archaeal aspartate aminotransferase	9	3
	COG0674	Pyruvate:ferredoxin oxidoreductase and related 2-oxoacid:ferredoxin oxidoreductases, alpha subunit	8	2
	COG1013	Pyruvate:ferredoxin oxidoreductase and related 2-oxoacid:ferredoxin oxidoreductases, beta subunit	8	2
	COG1014	Pyruvate:ferredoxin oxidoreductase and related 2-oxoacid:ferredoxin oxidoreductases, gamma subunit	8	3
	COG1032	Fe-S oxidoreductase	8	2
Clique71			8	1
	COG0635	Coproporphyrinogen III oxidase and related Fe-S oxidoreductases	9	7
	COG0674	Pyruvate:ferredoxin oxidoreductase and related 2-oxoacid:ferredoxin oxidoreductases, alpha subunit	8	2
	COG1013	Pyruvate:ferredoxin oxidoreductase and related 2-oxoacid:ferredoxin oxidoreductases, beta subunit	8	2
	COG1014	Pyruvate:ferredoxin oxidoreductase and related 2-oxoacid:ferredoxin oxidoreductases, gamma subunit	8	3
	COG1032	Fe-S oxidoreductase	8	2
Clique72			8	1
	COG0511	Biotin carboxyl carrier protein	9	5
	COG0674	Pyruvate:ferredoxin oxidoreductase and related 2-oxoacid:ferredoxin oxidoreductases, alpha subunit	8	2
	COG0716	Flavodoxins	9	4
	COG1013	Pyruvate:ferredoxin oxidoreductase and related 2-oxoacid:ferredoxin oxidoreductases, beta subunit	8	2
	COG1014	Pyruvate:ferredoxin oxidoreductase and related 2-oxoacid:ferredoxin oxidoreductases, gamma subunit	8	3
	COG1145	Ferredoxin	9	3
Clique73			8	1
	COG0535	Predicted Fe-S oxidoreductases	8	2
	COG1145	Ferredoxin	9	3
Clique74			8	1
	COG0175	3'-phosphoadenosine 5'-phosphosulfate sulfotransferase (PAPS reductase)/FAD synthetase and related enzymes	8	3
	COG0716	Flavodoxins	9	4
	COG1145	Ferredoxin	9	3
Clique75			8	1
	COG0031	Cysteine synthase	9	8
	COG0175	3'-phosphoadenosine 5'-phosphosulfate sulfotransferase (PAPS reductase)/FAD synthetase and related enzymes	8	3
	COG0716	Flavodoxins	9	4
Clique76			8	1
	COG0155	Sulfite reductase, beta subunit (hemoprotein)	8	2
	COG1145	Ferredoxin	9	3
	COG2070	Dioxygenases related to 2-nitropropane dioxygenase	8	4
Clique77			8	1
	COG0031	Cysteine synthase	9	8
	COG0155	Sulfite reductase, beta subunit (hemoprotein)	8	2
	COG0520	Selenocysteine lyase	8	7
	COG0716	Flavodoxins	9	4
Clique78			8	1
	COG0155	Sulfite reductase, beta subunit (hemoprotein)	8	2
	COG0388	Predicted amidohydrolase	9	5
	COG0716	Flavodoxins	9	4
	COG1145	Ferredoxin	9	3
Clique79			8	1
	COG0155	Sulfite reductase, beta subunit (hemoprotein)	8	2
	COG0388	Predicted amidohydrolase	9	5
	COG0520	Selenocysteine lyase	8	7
	COG0716	Flavodoxins	9	4
Clique80			8	0
	COG0665	Glycine/D-amino acid oxidases (deaminating)	8	3
	COG0723	Rieske Fe-S protein	8	2
	COG1052	Lactate dehydrogenase and related dehydrogenases	9	6
	COG1063	Threonine dehydrogenase and related Zn-dependent dehydrogenases	9	6
	COG1853	Conserved protein/domain typically associated with flavoprotein oxygenases, DIM6/NTAB family	9	4
	COG2084	3-hydroxyisobutyrate dehydrogenase and related beta-hydroxyacid dehydrogenases	8	4
Clique81			8	1
	COG0277	FAD/FMN-containing dehydrogenases	8	4
	COG0665	Glycine/D-amino acid oxidases (deaminating)	8	3
	COG1052	Lactate dehydrogenase and related dehydrogenases	9	6
	COG1063	Threonine dehydrogenase and related Zn-dependent dehydrogenases	9	6
	COG1167	Transcriptional regulators containing a DNA-binding HTH domain and an aminotransferase domain (MocR family) and their eukaryotic orthologs	9	7
	COG1853	Conserved protein/domain typically associated with flavoprotein oxygenases, DIM6/NTAB family	9	4
	COG2084	3-hydroxyisobutyrate dehydrogenase and related beta-hydroxyacid dehydrogenases	8	4
Clique82			8	1
	COG0399	Predicted pyridoxal phosphate-dependent enzyme apparently involved in regulation of cell wall biogenesis	9	3
	COG0665	Glycine/D-amino acid oxidases (deaminating)	8	3
	COG1052	Lactate dehydrogenase and related dehydrogenases	9	6
	COG1063	Threonine dehydrogenase and related Zn-dependent dehydrogenases	9	6
	COG1167	Transcriptional regulators containing a DNA-binding HTH domain and an aminotransferase domain (MocR family) and their eukaryotic orthologs	9	7
	COG1853	Conserved protein/domain typically associated with flavoprotein oxygenases, DIM6/NTAB family	9	4
	COG2084	3-hydroxyisobutyrate dehydrogenase and related beta-hydroxyacid dehydrogenases	8	4
Clique83			8	1
	COG0665	Glycine/D-amino acid oxidases (deaminating)	8	3
	COG0723	Rieske Fe-S protein	8	2
	COG1052	Lactate dehydrogenase and related dehydrogenases	9	6
	COG1853	Conserved protein/domain typically associated with flavoprotein oxygenases, DIM6/NTAB family	9	4
	COG2084	3-hydroxyisobutyrate dehydrogenase and related beta-hydroxyacid dehydrogenases	8	4
Clique84			8	1
	COG0665	Glycine/D-amino acid oxidases (deaminating)	8	3
	COG0723	Rieske Fe-S protein	8	2
	COG1052	Lactate dehydrogenase and related dehydrogenases	9	6
	COG1063	Threonine dehydrogenase and related Zn-dependent dehydrogenases	9	6
	COG2084	3-hydroxyisobutyrate dehydrogenase and related beta-hydroxyacid dehydrogenases	8	4
Clique85			8	1
	COG0075	Serine-pyruvate aminotransferase/archaeal aspartate aminotransferase	9	3
	COG0112	Glycine/serine hydroxymethyltransferase	9	8
	COG0192	S-adenosylmethionine synthetase	9	7
	COG0665	Glycine/D-amino acid oxidases (deaminating)	8	3
	COG1167	Transcriptional regulators containing a DNA-binding HTH domain and an aminotransferase domain (MocR family) and their eukaryotic orthologs	9	7
Clique86			8	1
	COG0155	Sulfite reductase, beta subunit (hemoprotein)	8	2
	COG0388	Predicted amidohydrolase	9	5
	COG0665	Glycine/D-amino acid oxidases (deaminating)	8	3
	COG0716	Flavodoxins	9	4
Clique87			8	1
	COG0388	Predicted amidohydrolase	9	5
	COG0657	Esterase/lipase	9	8
	COG1063	Threonine dehydrogenase and related Zn-dependent dehydrogenases	9	6
	COG1082	Sugar phosphate isomerases/epimerases	8	3
	COG1167	Transcriptional regulators containing a DNA-binding HTH domain and an aminotransferase domain (MocR family) and their eukaryotic orthologs	9	7
Clique88			8	1
	COG0111	Phosphoglycerate dehydrogenase and related dehydrogenases	9	8
	COG0657	Esterase/lipase	9	8
	COG1052	Lactate dehydrogenase and related dehydrogenases	9	6
	COG1063	Threonine dehydrogenase and related Zn-dependent dehydrogenases	9	6
	COG1082	Sugar phosphate isomerases/epimerases	8	3
	COG1167	Transcriptional regulators containing a DNA-binding HTH domain and an aminotransferase domain (MocR family) and their eukaryotic orthologs	9	7
Clique89			8	1
	COG0029	Aspartate oxidase	9	3
	COG0612	Predicted Zn-dependent peptidases	9	6
	COG0723	Rieske Fe-S protein	8	2
Clique90			8	1
	COG0075	Serine-pyruvate aminotransferase/archaeal aspartate aminotransferase	9	3
	COG0223	Methionyl-tRNA formyltransferase	9	7
	COG0277	FAD/FMN-containing dehydrogenases	8	4
	COG0446	Uncharacterized NAD(FAD)-dependent dehydrogenases	9	7
Clique91			8	1
	COG0277	FAD/FMN-containing dehydrogenases	8	4
	COG0446	Uncharacterized NAD(FAD)-dependent dehydrogenases	9	7
	COG0665	Glycine/D-amino acid oxidases (deaminating)	8	3
	COG1063	Threonine dehydrogenase and related Zn-dependent dehydrogenases	9	6
	COG1167	Transcriptional regulators containing a DNA-binding HTH domain and an aminotransferase domain (MocR family) and their eukaryotic orthologs	9	7
	COG1853	Conserved protein/domain typically associated with flavoprotein oxygenases, DIM6/NTAB family	9	4
Clique92			8	1
	COG0277	FAD/FMN-containing dehydrogenases	8	4
	COG0346	Lactoylglutathione lyase and related lyases	8	7
	COG0446	Uncharacterized NAD(FAD)-dependent dehydrogenases	9	7
	COG0665	Glycine/D-amino acid oxidases (deaminating)	8	3
	COG1063	Threonine dehydrogenase and related Zn-dependent dehydrogenases	9	6
	COG1853	Conserved protein/domain typically associated with flavoprotein oxygenases, DIM6/NTAB family	9	4
Clique93			8	1
	COG0340	Biotin-(acetyl-CoA carboxylase) ligase	9	6
	COG0501	Zn-dependent protease with chaperone function	8	6
	COG0511	Biotin carboxyl carrier protein	9	5
	COG0612	Predicted Zn-dependent peptidases	9	6
	COG0750	Predicted membrane-associated Zn-dependent proteases 1	9	6
	COG0826	Collagenase and related proteases	9	4
	COG1066	Predicted ATP-dependent serine protease	9	8
Clique94			8	1
	COG0346	Lactoylglutathione lyase and related lyases	8	7
	COG0778	Nitroreductase	9	8
	COG1052	Lactate dehydrogenase and related dehydrogenases	9	6
	COG1063	Threonine dehydrogenase and related Zn-dependent dehydrogenases	9	6
	COG1335	Amidases related to nicotinamidase	8	7
	COG1853	Conserved protein/domain typically associated with flavoprotein oxygenases, DIM6/NTAB family	9	4
	COG2084	3-hydroxyisobutyrate dehydrogenase and related beta-hydroxyacid dehydrogenases	8	4
Clique95			8	1
	COG0251	Putative translation initiation inhibitor, yjgF family	9	6
	COG0277	FAD/FMN-containing dehydrogenases	8	4
	COG0346	Lactoylglutathione lyase and related lyases	8	7
	COG1052	Lactate dehydrogenase and related dehydrogenases	9	6
	COG1063	Threonine dehydrogenase and related Zn-dependent dehydrogenases	9	6
	COG1335	Amidases related to nicotinamidase	8	7
	COG1853	Conserved protein/domain typically associated with flavoprotein oxygenases, DIM6/NTAB family	9	4
	COG2084	3-hydroxyisobutyrate dehydrogenase and related beta-hydroxyacid dehydrogenases	8	4
Clique96			8	1
	COG0277	FAD/FMN-containing dehydrogenases	8	4
	COG0346	Lactoylglutathione lyase and related lyases	8	7
	COG0665	Glycine/D-amino acid oxidases (deaminating)	8	3
	COG1052	Lactate dehydrogenase and related dehydrogenases	9	6
	COG1063	Threonine dehydrogenase and related Zn-dependent dehydrogenases	9	6
	COG1335	Amidases related to nicotinamidase	8	7
	COG1853	Conserved protein/domain typically associated with flavoprotein oxygenases, DIM6/NTAB family	9	4
	COG2084	3-hydroxyisobutyrate dehydrogenase and related beta-hydroxyacid dehydrogenases	8	4
Clique97			8	1
	COG0126	3-phosphoglycerate kinase	9	8
	COG0166	Glucose-6-phosphate isomerase	9	8
	COG0836	Mannose-1-phosphate guanylyltransferase	8	2
	COG1109	Phosphomannomutase	9	8
	COG1940	Transcriptional regulator/sugar kinase	9	6
Clique98			8	1
	COG0111	Phosphoglycerate dehydrogenase and related dehydrogenases	9	8
	COG0277	FAD/FMN-containing dehydrogenases	8	4
	COG0546	Predicted phosphatases	8	7
	COG0637	Predicted phosphatase/phosphohexomutase	9	8
	COG1011	Predicted hydrolase (HAD superfamily)	8	7
	COG1052	Lactate dehydrogenase and related dehydrogenases	9	6
	COG1063	Threonine dehydrogenase and related Zn-dependent dehydrogenases	9	6
Clique99			8	1
	COG0191	Fructose/tagatose bisphosphate aldolase	9	8
	COG0524	Sugar kinases, ribokinase family	9	8
	COG1063	Threonine dehydrogenase and related Zn-dependent dehydrogenases	9	6
	COG1940	Transcriptional regulator/sugar kinase	9	6
	COG4948	L-alanine-DL-glutamate epimerase and related enzymes of enolase superfamily	8	4
Clique100			8	1
	COG0406	Fructose-2,6-bisphosphatase	9	8
	COG0524	Sugar kinases, ribokinase family	9	8
	COG1063	Threonine dehydrogenase and related Zn-dependent dehydrogenases	9	6
	COG1940	Transcriptional regulator/sugar kinase	9	6
	COG4948	L-alanine-DL-glutamate epimerase and related enzymes of enolase superfamily	8	4
Clique101			8	1
	COG0111	Phosphoglycerate dehydrogenase and related dehydrogenases	9	8
	COG0524	Sugar kinases, ribokinase family	9	8
	COG1052	Lactate dehydrogenase and related dehydrogenases	9	6
	COG1063	Threonine dehydrogenase and related Zn-dependent dehydrogenases	9	6
	COG1070	Sugar (pentulose and hexulose) kinases	8	5
	COG1082	Sugar phosphate isomerases/epimerases	8	3
Clique102			8	1
	COG0406	Fructose-2,6-bisphosphatase	9	8
	COG0524	Sugar kinases, ribokinase family	9	8
	COG0836	Mannose-1-phosphate guanylyltransferase	8	2
	COG1940	Transcriptional regulator/sugar kinase	9	6
Clique103			8	1
	COG0166	Glucose-6-phosphate isomerase	9	8
	COG0176	Transaldolase	9	7
	COG0524	Sugar kinases, ribokinase family	9	8
	COG0836	Mannose-1-phosphate guanylyltransferase	8	2
	COG1109	Phosphomannomutase	9	8
	COG1210	UDP-glucose pyrophosphorylase	9	6
	COG1940	Transcriptional regulator/sugar kinase	9	6
Clique104			8	1
	COG0057	Glyceraldehyde-3-phosphate dehydrogenase/erythrose-4-phosphate dehydrogenase	9	8
	COG0176	Transaldolase	9	7
	COG0191	Fructose/tagatose bisphosphate aldolase	9	8
	COG0205	6-phosphofructokinase	8	4
	COG0235	Ribulose-5-phosphate 4-epimerase and related epimerases and aldolases	9	6
	COG1063	Threonine dehydrogenase and related Zn-dependent dehydrogenases	9	6
Clique105			8	1
	COG0176	Transaldolase	9	7
	COG0191	Fructose/tagatose bisphosphate aldolase	9	8
	COG0205	6-phosphofructokinase	8	4
	COG0235	Ribulose-5-phosphate 4-epimerase and related epimerases and aldolases	9	6
	COG0524	Sugar kinases, ribokinase family	9	8
	COG1063	Threonine dehydrogenase and related Zn-dependent dehydrogenases	9	6
Clique106			8	1
	COG0054	Riboflavin synthase beta-chain	9	4
	COG0117	Pyrimidine deaminase	9	5
	COG0307	Riboflavin synthase alpha chain	9	4
	COG0631	Serine/threonine protein phosphatase	8	5
	COG0807	GTP cyclohydrolase II	9	4
	COG1985	Pyrimidine reductase, riboflavin biosynthesis	9	4
Clique107			8	0
	COG0005	Purine nucleoside phosphorylase	8	0
	COG2262	GTPases	9	8
Clique108			8	0
	COG0005	Purine nucleoside phosphorylase	8	0
	COG0524	Sugar kinases, ribokinase family	9	8
	COG1109	Phosphomannomutase	9	8
Clique109			8	0
	COG0005	Purine nucleoside phosphorylase	8	0
	COG0524	Sugar kinases, ribokinase family	9	8
	COG1057	Nicotinic acid mononucleotide adenylyltransferase	9	7
Clique110			8	0
	COG0005	Purine nucleoside phosphorylase	8	0
	COG0503	Adenine/guanine phosphoribosyltransferases and related PRPP-binding proteins	9	8
	COG0590	Cytosine/adenosine deaminases	9	7
Clique111			8	0
	COG0005	Purine nucleoside phosphorylase	8	0
	COG0503	Adenine/guanine phosphoribosyltransferases and related PRPP-binding proteins	9	8
	COG0524	Sugar kinases, ribokinase family	9	8
Clique112			8	0
	COG0005	Purine nucleoside phosphorylase	8	0
	COG0237	Dephospho-CoA kinase	9	8
	COG0503	Adenine/guanine phosphoribosyltransferases and related PRPP-binding proteins	9	8
Clique113			8	0
	COG0005	Purine nucleoside phosphorylase	8	0
	COG0235	Ribulose-5-phosphate 4-epimerase and related epimerases and aldolases	9	6
	COG0524	Sugar kinases, ribokinase family	9	8
Clique114			8	0
	COG0005	Purine nucleoside phosphorylase	8	0
	COG0058	Glucan phosphorylase	9	5
	COG1109	Phosphomannomutase	9	8
Clique115			8	0
	COG0005	Purine nucleoside phosphorylase	8	0
	COG0037	Predicted ATPase of the PP-loop superfamily implicated in cell cycle control	9	7
	COG0524	Sugar kinases, ribokinase family	9	8
Clique116			8	0
	COG0005	Purine nucleoside phosphorylase	8	0
	COG0130	Pseudouridine synthase	9	8
	COG0237	Dephospho-CoA kinase	9	8
	COG0564	Pseudouridylate synthases, 23S RNA-specific	9	8
Clique117			8	0
	COG0005	Purine nucleoside phosphorylase	8	0
	COG0117	Pyrimidine deaminase	9	5
	COG0130	Pseudouridine synthase	9	8
	COG0564	Pseudouridylate synthases, 23S RNA-specific	9	8
	COG0590	Cytosine/adenosine deaminases	9	7
Clique118			8	0
	COG0005	Purine nucleoside phosphorylase	8	0
	COG0101	Pseudouridylate synthase	9	8
	COG0130	Pseudouridine synthase	9	8
	COG0167	Dihydroorotate dehydrogenase	9	8
	COG0564	Pseudouridylate synthases, 23S RNA-specific	9	8
	COG0590	Cytosine/adenosine deaminases	9	7
	COG1187	16S rRNA uridine-516 pseudouridylate synthase and related pseudouridylate synthases	9	7
Clique119			8	1
	COG0469	Pyruvate kinase	9	7
	COG0674	Pyruvate:ferredoxin oxidoreductase and related 2-oxoacid:ferredoxin oxidoreductases, alpha subunit	8	2
	COG1013	Pyruvate:ferredoxin oxidoreductase and related 2-oxoacid:ferredoxin oxidoreductases, beta subunit	8	2
	COG1014	Pyruvate:ferredoxin oxidoreductase and related 2-oxoacid:ferredoxin oxidoreductases, gamma subunit	8	3
	COG1053	Succinate dehydrogenase/fumarate reductase, flavoprotein subunit	9	8
	COG1653	ABC-type sugar transport system, periplasmic component	9	6
Clique120			8	1
	COG0469	Pyruvate kinase	9	7
	COG0574	Phosphoenolpyruvate synthase/pyruvate phosphate dikinase	9	4
	COG0674	Pyruvate:ferredoxin oxidoreductase and related 2-oxoacid:ferredoxin oxidoreductases, alpha subunit	8	2
	COG1013	Pyruvate:ferredoxin oxidoreductase and related 2-oxoacid:ferredoxin oxidoreductases, beta subunit	8	2
	COG1014	Pyruvate:ferredoxin oxidoreductase and related 2-oxoacid:ferredoxin oxidoreductases, gamma subunit	8	3
	COG1653	ABC-type sugar transport system, periplasmic component	9	6
Clique121			8	1
	COG0223	Methionyl-tRNA formyltransferase	9	7
	COG0469	Pyruvate kinase	9	7
	COG0574	Phosphoenolpyruvate synthase/pyruvate phosphate dikinase	9	4
	COG0674	Pyruvate:ferredoxin oxidoreductase and related 2-oxoacid:ferredoxin oxidoreductases, alpha subunit	8	2
	COG1013	Pyruvate:ferredoxin oxidoreductase and related 2-oxoacid:ferredoxin oxidoreductases, beta subunit	8	2
	COG1014	Pyruvate:ferredoxin oxidoreductase and related 2-oxoacid:ferredoxin oxidoreductases, gamma subunit	8	3
	COG1052	Lactate dehydrogenase and related dehydrogenases	9	6
Clique122			8	1
	COG0028	Thiamine pyrophosphate-requiring enzymes [acetolactate synthase, pyruvate dehydrogenase (cytochrome), glyoxylate carboligase, phosphonopyruvate decarboxylase	8	8
	COG0065	3-isopropylmalate dehydratase large subunit	8	6
	COG0066	3-isopropylmalate dehydratase small subunit	8	6
	COG0119	Isopropylmalate/homocitrate/citramalate synthases	8	6
	COG0340	Biotin-(acetyl-CoA carboxylase) ligase	9	6
	COG0469	Pyruvate kinase	9	7
	COG0511	Biotin carboxyl carrier protein	9	5
	COG0574	Phosphoenolpyruvate synthase/pyruvate phosphate dikinase	9	4
Clique123			8	1
	COG0075	Serine-pyruvate aminotransferase/archaeal aspartate aminotransferase	9	3
	COG0223	Methionyl-tRNA formyltransferase	9	7
	COG0277	FAD/FMN-containing dehydrogenases	8	4
	COG0469	Pyruvate kinase	9	7
	COG1052	Lactate dehydrogenase and related dehydrogenases	9	6
Clique124			8	1
	COG0028	Thiamine pyrophosphate-requiring enzymes [acetolactate synthase, pyruvate dehydrogenase (cytochrome), glyoxylate carboligase, phosphonopyruvate decarboxylase	8	8
	COG0119	Isopropylmalate/homocitrate/citramalate synthases	8	6
	COG0223	Methionyl-tRNA formyltransferase	9	7
	COG0281	Malic enzyme	8	6
	COG0469	Pyruvate kinase	9	7
	COG0574	Phosphoenolpyruvate synthase/pyruvate phosphate dikinase	9	4
	COG1052	Lactate dehydrogenase and related dehydrogenases	9	6
Clique125			8	1
	COG0174	Glutamine synthetase	8	8
	COG0388	Predicted amidohydrolase	9	5
	COG0716	Flavodoxins	9	4
	COG1145	Ferredoxin	9	3
Clique126			8	1
	COG0086	DNA-directed RNA polymerase, beta' subunit/160 kD subunit	9	8
	COG0515	Serine/threonine protein kinase	9	8
	COG0553	Superfamily II DNA/RNA helicases, SNF2 family	9	5
	COG0631	Serine/threonine protein phosphatase	8	5
	COG1196	Chromosome segregation ATPases	9	6
Clique127			8	1
	COG0085	DNA-directed RNA polymerase, beta subunit/140 kD subunit	9	8
	COG0249	Mismatch repair ATPase (MutS family)	9	6
	COG0258	5'-3' exonuclease (including N-terminal domain of PolI)	9	8
	COG0514	Superfamily II DNA helicase	8	7
	COG0553	Superfamily II DNA/RNA helicases, SNF2 family	9	5
	COG1196	Chromosome segregation ATPases	9	6
Clique128			8	1
	COG0085	DNA-directed RNA polymerase, beta subunit/140 kD subunit	9	8
	COG0086	DNA-directed RNA polymerase, beta' subunit/160 kD subunit	9	8
	COG0202	DNA-directed RNA polymerase, alpha subunit/40 kD subunit	9	8
	COG0553	Superfamily II DNA/RNA helicases, SNF2 family	9	5
	COG0631	Serine/threonine protein phosphatase	8	5
	COG1185	Polyribonucleotide nucleotidyltransferase (polynucleotide phosphorylase)	9	6
	COG1196	Chromosome segregation ATPases	9	6
Clique129			8	1
	COG0491	Zn-dependent hydrolases, including glyoxylases	9	4
	COG2367	Beta-lactamase class A	8	3
Clique130			8	1
	COG0234	Co-chaperonin GroES (HSP10)	9	8
	COG0326	Molecular chaperone, HSP90 family	8	3
	COG0443	Molecular chaperone	9	8
	COG0459	Chaperonin GroEL (HSP60 family)	9	8
	COG0484	DnaJ-class molecular chaperone with C-terminal Zn finger domain	9	8
	COG0542	ATPases with chaperone activity, ATP-binding subunit	9	8
	COG0568	DNA-directed RNA polymerase, sigma subunit (sigma70/sigma32)	9	8
	COG1420	Transcriptional regulator of heat shock gene	9	6
Clique131			8	1
	COG0326	Molecular chaperone, HSP90 family	8	3
	COG0443	Molecular chaperone	9	8
	COG0469	Pyruvate kinase	9	7
	COG0474	Cation transport ATPase	9	6
	COG0515	Serine/threonine protein kinase	9	8
Clique132			8	1
	COG0202	DNA-directed RNA polymerase, alpha subunit/40 kD subunit	9	8
	COG0326	Molecular chaperone, HSP90 family	8	3
	COG0443	Molecular chaperone	9	8
	COG0469	Pyruvate kinase	9	7
	COG0474	Cation transport ATPase	9	6
Clique133			8	1
	COG0126	3-phosphoglycerate kinase	9	8
	COG0326	Molecular chaperone, HSP90 family	8	3
	COG0443	Molecular chaperone	9	8
	COG0469	Pyruvate kinase	9	7
	COG0474	Cation transport ATPase	9	6
Clique134			8	1
	COG0366	Glycosidases	9	7
	COG0474	Cation transport ATPase	9	6
	COG0553	Superfamily II DNA/RNA helicases, SNF2 family	9	5
	COG0639	Diadenosine tetraphosphatase and related serine/threonine protein phosphatases	8	5
Clique135			8	1
	COG0105	Nucleoside diphosphate kinase	8	5
	COG0127	Xanthosine triphosphate pyrophosphatase	9	7
	COG0302	GTP cyclohydrolase I	8	4
	COG0474	Cation transport ATPase	9	6
	COG1758	DNA-directed RNA polymerase, subunit K/omega	8	8
Clique136			8	1
	COG0105	Nucleoside diphosphate kinase	8	5
	COG0302	GTP cyclohydrolase I	8	4
	COG0443	Molecular chaperone	9	8
	COG0474	Cation transport ATPase	9	6
	COG1758	DNA-directed RNA polymerase, subunit K/omega	8	8
Clique137			8	1
	COG0105	Nucleoside diphosphate kinase	8	5
	COG0302	GTP cyclohydrolase I	8	4
	COG0443	Molecular chaperone	9	8
	COG0474	Cation transport ATPase	9	6
	COG1200	RecG-like helicase	9	8
Clique138			8	1
	COG0039	Malate/lactate dehydrogenases	9	8
	COG0075	Serine-pyruvate aminotransferase/archaeal aspartate aminotransferase	9	3
	COG0388	Predicted amidohydrolase	9	5
	COG0436	Aspartate/tyrosine/aromatic aminotransferase	9	8
	COG1013	Pyruvate:ferredoxin oxidoreductase and related 2-oxoacid:ferredoxin oxidoreductases, beta subunit	8	2
	COG1145	Ferredoxin	9	3
Clique139			8	1
	COG0039	Malate/lactate dehydrogenases	9	8
	COG0079	Histidinol-phosphate/aromatic aminotransferase and cobyric acid decarboxylase	9	7
	COG0436	Aspartate/tyrosine/aromatic aminotransferase	9	8
	COG0469	Pyruvate kinase	9	7
	COG0574	Phosphoenolpyruvate synthase/pyruvate phosphate dikinase	9	4
	COG0674	Pyruvate:ferredoxin oxidoreductase and related 2-oxoacid:ferredoxin oxidoreductases, alpha subunit	8	2
	COG1014	Pyruvate:ferredoxin oxidoreductase and related 2-oxoacid:ferredoxin oxidoreductases, gamma subunit	8	3
	COG1052	Lactate dehydrogenase and related dehydrogenases	9	6
Clique140			8	1
	COG0039	Malate/lactate dehydrogenases	9	8
	COG0075	Serine-pyruvate aminotransferase/archaeal aspartate aminotransferase	9	3
	COG0436	Aspartate/tyrosine/aromatic aminotransferase	9	8
	COG0511	Biotin carboxyl carrier protein	9	5
	COG0674	Pyruvate:ferredoxin oxidoreductase and related 2-oxoacid:ferredoxin oxidoreductases, alpha subunit	8	2
	COG1013	Pyruvate:ferredoxin oxidoreductase and related 2-oxoacid:ferredoxin oxidoreductases, beta subunit	8	2
	COG1014	Pyruvate:ferredoxin oxidoreductase and related 2-oxoacid:ferredoxin oxidoreductases, gamma subunit	8	3
	COG1145	Ferredoxin	9	3
Clique141			8	1
	COG0075	Serine-pyruvate aminotransferase/archaeal aspartate aminotransferase	9	3
	COG0340	Biotin-(acetyl-CoA carboxylase) ligase	9	6
	COG0436	Aspartate/tyrosine/aromatic aminotransferase	9	8
	COG0511	Biotin carboxyl carrier protein	9	5
	COG0674	Pyruvate:ferredoxin oxidoreductase and related 2-oxoacid:ferredoxin oxidoreductases, alpha subunit	8	2
	COG1013	Pyruvate:ferredoxin oxidoreductase and related 2-oxoacid:ferredoxin oxidoreductases, beta subunit	8	2
	COG1014	Pyruvate:ferredoxin oxidoreductase and related 2-oxoacid:ferredoxin oxidoreductases, gamma subunit	8	3
	COG1145	Ferredoxin	9	3
Clique142			8	1
	COG0019	Diaminopimelate decarboxylase	9	8
	COG0436	Aspartate/tyrosine/aromatic aminotransferase	9	8
	COG0469	Pyruvate kinase	9	7
	COG0574	Phosphoenolpyruvate synthase/pyruvate phosphate dikinase	9	4
	COG0674	Pyruvate:ferredoxin oxidoreductase and related 2-oxoacid:ferredoxin oxidoreductases, alpha subunit	8	2
	COG1013	Pyruvate:ferredoxin oxidoreductase and related 2-oxoacid:ferredoxin oxidoreductases, beta subunit	8	2
	COG1014	Pyruvate:ferredoxin oxidoreductase and related 2-oxoacid:ferredoxin oxidoreductases, gamma subunit	8	3
	COG1052	Lactate dehydrogenase and related dehydrogenases	9	6
Clique143			8	1
	COG0340	Biotin-(acetyl-CoA carboxylase) ligase	9	6
	COG0436	Aspartate/tyrosine/aromatic aminotransferase	9	8
	COG0469	Pyruvate kinase	9	7
	COG0511	Biotin carboxyl carrier protein	9	5
	COG0574	Phosphoenolpyruvate synthase/pyruvate phosphate dikinase	9	4
	COG0674	Pyruvate:ferredoxin oxidoreductase and related 2-oxoacid:ferredoxin oxidoreductases, alpha subunit	8	2
	COG1013	Pyruvate:ferredoxin oxidoreductase and related 2-oxoacid:ferredoxin oxidoreductases, beta subunit	8	2
	COG1014	Pyruvate:ferredoxin oxidoreductase and related 2-oxoacid:ferredoxin oxidoreductases, gamma subunit	8	3
Clique144			8	1
	COG0039	Malate/lactate dehydrogenases	9	8
	COG0436	Aspartate/tyrosine/aromatic aminotransferase	9	8
	COG0469	Pyruvate kinase	9	7
	COG0511	Biotin carboxyl carrier protein	9	5
	COG0574	Phosphoenolpyruvate synthase/pyruvate phosphate dikinase	9	4
	COG0674	Pyruvate:ferredoxin oxidoreductase and related 2-oxoacid:ferredoxin oxidoreductases, alpha subunit	8	2
	COG1013	Pyruvate:ferredoxin oxidoreductase and related 2-oxoacid:ferredoxin oxidoreductases, beta subunit	8	2
	COG1014	Pyruvate:ferredoxin oxidoreductase and related 2-oxoacid:ferredoxin oxidoreductases, gamma subunit	8	3
	COG1052	Lactate dehydrogenase and related dehydrogenases	9	6
Clique145			8	1
	COG0115	Branched-chain amino acid aminotransferase/4-amino-4-deoxychorismate lyase	9	8
	COG0399	Predicted pyridoxal phosphate-dependent enzyme apparently involved in regulation of cell wall biogenesis	9	3
	COG0436	Aspartate/tyrosine/aromatic aminotransferase	9	8
	COG1082	Sugar phosphate isomerases/epimerases	8	3
	COG1167	Transcriptional regulators containing a DNA-binding HTH domain and an aminotransferase domain (MocR family) and their eukaryotic orthologs	9	7
Clique146			8	1
	COG0079	Histidinol-phosphate/aromatic aminotransferase and cobyric acid decarboxylase	9	7
	COG0115	Branched-chain amino acid aminotransferase/4-amino-4-deoxychorismate lyase	9	8
	COG0399	Predicted pyridoxal phosphate-dependent enzyme apparently involved in regulation of cell wall biogenesis	9	3
	COG0436	Aspartate/tyrosine/aromatic aminotransferase	9	8
	COG1082	Sugar phosphate isomerases/epimerases	8	3
Clique147			8	1
	COG0079	Histidinol-phosphate/aromatic aminotransferase and cobyric acid decarboxylase	9	7
	COG0399	Predicted pyridoxal phosphate-dependent enzyme apparently involved in regulation of cell wall biogenesis	9	3
	COG0436	Aspartate/tyrosine/aromatic aminotransferase	9	8
	COG1052	Lactate dehydrogenase and related dehydrogenases	9	6
	COG1082	Sugar phosphate isomerases/epimerases	8	3
Clique148			8	1
	COG0399	Predicted pyridoxal phosphate-dependent enzyme apparently involved in regulation of cell wall biogenesis	9	3
	COG0436	Aspartate/tyrosine/aromatic aminotransferase	9	8
	COG1052	Lactate dehydrogenase and related dehydrogenases	9	6
	COG1082	Sugar phosphate isomerases/epimerases	8	3
	COG1167	Transcriptional regulators containing a DNA-binding HTH domain and an aminotransferase domain (MocR family) and their eukaryotic orthologs	9	7
	COG1853	Conserved protein/domain typically associated with flavoprotein oxygenases, DIM6/NTAB family	9	4
Clique149			8	1
	COG0111	Phosphoglycerate dehydrogenase and related dehydrogenases	9	8
	COG0399	Predicted pyridoxal phosphate-dependent enzyme apparently involved in regulation of cell wall biogenesis	9	3
	COG0436	Aspartate/tyrosine/aromatic aminotransferase	9	8
	COG1052	Lactate dehydrogenase and related dehydrogenases	9	6
	COG1082	Sugar phosphate isomerases/epimerases	8	3
	COG1167	Transcriptional regulators containing a DNA-binding HTH domain and an aminotransferase domain (MocR family) and their eukaryotic orthologs	9	7
Clique150			8	1
	COG0028	Thiamine pyrophosphate-requiring enzymes [acetolactate synthase, pyruvate dehydrogenase (cytochrome), glyoxylate carboligase, phosphonopyruvate decarboxylase	8	8
	COG0119	Isopropylmalate/homocitrate/citramalate synthases	8	6
	COG0340	Biotin-(acetyl-CoA carboxylase) ligase	9	6
	COG0436	Aspartate/tyrosine/aromatic aminotransferase	9	8
	COG0469	Pyruvate kinase	9	7
	COG0511	Biotin carboxyl carrier protein	9	5
	COG0574	Phosphoenolpyruvate synthase/pyruvate phosphate dikinase	9	4
Clique151			8	1
	COG0028	Thiamine pyrophosphate-requiring enzymes [acetolactate synthase, pyruvate dehydrogenase (cytochrome), glyoxylate carboligase, phosphonopyruvate decarboxylase	8	8
	COG0075	Serine-pyruvate aminotransferase/archaeal aspartate aminotransferase	9	3
	COG0436	Aspartate/tyrosine/aromatic aminotransferase	9	8
	COG0637	Predicted phosphatase/phosphohexomutase	9	8
	COG4122	Predicted O-methyltransferase	9	4
Clique152			9	1
	COG0075	Serine-pyruvate aminotransferase/archaeal aspartate aminotransferase	9	3
	COG0436	Aspartate/tyrosine/aromatic aminotransferase	9	8
	COG0637	Predicted phosphatase/phosphohexomutase	9	8
	COG4122	Predicted O-methyltransferase	9	4
Clique153			9	1
	COG0075	Serine-pyruvate aminotransferase/archaeal aspartate aminotransferase	9	3
	COG0192	S-adenosylmethionine synthetase	9	7
	COG0436	Aspartate/tyrosine/aromatic aminotransferase	9	8
	COG1167	Transcriptional regulators containing a DNA-binding HTH domain and an aminotransferase domain (MocR family) and their eukaryotic orthologs	9	7
	COG4122	Predicted O-methyltransferase	9	4
Clique154			9	1
	COG0075	Serine-pyruvate aminotransferase/archaeal aspartate aminotransferase	9	3
	COG0340	Biotin-(acetyl-CoA carboxylase) ligase	9	6
	COG0436	Aspartate/tyrosine/aromatic aminotransferase	9	8
	COG0511	Biotin carboxyl carrier protein	9	5
	COG1145	Ferredoxin	9	3
Clique155			8	1
	COG0075	Serine-pyruvate aminotransferase/archaeal aspartate aminotransferase	9	3
	COG0340	Biotin-(acetyl-CoA carboxylase) ligase	9	6
	COG0436	Aspartate/tyrosine/aromatic aminotransferase	9	8
	COG0439	Biotin carboxylase	8	5
	COG0511	Biotin carboxyl carrier protein	9	5
	COG1145	Ferredoxin	9	3
Clique156			8	1
	COG0075	Serine-pyruvate aminotransferase/archaeal aspartate aminotransferase	9	3
	COG0192	S-adenosylmethionine synthetase	9	7
	COG0436	Aspartate/tyrosine/aromatic aminotransferase	9	8
	COG0665	Glycine/D-amino acid oxidases (deaminating)	8	3
	COG1167	Transcriptional regulators containing a DNA-binding HTH domain and an aminotransferase domain (MocR family) and their eukaryotic orthologs	9	7
Clique157			8	1
	COG0075	Serine-pyruvate aminotransferase/archaeal aspartate aminotransferase	9	3
	COG0079	Histidinol-phosphate/aromatic aminotransferase and cobyric acid decarboxylase	9	7
	COG0192	S-adenosylmethionine synthetase	9	7
	COG0436	Aspartate/tyrosine/aromatic aminotransferase	9	8
	COG0665	Glycine/D-amino acid oxidases (deaminating)	8	3
Clique158			9	1
	COG0075	Serine-pyruvate aminotransferase/archaeal aspartate aminotransferase	9	3
	COG0192	S-adenosylmethionine synthetase	9	7
	COG0436	Aspartate/tyrosine/aromatic aminotransferase	9	8
	COG1145	Ferredoxin	9	3
Clique159			8	1
	COG0029	Aspartate oxidase	9	3
	COG0075	Serine-pyruvate aminotransferase/archaeal aspartate aminotransferase	9	3
	COG0436	Aspartate/tyrosine/aromatic aminotransferase	9	8
	COG0439	Biotin carboxylase	8	5
	COG0511	Biotin carboxyl carrier protein	9	5
	COG0540	Aspartate carbamoyltransferase, catalytic chain	9	8
Clique160			8	1
	COG0029	Aspartate oxidase	9	3
	COG0039	Malate/lactate dehydrogenases	9	8
	COG0075	Serine-pyruvate aminotransferase/archaeal aspartate aminotransferase	9	3
	COG0436	Aspartate/tyrosine/aromatic aminotransferase	9	8
	COG0439	Biotin carboxylase	8	5
	COG1167	Transcriptional regulators containing a DNA-binding HTH domain and an aminotransferase domain (MocR family) and their eukaryotic orthologs	9	7
Clique161			8	1
	COG0029	Aspartate oxidase	9	3
	COG0039	Malate/lactate dehydrogenases	9	8
	COG0075	Serine-pyruvate aminotransferase/archaeal aspartate aminotransferase	9	3
	COG0436	Aspartate/tyrosine/aromatic aminotransferase	9	8
	COG0439	Biotin carboxylase	8	5
	COG0511	Biotin carboxyl carrier protein	9	5
	COG0516	IMP dehydrogenase/GMP reductase	9	8
Clique162			9	1
	COG0029	Aspartate oxidase	9	3
	COG0075	Serine-pyruvate aminotransferase/archaeal aspartate aminotransferase	9	3
	COG0436	Aspartate/tyrosine/aromatic aminotransferase	9	8
	COG0511	Biotin carboxyl carrier protein	9	5
	COG0540	Aspartate carbamoyltransferase, catalytic chain	9	8
Clique163			9	1
	COG0029	Aspartate oxidase	9	3
	COG0039	Malate/lactate dehydrogenases	9	8
	COG0075	Serine-pyruvate aminotransferase/archaeal aspartate aminotransferase	9	3
	COG0436	Aspartate/tyrosine/aromatic aminotransferase	9	8
	COG1167	Transcriptional regulators containing a DNA-binding HTH domain and an aminotransferase domain (MocR family) and their eukaryotic orthologs	9	7
Clique164			9	1
	COG0029	Aspartate oxidase	9	3
	COG0039	Malate/lactate dehydrogenases	9	8
	COG0075	Serine-pyruvate aminotransferase/archaeal aspartate aminotransferase	9	3
	COG0436	Aspartate/tyrosine/aromatic aminotransferase	9	8
	COG0511	Biotin carboxyl carrier protein	9	5
	COG0516	IMP dehydrogenase/GMP reductase	9	8
Clique165			9	1
	COG0029	Aspartate oxidase	9	3
	COG0075	Serine-pyruvate aminotransferase/archaeal aspartate aminotransferase	9	3
	COG0104	Adenylosuccinate synthase	9	8
	COG0436	Aspartate/tyrosine/aromatic aminotransferase	9	8
	COG0516	IMP dehydrogenase/GMP reductase	9	8
Clique166			8	1
	COG0029	Aspartate oxidase	9	3
	COG0075	Serine-pyruvate aminotransferase/archaeal aspartate aminotransferase	9	3
	COG0137	Argininosuccinate synthase	9	7
	COG0436	Aspartate/tyrosine/aromatic aminotransferase	9	8
	COG0439	Biotin carboxylase	8	5
	COG0540	Aspartate carbamoyltransferase, catalytic chain	9	8
	COG1167	Transcriptional regulators containing a DNA-binding HTH domain and an aminotransferase domain (MocR family) and their eukaryotic orthologs	9	7
Clique167			9	1
	COG0029	Aspartate oxidase	9	3
	COG0075	Serine-pyruvate aminotransferase/archaeal aspartate aminotransferase	9	3
	COG0104	Adenylosuccinate synthase	9	8
	COG0137	Argininosuccinate synthase	9	7
	COG0436	Aspartate/tyrosine/aromatic aminotransferase	9	8
	COG0540	Aspartate carbamoyltransferase, catalytic chain	9	8
	COG1167	Transcriptional regulators containing a DNA-binding HTH domain and an aminotransferase domain (MocR family) and their eukaryotic orthologs	9	7
Clique168			8	1
	COG0340	Biotin-(acetyl-CoA carboxylase) ligase	9	6
	COG0452	Phosphopantothenoylcysteine synthetase/decarboxylase	9	7
	COG0669	Phosphopantetheine adenylyltransferase	9	7
	COG1521	Putative transcriptional regulator, homolog of Bvg accessory factor	8	4
Clique169			8	0
	COG0005	Purine nucleoside phosphorylase	8	0
	COG0078	Ornithine carbamoyltransferase	9	6
	COG0167	Dihydroorotate dehydrogenase	9	8
Clique170			8	1
	COG0007	Uroporphyrinogen-III methylase	9	4
	COG0175	3'-phosphoadenosine 5'-phosphosulfate sulfotransferase (PAPS reductase)/FAD synthetase and related enzymes	8	3
	COG0716	Flavodoxins	9	4
Clique171			8	1
	COG0007	Uroporphyrinogen-III methylase	9	4
	COG0155	Sulfite reductase, beta subunit (hemoprotein)	8	2
	COG0716	Flavodoxins	9	4
Clique172			9	1
	COG0007	Uroporphyrinogen-III methylase	9	4
	COG0716	Flavodoxins	9	4
Clique173			8	1
	COG0007	Uroporphyrinogen-III methylase	9	4
	COG0674	Pyruvate:ferredoxin oxidoreductase and related 2-oxoacid:ferredoxin oxidoreductases, alpha subunit	8	2
	COG0716	Flavodoxins	9	4
	COG1013	Pyruvate:ferredoxin oxidoreductase and related 2-oxoacid:ferredoxin oxidoreductases, beta subunit	8	2
