# Supplementary material for: Efficient α, β-motif finder for identification of phenotype-related functional modules
Source: BMC Bioinformatics. 2011 Nov 11;12:440. doi: 10.1186/1471-2105-12-440 (PMC3287386; doi:10.1186/1471-2105-12-440)
Supplement: Additional files 5 — Hydrogen production phenotype results for α = 9 and β = 2. The (α, β)-cliques enumerated for the hydrogen production phenotype for α = 9 and β = 2. [file 1471-2105-12-440-S5.TXT]

Clique ID	COG ID	COG Name	# of PE Orgs	# of PNE Orgs
Clique1			9	2
	COG0741	Soluble lytic murein transglycosylase and related regulatory proteins (some contain LysM/invasin domains)	9	3
	COG0860	N-acetylmuramoyl-L-alanine amidase	9	4
Clique2			9	1
	COG0609	ABC-type Fe3+-siderophore transport system, permease component	9	4
	COG0614	ABC-type Fe3+-hydroxamate transport system, periplasmic component	9	4
	COG0803	ABC-type metal ion transport system, periplasmic component/surface adhesin	9	5
Clique3			9	1
	COG0379	Quinolinate synthase	9	3
	COG1853	Conserved protein/domain typically associated with flavoprotein oxygenases, DIM6/NTAB family	9	4
Clique4			9	2
	COG0144	tRNA and rRNA cytosine-C5-methylases	9	6
	COG0251	Putative translation initiation inhibitor, yjgF family	9	6
	COG1853	Conserved protein/domain typically associated with flavoprotein oxygenases, DIM6/NTAB family	9	4
	COG4122	Predicted O-methyltransferase	9	4
Clique5			9	2
	COG0144	tRNA and rRNA cytosine-C5-methylases	9	6
	COG0742	N6-adenine-specific methylase	9	8
	COG1853	Conserved protein/domain typically associated with flavoprotein oxygenases, DIM6/NTAB family	9	4
	COG4122	Predicted O-methyltransferase	9	4
Clique6			9	2
	COG0707	UDP-N-acetylglucosamine:LPS N-acetylglucosamine transferase	9	8
	COG1063	Threonine dehydrogenase and related Zn-dependent dehydrogenases	9	6
	COG1853	Conserved protein/domain typically associated with flavoprotein oxygenases, DIM6/NTAB family	9	4
	COG4122	Predicted O-methyltransferase	9	4
Clique7			9	2
	COG0251	Putative translation initiation inhibitor, yjgF family	9	6
	COG1063	Threonine dehydrogenase and related Zn-dependent dehydrogenases	9	6
	COG1853	Conserved protein/domain typically associated with flavoprotein oxygenases, DIM6/NTAB family	9	4
	COG4122	Predicted O-methyltransferase	9	4
Clique8			9	2
	COG0764	3-hydroxymyristoyl/3-hydroxydecanoyl-(acyl carrier protein) dehydratases	9	5
	COG1052	Lactate dehydrogenase and related dehydrogenases	9	6
	COG1063	Threonine dehydrogenase and related Zn-dependent dehydrogenases	9	6
	COG1853	Conserved protein/domain typically associated with flavoprotein oxygenases, DIM6/NTAB family	9	4
Clique9			9	2
	COG0251	Putative translation initiation inhibitor, yjgF family	9	6
	COG1052	Lactate dehydrogenase and related dehydrogenases	9	6
	COG1063	Threonine dehydrogenase and related Zn-dependent dehydrogenases	9	6
	COG1853	Conserved protein/domain typically associated with flavoprotein oxygenases, DIM6/NTAB family	9	4
Clique10			9	2
	COG0249	Mismatch repair ATPase (MutS family)	9	6
	COG0258	5'-3' exonuclease (including N-terminal domain of PolI)	9	8
	COG0550	Topoisomerase IA	9	8
	COG0553	Superfamily II DNA/RNA helicases, SNF2 family	9	5
	COG1196	Chromosome segregation ATPases	9	6
Clique11			9	2
	COG0249	Mismatch repair ATPase (MutS family)	9	6
	COG0550	Topoisomerase IA	9	8
	COG0553	Superfamily II DNA/RNA helicases, SNF2 family	9	5
	COG0629	Single-stranded DNA-binding protein	9	7
Clique12			9	2
	COG0041	Phosphoribosylcarboxyaminoimidazole (NCAIR) mutase	9	8
	COG0150	Phosphoribosylaminoimidazole (AIR) synthetase	9	8
	COG0249	Mismatch repair ATPase (MutS family)	9	6
	COG0422	Thiamine biosynthesis protein ThiC	9	3
Clique13			9	2
	COG1063	Threonine dehydrogenase and related Zn-dependent dehydrogenases	9	6
	COG1167	Transcriptional regulators containing a DNA-binding HTH domain and an aminotransferase domain (MocR family) and their eukaryotic orthologs	9	7
	COG1853	Conserved protein/domain typically associated with flavoprotein oxygenases, DIM6/NTAB family	9	4
	COG4122	Predicted O-methyltransferase	9	4
Clique14			9	2
	COG0144	tRNA and rRNA cytosine-C5-methylases	9	6
	COG0637	Predicted phosphatase/phosphohexomutase	9	8
	COG0742	N6-adenine-specific methylase	9	8
	COG4122	Predicted O-methyltransferase	9	4
Clique15			9	2
	COG0468	RecA/RadA recombinase	9	8
	COG0553	Superfamily II DNA/RNA helicases, SNF2 family	9	5
	COG1058	Predicted nucleotide-utilizing enzyme related to molybdopterin-biosynthesis enzyme MoeA	9	4
Clique16			9	2
	COG0112	Glycine/serine hydroxymethyltransferase	9	8
	COG0192	S-adenosylmethionine synthetase	9	7
	COG0449	Glucosamine 6-phosphate synthetase, contains amidotransferase and phosphosugar isomerase domains	9	8
	COG1145	Ferredoxin	9	3
Clique17			9	2
	COG0399	Predicted pyridoxal phosphate-dependent enzyme apparently involved in regulation of cell wall biogenesis	9	3
	COG0764	3-hydroxymyristoyl/3-hydroxydecanoyl-(acyl carrier protein) dehydratases	9	5
	COG1052	Lactate dehydrogenase and related dehydrogenases	9	6
	COG1853	Conserved protein/domain typically associated with flavoprotein oxygenases, DIM6/NTAB family	9	4
Clique18			9	1
	COG0399	Predicted pyridoxal phosphate-dependent enzyme apparently involved in regulation of cell wall biogenesis	9	3
	COG0764	3-hydroxymyristoyl/3-hydroxydecanoyl-(acyl carrier protein) dehydratases	9	5
	COG1052	Lactate dehydrogenase and related dehydrogenases	9	6
	COG1063	Threonine dehydrogenase and related Zn-dependent dehydrogenases	9	6
	COG1853	Conserved protein/domain typically associated with flavoprotein oxygenases, DIM6/NTAB family	9	4
Clique19			9	2
	COG0111	Phosphoglycerate dehydrogenase and related dehydrogenases	9	8
	COG0399	Predicted pyridoxal phosphate-dependent enzyme apparently involved in regulation of cell wall biogenesis	9	3
	COG1052	Lactate dehydrogenase and related dehydrogenases	9	6
	COG1063	Threonine dehydrogenase and related Zn-dependent dehydrogenases	9	6
	COG1167	Transcriptional regulators containing a DNA-binding HTH domain and an aminotransferase domain (MocR family) and their eukaryotic orthologs	9	7
Clique20			9	2
	COG0399	Predicted pyridoxal phosphate-dependent enzyme apparently involved in regulation of cell wall biogenesis	9	3
	COG0438	Glycosyltransferase	9	8
	COG1063	Threonine dehydrogenase and related Zn-dependent dehydrogenases	9	6
Clique21			9	2
	COG0057	Glyceraldehyde-3-phosphate dehydrogenase/erythrose-4-phosphate dehydrogenase	9	8
	COG0191	Fructose/tagatose bisphosphate aldolase	9	8
	COG0399	Predicted pyridoxal phosphate-dependent enzyme apparently involved in regulation of cell wall biogenesis	9	3
	COG0764	3-hydroxymyristoyl/3-hydroxydecanoyl-(acyl carrier protein) dehydratases	9	5
	COG1063	Threonine dehydrogenase and related Zn-dependent dehydrogenases	9	6
Clique22			9	2
	COG0057	Glyceraldehyde-3-phosphate dehydrogenase/erythrose-4-phosphate dehydrogenase	9	8
	COG0111	Phosphoglycerate dehydrogenase and related dehydrogenases	9	8
	COG0399	Predicted pyridoxal phosphate-dependent enzyme apparently involved in regulation of cell wall biogenesis	9	3
	COG0764	3-hydroxymyristoyl/3-hydroxydecanoyl-(acyl carrier protein) dehydratases	9	5
	COG1052	Lactate dehydrogenase and related dehydrogenases	9	6
	COG1063	Threonine dehydrogenase and related Zn-dependent dehydrogenases	9	6
Clique23			9	2
	COG0223	Methionyl-tRNA formyltransferase	9	7
	COG0399	Predicted pyridoxal phosphate-dependent enzyme apparently involved in regulation of cell wall biogenesis	9	3
	COG1052	Lactate dehydrogenase and related dehydrogenases	9	6
Clique24			9	2
	COG0388	Predicted amidohydrolase	9	5
	COG0518	GMP synthase - Glutamine amidotransferase domain	9	8
	COG0519	GMP synthase, PP-ATPase domain/subunit	9	8
	COG1063	Threonine dehydrogenase and related Zn-dependent dehydrogenases	9	6
	COG1145	Ferredoxin	9	3
Clique25			9	2
	COG0388	Predicted amidohydrolase	9	5
	COG0726	Predicted xylanase/chitin deacetylase	9	5
	COG1473	Metal-dependent amidase/aminoacylase/carboxypeptidase	9	6
Clique26			9	2
	COG0263	Glutamate 5-kinase	9	5
	COG0860	N-acetylmuramoyl-L-alanine amidase	9	4
Clique27			9	1
	COG0075	Serine-pyruvate aminotransferase/archaeal aspartate aminotransferase	9	3
	COG0144	tRNA and rRNA cytosine-C5-methylases	9	6
	COG0637	Predicted phosphatase/phosphohexomutase	9	8
	COG0742	N6-adenine-specific methylase	9	8
	COG4122	Predicted O-methyltransferase	9	4
Clique28			9	1
	COG0075	Serine-pyruvate aminotransferase/archaeal aspartate aminotransferase	9	3
	COG0144	tRNA and rRNA cytosine-C5-methylases	9	6
	COG0192	S-adenosylmethionine synthetase	9	7
	COG0742	N6-adenine-specific methylase	9	8
	COG4122	Predicted O-methyltransferase	9	4
Clique29			9	2
	COG0075	Serine-pyruvate aminotransferase/archaeal aspartate aminotransferase	9	3
	COG0144	tRNA and rRNA cytosine-C5-methylases	9	6
	COG0223	Methionyl-tRNA formyltransferase	9	7
Clique30			9	2
	COG0075	Serine-pyruvate aminotransferase/archaeal aspartate aminotransferase	9	3
	COG0112	Glycine/serine hydroxymethyltransferase	9	8
	COG0223	Methionyl-tRNA formyltransferase	9	7
	COG1052	Lactate dehydrogenase and related dehydrogenases	9	6
Clique31			9	2
	COG0075	Serine-pyruvate aminotransferase/archaeal aspartate aminotransferase	9	3
	COG0112	Glycine/serine hydroxymethyltransferase	9	8
	COG0172	Seryl-tRNA synthetase	9	8
	COG0223	Methionyl-tRNA formyltransferase	9	7
Clique32			9	1
	COG0075	Serine-pyruvate aminotransferase/archaeal aspartate aminotransferase	9	3
	COG0112	Glycine/serine hydroxymethyltransferase	9	8
	COG0192	S-adenosylmethionine synthetase	9	7
	COG1145	Ferredoxin	9	3
Clique33			9	2
	COG0031	Cysteine synthase	9	8
	COG0075	Serine-pyruvate aminotransferase/archaeal aspartate aminotransferase	9	3
	COG0112	Glycine/serine hydroxymethyltransferase	9	8
	COG0192	S-adenosylmethionine synthetase	9	7
	COG1167	Transcriptional regulators containing a DNA-binding HTH domain and an aminotransferase domain (MocR family) and their eukaryotic orthologs	9	7
Clique34			9	2
	COG0030	Dimethyladenosine transferase (rRNA methylation)	9	8
	COG0075	Serine-pyruvate aminotransferase/archaeal aspartate aminotransferase	9	3
	COG0192	S-adenosylmethionine synthetase	9	7
	COG0566	rRNA methylases	9	8
	COG0742	N6-adenine-specific methylase	9	8
	COG2890	Methylase of polypeptide chain release factors	9	8
Clique35			9	2
	COG0075	Serine-pyruvate aminotransferase/archaeal aspartate aminotransferase	9	3
	COG0192	S-adenosylmethionine synthetase	9	7
	COG0275	Predicted S-adenosylmethionine-dependent methyltransferase involved in cell envelope biogenesis	9	8
	COG0566	rRNA methylases	9	8
	COG0742	N6-adenine-specific methylase	9	8
	COG2265	SAM-dependent methyltransferases related to tRNA (uracil-5-)-methyltransferase	9	8
Clique36			9	2
	COG0075	Serine-pyruvate aminotransferase/archaeal aspartate aminotransferase	9	3
	COG0192	S-adenosylmethionine synthetase	9	7
	COG0566	rRNA methylases	9	8
	COG0742	N6-adenine-specific methylase	9	8
	COG2264	Ribosomal protein L11 methylase	9	6
	COG2265	SAM-dependent methyltransferases related to tRNA (uracil-5-)-methyltransferase	9	8
	COG2890	Methylase of polypeptide chain release factors	9	8
Clique37			9	2
	COG0075	Serine-pyruvate aminotransferase/archaeal aspartate aminotransferase	9	3
	COG0144	tRNA and rRNA cytosine-C5-methylases	9	6
	COG0192	S-adenosylmethionine synthetase	9	7
	COG0566	rRNA methylases	9	8
	COG0742	N6-adenine-specific methylase	9	8
	COG2264	Ribosomal protein L11 methylase	9	6
	COG2265	SAM-dependent methyltransferases related to tRNA (uracil-5-)-methyltransferase	9	8
Clique38			9	2
	COG0075	Serine-pyruvate aminotransferase/archaeal aspartate aminotransferase	9	3
	COG0112	Glycine/serine hydroxymethyltransferase	9	8
	COG0172	Seryl-tRNA synthetase	9	8
	COG1145	Ferredoxin	9	3
Clique39			9	2
	COG0073	EMAP domain	9	8
	COG0112	Glycine/serine hydroxymethyltransferase	9	8
	COG0143	Methionyl-tRNA synthetase	9	7
	COG0192	S-adenosylmethionine synthetase	9	7
	COG1145	Ferredoxin	9	3
Clique40			9	2
	COG0073	EMAP domain	9	8
	COG0112	Glycine/serine hydroxymethyltransferase	9	8
	COG0143	Methionyl-tRNA synthetase	9	7
	COG0172	Seryl-tRNA synthetase	9	8
	COG1145	Ferredoxin	9	3
Clique41			9	2
	COG0073	EMAP domain	9	8
	COG0223	Methionyl-tRNA formyltransferase	9	7
	COG0399	Predicted pyridoxal phosphate-dependent enzyme apparently involved in regulation of cell wall biogenesis	9	3
Clique42			9	2
	COG0008	Glutamyl- and glutaminyl-tRNA synthetases	9	8
	COG0075	Serine-pyruvate aminotransferase/archaeal aspartate aminotransferase	9	3
	COG0172	Seryl-tRNA synthetase	9	8
	COG1145	Ferredoxin	9	3
Clique43			9	2
	COG0008	Glutamyl- and glutaminyl-tRNA synthetases	9	8
	COG0073	EMAP domain	9	8
	COG0143	Methionyl-tRNA synthetase	9	7
	COG0172	Seryl-tRNA synthetase	9	8
	COG1145	Ferredoxin	9	3
Clique44			9	2
	COG0778	Nitroreductase	9	8
	COG1052	Lactate dehydrogenase and related dehydrogenases	9	6
	COG1063	Threonine dehydrogenase and related Zn-dependent dehydrogenases	9	6
	COG1167	Transcriptional regulators containing a DNA-binding HTH domain and an aminotransferase domain (MocR family) and their eukaryotic orthologs	9	7
	COG1853	Conserved protein/domain typically associated with flavoprotein oxygenases, DIM6/NTAB family	9	4
Clique45			9	1
	COG0399	Predicted pyridoxal phosphate-dependent enzyme apparently involved in regulation of cell wall biogenesis	9	3
	COG0778	Nitroreductase	9	8
	COG1052	Lactate dehydrogenase and related dehydrogenases	9	6
	COG1063	Threonine dehydrogenase and related Zn-dependent dehydrogenases	9	6
	COG1167	Transcriptional regulators containing a DNA-binding HTH domain and an aminotransferase domain (MocR family) and their eukaryotic orthologs	9	7
	COG1853	Conserved protein/domain typically associated with flavoprotein oxygenases, DIM6/NTAB family	9	4
Clique46			9	2
	COG0399	Predicted pyridoxal phosphate-dependent enzyme apparently involved in regulation of cell wall biogenesis	9	3
	COG0778	Nitroreductase	9	8
	COG1052	Lactate dehydrogenase and related dehydrogenases	9	6
	COG1167	Transcriptional regulators containing a DNA-binding HTH domain and an aminotransferase domain (MocR family) and their eukaryotic orthologs	9	7
	COG1853	Conserved protein/domain typically associated with flavoprotein oxygenases, DIM6/NTAB family	9	4
Clique47			9	2
	COG0399	Predicted pyridoxal phosphate-dependent enzyme apparently involved in regulation of cell wall biogenesis	9	3
	COG0778	Nitroreductase	9	8
	COG1052	Lactate dehydrogenase and related dehydrogenases	9	6
	COG1063	Threonine dehydrogenase and related Zn-dependent dehydrogenases	9	6
	COG1167	Transcriptional regulators containing a DNA-binding HTH domain and an aminotransferase domain (MocR family) and their eukaryotic orthologs	9	7
Clique48			9	1
	COG0511	Biotin carboxyl carrier protein	9	5
	COG0716	Flavodoxins	9	4
	COG1145	Ferredoxin	9	3
Clique49			9	2
	COG0388	Predicted amidohydrolase	9	5
	COG0716	Flavodoxins	9	4
Clique50			9	1
	COG0388	Predicted amidohydrolase	9	5
	COG0716	Flavodoxins	9	4
	COG1145	Ferredoxin	9	3
Clique51			9	2
	COG0511	Biotin carboxyl carrier protein	9	5
	COG0716	Flavodoxins	9	4
Clique52			9	2
	COG0030	Dimethyladenosine transferase (rRNA methylation)	9	8
	COG0075	Serine-pyruvate aminotransferase/archaeal aspartate aminotransferase	9	3
	COG0192	S-adenosylmethionine synthetase	9	7
	COG0275	Predicted S-adenosylmethionine-dependent methyltransferase involved in cell envelope biogenesis	9	8
	COG0313	Predicted methyltransferases	9	8
	COG0566	rRNA methylases	9	8
	COG0742	N6-adenine-specific methylase	9	8
Clique53			9	2
	COG0075	Serine-pyruvate aminotransferase/archaeal aspartate aminotransferase	9	3
	COG0144	tRNA and rRNA cytosine-C5-methylases	9	6
	COG0192	S-adenosylmethionine synthetase	9	7
	COG0313	Predicted methyltransferases	9	8
	COG0566	rRNA methylases	9	8
	COG0742	N6-adenine-specific methylase	9	8
	COG2264	Ribosomal protein L11 methylase	9	6
Clique54			9	2
	COG0030	Dimethyladenosine transferase (rRNA methylation)	9	8
	COG0075	Serine-pyruvate aminotransferase/archaeal aspartate aminotransferase	9	3
	COG0144	tRNA and rRNA cytosine-C5-methylases	9	6
	COG0192	S-adenosylmethionine synthetase	9	7
	COG0313	Predicted methyltransferases	9	8
	COG0566	rRNA methylases	9	8
	COG0742	N6-adenine-specific methylase	9	8
Clique55			9	2
	COG0144	tRNA and rRNA cytosine-C5-methylases	9	6
	COG0657	Esterase/lipase	9	8
	COG0742	N6-adenine-specific methylase	9	8
	COG4122	Predicted O-methyltransferase	9	4
Clique56			9	2
	COG0029	Aspartate oxidase	9	3
	COG0511	Biotin carboxyl carrier protein	9	5
	COG0612	Predicted Zn-dependent peptidases	9	6
Clique57			9	2
	COG0075	Serine-pyruvate aminotransferase/archaeal aspartate aminotransferase	9	3
	COG0112	Glycine/serine hydroxymethyltransferase	9	8
	COG0223	Methionyl-tRNA formyltransferase	9	7
	COG0446	Uncharacterized NAD(FAD)-dependent dehydrogenases	9	7
Clique58			9	2
	COG0446	Uncharacterized NAD(FAD)-dependent dehydrogenases	9	7
	COG0778	Nitroreductase	9	8
	COG1063	Threonine dehydrogenase and related Zn-dependent dehydrogenases	9	6
	COG1167	Transcriptional regulators containing a DNA-binding HTH domain and an aminotransferase domain (MocR family) and their eukaryotic orthologs	9	7
	COG1853	Conserved protein/domain typically associated with flavoprotein oxygenases, DIM6/NTAB family	9	4
Clique59			9	2
	COG0388	Predicted amidohydrolase	9	5
	COG0446	Uncharacterized NAD(FAD)-dependent dehydrogenases	9	7
	COG1063	Threonine dehydrogenase and related Zn-dependent dehydrogenases	9	6
	COG1145	Ferredoxin	9	3
Clique60			9	2
	COG0446	Uncharacterized NAD(FAD)-dependent dehydrogenases	9	7
	COG0778	Nitroreductase	9	8
	COG1063	Threonine dehydrogenase and related Zn-dependent dehydrogenases	9	6
	COG1145	Ferredoxin	9	3
Clique61			9	2
	COG0340	Biotin-(acetyl-CoA carboxylase) ligase	9	6
	COG0511	Biotin carboxyl carrier protein	9	5
	COG0612	Predicted Zn-dependent peptidases	9	6
	COG0750	Predicted membrane-associated Zn-dependent proteases 1	9	6
	COG0826	Collagenase and related proteases	9	4
	COG1066	Predicted ATP-dependent serine protease	9	8
Clique62			9	2
	COG0340	Biotin-(acetyl-CoA carboxylase) ligase	9	6
	COG0511	Biotin carboxyl carrier protein	9	5
	COG0612	Predicted Zn-dependent peptidases	9	6
	COG1145	Ferredoxin	9	3
Clique63			9	2
	COG0340	Biotin-(acetyl-CoA carboxylase) ligase	9	6
	COG0612	Predicted Zn-dependent peptidases	9	6
	COG0741	Soluble lytic murein transglycosylase and related regulatory proteins (some contain LysM/invasin domains)	9	3
	COG1145	Ferredoxin	9	3
Clique64			9	2
	COG0039	Malate/lactate dehydrogenases	9	8
	COG0075	Serine-pyruvate aminotransferase/archaeal aspartate aminotransferase	9	3
	COG0388	Predicted amidohydrolase	9	5
	COG0446	Uncharacterized NAD(FAD)-dependent dehydrogenases	9	7
	COG1145	Ferredoxin	9	3
Clique65			9	2
	COG0039	Malate/lactate dehydrogenases	9	8
	COG0075	Serine-pyruvate aminotransferase/archaeal aspartate aminotransferase	9	3
	COG0112	Glycine/serine hydroxymethyltransferase	9	8
	COG0446	Uncharacterized NAD(FAD)-dependent dehydrogenases	9	7
	COG1145	Ferredoxin	9	3
Clique66			9	2
	COG0006	Xaa-Pro aminopeptidase	9	8
	COG0340	Biotin-(acetyl-CoA carboxylase) ligase	9	6
	COG0612	Predicted Zn-dependent peptidases	9	6
	COG0826	Collagenase and related proteases	9	4
Clique67			9	2
	COG0029	Aspartate oxidase	9	3
	COG0157	Nicotinate-nucleotide pyrophosphorylase	9	4
	COG1057	Nicotinic acid mononucleotide adenylyltransferase	9	7
Clique68			9	2
	COG0124	Histidyl-tRNA synthetase	9	8
	COG0144	tRNA and rRNA cytosine-C5-methylases	9	6
	COG0564	Pseudouridylate synthases, 23S RNA-specific	9	8
	COG0742	N6-adenine-specific methylase	9	8
	COG4122	Predicted O-methyltransferase	9	4
Clique69			9	2
	COG0144	tRNA and rRNA cytosine-C5-methylases	9	6
	COG0192	S-adenosylmethionine synthetase	9	7
	COG0564	Pseudouridylate synthases, 23S RNA-specific	9	8
	COG0742	N6-adenine-specific methylase	9	8
	COG4122	Predicted O-methyltransferase	9	4
Clique70			9	2
	COG0057	Glyceraldehyde-3-phosphate dehydrogenase/erythrose-4-phosphate dehydrogenase	9	8
	COG0191	Fructose/tagatose bisphosphate aldolase	9	8
	COG0235	Ribulose-5-phosphate 4-epimerase and related epimerases and aldolases	9	6
	COG0399	Predicted pyridoxal phosphate-dependent enzyme apparently involved in regulation of cell wall biogenesis	9	3
	COG1063	Threonine dehydrogenase and related Zn-dependent dehydrogenases	9	6
Clique71			9	2
	COG0075	Serine-pyruvate aminotransferase/archaeal aspartate aminotransferase	9	3
	COG0486	Predicted GTPase	9	6
	COG1160	Predicted GTPases	9	7
Clique72			9	2
	COG0223	Methionyl-tRNA formyltransferase	9	7
	COG0469	Pyruvate kinase	9	7
	COG0574	Phosphoenolpyruvate synthase/pyruvate phosphate dikinase	9	4
	COG1052	Lactate dehydrogenase and related dehydrogenases	9	6
Clique73			9	2
	COG0075	Serine-pyruvate aminotransferase/archaeal aspartate aminotransferase	9	3
	COG0223	Methionyl-tRNA formyltransferase	9	7
	COG0469	Pyruvate kinase	9	7
	COG1052	Lactate dehydrogenase and related dehydrogenases	9	6
Clique74			9	2
	COG0085	DNA-directed RNA polymerase, beta subunit/140 kD subunit	9	8
	COG0249	Mismatch repair ATPase (MutS family)	9	6
	COG0258	5'-3' exonuclease (including N-terminal domain of PolI)	9	8
	COG0553	Superfamily II DNA/RNA helicases, SNF2 family	9	5
	COG1196	Chromosome segregation ATPases	9	6
Clique75			9	2
	COG0517	FOG: CBS domain	9	8
	COG1994	Zn-dependent proteases	9	2
Clique76			9	2
	COG0474	Cation transport ATPase	9	6
	COG2239	Mg/Co/Ni transporter MgtE (contains CBS domain)	9	4
Clique77			9	2
	COG0443	Molecular chaperone	9	8
	COG0459	Chaperonin GroEL (HSP60 family)	9	8
	COG0553	Superfamily II DNA/RNA helicases, SNF2 family	9	5
	COG0612	Predicted Zn-dependent peptidases	9	6
	COG1196	Chromosome segregation ATPases	9	6
Clique78			9	2
	COG0366	Glycosidases	9	7
	COG0726	Predicted xylanase/chitin deacetylase	9	5
	COG0741	Soluble lytic murein transglycosylase and related regulatory proteins (some contain LysM/invasin domains)	9	3
	COG1472	Beta-glucosidase-related glycosidases	9	6
Clique79			9	2
	COG0340	Biotin-(acetyl-CoA carboxylase) ligase	9	6
	COG0436	Aspartate/tyrosine/aromatic aminotransferase	9	8
	COG0469	Pyruvate kinase	9	7
	COG0511	Biotin carboxyl carrier protein	9	5
	COG0574	Phosphoenolpyruvate synthase/pyruvate phosphate dikinase	9	4
Clique80			9	1
	COG0075	Serine-pyruvate aminotransferase/archaeal aspartate aminotransferase	9	3
	COG0436	Aspartate/tyrosine/aromatic aminotransferase	9	8
	COG0637	Predicted phosphatase/phosphohexomutase	9	8
	COG4122	Predicted O-methyltransferase	9	4
Clique81			9	1
	COG0075	Serine-pyruvate aminotransferase/archaeal aspartate aminotransferase	9	3
	COG0192	S-adenosylmethionine synthetase	9	7
	COG0436	Aspartate/tyrosine/aromatic aminotransferase	9	8
	COG1167	Transcriptional regulators containing a DNA-binding HTH domain and an aminotransferase domain (MocR family) and their eukaryotic orthologs	9	7
	COG4122	Predicted O-methyltransferase	9	4
Clique82			9	1
	COG0075	Serine-pyruvate aminotransferase/archaeal aspartate aminotransferase	9	3
	COG0340	Biotin-(acetyl-CoA carboxylase) ligase	9	6
	COG0436	Aspartate/tyrosine/aromatic aminotransferase	9	8
	COG0511	Biotin carboxyl carrier protein	9	5
	COG1145	Ferredoxin	9	3
Clique83			9	2
	COG0075	Serine-pyruvate aminotransferase/archaeal aspartate aminotransferase	9	3
	COG0340	Biotin-(acetyl-CoA carboxylase) ligase	9	6
	COG0436	Aspartate/tyrosine/aromatic aminotransferase	9	8
	COG0469	Pyruvate kinase	9	7
	COG0511	Biotin carboxyl carrier protein	9	5
Clique84			9	1
	COG0075	Serine-pyruvate aminotransferase/archaeal aspartate aminotransferase	9	3
	COG0192	S-adenosylmethionine synthetase	9	7
	COG0436	Aspartate/tyrosine/aromatic aminotransferase	9	8
	COG1145	Ferredoxin	9	3
Clique85			9	2
	COG0075	Serine-pyruvate aminotransferase/archaeal aspartate aminotransferase	9	3
	COG0079	Histidinol-phosphate/aromatic aminotransferase and cobyric acid decarboxylase	9	7
	COG0192	S-adenosylmethionine synthetase	9	7
	COG0436	Aspartate/tyrosine/aromatic aminotransferase	9	8
Clique86			9	2
	COG0031	Cysteine synthase	9	8
	COG0075	Serine-pyruvate aminotransferase/archaeal aspartate aminotransferase	9	3
	COG0192	S-adenosylmethionine synthetase	9	7
	COG0436	Aspartate/tyrosine/aromatic aminotransferase	9	8
	COG1167	Transcriptional regulators containing a DNA-binding HTH domain and an aminotransferase domain (MocR family) and their eukaryotic orthologs	9	7
Clique87			9	1
	COG0029	Aspartate oxidase	9	3
	COG0075	Serine-pyruvate aminotransferase/archaeal aspartate aminotransferase	9	3
	COG0436	Aspartate/tyrosine/aromatic aminotransferase	9	8
	COG0511	Biotin carboxyl carrier protein	9	5
	COG0540	Aspartate carbamoyltransferase, catalytic chain	9	8
Clique88			9	1
	COG0029	Aspartate oxidase	9	3
	COG0039	Malate/lactate dehydrogenases	9	8
	COG0075	Serine-pyruvate aminotransferase/archaeal aspartate aminotransferase	9	3
	COG0436	Aspartate/tyrosine/aromatic aminotransferase	9	8
	COG1167	Transcriptional regulators containing a DNA-binding HTH domain and an aminotransferase domain (MocR family) and their eukaryotic orthologs	9	7
Clique89			9	1
	COG0029	Aspartate oxidase	9	3
	COG0039	Malate/lactate dehydrogenases	9	8
	COG0075	Serine-pyruvate aminotransferase/archaeal aspartate aminotransferase	9	3
	COG0436	Aspartate/tyrosine/aromatic aminotransferase	9	8
	COG0511	Biotin carboxyl carrier protein	9	5
	COG0516	IMP dehydrogenase/GMP reductase	9	8
Clique90			9	1
	COG0029	Aspartate oxidase	9	3
	COG0075	Serine-pyruvate aminotransferase/archaeal aspartate aminotransferase	9	3
	COG0104	Adenylosuccinate synthase	9	8
	COG0436	Aspartate/tyrosine/aromatic aminotransferase	9	8
	COG0516	IMP dehydrogenase/GMP reductase	9	8
Clique91			9	2
	COG0008	Glutamyl- and glutaminyl-tRNA synthetases	9	8
	COG0075	Serine-pyruvate aminotransferase/archaeal aspartate aminotransferase	9	3
	COG0388	Predicted amidohydrolase	9	5
	COG0436	Aspartate/tyrosine/aromatic aminotransferase	9	8
	COG1145	Ferredoxin	9	3
Clique92			9	2
	COG0039	Malate/lactate dehydrogenases	9	8
	COG0075	Serine-pyruvate aminotransferase/archaeal aspartate aminotransferase	9	3
	COG0436	Aspartate/tyrosine/aromatic aminotransferase	9	8
	COG0511	Biotin carboxyl carrier protein	9	5
	COG1145	Ferredoxin	9	3
Clique93			9	2
	COG0039	Malate/lactate dehydrogenases	9	8
	COG0075	Serine-pyruvate aminotransferase/archaeal aspartate aminotransferase	9	3
	COG0388	Predicted amidohydrolase	9	5
	COG0436	Aspartate/tyrosine/aromatic aminotransferase	9	8
	COG1145	Ferredoxin	9	3
Clique94			9	2
	COG0436	Aspartate/tyrosine/aromatic aminotransferase	9	8
	COG1167	Transcriptional regulators containing a DNA-binding HTH domain and an aminotransferase domain (MocR family) and their eukaryotic orthologs	9	7
	COG1853	Conserved protein/domain typically associated with flavoprotein oxygenases, DIM6/NTAB family	9	4
	COG4122	Predicted O-methyltransferase	9	4
Clique95			9	2
	COG0251	Putative translation initiation inhibitor, yjgF family	9	6
	COG0436	Aspartate/tyrosine/aromatic aminotransferase	9	8
	COG1853	Conserved protein/domain typically associated with flavoprotein oxygenases, DIM6/NTAB family	9	4
	COG4122	Predicted O-methyltransferase	9	4
Clique96			9	2
	COG0399	Predicted pyridoxal phosphate-dependent enzyme apparently involved in regulation of cell wall biogenesis	9	3
	COG0436	Aspartate/tyrosine/aromatic aminotransferase	9	8
	COG1052	Lactate dehydrogenase and related dehydrogenases	9	6
	COG1167	Transcriptional regulators containing a DNA-binding HTH domain and an aminotransferase domain (MocR family) and their eukaryotic orthologs	9	7
	COG1853	Conserved protein/domain typically associated with flavoprotein oxygenases, DIM6/NTAB family	9	4
Clique97			9	2
	COG0340	Biotin-(acetyl-CoA carboxylase) ligase	9	6
	COG0436	Aspartate/tyrosine/aromatic aminotransferase	9	8
	COG0511	Biotin carboxyl carrier protein	9	5
	COG1145	Ferredoxin	9	3
Clique98			9	2
	COG0073	EMAP domain	9	8
	COG0340	Biotin-(acetyl-CoA carboxylase) ligase	9	6
	COG0436	Aspartate/tyrosine/aromatic aminotransferase	9	8
	COG1145	Ferredoxin	9	3
Clique99			9	2
	COG0073	EMAP domain	9	8
	COG0143	Methionyl-tRNA synthetase	9	7
	COG0192	S-adenosylmethionine synthetase	9	7
	COG0436	Aspartate/tyrosine/aromatic aminotransferase	9	8
	COG1145	Ferredoxin	9	3
Clique100			9	2
	COG0008	Glutamyl- and glutaminyl-tRNA synthetases	9	8
	COG0073	EMAP domain	9	8
	COG0143	Methionyl-tRNA synthetase	9	7
	COG0436	Aspartate/tyrosine/aromatic aminotransferase	9	8
	COG1145	Ferredoxin	9	3
Clique101			9	2
	COG0008	Glutamyl- and glutaminyl-tRNA synthetases	9	8
	COG0263	Glutamate 5-kinase	9	5
	COG0436	Aspartate/tyrosine/aromatic aminotransferase	9	8
	COG1145	Ferredoxin	9	3
Clique102			9	2
	COG0029	Aspartate oxidase	9	3
	COG0039	Malate/lactate dehydrogenases	9	8
	COG0436	Aspartate/tyrosine/aromatic aminotransferase	9	8
	COG0511	Biotin carboxyl carrier protein	9	5
	COG0516	IMP dehydrogenase/GMP reductase	9	8
Clique103			9	2
	COG0029	Aspartate oxidase	9	3
	COG0436	Aspartate/tyrosine/aromatic aminotransferase	9	8
	COG0458	Carbamoylphosphate synthase large subunit (split gene in MJ)	9	8
	COG0511	Biotin carboxyl carrier protein	9	5
	COG0540	Aspartate carbamoyltransferase, catalytic chain	9	8
Clique104			9	2
	COG0029	Aspartate oxidase	9	3
	COG0039	Malate/lactate dehydrogenases	9	8
	COG0436	Aspartate/tyrosine/aromatic aminotransferase	9	8
	COG0458	Carbamoylphosphate synthase large subunit (split gene in MJ)	9	8
	COG0511	Biotin carboxyl carrier protein	9	5
Clique105			9	2
	COG0029	Aspartate oxidase	9	3
	COG0039	Malate/lactate dehydrogenases	9	8
	COG0399	Predicted pyridoxal phosphate-dependent enzyme apparently involved in regulation of cell wall biogenesis	9	3
	COG0436	Aspartate/tyrosine/aromatic aminotransferase	9	8
	COG1167	Transcriptional regulators containing a DNA-binding HTH domain and an aminotransferase domain (MocR family) and their eukaryotic orthologs	9	7
Clique106			9	2
	COG0029	Aspartate oxidase	9	3
	COG0039	Malate/lactate dehydrogenases	9	8
	COG0399	Predicted pyridoxal phosphate-dependent enzyme apparently involved in regulation of cell wall biogenesis	9	3
	COG0436	Aspartate/tyrosine/aromatic aminotransferase	9	8
	COG0511	Biotin carboxyl carrier protein	9	5
Clique107			9	2
	COG0029	Aspartate oxidase	9	3
	COG0399	Predicted pyridoxal phosphate-dependent enzyme apparently involved in regulation of cell wall biogenesis	9	3
	COG0436	Aspartate/tyrosine/aromatic aminotransferase	9	8
	COG0511	Biotin carboxyl carrier protein	9	5
	COG0540	Aspartate carbamoyltransferase, catalytic chain	9	8
Clique108			9	1
	COG0029	Aspartate oxidase	9	3
	COG0075	Serine-pyruvate aminotransferase/archaeal aspartate aminotransferase	9	3
	COG0104	Adenylosuccinate synthase	9	8
	COG0137	Argininosuccinate synthase	9	7
	COG0436	Aspartate/tyrosine/aromatic aminotransferase	9	8
	COG0540	Aspartate carbamoyltransferase, catalytic chain	9	8
	COG1167	Transcriptional regulators containing a DNA-binding HTH domain and an aminotransferase domain (MocR family) and their eukaryotic orthologs	9	7
Clique109			9	2
	COG0104	Adenylosuccinate synthase	9	8
	COG0137	Argininosuccinate synthase	9	7
	COG0173	Aspartyl-tRNA synthetase	9	7
	COG0399	Predicted pyridoxal phosphate-dependent enzyme apparently involved in regulation of cell wall biogenesis	9	3
	COG0436	Aspartate/tyrosine/aromatic aminotransferase	9	8
	COG0540	Aspartate carbamoyltransferase, catalytic chain	9	8
	COG1053	Succinate dehydrogenase/fumarate reductase, flavoprotein subunit	9	8
Clique110			9	2
	COG0029	Aspartate oxidase	9	3
	COG0104	Adenylosuccinate synthase	9	8
	COG0137	Argininosuccinate synthase	9	7
	COG0173	Aspartyl-tRNA synthetase	9	7
	COG0399	Predicted pyridoxal phosphate-dependent enzyme apparently involved in regulation of cell wall biogenesis	9	3
	COG0436	Aspartate/tyrosine/aromatic aminotransferase	9	8
	COG0540	Aspartate carbamoyltransferase, catalytic chain	9	8
	COG1167	Transcriptional regulators containing a DNA-binding HTH domain and an aminotransferase domain (MocR family) and their eukaryotic orthologs	9	7
Clique111			9	1
	COG0007	Uroporphyrinogen-III methylase	9	4
	COG0716	Flavodoxins	9	4
