# Supplementary material for: Efficient α, β-motif finder for identification of phenotype-related functional modules
Source: BMC Bioinformatics. 2011 Nov 11;12:440. doi: 10.1186/1471-2105-12-440 (PMC3287386; doi:10.1186/1471-2105-12-440)
Supplement: Additional file 6 — Acid-tolerance phenotype results. The (α, β)-cliques enumerated for the acid-tolerance phenotype. [file 1471-2105-12-440-S6.TXT]

Clique ID	COG ID	COG Name	# of PE Orgs	# of PNE Orgs
Clique1			7	0
	COG0791	Cell wall-associated hydrolases (invasion-associated proteins)	7	4
	COG0860	N-acetylmuramoyl-L-alanine amidase	7	5
	COG3757	Lyzozyme M1 (1,4-beta-N-acetylmuramidase)	8	0
Clique2			8	0
	COG1501	Alpha-glucosidases, family 31 of glycosyl hydrolases	8	2
	COG1696	Predicted membrane protein involved in D-alanine export	8	1
Clique3			8	0
	COG0304	3-oxoacyl-(acyl-carrier-protein) synthase	8	5
	COG1696	Predicted membrane protein involved in D-alanine export	8	1
	COG3884	Acyl-ACP thioesterase	8	0
Clique4			8	0
	COG0304	3-oxoacyl-(acyl-carrier-protein) synthase	8	5
	COG0332	3-oxoacyl-[acyl-carrier-protein] synthase III	8	5
	COG0764	3-hydroxymyristoyl/3-hydroxydecanoyl-(acyl carrier protein) dehydratases	8	5
	COG3884	Acyl-ACP thioesterase	8	0
Clique5			7	0
	COG0304	3-oxoacyl-(acyl-carrier-protein) synthase	8	5
	COG0332	3-oxoacyl-[acyl-carrier-protein] synthase III	8	5
	COG0764	3-hydroxymyristoyl/3-hydroxydecanoyl-(acyl carrier protein) dehydratases	8	5
	COG2070	Dioxygenases related to 2-nitropropane dioxygenase	7	3
	COG3884	Acyl-ACP thioesterase	8	0
Clique6			7	0
	COG2190	Phosphotransferase system IIA components	8	3
	COG2211	Na+/melibiose symporter and related transporters	7	1
	COG3711	Transcriptional antiterminator	8	4
Clique7			8	0
	COG0504	CTP synthase (UTP-ammonia lyase)	8	5
	COG0602	Organic radical activating enzymes	8	4
	COG1328	Oxygen-sensitive ribonucleoside-triphosphate reductase	8	1
Clique8			8	0
	COG0602	Organic radical activating enzymes	8	4
	COG0756	dUTPase	8	3
	COG1328	Oxygen-sensitive ribonucleoside-triphosphate reductase	8	1
Clique9			7	0
	COG1501	Alpha-glucosidases, family 31 of glycosyl hydrolases	8	2
	COG1609	Transcriptional regulators	8	4
	COG2211	Na+/melibiose symporter and related transporters	7	1
Clique10			7	0
	COG1609	Transcriptional regulators	8	4
	COG2188	Transcriptional regulators	8	4
	COG2190	Phosphotransferase system IIA components	8	3
	COG2211	Na+/melibiose symporter and related transporters	7	1
Clique11			7	0
	COG0112	Glycine/serine hydroxymethyltransferase	8	5
	COG0151	Phosphoribosylamine-glycine ligase	8	5
	COG0190	5,10-methylene-tetrahydrofolate dehydrogenase/Methenyl tetrahydrofolate cyclohydrolase	8	5
	COG0207	Thymidylate synthase	7	4
	COG0223	Methionyl-tRNA formyltransferase	8	5
	COG0262	Dihydrofolate reductase	8	4
	COG0299	Folate-dependent phosphoribosylglycinamide formyltransferase PurN	8	5
	COG2759	Formyltetrahydrofolate synthetase	8	1
Clique12			7	0
	COG0112	Glycine/serine hydroxymethyltransferase	8	5
	COG0151	Phosphoribosylamine-glycine ligase	8	5
	COG0190	5,10-methylene-tetrahydrofolate dehydrogenase/Methenyl tetrahydrofolate cyclohydrolase	8	5
	COG0207	Thymidylate synthase	7	4
	COG0262	Dihydrofolate reductase	8	4
	COG0285	Folylpolyglutamate synthase	8	5
	COG0299	Folate-dependent phosphoribosylglycinamide formyltransferase PurN	8	5
	COG2759	Formyltetrahydrofolate synthetase	8	1
Clique13			8	0
	COG0112	Glycine/serine hydroxymethyltransferase	8	5
	COG0190	5,10-methylene-tetrahydrofolate dehydrogenase/Methenyl tetrahydrofolate cyclohydrolase	8	5
	COG0262	Dihydrofolate reductase	8	4
	COG0285	Folylpolyglutamate synthase	8	5
	COG0452	Phosphopantothenoylcysteine synthetase/decarboxylase	8	5
	COG2759	Formyltetrahydrofolate synthetase	8	1
Clique14			8	0
	COG0112	Glycine/serine hydroxymethyltransferase	8	5
	COG0150	Phosphoribosylaminoimidazole (AIR) synthetase	8	5
	COG0151	Phosphoribosylamine-glycine ligase	8	5
	COG0190	5,10-methylene-tetrahydrofolate dehydrogenase/Methenyl tetrahydrofolate cyclohydrolase	8	5
	COG0262	Dihydrofolate reductase	8	4
	COG0285	Folylpolyglutamate synthase	8	5
	COG0299	Folate-dependent phosphoribosylglycinamide formyltransferase PurN	8	5
	COG2759	Formyltetrahydrofolate synthetase	8	1
Clique15			8	0
	COG0112	Glycine/serine hydroxymethyltransferase	8	5
	COG0138	AICAR transformylase/IMP cyclohydrolase PurH (only IMP cyclohydrolase domain in Aful)	8	5
	COG0150	Phosphoribosylaminoimidazole (AIR) synthetase	8	5
	COG0151	Phosphoribosylamine-glycine ligase	8	5
	COG0190	5,10-methylene-tetrahydrofolate dehydrogenase/Methenyl tetrahydrofolate cyclohydrolase	8	5
	COG0223	Methionyl-tRNA formyltransferase	8	5
	COG0262	Dihydrofolate reductase	8	4
	COG0299	Folate-dependent phosphoribosylglycinamide formyltransferase PurN	8	5
	COG2759	Formyltetrahydrofolate synthetase	8	1
Clique16			8	0
	COG0598	Mg2+ and Co2+ transporters	8	0
	COG1190	Lysyl-tRNA synthetase (class II)	8	5
Clique17			7	0
	COG0112	Glycine/serine hydroxymethyltransferase	8	5
	COG0180	Tryptophanyl-tRNA synthetase	8	5
	COG0190	5,10-methylene-tetrahydrofolate dehydrogenase/Methenyl tetrahydrofolate cyclohydrolase	8	5
	COG0207	Thymidylate synthase	7	4
	COG0262	Dihydrofolate reductase	8	4
	COG2759	Formyltetrahydrofolate synthetase	8	1
Clique18			8	0
	COG0112	Glycine/serine hydroxymethyltransferase	8	5
	COG0138	AICAR transformylase/IMP cyclohydrolase PurH (only IMP cyclohydrolase domain in Aful)	8	5
	COG0180	Tryptophanyl-tRNA synthetase	8	5
	COG0190	5,10-methylene-tetrahydrofolate dehydrogenase/Methenyl tetrahydrofolate cyclohydrolase	8	5
	COG0262	Dihydrofolate reductase	8	4
	COG2759	Formyltetrahydrofolate synthetase	8	1
Clique19			7	0
	COG0112	Glycine/serine hydroxymethyltransferase	8	5
	COG0138	AICAR transformylase/IMP cyclohydrolase PurH (only IMP cyclohydrolase domain in Aful)	8	5
	COG0180	Tryptophanyl-tRNA synthetase	8	5
	COG0190	5,10-methylene-tetrahydrofolate dehydrogenase/Methenyl tetrahydrofolate cyclohydrolase	8	5
	COG0262	Dihydrofolate reductase	8	4
	COG0665	Glycine/D-amino acid oxidases (deaminating)	7	5
	COG2759	Formyltetrahydrofolate synthetase	8	1
Clique20			8	0
	COG0144	tRNA and rRNA cytosine-C5-methylases	8	5
	COG0190	5,10-methylene-tetrahydrofolate dehydrogenase/Methenyl tetrahydrofolate cyclohydrolase	8	5
	COG0657	Esterase/lipase	8	2
	COG2759	Formyltetrahydrofolate synthetase	8	1
Clique21			7	0
	COG0112	Glycine/serine hydroxymethyltransferase	8	5
	COG0190	5,10-methylene-tetrahydrofolate dehydrogenase/Methenyl tetrahydrofolate cyclohydrolase	8	5
	COG0207	Thymidylate synthase	7	4
	COG0223	Methionyl-tRNA formyltransferase	8	5
	COG0262	Dihydrofolate reductase	8	4
	COG0299	Folate-dependent phosphoribosylglycinamide formyltransferase PurN	8	5
	COG0446	Uncharacterized NAD(FAD)-dependent dehydrogenases	8	5
	COG2759	Formyltetrahydrofolate synthetase	8	1
Clique22			7	0
	COG0112	Glycine/serine hydroxymethyltransferase	8	5
	COG0138	AICAR transformylase/IMP cyclohydrolase PurH (only IMP cyclohydrolase domain in Aful)	8	5
	COG0190	5,10-methylene-tetrahydrofolate dehydrogenase/Methenyl tetrahydrofolate cyclohydrolase	8	5
	COG0262	Dihydrofolate reductase	8	4
	COG0299	Folate-dependent phosphoribosylglycinamide formyltransferase PurN	8	5
	COG0446	Uncharacterized NAD(FAD)-dependent dehydrogenases	8	5
	COG0665	Glycine/D-amino acid oxidases (deaminating)	7	5
	COG2759	Formyltetrahydrofolate synthetase	8	1
Clique23			8	0
	COG0112	Glycine/serine hydroxymethyltransferase	8	5
	COG0138	AICAR transformylase/IMP cyclohydrolase PurH (only IMP cyclohydrolase domain in Aful)	8	5
	COG0190	5,10-methylene-tetrahydrofolate dehydrogenase/Methenyl tetrahydrofolate cyclohydrolase	8	5
	COG0223	Methionyl-tRNA formyltransferase	8	5
	COG0262	Dihydrofolate reductase	8	4
	COG0299	Folate-dependent phosphoribosylglycinamide formyltransferase PurN	8	5
	COG0446	Uncharacterized NAD(FAD)-dependent dehydrogenases	8	5
	COG2759	Formyltetrahydrofolate synthetase	8	1
Clique24			7	0
	COG0039	Malate/lactate dehydrogenases	8	4
	COG0112	Glycine/serine hydroxymethyltransferase	8	5
	COG0190	5,10-methylene-tetrahydrofolate dehydrogenase/Methenyl tetrahydrofolate cyclohydrolase	8	5
	COG0207	Thymidylate synthase	7	4
	COG0446	Uncharacterized NAD(FAD)-dependent dehydrogenases	8	5
	COG2759	Formyltetrahydrofolate synthetase	8	1
Clique25			7	0
	COG0039	Malate/lactate dehydrogenases	8	4
	COG0190	5,10-methylene-tetrahydrofolate dehydrogenase/Methenyl tetrahydrofolate cyclohydrolase	8	5
	COG0281	Malic enzyme	7	5
	COG0657	Esterase/lipase	8	2
	COG2759	Formyltetrahydrofolate synthetase	8	1
Clique26			7	0
	COG0039	Malate/lactate dehydrogenases	8	4
	COG0112	Glycine/serine hydroxymethyltransferase	8	5
	COG0190	5,10-methylene-tetrahydrofolate dehydrogenase/Methenyl tetrahydrofolate cyclohydrolase	8	5
	COG0446	Uncharacterized NAD(FAD)-dependent dehydrogenases	8	5
	COG0665	Glycine/D-amino acid oxidases (deaminating)	7	5
	COG2759	Formyltetrahydrofolate synthetase	8	1
Clique27			7	0
	COG0039	Malate/lactate dehydrogenases	8	4
	COG0112	Glycine/serine hydroxymethyltransferase	8	5
	COG0190	5,10-methylene-tetrahydrofolate dehydrogenase/Methenyl tetrahydrofolate cyclohydrolase	8	5
	COG1052	Lactate dehydrogenase and related dehydrogenases	7	5
	COG2759	Formyltetrahydrofolate synthetase	8	1
Clique28			7	0
	COG0039	Malate/lactate dehydrogenases	8	4
	COG0190	5,10-methylene-tetrahydrofolate dehydrogenase/Methenyl tetrahydrofolate cyclohydrolase	8	5
	COG0657	Esterase/lipase	8	2
	COG1052	Lactate dehydrogenase and related dehydrogenases	7	5
	COG2759	Formyltetrahydrofolate synthetase	8	1
Clique29			7	0
	COG0039	Malate/lactate dehydrogenases	8	4
	COG0090	Ribosomal protein L2	7	5
	COG0112	Glycine/serine hydroxymethyltransferase	8	5
	COG0190	5,10-methylene-tetrahydrofolate dehydrogenase/Methenyl tetrahydrofolate cyclohydrolase	8	5
	COG2759	Formyltetrahydrofolate synthetase	8	1
Clique30			8	0
	COG0039	Malate/lactate dehydrogenases	8	4
	COG0112	Glycine/serine hydroxymethyltransferase	8	5
	COG0190	5,10-methylene-tetrahydrofolate dehydrogenase/Methenyl tetrahydrofolate cyclohydrolase	8	5
	COG0446	Uncharacterized NAD(FAD)-dependent dehydrogenases	8	5
	COG2759	Formyltetrahydrofolate synthetase	8	1
Clique31			7	0
	COG0258	5'-3' exonuclease (including N-terminal domain of PolI)	8	5
	COG0469	Pyruvate kinase	8	5
	COG0563	Adenylate kinase and related kinases	8	5
	COG0592	DNA polymerase sliding clamp subunit (PCNA homolog)	8	5
	COG0749	DNA polymerase I - 3'-5' exonuclease and polymerase domains	8	5
	COG0847	DNA polymerase III, epsilon subunit and related 3'-5' exonucleases	7	4
	COG1328	Oxygen-sensitive ribonucleoside-triphosphate reductase	8	1
	COG1466	DNA polymerase III, delta subunit	8	5
	COG2176	DNA polymerase III, alpha subunit (gram-positive type)	8	5
	COG2812	DNA polymerase III, gamma/tau subunits	8	5
Clique32			7	0
	COG0258	5'-3' exonuclease (including N-terminal domain of PolI)	8	5
	COG0322	Nuclease subunit of the excinuclease complex	8	5
	COG0469	Pyruvate kinase	8	5
	COG0592	DNA polymerase sliding clamp subunit (PCNA homolog)	8	5
	COG0749	DNA polymerase I - 3'-5' exonuclease and polymerase domains	8	5
	COG0847	DNA polymerase III, epsilon subunit and related 3'-5' exonucleases	7	4
	COG1328	Oxygen-sensitive ribonucleoside-triphosphate reductase	8	1
	COG1466	DNA polymerase III, delta subunit	8	5
	COG2176	DNA polymerase III, alpha subunit (gram-positive type)	8	5
	COG2812	DNA polymerase III, gamma/tau subunits	8	5
Clique33			8	0
	COG0317	Guanosine polyphosphate pyrophosphohydrolases/synthetases	8	5
	COG0469	Pyruvate kinase	8	5
	COG0602	Organic radical activating enzymes	8	4
	COG1328	Oxygen-sensitive ribonucleoside-triphosphate reductase	8	1
Clique34			7	0
	COG0105	Nucleoside diphosphate kinase	7	4
	COG0258	5'-3' exonuclease (including N-terminal domain of PolI)	8	5
	COG0322	Nuclease subunit of the excinuclease complex	8	5
	COG0469	Pyruvate kinase	8	5
	COG0592	DNA polymerase sliding clamp subunit (PCNA homolog)	8	5
	COG0749	DNA polymerase I - 3'-5' exonuclease and polymerase domains	8	5
	COG1328	Oxygen-sensitive ribonucleoside-triphosphate reductase	8	1
	COG1466	DNA polymerase III, delta subunit	8	5
	COG2176	DNA polymerase III, alpha subunit (gram-positive type)	8	5
	COG2812	DNA polymerase III, gamma/tau subunits	8	5
Clique35			7	0
	COG0105	Nucleoside diphosphate kinase	7	4
	COG0127	Xanthosine triphosphate pyrophosphatase	8	5
	COG0469	Pyruvate kinase	8	5
	COG0563	Adenylate kinase and related kinases	8	5
	COG1328	Oxygen-sensitive ribonucleoside-triphosphate reductase	8	1
	COG1466	DNA polymerase III, delta subunit	8	5
Clique36			7	0
	COG0105	Nucleoside diphosphate kinase	7	4
	COG0258	5'-3' exonuclease (including N-terminal domain of PolI)	8	5
	COG0469	Pyruvate kinase	8	5
	COG0563	Adenylate kinase and related kinases	8	5
	COG0592	DNA polymerase sliding clamp subunit (PCNA homolog)	8	5
	COG0749	DNA polymerase I - 3'-5' exonuclease and polymerase domains	8	5
	COG1328	Oxygen-sensitive ribonucleoside-triphosphate reductase	8	1
	COG1466	DNA polymerase III, delta subunit	8	5
	COG2176	DNA polymerase III, alpha subunit (gram-positive type)	8	5
	COG2812	DNA polymerase III, gamma/tau subunits	8	5
Clique37			7	0
	COG0105	Nucleoside diphosphate kinase	7	4
	COG0590	Cytosine/adenosine deaminases	8	5
	COG0756	dUTPase	8	3
	COG1328	Oxygen-sensitive ribonucleoside-triphosphate reductase	8	1
Clique38			7	0
	COG0105	Nucleoside diphosphate kinase	7	4
	COG0563	Adenylate kinase and related kinases	8	5
	COG0592	DNA polymerase sliding clamp subunit (PCNA homolog)	8	5
	COG0756	dUTPase	8	3
	COG1328	Oxygen-sensitive ribonucleoside-triphosphate reductase	8	1
Clique39			7	0
	COG0085	DNA-directed RNA polymerase, beta subunit/140 kD subunit	8	5
	COG0086	DNA-directed RNA polymerase, beta' subunit/160 kD subunit	8	5
	COG0105	Nucleoside diphosphate kinase	7	4
	COG0202	DNA-directed RNA polymerase, alpha subunit/40 kD subunit	8	5
	COG0504	CTP synthase (UTP-ammonia lyase)	8	5
	COG0537	Diadenosine tetraphosphate (Ap4A) hydrolase and other HIT family hydrolases	8	5
	COG1328	Oxygen-sensitive ribonucleoside-triphosphate reductase	8	1
	COG1758	DNA-directed RNA polymerase, subunit K/omega	8	4
Clique40			7	0
	COG0085	DNA-directed RNA polymerase, beta subunit/140 kD subunit	8	5
	COG0086	DNA-directed RNA polymerase, beta' subunit/160 kD subunit	8	5
	COG0105	Nucleoside diphosphate kinase	7	4
	COG0127	Xanthosine triphosphate pyrophosphatase	8	5
	COG0202	DNA-directed RNA polymerase, alpha subunit/40 kD subunit	8	5
	COG0504	CTP synthase (UTP-ammonia lyase)	8	5
	COG0563	Adenylate kinase and related kinases	8	5
	COG1328	Oxygen-sensitive ribonucleoside-triphosphate reductase	8	1
	COG1758	DNA-directed RNA polymerase, subunit K/omega	8	4
Clique41			8	0
	COG0085	DNA-directed RNA polymerase, beta subunit/140 kD subunit	8	5
	COG0086	DNA-directed RNA polymerase, beta' subunit/160 kD subunit	8	5
	COG0202	DNA-directed RNA polymerase, alpha subunit/40 kD subunit	8	5
	COG0504	CTP synthase (UTP-ammonia lyase)	8	5
	COG0537	Diadenosine tetraphosphate (Ap4A) hydrolase and other HIT family hydrolases	8	5
	COG1328	Oxygen-sensitive ribonucleoside-triphosphate reductase	8	1
	COG1758	DNA-directed RNA polymerase, subunit K/omega	8	4
Clique42			8	0
	COG0085	DNA-directed RNA polymerase, beta subunit/140 kD subunit	8	5
	COG0086	DNA-directed RNA polymerase, beta' subunit/160 kD subunit	8	5
	COG0127	Xanthosine triphosphate pyrophosphatase	8	5
	COG0202	DNA-directed RNA polymerase, alpha subunit/40 kD subunit	8	5
	COG0504	CTP synthase (UTP-ammonia lyase)	8	5
	COG0563	Adenylate kinase and related kinases	8	5
	COG1328	Oxygen-sensitive ribonucleoside-triphosphate reductase	8	1
	COG1758	DNA-directed RNA polymerase, subunit K/omega	8	4
Clique43			7	0
	COG0085	DNA-directed RNA polymerase, beta subunit/140 kD subunit	8	5
	COG0086	DNA-directed RNA polymerase, beta' subunit/160 kD subunit	8	5
	COG0105	Nucleoside diphosphate kinase	7	4
	COG0202	DNA-directed RNA polymerase, alpha subunit/40 kD subunit	8	5
	COG0258	5'-3' exonuclease (including N-terminal domain of PolI)	8	5
	COG0469	Pyruvate kinase	8	5
	COG0563	Adenylate kinase and related kinases	8	5
	COG1328	Oxygen-sensitive ribonucleoside-triphosphate reductase	8	1
	COG1758	DNA-directed RNA polymerase, subunit K/omega	8	4
Clique44			8	0
	COG0085	DNA-directed RNA polymerase, beta subunit/140 kD subunit	8	5
	COG0086	DNA-directed RNA polymerase, beta' subunit/160 kD subunit	8	5
	COG0202	DNA-directed RNA polymerase, alpha subunit/40 kD subunit	8	5
	COG0258	5'-3' exonuclease (including N-terminal domain of PolI)	8	5
	COG0469	Pyruvate kinase	8	5
	COG0563	Adenylate kinase and related kinases	8	5
	COG1328	Oxygen-sensitive ribonucleoside-triphosphate reductase	8	1
	COG1758	DNA-directed RNA polymerase, subunit K/omega	8	4
Clique45			8	0
	COG0085	DNA-directed RNA polymerase, beta subunit/140 kD subunit	8	5
	COG0086	DNA-directed RNA polymerase, beta' subunit/160 kD subunit	8	5
	COG0202	DNA-directed RNA polymerase, alpha subunit/40 kD subunit	8	5
	COG0317	Guanosine polyphosphate pyrophosphohydrolases/synthetases	8	5
	COG0469	Pyruvate kinase	8	5
	COG0537	Diadenosine tetraphosphate (Ap4A) hydrolase and other HIT family hydrolases	8	5
	COG1328	Oxygen-sensitive ribonucleoside-triphosphate reductase	8	1
	COG1758	DNA-directed RNA polymerase, subunit K/omega	8	4
	COG2357	Uncharacterized protein conserved in bacteria	8	4
Clique46			7	0
	COG0085	DNA-directed RNA polymerase, beta subunit/140 kD subunit	8	5
	COG0086	DNA-directed RNA polymerase, beta' subunit/160 kD subunit	8	5
	COG0105	Nucleoside diphosphate kinase	7	4
	COG0202	DNA-directed RNA polymerase, alpha subunit/40 kD subunit	8	5
	COG0317	Guanosine polyphosphate pyrophosphohydrolases/synthetases	8	5
	COG0469	Pyruvate kinase	8	5
	COG0537	Diadenosine tetraphosphate (Ap4A) hydrolase and other HIT family hydrolases	8	5
	COG1328	Oxygen-sensitive ribonucleoside-triphosphate reductase	8	1
	COG1758	DNA-directed RNA polymerase, subunit K/omega	8	4
	COG2357	Uncharacterized protein conserved in bacteria	8	4
Clique47			8	0
	COG0085	DNA-directed RNA polymerase, beta subunit/140 kD subunit	8	5
	COG0086	DNA-directed RNA polymerase, beta' subunit/160 kD subunit	8	5
	COG0202	DNA-directed RNA polymerase, alpha subunit/40 kD subunit	8	5
	COG0317	Guanosine polyphosphate pyrophosphohydrolases/synthetases	8	5
	COG0469	Pyruvate kinase	8	5
	COG0563	Adenylate kinase and related kinases	8	5
	COG1328	Oxygen-sensitive ribonucleoside-triphosphate reductase	8	1
	COG1758	DNA-directed RNA polymerase, subunit K/omega	8	4
	COG2357	Uncharacterized protein conserved in bacteria	8	4
Clique48			7	0
	COG0085	DNA-directed RNA polymerase, beta subunit/140 kD subunit	8	5
	COG0086	DNA-directed RNA polymerase, beta' subunit/160 kD subunit	8	5
	COG0105	Nucleoside diphosphate kinase	7	4
	COG0202	DNA-directed RNA polymerase, alpha subunit/40 kD subunit	8	5
	COG0317	Guanosine polyphosphate pyrophosphohydrolases/synthetases	8	5
	COG0469	Pyruvate kinase	8	5
	COG0563	Adenylate kinase and related kinases	8	5
	COG1328	Oxygen-sensitive ribonucleoside-triphosphate reductase	8	1
	COG1758	DNA-directed RNA polymerase, subunit K/omega	8	4
	COG2357	Uncharacterized protein conserved in bacteria	8	4
Clique49			8	0
	COG0085	DNA-directed RNA polymerase, beta subunit/140 kD subunit	8	5
	COG0086	DNA-directed RNA polymerase, beta' subunit/160 kD subunit	8	5
	COG0127	Xanthosine triphosphate pyrophosphatase	8	5
	COG0202	DNA-directed RNA polymerase, alpha subunit/40 kD subunit	8	5
	COG0317	Guanosine polyphosphate pyrophosphohydrolases/synthetases	8	5
	COG0469	Pyruvate kinase	8	5
	COG0563	Adenylate kinase and related kinases	8	5
	COG1328	Oxygen-sensitive ribonucleoside-triphosphate reductase	8	1
	COG1758	DNA-directed RNA polymerase, subunit K/omega	8	4
Clique50			7	0
	COG0085	DNA-directed RNA polymerase, beta subunit/140 kD subunit	8	5
	COG0086	DNA-directed RNA polymerase, beta' subunit/160 kD subunit	8	5
	COG0105	Nucleoside diphosphate kinase	7	4
	COG0127	Xanthosine triphosphate pyrophosphatase	8	5
	COG0202	DNA-directed RNA polymerase, alpha subunit/40 kD subunit	8	5
	COG0317	Guanosine polyphosphate pyrophosphohydrolases/synthetases	8	5
	COG0469	Pyruvate kinase	8	5
	COG0563	Adenylate kinase and related kinases	8	5
	COG1328	Oxygen-sensitive ribonucleoside-triphosphate reductase	8	1
	COG1758	DNA-directed RNA polymerase, subunit K/omega	8	4
Clique51			7	0
	COG0174	Glutamine synthetase	7	5
	COG0442	Prolyl-tRNA synthetase	8	5
	COG0833	Amino acid transporters	8	0
Clique52			7	0
	COG0014	Gamma-glutamyl phosphate reductase	7	5
	COG0345	Pyrroline-5-carboxylate reductase	8	5
	COG0442	Prolyl-tRNA synthetase	8	5
	COG0833	Amino acid transporters	8	0
Clique53			8	0
	COG0345	Pyrroline-5-carboxylate reductase	8	5
	COG0442	Prolyl-tRNA synthetase	8	5
	COG0833	Amino acid transporters	8	0
Clique54			8	0
	COG0284	Orotidine-5'-phosphate decarboxylase	8	5
	COG0833	Amino acid transporters	8	0
Clique55			8	0
	COG0531	Amino acid transporters	8	4
	COG0833	Amino acid transporters	8	0
Clique56			8	0
	COG0194	Guanylate kinase	8	5
	COG0516	IMP dehydrogenase/GMP reductase	8	5
	COG0517	FOG: CBS domain	8	5
	COG3442	Predicted glutamine amidotransferase	8	0
Clique57			8	0
	COG0474	Cation transport ATPase	8	4
	COG0598	Mg2+ and Co2+ transporters	8	0
Clique58			7	0
	COG0039	Malate/lactate dehydrogenases	8	4
	COG0090	Ribosomal protein L2	7	5
	COG0190	5,10-methylene-tetrahydrofolate dehydrogenase/Methenyl tetrahydrofolate cyclohydrolase	8	5
	COG0244	Ribosomal protein L10	8	5
	COG0443	Molecular chaperone	8	5
	COG2759	Formyltetrahydrofolate synthetase	8	1
Clique59			8	0
	COG0190	5,10-methylene-tetrahydrofolate dehydrogenase/Methenyl tetrahydrofolate cyclohydrolase	8	5
	COG0262	Dihydrofolate reductase	8	4
	COG0443	Molecular chaperone	8	5
	COG0452	Phosphopantothenoylcysteine synthetase/decarboxylase	8	5
	COG2759	Formyltetrahydrofolate synthetase	8	1
Clique60			8	0
	COG0138	AICAR transformylase/IMP cyclohydrolase PurH (only IMP cyclohydrolase domain in Aful)	8	5
	COG0190	5,10-methylene-tetrahydrofolate dehydrogenase/Methenyl tetrahydrofolate cyclohydrolase	8	5
	COG0262	Dihydrofolate reductase	8	4
	COG0443	Molecular chaperone	8	5
	COG0446	Uncharacterized NAD(FAD)-dependent dehydrogenases	8	5
	COG2759	Formyltetrahydrofolate synthetase	8	1
Clique61			8	0
	COG0039	Malate/lactate dehydrogenases	8	4
	COG0190	5,10-methylene-tetrahydrofolate dehydrogenase/Methenyl tetrahydrofolate cyclohydrolase	8	5
	COG0443	Molecular chaperone	8	5
	COG0657	Esterase/lipase	8	2
	COG2759	Formyltetrahydrofolate synthetase	8	1
Clique62			8	0
	COG0039	Malate/lactate dehydrogenases	8	4
	COG0190	5,10-methylene-tetrahydrofolate dehydrogenase/Methenyl tetrahydrofolate cyclohydrolase	8	5
	COG0443	Molecular chaperone	8	5
	COG0446	Uncharacterized NAD(FAD)-dependent dehydrogenases	8	5
	COG2759	Formyltetrahydrofolate synthetase	8	1
Clique63			8	0
	COG0039	Malate/lactate dehydrogenases	8	4
	COG0190	5,10-methylene-tetrahydrofolate dehydrogenase/Methenyl tetrahydrofolate cyclohydrolase	8	5
	COG0244	Ribosomal protein L10	8	5
	COG0443	Molecular chaperone	8	5
	COG2759	Formyltetrahydrofolate synthetase	8	1
Clique64			7	0
	COG0028	Thiamine pyrophosphate-requiring enzymes [acetolactate synthase, pyruvate dehydrogenase (cytochrome), glyoxylate carboligase, phosphonopyruvate decarboxylase	7	5
	COG0443	Molecular chaperone	8	5
	COG0833	Amino acid transporters	8	0
Clique65			8	0
	COG0443	Molecular chaperone	8	5
	COG0484	DnaJ-class molecular chaperone with C-terminal Zn finger domain	8	5
	COG0833	Amino acid transporters	8	0
Clique66			8	0
	COG0443	Molecular chaperone	8	5
	COG0474	Cation transport ATPase	8	4
	COG0833	Amino acid transporters	8	0
Clique67			8	0
	COG0190	5,10-methylene-tetrahydrofolate dehydrogenase/Methenyl tetrahydrofolate cyclohydrolase	8	5
	COG0443	Molecular chaperone	8	5
	COG0833	Amino acid transporters	8	0
	COG2759	Formyltetrahydrofolate synthetase	8	1
Clique68			8	0
	COG0366	Glycosidases	8	4
	COG3757	Lyzozyme M1 (1,4-beta-N-acetylmuramidase)	8	0
Clique69			7	0
	COG0248	Exopolyphosphatase	7	3
	COG0474	Cation transport ATPase	8	4
	COG1227	Inorganic pyrophosphatase/exopolyphosphatase	8	3
	COG2217	Cation transport ATPase	8	5
Clique70			7	0
	COG0165	Argininosuccinate lyase	7	5
	COG0833	Amino acid transporters	8	0
Clique71			7	0
	COG0105	Nucleoside diphosphate kinase	7	4
	COG0695	Glutaredoxin and related proteins	8	2
	COG0760	Parvulin-like peptidyl-prolyl isomerase	8	5
	COG1358	Ribosomal protein HS6-type (S12/L30/L7a)	8	4
