# Supplementary material for: Efficient α, β-motif finder for identification of phenotype-related functional modules
Source: BMC Bioinformatics. 2011 Nov 11;12:440. doi: 10.1186/1471-2105-12-440 (PMC3287386; doi:10.1186/1471-2105-12-440)
Supplement: Additional file 7 — Aerobic respiration phenotype results. The (α, β)-cliques enumerated for the aerobic respiration phenotype. [file 1471-2105-12-440-S7.TXT]

Clique ID	COG ID	COG Name	# of PE Orgs	# of PNE Orgs
Clique1			33	0
	COG2224	Isocitrate lyase	33	0
	COG2225	Malate synthase	35	1
Clique2			28	0
	COG1020	Non-ribosomal peptide synthetase modules and related proteins	34	4
	COG3319	Thioesterase domains of type I polyketide synthases or non-ribosomal peptide synthetases	28	0
Clique3			26	0
	COG3000	Sterol desaturase	27	0
Clique4			25	0
	COG0654	2-polyprenyl-6-methoxyphenol hydroxylase and related FAD-dependent oxidoreductases	48	1
	COG3000	Sterol desaturase	27	0
Clique5			25	0
	COG0630	Type IV secretory pathway, VirB11 components, and related ATPases involved in archaeal flagella biosynthesis	27	9
	COG3451	Type IV secretory pathway, VirB4 components	29	7
Clique6			26	0
	COG1845	Heme/copper-type cytochrome/quinol oxidase, subunit 3	59	2
	COG3125	Heme/copper-type cytochrome/quinol oxidase, subunit 4	26	0
Clique7			33	1
	COG1020	Non-ribosomal peptide synthetase modules and related proteins	34	4
Clique8			44	1
	COG0654	2-polyprenyl-6-methoxyphenol hydroxylase and related FAD-dependent oxidoreductases	48	1
Clique9			38	1
	COG0654	2-polyprenyl-6-methoxyphenol hydroxylase and related FAD-dependent oxidoreductases	48	1
	COG2227	2-polyprenyl-3-methyl-5-hydroxy-6-metoxy-1,4-benzoquinol methylase	39	3
Clique10			42	1
	COG0723	Rieske Fe-S protein	59	7
	COG2857	Cytochrome c1	44	2
Clique11			41	1
	COG0723	Rieske Fe-S protein	59	7
	COG1290	Cytochrome b subunit of the bc complex	59	3
	COG2857	Cytochrome c1	44	2
Clique12			46	1
	COG0479	Succinate dehydrogenase/fumarate reductase, Fe-S protein subunit	64	16
	COG1053	Succinate dehydrogenase/fumarate reductase, flavoprotein subunit	64	21
	COG2009	Succinate dehydrogenase/fumarate reductase, cytochrome b subunit	56	2
	COG2142	Succinate dehydrogenase, hydrophobic anchor subunit	46	1
Clique13			31	1
	COG0175	3'-phosphoadenosine 5'-phosphosulfate sulfotransferase (PAPS reductase)/FAD synthetase and related enzymes	45	15
	COG0369	Sulfite reductase, alpha subunit (flavoprotein)	31	1
Clique14			30	1
	COG0155	Sulfite reductase, beta subunit (hemoprotein)	45	5
	COG0175	3'-phosphoadenosine 5'-phosphosulfate sulfotransferase (PAPS reductase)/FAD synthetase and related enzymes	45	15
	COG0369	Sulfite reductase, alpha subunit (flavoprotein)	31	1
Clique15			54	1
	COG0109	Polyprenyltransferase (cytochrome oxidase assembly factor)	60	4
	COG1612	Uncharacterized protein required for cytochrome oxidase assembly	54	1
Clique16			39	1
	COG0612	Predicted Zn-dependent peptidases	57	17
	COG0723	Rieske Fe-S protein	59	7
	COG2857	Cytochrome c1	44	2
Clique17			38	1
	COG0612	Predicted Zn-dependent peptidases	57	17
	COG0723	Rieske Fe-S protein	59	7
	COG1290	Cytochrome b subunit of the bc complex	59	3
	COG2857	Cytochrome c1	44	2
Clique18			44	2
	COG2857	Cytochrome c1	44	2
Clique19			56	2
	COG0479	Succinate dehydrogenase/fumarate reductase, Fe-S protein subunit	64	16
	COG1053	Succinate dehydrogenase/fumarate reductase, flavoprotein subunit	64	21
	COG2009	Succinate dehydrogenase/fumarate reductase, cytochrome b subunit	56	2
Clique20			33	2
	COG0316	Uncharacterized conserved protein	58	5
	COG0633	Ferredoxin	34	2
Clique21			35	2
	COG0271	Stress-induced morphogen (activity unknown)	35	2
	COG0278	Glutaredoxin-related protein	38	2
Clique22			44	2
	COG0142	Geranylgeranyl pyrophosphate synthase	67	31
	COG1562	Phytoene/squalene synthetase	44	2
Clique23			46	2
	COG1622	Heme/copper-type cytochrome/quinol oxidases, subunit 2	60	4
	COG1999	Uncharacterized protein SCO1/SenC/PrrC, involved in biogenesis of respiratory and photosynthetic systems	49	2
Clique24			53	2
	COG0843	Heme/copper-type cytochrome/quinol oxidases, subunit 1	60	3
	COG1290	Cytochrome b subunit of the bc complex	59	3
Clique25			59	2
	COG0109	Polyprenyltransferase (cytochrome oxidase assembly factor)	60	4
	COG0843	Heme/copper-type cytochrome/quinol oxidases, subunit 1	60	3
	COG1622	Heme/copper-type cytochrome/quinol oxidases, subunit 2	60	4
	COG1845	Heme/copper-type cytochrome/quinol oxidase, subunit 3	59	2
Clique26			41	2
	COG0612	Predicted Zn-dependent peptidases	57	17
	COG2857	Cytochrome c1	44	2
Clique27			59	3
	COG1290	Cytochrome b subunit of the bc complex	59	3
Clique28			58	3
	COG0723	Rieske Fe-S protein	59	7
	COG1290	Cytochrome b subunit of the bc complex	59	3
Clique29			40	3
	COG4770	Acetyl/propionyl-CoA carboxylase, alpha subunit	41	3
	COG4799	Acetyl-CoA carboxylase, carboxyltransferase component (subunits alpha and beta)	49	15
Clique30			46	3
	COG0236	Acyl carrier protein	61	21
	COG0377	NADH:ubiquinone oxidoreductase 20 kD subunit and related Fe-S oxidoreductases	58	14
	COG0649	NADH:ubiquinone oxidoreductase 49 kD subunit 7	58	14
	COG0838	NADH:ubiquinone oxidoreductase subunit 3 (chain A)	58	9
	COG0852	NADH:ubiquinone oxidoreductase 27 kD subunit	58	14
	COG1005	NADH:ubiquinone oxidoreductase subunit 1 (chain H)	58	10
	COG1143	Formate hydrogenlyase subunit 6/NADH:ubiquinone oxidoreductase 23 kD subunit (chain I)	58	19
	COG1905	NADH:ubiquinone oxidoreductase 24 kD subunit	47	8
Clique31			43	3
	COG0155	Sulfite reductase, beta subunit (hemoprotein)	45	5
	COG0175	3'-phosphoadenosine 5'-phosphosulfate sulfotransferase (PAPS reductase)/FAD synthetase and related enzymes	45	15
Clique32			46	3
	COG1622	Heme/copper-type cytochrome/quinol oxidases, subunit 2	60	4
	COG2010	Cytochrome c, mono- and diheme variants	51	4
Clique33			55	3
	COG0706	Preprotein translocase subunit YidC	63	22
	COG1622	Heme/copper-type cytochrome/quinol oxidases, subunit 2	60	4
Clique34			60	3
	COG0109	Polyprenyltransferase (cytochrome oxidase assembly factor)	60	4
	COG0843	Heme/copper-type cytochrome/quinol oxidases, subunit 1	60	3
	COG1622	Heme/copper-type cytochrome/quinol oxidases, subunit 2	60	4
Clique35			49	3
	COG0612	Predicted Zn-dependent peptidases	57	17
	COG1290	Cytochrome b subunit of the bc complex	59	3
Clique36			48	3
	COG0612	Predicted Zn-dependent peptidases	57	17
	COG0723	Rieske Fe-S protein	59	7
	COG1290	Cytochrome b subunit of the bc complex	59	3
Clique37			41	3
	COG0508	Pyruvate/2-oxoglutarate dehydrogenase complex, dihydrolipoamide acyltransferase (E2) component, and related enzymes	62	10
	COG2609	Pyruvate dehydrogenase complex, dehydrogenase (E1) component	41	3
Clique38			54	3
	COG0372	Citrate synthase	64	16
	COG0508	Pyruvate/2-oxoglutarate dehydrogenase complex, dihydrolipoamide acyltransferase (E2) component, and related enzymes	62	10
	COG0567	2-oxoglutarate dehydrogenase complex, dehydrogenase (E1) component, and related enzymes	54	4
Clique39			53	3
	COG0045	Succinyl-CoA synthetase, beta subunit	60	14
	COG0074	Succinyl-CoA synthetase, alpha subunit	60	14
	COG0372	Citrate synthase	64	16
	COG0508	Pyruvate/2-oxoglutarate dehydrogenase complex, dihydrolipoamide acyltransferase (E2) component, and related enzymes	62	10
	COG0567	2-oxoglutarate dehydrogenase complex, dehydrogenase (E1) component, and related enzymes	54	4
Clique40			45	4
	COG0554	Glycerol kinase	49	16
	COG0578	Glycerol-3-phosphate dehydrogenase	47	5
Clique41			39	4
	COG0446	Uncharacterized NAD(FAD)-dependent dehydrogenases	52	30
	COG2146	Ferredoxin subunits of nitrite reductase and ring-hydroxylating dioxygenases	43	4
Clique42			47	4
	COG0377	NADH:ubiquinone oxidoreductase 20 kD subunit and related Fe-S oxidoreductases	58	14
	COG0649	NADH:ubiquinone oxidoreductase 49 kD subunit 7	58	14
	COG0838	NADH:ubiquinone oxidoreductase subunit 3 (chain A)	58	9
	COG0852	NADH:ubiquinone oxidoreductase 27 kD subunit	58	14
	COG1005	NADH:ubiquinone oxidoreductase subunit 1 (chain H)	58	10
	COG1143	Formate hydrogenlyase subunit 6/NADH:ubiquinone oxidoreductase 23 kD subunit (chain I)	58	19
	COG1905	NADH:ubiquinone oxidoreductase 24 kD subunit	47	8
Clique43			46	4
	COG0236	Acyl carrier protein	61	21
	COG0377	NADH:ubiquinone oxidoreductase 20 kD subunit and related Fe-S oxidoreductases	58	14
	COG0649	NADH:ubiquinone oxidoreductase 49 kD subunit 7	58	14
	COG0852	NADH:ubiquinone oxidoreductase 27 kD subunit	58	14
	COG1005	NADH:ubiquinone oxidoreductase subunit 1 (chain H)	58	10
	COG1143	Formate hydrogenlyase subunit 6/NADH:ubiquinone oxidoreductase 23 kD subunit (chain I)	58	19
	COG1905	NADH:ubiquinone oxidoreductase 24 kD subunit	47	8
Clique44			60	4
	COG0109	Polyprenyltransferase (cytochrome oxidase assembly factor)	60	4
	COG1622	Heme/copper-type cytochrome/quinol oxidases, subunit 2	60	4
Clique45			54	4
	COG0508	Pyruvate/2-oxoglutarate dehydrogenase complex, dihydrolipoamide acyltransferase (E2) component, and related enzymes	62	10
	COG0567	2-oxoglutarate dehydrogenase complex, dehydrogenase (E1) component, and related enzymes	54	4
	COG1249	Pyruvate/2-oxoglutarate dehydrogenase complex, dihydrolipoamide dehydrogenase (E3) component, and related enzymes	64	26
Clique46			48	5
	COG0805	Sec-independent protein secretion pathway component TatC	66	15
	COG1826	Sec-independent protein secretion pathway components	48	6
Clique47			52	5
	COG0661	Predicted unusual protein kinase	53	12
	COG2226	Methylase involved in ubiquinone/menaquinone biosynthesis	64	14
Clique48			59	5
	COG0723	Rieske Fe-S protein	59	7
Clique49			47	5
	COG0542	ATPases with chaperone activity, ATP-binding subunit	62	23
	COG2127	Uncharacterized conserved protein	47	5
Clique50			47	5
	COG0377	NADH:ubiquinone oxidoreductase 20 kD subunit and related Fe-S oxidoreductases	58	14
	COG0649	NADH:ubiquinone oxidoreductase 49 kD subunit 7	58	14
	COG0852	NADH:ubiquinone oxidoreductase 27 kD subunit	58	14
	COG1005	NADH:ubiquinone oxidoreductase subunit 1 (chain H)	58	10
	COG1143	Formate hydrogenlyase subunit 6/NADH:ubiquinone oxidoreductase 23 kD subunit (chain I)	58	19
	COG1905	NADH:ubiquinone oxidoreductase 24 kD subunit	47	8
Clique51			46	5
	COG0236	Acyl carrier protein	61	21
	COG0377	NADH:ubiquinone oxidoreductase 20 kD subunit and related Fe-S oxidoreductases	58	14
	COG0649	NADH:ubiquinone oxidoreductase 49 kD subunit 7	58	14
	COG0852	NADH:ubiquinone oxidoreductase 27 kD subunit	58	14
	COG1034	NADH dehydrogenase/NADH:ubiquinone oxidoreductase 75 kD subunit (chain G)	50	9
	COG1143	Formate hydrogenlyase subunit 6/NADH:ubiquinone oxidoreductase 23 kD subunit (chain I)	58	19
	COG1894	NADH:ubiquinone oxidoreductase, NADH-binding (51 kD) subunit	48	10
	COG1905	NADH:ubiquinone oxidoreductase 24 kD subunit	47	8
Clique52			49	5
	COG0236	Acyl carrier protein	61	21
	COG0377	NADH:ubiquinone oxidoreductase 20 kD subunit and related Fe-S oxidoreductases	58	14
	COG0649	NADH:ubiquinone oxidoreductase 49 kD subunit 7	58	14
	COG0852	NADH:ubiquinone oxidoreductase 27 kD subunit	58	14
	COG1034	NADH dehydrogenase/NADH:ubiquinone oxidoreductase 75 kD subunit (chain G)	50	9
	COG1143	Formate hydrogenlyase subunit 6/NADH:ubiquinone oxidoreductase 23 kD subunit (chain I)	58	19
Clique53			59	5
	COG0276	Protoheme ferro-lyase (ferrochelatase)	59	8
	COG0407	Uroporphyrinogen-III decarboxylase	60	10
Clique54			44	5
	COG0155	Sulfite reductase, beta subunit (hemoprotein)	45	5
Clique55			49	5
	COG0612	Predicted Zn-dependent peptidases	57	17
	COG0723	Rieske Fe-S protein	59	7
Clique56			54	5
	COG0026	Phosphoribosylaminoimidazole carboxylase (NCAIR synthetase)	58	8
	COG0041	Phosphoribosylcarboxyaminoimidazole (NCAIR) mutase	60	31
	COG0151	Phosphoribosylamine-glycine ligase	62	30
	COG0299	Folate-dependent phosphoribosylglycinamide formyltransferase PurN	56	21
Clique57			55	6
	COG0404	Glycine cleavage system T protein (aminomethyltransferase)	57	13
	COG0665	Glycine/D-amino acid oxidases (deaminating)	60	15
Clique58			48	6
	COG0377	NADH:ubiquinone oxidoreductase 20 kD subunit and related Fe-S oxidoreductases	58	14
	COG0649	NADH:ubiquinone oxidoreductase 49 kD subunit 7	58	14
	COG0852	NADH:ubiquinone oxidoreductase 27 kD subunit	58	14
	COG1143	Formate hydrogenlyase subunit 6/NADH:ubiquinone oxidoreductase 23 kD subunit (chain I)	58	19
	COG1894	NADH:ubiquinone oxidoreductase, NADH-binding (51 kD) subunit	48	10
Clique59			47	6
	COG0377	NADH:ubiquinone oxidoreductase 20 kD subunit and related Fe-S oxidoreductases	58	14
	COG0649	NADH:ubiquinone oxidoreductase 49 kD subunit 7	58	14
	COG0852	NADH:ubiquinone oxidoreductase 27 kD subunit	58	14
	COG1034	NADH dehydrogenase/NADH:ubiquinone oxidoreductase 75 kD subunit (chain G)	50	9
	COG1143	Formate hydrogenlyase subunit 6/NADH:ubiquinone oxidoreductase 23 kD subunit (chain I)	58	19
	COG1894	NADH:ubiquinone oxidoreductase, NADH-binding (51 kD) subunit	48	10
	COG1905	NADH:ubiquinone oxidoreductase 24 kD subunit	47	8
Clique60			50	6
	COG0377	NADH:ubiquinone oxidoreductase 20 kD subunit and related Fe-S oxidoreductases	58	14
	COG0649	NADH:ubiquinone oxidoreductase 49 kD subunit 7	58	14
	COG0852	NADH:ubiquinone oxidoreductase 27 kD subunit	58	14
	COG1034	NADH dehydrogenase/NADH:ubiquinone oxidoreductase 75 kD subunit (chain G)	50	9
	COG1143	Formate hydrogenlyase subunit 6/NADH:ubiquinone oxidoreductase 23 kD subunit (chain I)	58	19
Clique61			46	6
	COG0236	Acyl carrier protein	61	21
	COG1034	NADH dehydrogenase/NADH:ubiquinone oxidoreductase 75 kD subunit (chain G)	50	9
	COG1894	NADH:ubiquinone oxidoreductase, NADH-binding (51 kD) subunit	48	10
Clique62			46	6
	COG0236	Acyl carrier protein	61	21
	COG1143	Formate hydrogenlyase subunit 6/NADH:ubiquinone oxidoreductase 23 kD subunit (chain I)	58	19
	COG1894	NADH:ubiquinone oxidoreductase, NADH-binding (51 kD) subunit	48	10
	COG1905	NADH:ubiquinone oxidoreductase 24 kD subunit	47	8
Clique63			49	6
	COG0183	Acetyl-CoA acetyltransferase	52	16
	COG1250	3-hydroxyacyl-CoA dehydrogenase	50	9
Clique64			45	6
	COG0175	3'-phosphoadenosine 5'-phosphosulfate sulfotransferase (PAPS reductase)/FAD synthetase and related enzymes	45	15
Clique65			53	6
	COG0039	Malate/lactate dehydrogenases	58	27
	COG0114	Fumarase	60	6
Clique66			58	6
	COG0045	Succinyl-CoA synthetase, beta subunit	60	14
	COG0074	Succinyl-CoA synthetase, alpha subunit	60	14
	COG0372	Citrate synthase	64	16
	COG0508	Pyruvate/2-oxoglutarate dehydrogenase complex, dihydrolipoamide acyltransferase (E2) component, and related enzymes	62	10
Clique67			47	7
	COG1034	NADH dehydrogenase/NADH:ubiquinone oxidoreductase 75 kD subunit (chain G)	50	9
	COG1894	NADH:ubiquinone oxidoreductase, NADH-binding (51 kD) subunit	48	10
Clique68			55	7
	COG0649	NADH:ubiquinone oxidoreductase 49 kD subunit 7	58	14
	COG0838	NADH:ubiquinone oxidoreductase subunit 3 (chain A)	58	9
	COG0839	NADH:ubiquinone oxidoreductase subunit 6 (chain J)	55	8
	COG0852	NADH:ubiquinone oxidoreductase 27 kD subunit	58	14
	COG1005	NADH:ubiquinone oxidoreductase subunit 1 (chain H)	58	10
	COG1007	NADH:ubiquinone oxidoreductase subunit 2 (chain N)	58	9
Clique69			55	7
	COG0649	NADH:ubiquinone oxidoreductase 49 kD subunit 7	58	14
	COG0713	NADH:ubiquinone oxidoreductase subunit 11 or 4L (chain K)	55	9
	COG0838	NADH:ubiquinone oxidoreductase subunit 3 (chain A)	58	9
	COG1005	NADH:ubiquinone oxidoreductase subunit 1 (chain H)	58	10
	COG1007	NADH:ubiquinone oxidoreductase subunit 2 (chain N)	58	9
	COG1143	Formate hydrogenlyase subunit 6/NADH:ubiquinone oxidoreductase 23 kD subunit (chain I)	58	19
Clique70			54	7
	COG0649	NADH:ubiquinone oxidoreductase 49 kD subunit 7	58	14
	COG0713	NADH:ubiquinone oxidoreductase subunit 11 or 4L (chain K)	55	9
	COG0838	NADH:ubiquinone oxidoreductase subunit 3 (chain A)	58	9
	COG1005	NADH:ubiquinone oxidoreductase subunit 1 (chain H)	58	10
	COG1007	NADH:ubiquinone oxidoreductase subunit 2 (chain N)	58	9
	COG1008	NADH:ubiquinone oxidoreductase subunit 4 (chain M)	56	9
	COG1143	Formate hydrogenlyase subunit 6/NADH:ubiquinone oxidoreductase 23 kD subunit (chain I)	58	19
Clique71			55	7
	COG0649	NADH:ubiquinone oxidoreductase 49 kD subunit 7	58	14
	COG0838	NADH:ubiquinone oxidoreductase subunit 3 (chain A)	58	9
	COG0852	NADH:ubiquinone oxidoreductase 27 kD subunit	58	14
	COG1005	NADH:ubiquinone oxidoreductase subunit 1 (chain H)	58	10
	COG1007	NADH:ubiquinone oxidoreductase subunit 2 (chain N)	58	9
	COG1008	NADH:ubiquinone oxidoreductase subunit 4 (chain M)	56	9
	COG1009	NADH:ubiquinone oxidoreductase subunit 5 (chain L)/Multisubunit Na+/H+ antiporter, MnhA subunit	62	12
	COG1143	Formate hydrogenlyase subunit 6/NADH:ubiquinone oxidoreductase 23 kD subunit (chain I)	58	19
Clique72			55	7
	COG0377	NADH:ubiquinone oxidoreductase 20 kD subunit and related Fe-S oxidoreductases	58	14
	COG0649	NADH:ubiquinone oxidoreductase 49 kD subunit 7	58	14
	COG0838	NADH:ubiquinone oxidoreductase subunit 3 (chain A)	58	9
	COG0852	NADH:ubiquinone oxidoreductase 27 kD subunit	58	14
	COG1005	NADH:ubiquinone oxidoreductase subunit 1 (chain H)	58	10
	COG1007	NADH:ubiquinone oxidoreductase subunit 2 (chain N)	58	9
	COG1008	NADH:ubiquinone oxidoreductase subunit 4 (chain M)	56	9
	COG1143	Formate hydrogenlyase subunit 6/NADH:ubiquinone oxidoreductase 23 kD subunit (chain I)	58	19
Clique73			53	7
	COG0236	Acyl carrier protein	61	21
	COG1008	NADH:ubiquinone oxidoreductase subunit 4 (chain M)	56	9
	COG1009	NADH:ubiquinone oxidoreductase subunit 5 (chain L)/Multisubunit Na+/H+ antiporter, MnhA subunit	62	12
Clique74			52	7
	COG0236	Acyl carrier protein	61	21
	COG0649	NADH:ubiquinone oxidoreductase 49 kD subunit 7	58	14
	COG0838	NADH:ubiquinone oxidoreductase subunit 3 (chain A)	58	9
	COG0852	NADH:ubiquinone oxidoreductase 27 kD subunit	58	14
	COG1005	NADH:ubiquinone oxidoreductase subunit 1 (chain H)	58	10
	COG1008	NADH:ubiquinone oxidoreductase subunit 4 (chain M)	56	9
	COG1009	NADH:ubiquinone oxidoreductase subunit 5 (chain L)/Multisubunit Na+/H+ antiporter, MnhA subunit	62	12
	COG1143	Formate hydrogenlyase subunit 6/NADH:ubiquinone oxidoreductase 23 kD subunit (chain I)	58	19
Clique75			52	7
	COG0236	Acyl carrier protein	61	21
	COG0377	NADH:ubiquinone oxidoreductase 20 kD subunit and related Fe-S oxidoreductases	58	14
	COG0649	NADH:ubiquinone oxidoreductase 49 kD subunit 7	58	14
	COG0838	NADH:ubiquinone oxidoreductase subunit 3 (chain A)	58	9
	COG0852	NADH:ubiquinone oxidoreductase 27 kD subunit	58	14
	COG1005	NADH:ubiquinone oxidoreductase subunit 1 (chain H)	58	10
	COG1008	NADH:ubiquinone oxidoreductase subunit 4 (chain M)	56	9
	COG1143	Formate hydrogenlyase subunit 6/NADH:ubiquinone oxidoreductase 23 kD subunit (chain I)	58	19
Clique76			58	7
	COG0026	Phosphoribosylaminoimidazole carboxylase (NCAIR synthetase)	58	8
	COG0041	Phosphoribosylcarboxyaminoimidazole (NCAIR) mutase	60	31
	COG0046	Phosphoribosylformylglycinamidine (FGAM) synthase, synthetase domain	60	30
	COG0151	Phosphoribosylamine-glycine ligase	62	30
	COG0152	Phosphoribosylaminoimidazolesuccinocarboxamide (SAICAR) synthase	63	30
Clique77			58	7
	COG0026	Phosphoribosylaminoimidazole carboxylase (NCAIR synthetase)	58	8
	COG0041	Phosphoribosylcarboxyaminoimidazole (NCAIR) mutase	60	31
	COG0046	Phosphoribosylformylglycinamidine (FGAM) synthase, synthetase domain	60	30
	COG0047	Phosphoribosylformylglycinamidine (FGAM) synthase, glutamine amidotransferase domain	60	30
	COG0151	Phosphoribosylamine-glycine ligase	62	30
Clique78			56	8
	COG1008	NADH:ubiquinone oxidoreductase subunit 4 (chain M)	56	9
	COG1009	NADH:ubiquinone oxidoreductase subunit 5 (chain L)/Multisubunit Na+/H+ antiporter, MnhA subunit	62	12
Clique79			55	8
	COG0649	NADH:ubiquinone oxidoreductase 49 kD subunit 7	58	14
	COG0838	NADH:ubiquinone oxidoreductase subunit 3 (chain A)	58	9
	COG0839	NADH:ubiquinone oxidoreductase subunit 6 (chain J)	55	8
	COG0852	NADH:ubiquinone oxidoreductase 27 kD subunit	58	14
	COG1005	NADH:ubiquinone oxidoreductase subunit 1 (chain H)	58	10
Clique80			55	8
	COG0649	NADH:ubiquinone oxidoreductase 49 kD subunit 7	58	14
	COG0713	NADH:ubiquinone oxidoreductase subunit 11 or 4L (chain K)	55	9
	COG0838	NADH:ubiquinone oxidoreductase subunit 3 (chain A)	58	9
	COG1005	NADH:ubiquinone oxidoreductase subunit 1 (chain H)	58	10
	COG1143	Formate hydrogenlyase subunit 6/NADH:ubiquinone oxidoreductase 23 kD subunit (chain I)	58	19
Clique81			54	8
	COG0649	NADH:ubiquinone oxidoreductase 49 kD subunit 7	58	14
	COG0713	NADH:ubiquinone oxidoreductase subunit 11 or 4L (chain K)	55	9
	COG0838	NADH:ubiquinone oxidoreductase subunit 3 (chain A)	58	9
	COG1005	NADH:ubiquinone oxidoreductase subunit 1 (chain H)	58	10
	COG1008	NADH:ubiquinone oxidoreductase subunit 4 (chain M)	56	9
	COG1143	Formate hydrogenlyase subunit 6/NADH:ubiquinone oxidoreductase 23 kD subunit (chain I)	58	19
Clique82			55	8
	COG0649	NADH:ubiquinone oxidoreductase 49 kD subunit 7	58	14
	COG0713	NADH:ubiquinone oxidoreductase subunit 11 or 4L (chain K)	55	9
	COG1005	NADH:ubiquinone oxidoreductase subunit 1 (chain H)	58	10
	COG1007	NADH:ubiquinone oxidoreductase subunit 2 (chain N)	58	9
	COG1143	Formate hydrogenlyase subunit 6/NADH:ubiquinone oxidoreductase 23 kD subunit (chain I)	58	19
Clique83			54	8
	COG0649	NADH:ubiquinone oxidoreductase 49 kD subunit 7	58	14
	COG0713	NADH:ubiquinone oxidoreductase subunit 11 or 4L (chain K)	55	9
	COG1005	NADH:ubiquinone oxidoreductase subunit 1 (chain H)	58	10
	COG1007	NADH:ubiquinone oxidoreductase subunit 2 (chain N)	58	9
	COG1008	NADH:ubiquinone oxidoreductase subunit 4 (chain M)	56	9
	COG1143	Formate hydrogenlyase subunit 6/NADH:ubiquinone oxidoreductase 23 kD subunit (chain I)	58	19
Clique84			55	8
	COG0649	NADH:ubiquinone oxidoreductase 49 kD subunit 7	58	14
	COG0838	NADH:ubiquinone oxidoreductase subunit 3 (chain A)	58	9
	COG0852	NADH:ubiquinone oxidoreductase 27 kD subunit	58	14
	COG1005	NADH:ubiquinone oxidoreductase subunit 1 (chain H)	58	10
	COG1008	NADH:ubiquinone oxidoreductase subunit 4 (chain M)	56	9
	COG1009	NADH:ubiquinone oxidoreductase subunit 5 (chain L)/Multisubunit Na+/H+ antiporter, MnhA subunit	62	12
	COG1143	Formate hydrogenlyase subunit 6/NADH:ubiquinone oxidoreductase 23 kD subunit (chain I)	58	19
Clique85			58	8
	COG0649	NADH:ubiquinone oxidoreductase 49 kD subunit 7	58	14
	COG0838	NADH:ubiquinone oxidoreductase subunit 3 (chain A)	58	9
	COG0852	NADH:ubiquinone oxidoreductase 27 kD subunit	58	14
	COG1005	NADH:ubiquinone oxidoreductase subunit 1 (chain H)	58	10
	COG1007	NADH:ubiquinone oxidoreductase subunit 2 (chain N)	58	9
	COG1009	NADH:ubiquinone oxidoreductase subunit 5 (chain L)/Multisubunit Na+/H+ antiporter, MnhA subunit	62	12
	COG1143	Formate hydrogenlyase subunit 6/NADH:ubiquinone oxidoreductase 23 kD subunit (chain I)	58	19
Clique86			55	8
	COG0377	NADH:ubiquinone oxidoreductase 20 kD subunit and related Fe-S oxidoreductases	58	14
	COG0649	NADH:ubiquinone oxidoreductase 49 kD subunit 7	58	14
	COG0838	NADH:ubiquinone oxidoreductase subunit 3 (chain A)	58	9
	COG0852	NADH:ubiquinone oxidoreductase 27 kD subunit	58	14
	COG1005	NADH:ubiquinone oxidoreductase subunit 1 (chain H)	58	10
	COG1008	NADH:ubiquinone oxidoreductase subunit 4 (chain M)	56	9
	COG1143	Formate hydrogenlyase subunit 6/NADH:ubiquinone oxidoreductase 23 kD subunit (chain I)	58	19
Clique87			58	8
	COG0377	NADH:ubiquinone oxidoreductase 20 kD subunit and related Fe-S oxidoreductases	58	14
	COG0649	NADH:ubiquinone oxidoreductase 49 kD subunit 7	58	14
	COG0838	NADH:ubiquinone oxidoreductase subunit 3 (chain A)	58	9
	COG0852	NADH:ubiquinone oxidoreductase 27 kD subunit	58	14
	COG1005	NADH:ubiquinone oxidoreductase subunit 1 (chain H)	58	10
	COG1007	NADH:ubiquinone oxidoreductase subunit 2 (chain N)	58	9
	COG1143	Formate hydrogenlyase subunit 6/NADH:ubiquinone oxidoreductase 23 kD subunit (chain I)	58	19
Clique88			55	8
	COG0377	NADH:ubiquinone oxidoreductase 20 kD subunit and related Fe-S oxidoreductases	58	14
	COG0649	NADH:ubiquinone oxidoreductase 49 kD subunit 7	58	14
	COG0852	NADH:ubiquinone oxidoreductase 27 kD subunit	58	14
	COG1005	NADH:ubiquinone oxidoreductase subunit 1 (chain H)	58	10
	COG1007	NADH:ubiquinone oxidoreductase subunit 2 (chain N)	58	9
	COG1008	NADH:ubiquinone oxidoreductase subunit 4 (chain M)	56	9
	COG1143	Formate hydrogenlyase subunit 6/NADH:ubiquinone oxidoreductase 23 kD subunit (chain I)	58	19
Clique89			49	8
	COG0236	Acyl carrier protein	61	21
	COG1034	NADH dehydrogenase/NADH:ubiquinone oxidoreductase 75 kD subunit (chain G)	50	9
Clique90			53	8
	COG0236	Acyl carrier protein	61	21
	COG1008	NADH:ubiquinone oxidoreductase subunit 4 (chain M)	56	9
Clique91			52	8
	COG0236	Acyl carrier protein	61	21
	COG0377	NADH:ubiquinone oxidoreductase 20 kD subunit and related Fe-S oxidoreductases	58	14
	COG0649	NADH:ubiquinone oxidoreductase 49 kD subunit 7	58	14
	COG0852	NADH:ubiquinone oxidoreductase 27 kD subunit	58	14
	COG1005	NADH:ubiquinone oxidoreductase subunit 1 (chain H)	58	10
	COG1008	NADH:ubiquinone oxidoreductase subunit 4 (chain M)	56	9
	COG1143	Formate hydrogenlyase subunit 6/NADH:ubiquinone oxidoreductase 23 kD subunit (chain I)	58	19
Clique92			54	8
	COG0039	Malate/lactate dehydrogenases	58	27
	COG0372	Citrate synthase	64	16
	COG0508	Pyruvate/2-oxoglutarate dehydrogenase complex, dihydrolipoamide acyltransferase (E2) component, and related enzymes	62	10
Clique93			59	8
	COG0372	Citrate synthase	64	16
	COG0508	Pyruvate/2-oxoglutarate dehydrogenase complex, dihydrolipoamide acyltransferase (E2) component, and related enzymes	62	10
Clique94			51	8
	COG0022	Pyruvate/2-oxoglutarate dehydrogenase complex, dehydrogenase (E1) component, eukaryotic type, beta subunit	51	8
	COG0508	Pyruvate/2-oxoglutarate dehydrogenase complex, dihydrolipoamide acyltransferase (E2) component, and related enzymes	62	10
	COG1071	Pyruvate/2-oxoglutarate dehydrogenase complex, dehydrogenase (E1) component, eukaryotic type, alpha subunit	51	8
	COG1249	Pyruvate/2-oxoglutarate dehydrogenase complex, dihydrolipoamide dehydrogenase (E3) component, and related enzymes	64	26
Clique95			58	8
	COG0026	Phosphoribosylaminoimidazole carboxylase (NCAIR synthetase)	58	8
	COG0041	Phosphoribosylcarboxyaminoimidazole (NCAIR) mutase	60	31
Clique96			60	8
	COG0181	Porphobilinogen deaminase	64	17
	COG0407	Uroporphyrinogen-III decarboxylase	60	10
Clique97			56	9
	COG1008	NADH:ubiquinone oxidoreductase subunit 4 (chain M)	56	9
Clique98			55	9
	COG0649	NADH:ubiquinone oxidoreductase 49 kD subunit 7	58	14
	COG0713	NADH:ubiquinone oxidoreductase subunit 11 or 4L (chain K)	55	9
	COG1005	NADH:ubiquinone oxidoreductase subunit 1 (chain H)	58	10
	COG1143	Formate hydrogenlyase subunit 6/NADH:ubiquinone oxidoreductase 23 kD subunit (chain I)	58	19
Clique99			54	9
	COG0649	NADH:ubiquinone oxidoreductase 49 kD subunit 7	58	14
	COG0713	NADH:ubiquinone oxidoreductase subunit 11 or 4L (chain K)	55	9
	COG1005	NADH:ubiquinone oxidoreductase subunit 1 (chain H)	58	10
	COG1008	NADH:ubiquinone oxidoreductase subunit 4 (chain M)	56	9
	COG1143	Formate hydrogenlyase subunit 6/NADH:ubiquinone oxidoreductase 23 kD subunit (chain I)	58	19
Clique100			58	9
	COG0649	NADH:ubiquinone oxidoreductase 49 kD subunit 7	58	14
	COG0838	NADH:ubiquinone oxidoreductase subunit 3 (chain A)	58	9
	COG0852	NADH:ubiquinone oxidoreductase 27 kD subunit	58	14
	COG1005	NADH:ubiquinone oxidoreductase subunit 1 (chain H)	58	10
	COG1009	NADH:ubiquinone oxidoreductase subunit 5 (chain L)/Multisubunit Na+/H+ antiporter, MnhA subunit	62	12
	COG1143	Formate hydrogenlyase subunit 6/NADH:ubiquinone oxidoreductase 23 kD subunit (chain I)	58	19
Clique101			58	9
	COG0377	NADH:ubiquinone oxidoreductase 20 kD subunit and related Fe-S oxidoreductases	58	14
	COG0649	NADH:ubiquinone oxidoreductase 49 kD subunit 7	58	14
	COG0838	NADH:ubiquinone oxidoreductase subunit 3 (chain A)	58	9
	COG0852	NADH:ubiquinone oxidoreductase 27 kD subunit	58	14
	COG1005	NADH:ubiquinone oxidoreductase subunit 1 (chain H)	58	10
	COG1143	Formate hydrogenlyase subunit 6/NADH:ubiquinone oxidoreductase 23 kD subunit (chain I)	58	19
Clique102			55	9
	COG0377	NADH:ubiquinone oxidoreductase 20 kD subunit and related Fe-S oxidoreductases	58	14
	COG0649	NADH:ubiquinone oxidoreductase 49 kD subunit 7	58	14
	COG0852	NADH:ubiquinone oxidoreductase 27 kD subunit	58	14
	COG1005	NADH:ubiquinone oxidoreductase subunit 1 (chain H)	58	10
	COG1008	NADH:ubiquinone oxidoreductase subunit 4 (chain M)	56	9
	COG1143	Formate hydrogenlyase subunit 6/NADH:ubiquinone oxidoreductase 23 kD subunit (chain I)	58	19
Clique103			58	9
	COG0377	NADH:ubiquinone oxidoreductase 20 kD subunit and related Fe-S oxidoreductases	58	14
	COG0649	NADH:ubiquinone oxidoreductase 49 kD subunit 7	58	14
	COG0852	NADH:ubiquinone oxidoreductase 27 kD subunit	58	14
	COG1005	NADH:ubiquinone oxidoreductase subunit 1 (chain H)	58	10
	COG1007	NADH:ubiquinone oxidoreductase subunit 2 (chain N)	58	9
	COG1143	Formate hydrogenlyase subunit 6/NADH:ubiquinone oxidoreductase 23 kD subunit (chain I)	58	19
Clique104			55	9
	COG0236	Acyl carrier protein	61	21
	COG1009	NADH:ubiquinone oxidoreductase subunit 5 (chain L)/Multisubunit Na+/H+ antiporter, MnhA subunit	62	12
Clique105			52	9
	COG0236	Acyl carrier protein	61	21
	COG1009	NADH:ubiquinone oxidoreductase subunit 5 (chain L)/Multisubunit Na+/H+ antiporter, MnhA subunit	62	12
	COG1143	Formate hydrogenlyase subunit 6/NADH:ubiquinone oxidoreductase 23 kD subunit (chain I)	58	19
Clique106			52	9
	COG0236	Acyl carrier protein	61	21
	COG0377	NADH:ubiquinone oxidoreductase 20 kD subunit and related Fe-S oxidoreductases	58	14
	COG0649	NADH:ubiquinone oxidoreductase 49 kD subunit 7	58	14
	COG0852	NADH:ubiquinone oxidoreductase 27 kD subunit	58	14
	COG1143	Formate hydrogenlyase subunit 6/NADH:ubiquinone oxidoreductase 23 kD subunit (chain I)	58	19
Clique107			54	9
	COG0039	Malate/lactate dehydrogenases	58	27
	COG0508	Pyruvate/2-oxoglutarate dehydrogenase complex, dihydrolipoamide acyltransferase (E2) component, and related enzymes	62	10
Clique108			58	10
	COG0649	NADH:ubiquinone oxidoreductase 49 kD subunit 7	58	14
	COG0852	NADH:ubiquinone oxidoreductase 27 kD subunit	58	14
	COG1009	NADH:ubiquinone oxidoreductase subunit 5 (chain L)/Multisubunit Na+/H+ antiporter, MnhA subunit	62	12
	COG1143	Formate hydrogenlyase subunit 6/NADH:ubiquinone oxidoreductase 23 kD subunit (chain I)	58	19
Clique109			58	10
	COG0377	NADH:ubiquinone oxidoreductase 20 kD subunit and related Fe-S oxidoreductases	58	14
	COG0649	NADH:ubiquinone oxidoreductase 49 kD subunit 7	58	14
	COG0852	NADH:ubiquinone oxidoreductase 27 kD subunit	58	14
	COG1005	NADH:ubiquinone oxidoreductase subunit 1 (chain H)	58	10
	COG1143	Formate hydrogenlyase subunit 6/NADH:ubiquinone oxidoreductase 23 kD subunit (chain I)	58	19
Clique110			60	10
	COG0045	Succinyl-CoA synthetase, beta subunit	60	14
	COG0074	Succinyl-CoA synthetase, alpha subunit	60	14
	COG0372	Citrate synthase	64	16
Clique111			62	10
	COG0508	Pyruvate/2-oxoglutarate dehydrogenase complex, dihydrolipoamide acyltransferase (E2) component, and related enzymes	62	10
	COG1249	Pyruvate/2-oxoglutarate dehydrogenase complex, dihydrolipoamide dehydrogenase (E3) component, and related enzymes	64	26
Clique112			57	11
	COG0470	ATPase involved in DNA replication	62	24
	COG0592	DNA polymerase sliding clamp subunit (PCNA homolog)	68	33
	COG1466	DNA polymerase III, delta subunit	61	20
	COG2812	DNA polymerase III, gamma/tau subunits	63	22
Clique113			59	11
	COG0372	Citrate synthase	64	16
	COG1048	Aconitase A	59	14
Clique114			61	12
	COG1009	NADH:ubiquinone oxidoreductase subunit 5 (chain L)/Multisubunit Na+/H+ antiporter, MnhA subunit	62	12
Clique115			58	12
	COG1009	NADH:ubiquinone oxidoreductase subunit 5 (chain L)/Multisubunit Na+/H+ antiporter, MnhA subunit	62	12
	COG1143	Formate hydrogenlyase subunit 6/NADH:ubiquinone oxidoreductase 23 kD subunit (chain I)	58	19
Clique116			57	12
	COG0208	Ribonucleotide reductase, beta subunit	57	12
	COG0209	Ribonucleotide reductase, alpha subunit	66	29
Clique117			60	14
	COG0045	Succinyl-CoA synthetase, beta subunit	60	14
	COG0074	Succinyl-CoA synthetase, alpha subunit	60	14
Clique118			60	15
	COG0048	Ribosomal protein S12	67	31
	COG0051	Ribosomal protein S10	67	31
	COG0186	Ribosomal protein S17	66	31
	COG0268	Ribosomal protein S20	61	16
Clique119			64	16
	COG0479	Succinate dehydrogenase/fumarate reductase, Fe-S protein subunit	64	16
	COG1053	Succinate dehydrogenase/fumarate reductase, flavoprotein subunit	64	21
Clique120			62	16
	COG0372	Citrate synthase	64	16
Clique121			64	17
	COG0181	Porphobilinogen deaminase	64	17
Clique122			63	17
	COG0113	Delta-aminolevulinic acid dehydratase	63	17
	COG0181	Porphobilinogen deaminase	64	17
Clique123			66	18
	COG0051	Ribosomal protein S10	67	31
	COG0098	Ribosomal protein S5	68	32
	COG0605	Superoxide dismutase	67	20
Clique124			67	19
	COG0098	Ribosomal protein S5	68	32
	COG0605	Superoxide dismutase	67	20
Clique125			67	20
	COG0605	Superoxide dismutase	67	20
