# Supplementary material for: Efficient α, β-motif finder for identification of phenotype-related functional modules
Source: BMC Bioinformatics. 2011 Nov 11;12:440. doi: 10.1186/1471-2105-12-440 (PMC3287386; doi:10.1186/1471-2105-12-440)
Supplement: Additional file 8 — TCA cycle expression phenotype results. The (α, β)-cliques enumerated for the TCA cycle expression phenotype. [file 1471-2105-12-440-S8.TXT]

Clique ID	COG ID	COG Name	# of PE Orgs	# of PNE Orgs
Clique1			11	0
	COG0593	ATPase involved in DNA replication initiation	14	5
	COG0783	DNA-binding ferritin-like protein (oxidative damage protectant)	11	0
Clique2			11	0
	COG1570	Exonuclease VII, large subunit	14	4
	COG1722	Exonuclease VII small subunit	11	0
Clique3			11	0
	COG0266	Formamidopyrimidine-DNA glycosylase	12	0
	COG1281	Disulfide bond chaperones of the HSP33 family	12	1
Clique4			12	0
	COG1396	Predicted transcriptional regulators	13	3
	COG1595	DNA-directed RNA polymerase specialized sigma subunit, sigma24 homolog	12	1
Clique5			11	0
	COG1764	Predicted redox protein, regulator of disulfide bond formation	11	0
	COG1846	Transcriptional regulators	12	3
Clique6			11	0
	COG0177	Predicted EndoIII-related endonuclease	14	6
	COG0266	Formamidopyrimidine-DNA glycosylase	12	0
	COG1194	A/G-specific DNA glycosylase	13	3
Clique7			12	0
	COG0177	Predicted EndoIII-related endonuclease	14	6
	COG0258	5'-3' exonuclease (including N-terminal domain of PolI)	14	6
	COG0266	Formamidopyrimidine-DNA glycosylase	12	0
Clique8			11	0
	COG0571	dsRNA-specific ribonuclease	14	5
	COG1381	Recombinational DNA repair protein (RecF pathway)	11	0
Clique9			11	0
	COG1018	Flavodoxin reductases (ferredoxin-NADPH reductases) family 1	11	0
	COG1959	Predicted transcriptional regulator	13	5
Clique10			12	0
	COG0607	Rhodanese-related sulfurtransferase	13	6
	COG1902	NADH:flavin oxidoreductases, Old Yellow Enzyme family	12	0
Clique11			11	0
	COG0554	Glycerol kinase	11	2
	COG0578	Glycerol-3-phosphate dehydrogenase	11	0
Clique12			12	0
	COG1853	Conserved protein/domain typically associated with flavoprotein oxygenases, DIM6/NTAB family	13	4
	COG1902	NADH:flavin oxidoreductases, Old Yellow Enzyme family	12	0
	COG2070	Dioxygenases related to 2-nitropropane dioxygenase	14	5
Clique13			12	0
	COG0196	FAD synthase	14	5
	COG1853	Conserved protein/domain typically associated with flavoprotein oxygenases, DIM6/NTAB family	13	4
	COG1902	NADH:flavin oxidoreductases, Old Yellow Enzyme family	12	0
Clique14			11	0
	COG1018	Flavodoxin reductases (ferredoxin-NADPH reductases) family 1	11	0
	COG1853	Conserved protein/domain typically associated with flavoprotein oxygenases, DIM6/NTAB family	13	4
	COG1902	NADH:flavin oxidoreductases, Old Yellow Enzyme family	12	0
	COG2070	Dioxygenases related to 2-nitropropane dioxygenase	14	5
Clique15			11	0
	COG0236	Acyl carrier protein	13	5
	COG1028	Dehydrogenases with different specificities (related to short-chain alcohol dehydrogenases)	14	6
	COG1960	Acyl-CoA dehydrogenases	11	1
Clique16			11	0
	COG0477	Permeases of the major facilitator superfamily	14	6
	COG1012	NAD-dependent aldehyde dehydrogenases	13	6
	COG1028	Dehydrogenases with different specificities (related to short-chain alcohol dehydrogenases)	14	6
	COG1309	Transcriptional regulator	12	4
	COG1960	Acyl-CoA dehydrogenases	11	1
Clique17			11	0
	COG0566	rRNA methylases	14	5
	COG0742	N6-adenine-specific methylase	14	4
	COG1018	Flavodoxin reductases (ferredoxin-NADPH reductases) family 1	11	0
	COG1853	Conserved protein/domain typically associated with flavoprotein oxygenases, DIM6/NTAB family	13	4
	COG2265	SAM-dependent methyltransferases related to tRNA (uracil-5-)-methyltransferase	12	5
Clique18			11	0
	COG0204	1-acyl-sn-glycerol-3-phosphate acyltransferase	14	5
	COG0304	3-oxoacyl-(acyl-carrier-protein) synthase	14	5
	COG0824	Predicted thioesterase	13	6
	COG2755	Lysophospholipase L1 and related esterases	11	0
Clique19			11	0
	COG0125	Thymidylate kinase	14	6
	COG0209	Ribonucleotide reductase, alpha subunit	14	6
	COG0262	Dihydrofolate reductase	11	0
Clique20			11	0
	COG0190	5,10-methylene-tetrahydrofolate dehydrogenase/Methenyl tetrahydrofolate cyclohydrolase	14	6
	COG0262	Dihydrofolate reductase	11	0
	COG0607	Rhodanese-related sulfurtransferase	13	6
Clique21			11	0
	COG0209	Ribonucleotide reductase, alpha subunit	14	6
	COG0262	Dihydrofolate reductase	11	0
	COG0283	Cytidylate kinase	13	2
Clique22			11	0
	COG0204	1-acyl-sn-glycerol-3-phosphate acyltransferase	14	5
	COG0764	3-hydroxymyristoyl/3-hydroxydecanoyl-(acyl carrier protein) dehydratases	12	5
	COG1760	L-serine deaminase	11	0
Clique23			12	0
	COG0596	Predicted hydrolases or acyltransferases (alpha/beta hydrolase superfamily)	14	6
	COG1595	DNA-directed RNA polymerase specialized sigma subunit, sigma24 homolog	12	1
	COG2197	Response regulator containing a CheY-like receiver domain and an HTH DNA-binding domain	12	1
Clique24			11	0
	COG0183	Acetyl-CoA acetyltransferase	12	1
	COG0204	1-acyl-sn-glycerol-3-phosphate acyltransferase	14	5
	COG0240	Glycerol-3-phosphate dehydrogenase	13	5
	COG0304	3-oxoacyl-(acyl-carrier-protein) synthase	14	5
	COG0331	(acyl-carrier-protein) S-malonyltransferase	14	5
Clique25			11	0
	COG0183	Acetyl-CoA acetyltransferase	12	1
	COG0477	Permeases of the major facilitator superfamily	14	6
	COG1012	NAD-dependent aldehyde dehydrogenases	13	6
	COG1028	Dehydrogenases with different specificities (related to short-chain alcohol dehydrogenases)	14	6
	COG1309	Transcriptional regulator	12	4
Clique26			11	0
	COG0183	Acetyl-CoA acetyltransferase	12	1
	COG0304	3-oxoacyl-(acyl-carrier-protein) synthase	14	5
	COG0331	(acyl-carrier-protein) S-malonyltransferase	14	5
	COG0604	NADPH:quinone reductase and related Zn-dependent oxidoreductases	12	1
	COG1028	Dehydrogenases with different specificities (related to short-chain alcohol dehydrogenases)	14	6
Clique27			11	0
	COG0183	Acetyl-CoA acetyltransferase	12	1
	COG0596	Predicted hydrolases or acyltransferases (alpha/beta hydrolase superfamily)	14	6
	COG0604	NADPH:quinone reductase and related Zn-dependent oxidoreductases	12	1
	COG1012	NAD-dependent aldehyde dehydrogenases	13	6
	COG1028	Dehydrogenases with different specificities (related to short-chain alcohol dehydrogenases)	14	6
Clique28			11	0
	COG0183	Acetyl-CoA acetyltransferase	12	1
	COG0604	NADPH:quinone reductase and related Zn-dependent oxidoreductases	12	1
	COG0673	Predicted dehydrogenases and related proteins	12	6
	COG1012	NAD-dependent aldehyde dehydrogenases	13	6
	COG1028	Dehydrogenases with different specificities (related to short-chain alcohol dehydrogenases)	14	6
Clique29			11	0
	COG0183	Acetyl-CoA acetyltransferase	12	1
	COG0204	1-acyl-sn-glycerol-3-phosphate acyltransferase	14	5
	COG0304	3-oxoacyl-(acyl-carrier-protein) synthase	14	5
	COG0331	(acyl-carrier-protein) S-malonyltransferase	14	5
	COG0578	Glycerol-3-phosphate dehydrogenase	11	0
Clique30			12	0
	COG0183	Acetyl-CoA acetyltransferase	12	1
	COG0204	1-acyl-sn-glycerol-3-phosphate acyltransferase	14	5
	COG0304	3-oxoacyl-(acyl-carrier-protein) synthase	14	5
	COG0331	(acyl-carrier-protein) S-malonyltransferase	14	5
	COG1028	Dehydrogenases with different specificities (related to short-chain alcohol dehydrogenases)	14	6
Clique31			12	0
	COG0183	Acetyl-CoA acetyltransferase	12	1
	COG0204	1-acyl-sn-glycerol-3-phosphate acyltransferase	14	5
	COG0477	Permeases of the major facilitator superfamily	14	6
	COG1028	Dehydrogenases with different specificities (related to short-chain alcohol dehydrogenases)	14	6
Clique32			11	0
	COG0183	Acetyl-CoA acetyltransferase	12	1
	COG0604	NADPH:quinone reductase and related Zn-dependent oxidoreductases	12	1
	COG1028	Dehydrogenases with different specificities (related to short-chain alcohol dehydrogenases)	14	6
	COG1249	Pyruvate/2-oxoglutarate dehydrogenase complex, dihydrolipoamide dehydrogenase (E3) component, and related enzymes	13	4
Clique33			11	0
	COG0183	Acetyl-CoA acetyltransferase	12	1
	COG0604	NADPH:quinone reductase and related Zn-dependent oxidoreductases	12	1
	COG0673	Predicted dehydrogenases and related proteins	12	6
	COG0702	Predicted nucleoside-diphosphate-sugar epimerases	12	2
	COG1028	Dehydrogenases with different specificities (related to short-chain alcohol dehydrogenases)	14	6
Clique34			11	0
	COG0450	Peroxiredoxin	13	6
	COG0735	Fe2+/Zn2+ uptake regulation proteins	13	6
	COG0783	DNA-binding ferritin-like protein (oxidative damage protectant)	11	0
Clique35			12	0
	COG0183	Acetyl-CoA acetyltransferase	12	1
	COG0204	1-acyl-sn-glycerol-3-phosphate acyltransferase	14	5
	COG0304	3-oxoacyl-(acyl-carrier-protein) synthase	14	5
	COG0365	Acyl-coenzyme A synthetases/AMP-(fatty) acid ligases	12	6
	COG0824	Predicted thioesterase	13	6
Clique36			12	0
	COG0183	Acetyl-CoA acetyltransferase	12	1
	COG0365	Acyl-coenzyme A synthetases/AMP-(fatty) acid ligases	12	6
	COG0635	Coproporphyrinogen III oxidase and related Fe-S oxidoreductases	13	5
Clique37			12	0
	COG0183	Acetyl-CoA acetyltransferase	12	1
	COG0204	1-acyl-sn-glycerol-3-phosphate acyltransferase	14	5
	COG0304	3-oxoacyl-(acyl-carrier-protein) synthase	14	5
	COG0365	Acyl-coenzyme A synthetases/AMP-(fatty) acid ligases	12	6
	COG1028	Dehydrogenases with different specificities (related to short-chain alcohol dehydrogenases)	14	6
Clique38			11	0
	COG0057	Glyceraldehyde-3-phosphate dehydrogenase/erythrose-4-phosphate dehydrogenase	14	6
	COG0183	Acetyl-CoA acetyltransferase	12	1
	COG0604	NADPH:quinone reductase and related Zn-dependent oxidoreductases	12	1
	COG1249	Pyruvate/2-oxoglutarate dehydrogenase complex, dihydrolipoamide dehydrogenase (E3) component, and related enzymes	13	4
Clique39			11	0
	COG0057	Glyceraldehyde-3-phosphate dehydrogenase/erythrose-4-phosphate dehydrogenase	14	6
	COG0183	Acetyl-CoA acetyltransferase	12	1
	COG0604	NADPH:quinone reductase and related Zn-dependent oxidoreductases	12	1
	COG1012	NAD-dependent aldehyde dehydrogenases	13	6
Clique40			11	0
	COG0057	Glyceraldehyde-3-phosphate dehydrogenase/erythrose-4-phosphate dehydrogenase	14	6
	COG0183	Acetyl-CoA acetyltransferase	12	1
	COG0304	3-oxoacyl-(acyl-carrier-protein) synthase	14	5
	COG0604	NADPH:quinone reductase and related Zn-dependent oxidoreductases	12	1
Clique41			12	0
	COG0057	Glyceraldehyde-3-phosphate dehydrogenase/erythrose-4-phosphate dehydrogenase	14	6
	COG0183	Acetyl-CoA acetyltransferase	12	1
	COG0204	1-acyl-sn-glycerol-3-phosphate acyltransferase	14	5
	COG0477	Permeases of the major facilitator superfamily	14	6
Clique42			11	0
	COG0626	Cystathionine beta-lyases/cystathionine gamma-synthases	14	2
	COG1999	Uncharacterized protein SCO1/SenC/PrrC, involved in biogenesis of respiratory and photosynthetic systems	11	1
Clique43			12	0
	COG0604	NADPH:quinone reductase and related Zn-dependent oxidoreductases	12	1
	COG0626	Cystathionine beta-lyases/cystathionine gamma-synthases	14	2
Clique44			11	0
	COG0346	Lactoylglutathione lyase and related lyases	11	0
	COG1853	Conserved protein/domain typically associated with flavoprotein oxygenases, DIM6/NTAB family	13	4
	COG1902	NADH:flavin oxidoreductases, Old Yellow Enzyme family	12	0
	COG2070	Dioxygenases related to 2-nitropropane dioxygenase	14	5
Clique45			11	0
	COG0251	Putative translation initiation inhibitor, yjgF family	13	6
	COG0346	Lactoylglutathione lyase and related lyases	11	0
	COG0604	NADPH:quinone reductase and related Zn-dependent oxidoreductases	12	1
	COG1853	Conserved protein/domain typically associated with flavoprotein oxygenases, DIM6/NTAB family	13	4
Clique46			11	0
	COG0346	Lactoylglutathione lyase and related lyases	11	0
	COG0596	Predicted hydrolases or acyltransferases (alpha/beta hydrolase superfamily)	14	6
	COG0604	NADPH:quinone reductase and related Zn-dependent oxidoreductases	12	1
	COG1853	Conserved protein/domain typically associated with flavoprotein oxygenases, DIM6/NTAB family	13	4
Clique47			11	0
	COG0346	Lactoylglutathione lyase and related lyases	11	0
	COG0604	NADPH:quinone reductase and related Zn-dependent oxidoreductases	12	1
	COG0673	Predicted dehydrogenases and related proteins	12	6
	COG0702	Predicted nucleoside-diphosphate-sugar epimerases	12	2
	COG1853	Conserved protein/domain typically associated with flavoprotein oxygenases, DIM6/NTAB family	13	4
Clique48			11	0
	COG0057	Glyceraldehyde-3-phosphate dehydrogenase/erythrose-4-phosphate dehydrogenase	14	6
	COG0346	Lactoylglutathione lyase and related lyases	11	0
	COG0604	NADPH:quinone reductase and related Zn-dependent oxidoreductases	12	1
	COG1249	Pyruvate/2-oxoglutarate dehydrogenase complex, dihydrolipoamide dehydrogenase (E3) component, and related enzymes	13	4
Clique49			11	0
	COG0057	Glyceraldehyde-3-phosphate dehydrogenase/erythrose-4-phosphate dehydrogenase	14	6
	COG0346	Lactoylglutathione lyase and related lyases	11	0
	COG0604	NADPH:quinone reductase and related Zn-dependent oxidoreductases	12	1
	COG1012	NAD-dependent aldehyde dehydrogenases	13	6
Clique50			11	0
	COG0346	Lactoylglutathione lyase and related lyases	11	0
	COG0454	Histone acetyltransferase HPA2 and related acetyltransferases	13	5
	COG1012	NAD-dependent aldehyde dehydrogenases	13	6
Clique51			11	0
	COG0346	Lactoylglutathione lyase and related lyases	11	0
	COG0596	Predicted hydrolases or acyltransferases (alpha/beta hydrolase superfamily)	14	6
	COG1028	Dehydrogenases with different specificities (related to short-chain alcohol dehydrogenases)	14	6
	COG2197	Response regulator containing a CheY-like receiver domain and an HTH DNA-binding domain	12	1
Clique52			11	0
	COG0346	Lactoylglutathione lyase and related lyases	11	0
	COG1028	Dehydrogenases with different specificities (related to short-chain alcohol dehydrogenases)	14	6
	COG2070	Dioxygenases related to 2-nitropropane dioxygenase	14	5
	COG2197	Response regulator containing a CheY-like receiver domain and an HTH DNA-binding domain	12	1
Clique53			11	0
	COG0236	Acyl carrier protein	13	5
	COG0346	Lactoylglutathione lyase and related lyases	11	0
	COG0702	Predicted nucleoside-diphosphate-sugar epimerases	12	2
	COG1028	Dehydrogenases with different specificities (related to short-chain alcohol dehydrogenases)	14	6
Clique54			11	0
	COG0346	Lactoylglutathione lyase and related lyases	11	0
	COG0604	NADPH:quinone reductase and related Zn-dependent oxidoreductases	12	1
	COG1028	Dehydrogenases with different specificities (related to short-chain alcohol dehydrogenases)	14	6
	COG1249	Pyruvate/2-oxoglutarate dehydrogenase complex, dihydrolipoamide dehydrogenase (E3) component, and related enzymes	13	4
Clique55			11	0
	COG0346	Lactoylglutathione lyase and related lyases	11	0
	COG0604	NADPH:quinone reductase and related Zn-dependent oxidoreductases	12	1
	COG0673	Predicted dehydrogenases and related proteins	12	6
	COG0702	Predicted nucleoside-diphosphate-sugar epimerases	12	2
	COG1028	Dehydrogenases with different specificities (related to short-chain alcohol dehydrogenases)	14	6
Clique56			11	0
	COG0346	Lactoylglutathione lyase and related lyases	11	0
	COG0604	NADPH:quinone reductase and related Zn-dependent oxidoreductases	12	1
	COG0673	Predicted dehydrogenases and related proteins	12	6
	COG1012	NAD-dependent aldehyde dehydrogenases	13	6
	COG1028	Dehydrogenases with different specificities (related to short-chain alcohol dehydrogenases)	14	6
Clique57			11	0
	COG0251	Putative translation initiation inhibitor, yjgF family	13	6
	COG0346	Lactoylglutathione lyase and related lyases	11	0
	COG0604	NADPH:quinone reductase and related Zn-dependent oxidoreductases	12	1
	COG1012	NAD-dependent aldehyde dehydrogenases	13	6
	COG1028	Dehydrogenases with different specificities (related to short-chain alcohol dehydrogenases)	14	6
Clique58			11	0
	COG0346	Lactoylglutathione lyase and related lyases	11	0
	COG0596	Predicted hydrolases or acyltransferases (alpha/beta hydrolase superfamily)	14	6
	COG0604	NADPH:quinone reductase and related Zn-dependent oxidoreductases	12	1
	COG1012	NAD-dependent aldehyde dehydrogenases	13	6
	COG1028	Dehydrogenases with different specificities (related to short-chain alcohol dehydrogenases)	14	6
Clique59			11	0
	COG0142	Geranylgeranyl pyrophosphate synthase	14	6
	COG1722	Exonuclease VII small subunit	11	0
Clique60			11	0
	COG0020	Undecaprenyl pyrophosphate synthase	14	6
	COG0346	Lactoylglutathione lyase and related lyases	11	0
Clique61			11	0
	COG0262	Dihydrofolate reductase	11	0
	COG0283	Cytidylate kinase	13	2
	COG0508	Pyruvate/2-oxoglutarate dehydrogenase complex, dihydrolipoamide acyltransferase (E2) component, and related enzymes	13	2
Clique62			11	0
	COG0508	Pyruvate/2-oxoglutarate dehydrogenase complex, dihydrolipoamide acyltransferase (E2) component, and related enzymes	13	2
	COG0567	2-oxoglutarate dehydrogenase complex, dehydrogenase (E1) component, and related enzymes	12	0
	COG1853	Conserved protein/domain typically associated with flavoprotein oxygenases, DIM6/NTAB family	13	4
	COG1902	NADH:flavin oxidoreductases, Old Yellow Enzyme family	12	0
Clique63			11	0
	COG0365	Acyl-coenzyme A synthetases/AMP-(fatty) acid ligases	12	6
	COG0508	Pyruvate/2-oxoglutarate dehydrogenase complex, dihydrolipoamide acyltransferase (E2) component, and related enzymes	13	2
	COG1853	Conserved protein/domain typically associated with flavoprotein oxygenases, DIM6/NTAB family	13	4
	COG1902	NADH:flavin oxidoreductases, Old Yellow Enzyme family	12	0
Clique64			11	0
	COG0183	Acetyl-CoA acetyltransferase	12	1
	COG0508	Pyruvate/2-oxoglutarate dehydrogenase complex, dihydrolipoamide acyltransferase (E2) component, and related enzymes	13	2
	COG1028	Dehydrogenases with different specificities (related to short-chain alcohol dehydrogenases)	14	6
	COG1249	Pyruvate/2-oxoglutarate dehydrogenase complex, dihydrolipoamide dehydrogenase (E3) component, and related enzymes	13	4
Clique65			11	0
	COG0183	Acetyl-CoA acetyltransferase	12	1
	COG0508	Pyruvate/2-oxoglutarate dehydrogenase complex, dihydrolipoamide acyltransferase (E2) component, and related enzymes	13	2
	COG0673	Predicted dehydrogenases and related proteins	12	6
	COG1028	Dehydrogenases with different specificities (related to short-chain alcohol dehydrogenases)	14	6
Clique66			11	0
	COG0183	Acetyl-CoA acetyltransferase	12	1
	COG0508	Pyruvate/2-oxoglutarate dehydrogenase complex, dihydrolipoamide acyltransferase (E2) component, and related enzymes	13	2
	COG0596	Predicted hydrolases or acyltransferases (alpha/beta hydrolase superfamily)	14	6
	COG1028	Dehydrogenases with different specificities (related to short-chain alcohol dehydrogenases)	14	6
Clique67			11	0
	COG0183	Acetyl-CoA acetyltransferase	12	1
	COG0204	1-acyl-sn-glycerol-3-phosphate acyltransferase	14	5
	COG0304	3-oxoacyl-(acyl-carrier-protein) synthase	14	5
	COG0365	Acyl-coenzyme A synthetases/AMP-(fatty) acid ligases	12	6
	COG0508	Pyruvate/2-oxoglutarate dehydrogenase complex, dihydrolipoamide acyltransferase (E2) component, and related enzymes	13	2
	COG1028	Dehydrogenases with different specificities (related to short-chain alcohol dehydrogenases)	14	6
Clique68			12	0
	COG0508	Pyruvate/2-oxoglutarate dehydrogenase complex, dihydrolipoamide acyltransferase (E2) component, and related enzymes	13	2
	COG1853	Conserved protein/domain typically associated with flavoprotein oxygenases, DIM6/NTAB family	13	4
	COG1902	NADH:flavin oxidoreductases, Old Yellow Enzyme family	12	0
Clique69			11	0
	COG0329	Dihydrodipicolinate synthase/N-acetylneuraminate lyase	14	6
	COG2755	Lysophospholipase L1 and related esterases	11	0
Clique70			11	0
	COG0119	Isopropylmalate/homocitrate/citramalate synthases	12	6
	COG0204	1-acyl-sn-glycerol-3-phosphate acyltransferase	14	5
	COG0508	Pyruvate/2-oxoglutarate dehydrogenase complex, dihydrolipoamide acyltransferase (E2) component, and related enzymes	13	2
	COG1607	Acyl-CoA hydrolase	12	2
Clique71			11	0
	COG0022	Pyruvate/2-oxoglutarate dehydrogenase complex, dehydrogenase (E1) component, eukaryotic type, beta subunit	11	2
	COG0057	Glyceraldehyde-3-phosphate dehydrogenase/erythrose-4-phosphate dehydrogenase	14	6
	COG0604	NADPH:quinone reductase and related Zn-dependent oxidoreductases	12	1
	COG1249	Pyruvate/2-oxoglutarate dehydrogenase complex, dihydrolipoamide dehydrogenase (E3) component, and related enzymes	13	4
Clique72			11	0
	COG0022	Pyruvate/2-oxoglutarate dehydrogenase complex, dehydrogenase (E1) component, eukaryotic type, beta subunit	11	2
	COG0596	Predicted hydrolases or acyltransferases (alpha/beta hydrolase superfamily)	14	6
	COG0604	NADPH:quinone reductase and related Zn-dependent oxidoreductases	12	1
Clique73			12	0
	COG0031	Cysteine synthase	13	6
	COG0183	Acetyl-CoA acetyltransferase	12	1
	COG0204	1-acyl-sn-glycerol-3-phosphate acyltransferase	14	5
	COG0365	Acyl-coenzyme A synthetases/AMP-(fatty) acid ligases	12	6
Clique74			11	0
	COG0115	Branched-chain amino acid aminotransferase/4-amino-4-deoxychorismate lyase	13	5
	COG2755	Lysophospholipase L1 and related esterases	11	0
Clique75			12	0
	COG0031	Cysteine synthase	13	6
	COG0115	Branched-chain amino acid aminotransferase/4-amino-4-deoxychorismate lyase	13	5
	COG0183	Acetyl-CoA acetyltransferase	12	1
	COG0365	Acyl-coenzyme A synthetases/AMP-(fatty) acid ligases	12	6
Clique76			11	0
	COG0183	Acetyl-CoA acetyltransferase	12	1
	COG0240	Glycerol-3-phosphate dehydrogenase	13	5
	COG0673	Predicted dehydrogenases and related proteins	12	6
	COG1053	Succinate dehydrogenase/fumarate reductase, flavoprotein subunit	14	6
Clique77			11	0
	COG0183	Acetyl-CoA acetyltransferase	12	1
	COG0204	1-acyl-sn-glycerol-3-phosphate acyltransferase	14	5
	COG0240	Glycerol-3-phosphate dehydrogenase	13	5
	COG1053	Succinate dehydrogenase/fumarate reductase, flavoprotein subunit	14	6
Clique78			11	0
	COG0183	Acetyl-CoA acetyltransferase	12	1
	COG0204	1-acyl-sn-glycerol-3-phosphate acyltransferase	14	5
	COG0508	Pyruvate/2-oxoglutarate dehydrogenase complex, dihydrolipoamide acyltransferase (E2) component, and related enzymes	13	2
	COG0578	Glycerol-3-phosphate dehydrogenase	11	0
	COG1053	Succinate dehydrogenase/fumarate reductase, flavoprotein subunit	14	6
Clique79			11	0
	COG0329	Dihydrodipicolinate synthase/N-acetylneuraminate lyase	14	6
	COG0617	tRNA nucleotidyltransferase/poly(A) polymerase	14	5
	COG1011	Predicted hydrolase (HAD superfamily)	11	1
Clique80			11	0
	COG0508	Pyruvate/2-oxoglutarate dehydrogenase complex, dihydrolipoamide acyltransferase (E2) component, and related enzymes	13	2
	COG0596	Predicted hydrolases or acyltransferases (alpha/beta hydrolase superfamily)	14	6
	COG1011	Predicted hydrolase (HAD superfamily)	11	1
Clique81			12	0
	COG0568	DNA-directed RNA polymerase, sigma subunit (sigma70/sigma32)	14	4
	COG0589	Universal stress protein UspA and related nucleotide-binding proteins	12	3
	COG2197	Response regulator containing a CheY-like receiver domain and an HTH DNA-binding domain	12	1
Clique82			12	0
	COG0568	DNA-directed RNA polymerase, sigma subunit (sigma70/sigma32)	14	4
	COG1595	DNA-directed RNA polymerase specialized sigma subunit, sigma24 homolog	12	1
	COG2197	Response regulator containing a CheY-like receiver domain and an HTH DNA-binding domain	12	1
Clique83			11	0
	COG0114	Fumarase	13	2
	COG0765	ABC-type amino acid transport system, permease component	12	1
Clique84			11	0
	COG0107	Imidazoleglycerol-phosphate synthase	12	6
	COG0119	Isopropylmalate/homocitrate/citramalate synthases	12	6
	COG0183	Acetyl-CoA acetyltransferase	12	1
	COG0204	1-acyl-sn-glycerol-3-phosphate acyltransferase	14	5
	COG0365	Acyl-coenzyme A synthetases/AMP-(fatty) acid ligases	12	6
	COG0508	Pyruvate/2-oxoglutarate dehydrogenase complex, dihydrolipoamide acyltransferase (E2) component, and related enzymes	13	2
Clique85			12	0
	COG0473	Isocitrate/isopropylmalate dehydrogenase	13	6
	COG0508	Pyruvate/2-oxoglutarate dehydrogenase complex, dihydrolipoamide acyltransferase (E2) component, and related enzymes	13	2
	COG0567	2-oxoglutarate dehydrogenase complex, dehydrogenase (E1) component, and related enzymes	12	0
	COG1853	Conserved protein/domain typically associated with flavoprotein oxygenases, DIM6/NTAB family	13	4
Clique86			11	0
	COG0346	Lactoylglutathione lyase and related lyases	11	0
	COG0473	Isocitrate/isopropylmalate dehydrogenase	13	6
	COG0673	Predicted dehydrogenases and related proteins	12	6
	COG1853	Conserved protein/domain typically associated with flavoprotein oxygenases, DIM6/NTAB family	13	4
Clique87			11	0
	COG0251	Putative translation initiation inhibitor, yjgF family	13	6
	COG0346	Lactoylglutathione lyase and related lyases	11	0
	COG0473	Isocitrate/isopropylmalate dehydrogenase	13	6
	COG1853	Conserved protein/domain typically associated with flavoprotein oxygenases, DIM6/NTAB family	13	4
Clique88			11	0
	COG0251	Putative translation initiation inhibitor, yjgF family	13	6
	COG0346	Lactoylglutathione lyase and related lyases	11	0
	COG0473	Isocitrate/isopropylmalate dehydrogenase	13	6
	COG0607	Rhodanese-related sulfurtransferase	13	6
Clique89			11	0
	COG0183	Acetyl-CoA acetyltransferase	12	1
	COG0473	Isocitrate/isopropylmalate dehydrogenase	13	6
	COG0508	Pyruvate/2-oxoglutarate dehydrogenase complex, dihydrolipoamide acyltransferase (E2) component, and related enzymes	13	2
	COG0673	Predicted dehydrogenases and related proteins	12	6
	COG1053	Succinate dehydrogenase/fumarate reductase, flavoprotein subunit	14	6
Clique90			11	0
	COG0115	Branched-chain amino acid aminotransferase/4-amino-4-deoxychorismate lyase	13	5
	COG0119	Isopropylmalate/homocitrate/citramalate synthases	12	6
	COG0183	Acetyl-CoA acetyltransferase	12	1
	COG0473	Isocitrate/isopropylmalate dehydrogenase	13	6
	COG0508	Pyruvate/2-oxoglutarate dehydrogenase complex, dihydrolipoamide acyltransferase (E2) component, and related enzymes	13	2
	COG1249	Pyruvate/2-oxoglutarate dehydrogenase complex, dihydrolipoamide dehydrogenase (E3) component, and related enzymes	13	4
Clique91			11	0
	COG0057	Glyceraldehyde-3-phosphate dehydrogenase/erythrose-4-phosphate dehydrogenase	14	6
	COG0114	Fumarase	13	2
	COG0372	Citrate synthase	14	6
	COG0538	Isocitrate dehydrogenases	11	2
Clique92			12	0
	COG0183	Acetyl-CoA acetyltransferase	12	1
	COG0204	1-acyl-sn-glycerol-3-phosphate acyltransferase	14	5
	COG0304	3-oxoacyl-(acyl-carrier-protein) synthase	14	5
	COG0365	Acyl-coenzyme A synthetases/AMP-(fatty) acid ligases	12	6
	COG0372	Citrate synthase	14	6
Clique93			12	0
	COG0057	Glyceraldehyde-3-phosphate dehydrogenase/erythrose-4-phosphate dehydrogenase	14	6
	COG0183	Acetyl-CoA acetyltransferase	12	1
	COG0204	1-acyl-sn-glycerol-3-phosphate acyltransferase	14	5
	COG0304	3-oxoacyl-(acyl-carrier-protein) synthase	14	5
	COG0372	Citrate synthase	14	6
Clique94			11	0
	COG0183	Acetyl-CoA acetyltransferase	12	1
	COG0372	Citrate synthase	14	6
	COG0473	Isocitrate/isopropylmalate dehydrogenase	13	6
	COG0508	Pyruvate/2-oxoglutarate dehydrogenase complex, dihydrolipoamide acyltransferase (E2) component, and related enzymes	13	2
	COG1053	Succinate dehydrogenase/fumarate reductase, flavoprotein subunit	14	6
	COG1249	Pyruvate/2-oxoglutarate dehydrogenase complex, dihydrolipoamide dehydrogenase (E3) component, and related enzymes	13	4
Clique95			11	0
	COG0057	Glyceraldehyde-3-phosphate dehydrogenase/erythrose-4-phosphate dehydrogenase	14	6
	COG0183	Acetyl-CoA acetyltransferase	12	1
	COG0372	Citrate synthase	14	6
	COG0508	Pyruvate/2-oxoglutarate dehydrogenase complex, dihydrolipoamide acyltransferase (E2) component, and related enzymes	13	2
	COG1053	Succinate dehydrogenase/fumarate reductase, flavoprotein subunit	14	6
	COG1249	Pyruvate/2-oxoglutarate dehydrogenase complex, dihydrolipoamide dehydrogenase (E3) component, and related enzymes	13	4
Clique96			11	0
	COG0057	Glyceraldehyde-3-phosphate dehydrogenase/erythrose-4-phosphate dehydrogenase	14	6
	COG0183	Acetyl-CoA acetyltransferase	12	1
	COG0204	1-acyl-sn-glycerol-3-phosphate acyltransferase	14	5
	COG0372	Citrate synthase	14	6
	COG0508	Pyruvate/2-oxoglutarate dehydrogenase complex, dihydrolipoamide acyltransferase (E2) component, and related enzymes	13	2
	COG1053	Succinate dehydrogenase/fumarate reductase, flavoprotein subunit	14	6
Clique97			11	0
	COG0183	Acetyl-CoA acetyltransferase	12	1
	COG0204	1-acyl-sn-glycerol-3-phosphate acyltransferase	14	5
	COG0304	3-oxoacyl-(acyl-carrier-protein) synthase	14	5
	COG0365	Acyl-coenzyme A synthetases/AMP-(fatty) acid ligases	12	6
	COG0372	Citrate synthase	14	6
	COG0508	Pyruvate/2-oxoglutarate dehydrogenase complex, dihydrolipoamide acyltransferase (E2) component, and related enzymes	13	2
Clique98			11	0
	COG0057	Glyceraldehyde-3-phosphate dehydrogenase/erythrose-4-phosphate dehydrogenase	14	6
	COG0183	Acetyl-CoA acetyltransferase	12	1
	COG0204	1-acyl-sn-glycerol-3-phosphate acyltransferase	14	5
	COG0304	3-oxoacyl-(acyl-carrier-protein) synthase	14	5
	COG0372	Citrate synthase	14	6
	COG0508	Pyruvate/2-oxoglutarate dehydrogenase complex, dihydrolipoamide acyltransferase (E2) component, and related enzymes	13	2
Clique99			11	0
	COG0119	Isopropylmalate/homocitrate/citramalate synthases	12	6
	COG0183	Acetyl-CoA acetyltransferase	12	1
	COG0372	Citrate synthase	14	6
	COG0473	Isocitrate/isopropylmalate dehydrogenase	13	6
	COG0508	Pyruvate/2-oxoglutarate dehydrogenase complex, dihydrolipoamide acyltransferase (E2) component, and related enzymes	13	2
	COG1249	Pyruvate/2-oxoglutarate dehydrogenase complex, dihydrolipoamide dehydrogenase (E3) component, and related enzymes	13	4
Clique100			11	0
	COG0057	Glyceraldehyde-3-phosphate dehydrogenase/erythrose-4-phosphate dehydrogenase	14	6
	COG0119	Isopropylmalate/homocitrate/citramalate synthases	12	6
	COG0183	Acetyl-CoA acetyltransferase	12	1
	COG0372	Citrate synthase	14	6
	COG0508	Pyruvate/2-oxoglutarate dehydrogenase complex, dihydrolipoamide acyltransferase (E2) component, and related enzymes	13	2
	COG1249	Pyruvate/2-oxoglutarate dehydrogenase complex, dihydrolipoamide dehydrogenase (E3) component, and related enzymes	13	4
Clique101			11	0
	COG0057	Glyceraldehyde-3-phosphate dehydrogenase/erythrose-4-phosphate dehydrogenase	14	6
	COG0119	Isopropylmalate/homocitrate/citramalate synthases	12	6
	COG0183	Acetyl-CoA acetyltransferase	12	1
	COG0204	1-acyl-sn-glycerol-3-phosphate acyltransferase	14	5
	COG0372	Citrate synthase	14	6
	COG0508	Pyruvate/2-oxoglutarate dehydrogenase complex, dihydrolipoamide acyltransferase (E2) component, and related enzymes	13	2
Clique102			11	0
	COG0119	Isopropylmalate/homocitrate/citramalate synthases	12	6
	COG0183	Acetyl-CoA acetyltransferase	12	1
	COG0204	1-acyl-sn-glycerol-3-phosphate acyltransferase	14	5
	COG0365	Acyl-coenzyme A synthetases/AMP-(fatty) acid ligases	12	6
	COG0372	Citrate synthase	14	6
	COG0508	Pyruvate/2-oxoglutarate dehydrogenase complex, dihydrolipoamide acyltransferase (E2) component, and related enzymes	13	2
Clique103			11	0
	COG0450	Peroxiredoxin	13	6
	COG0459	Chaperonin GroEL (HSP60 family)	14	6
	COG0783	DNA-binding ferritin-like protein (oxidative damage protectant)	11	0
Clique104			11	0
	COG0262	Dihydrofolate reductase	11	0
	COG0459	Chaperonin GroEL (HSP60 family)	14	6
	COG0607	Rhodanese-related sulfurtransferase	13	6
Clique105			11	0
	COG0209	Ribonucleotide reductase, alpha subunit	14	6
	COG0262	Dihydrofolate reductase	11	0
	COG0459	Chaperonin GroEL (HSP60 family)	14	6
	COG1249	Pyruvate/2-oxoglutarate dehydrogenase complex, dihydrolipoamide dehydrogenase (E3) component, and related enzymes	13	4
Clique106			11	0
	COG0057	Glyceraldehyde-3-phosphate dehydrogenase/erythrose-4-phosphate dehydrogenase	14	6
	COG0183	Acetyl-CoA acetyltransferase	12	1
	COG0372	Citrate synthase	14	6
	COG0459	Chaperonin GroEL (HSP60 family)	14	6
	COG1053	Succinate dehydrogenase/fumarate reductase, flavoprotein subunit	14	6
	COG1249	Pyruvate/2-oxoglutarate dehydrogenase complex, dihydrolipoamide dehydrogenase (E3) component, and related enzymes	13	4
Clique107			12	0
	COG0031	Cysteine synthase	13	6
	COG0183	Acetyl-CoA acetyltransferase	12	1
	COG0204	1-acyl-sn-glycerol-3-phosphate acyltransferase	14	5
	COG0459	Chaperonin GroEL (HSP60 family)	14	6
Clique108			12	0
	COG0057	Glyceraldehyde-3-phosphate dehydrogenase/erythrose-4-phosphate dehydrogenase	14	6
	COG0183	Acetyl-CoA acetyltransferase	12	1
	COG0204	1-acyl-sn-glycerol-3-phosphate acyltransferase	14	5
	COG0372	Citrate synthase	14	6
	COG0459	Chaperonin GroEL (HSP60 family)	14	6
	COG1053	Succinate dehydrogenase/fumarate reductase, flavoprotein subunit	14	6
Clique109			11	0
	COG0249	Mismatch repair ATPase (MutS family)	13	4
	COG0258	5'-3' exonuclease (including N-terminal domain of PolI)	14	6
	COG0470	ATPase involved in DNA replication	12	5
	COG0514	Superfamily II DNA helicase	12	2
	COG0550	Topoisomerase IA	14	6
	COG1196	Chromosome segregation ATPases	12	2
Clique110			11	0
	COG0150	Phosphoribosylaminoimidazole (AIR) synthetase	13	6
	COG0249	Mismatch repair ATPase (MutS family)	13	4
	COG0262	Dihydrofolate reductase	11	0
Clique111			12	0
	COG0249	Mismatch repair ATPase (MutS family)	13	4
	COG0258	5'-3' exonuclease (including N-terminal domain of PolI)	14	6
	COG0514	Superfamily II DNA helicase	12	2
	COG0550	Topoisomerase IA	14	6
	COG1196	Chromosome segregation ATPases	12	2
Clique112			11	0
	COG0187	Type IIA topoisomerase (DNA gyrase/topo II, topoisomerase IV), B subunit	14	5
	COG0459	Chaperonin GroEL (HSP60 family)	14	6
	COG0470	ATPase involved in DNA replication	12	5
	COG0514	Superfamily II DNA helicase	12	2
	COG1196	Chromosome segregation ATPases	12	2
Clique113			11	0
	COG0045	Succinyl-CoA synthetase, beta subunit	12	6
	COG0074	Succinyl-CoA synthetase, alpha subunit	12	6
	COG0114	Fumarase	13	2
	COG0372	Citrate synthase	14	6
	COG0479	Succinate dehydrogenase/fumarate reductase, Fe-S protein subunit	13	6
	COG0508	Pyruvate/2-oxoglutarate dehydrogenase complex, dihydrolipoamide acyltransferase (E2) component, and related enzymes	13	2
	COG0567	2-oxoglutarate dehydrogenase complex, dehydrogenase (E1) component, and related enzymes	12	0
	COG1053	Succinate dehydrogenase/fumarate reductase, flavoprotein subunit	14	6
	COG1249	Pyruvate/2-oxoglutarate dehydrogenase complex, dihydrolipoamide dehydrogenase (E3) component, and related enzymes	13	4
Clique114			12	0
	COG0045	Succinyl-CoA synthetase, beta subunit	12	6
	COG0074	Succinyl-CoA synthetase, alpha subunit	12	6
	COG0372	Citrate synthase	14	6
	COG0473	Isocitrate/isopropylmalate dehydrogenase	13	6
	COG0479	Succinate dehydrogenase/fumarate reductase, Fe-S protein subunit	13	6
	COG0508	Pyruvate/2-oxoglutarate dehydrogenase complex, dihydrolipoamide acyltransferase (E2) component, and related enzymes	13	2
	COG0567	2-oxoglutarate dehydrogenase complex, dehydrogenase (E1) component, and related enzymes	12	0
	COG1053	Succinate dehydrogenase/fumarate reductase, flavoprotein subunit	14	6
	COG1249	Pyruvate/2-oxoglutarate dehydrogenase complex, dihydrolipoamide dehydrogenase (E3) component, and related enzymes	13	4
Clique115			11	0
	COG0021	Transketolase	13	5
	COG0508	Pyruvate/2-oxoglutarate dehydrogenase complex, dihydrolipoamide acyltransferase (E2) component, and related enzymes	13	2
	COG0567	2-oxoglutarate dehydrogenase complex, dehydrogenase (E1) component, and related enzymes	12	0
	COG1249	Pyruvate/2-oxoglutarate dehydrogenase complex, dihydrolipoamide dehydrogenase (E3) component, and related enzymes	13	4
Clique116			11	0
	COG0057	Glyceraldehyde-3-phosphate dehydrogenase/erythrose-4-phosphate dehydrogenase	14	6
	COG0183	Acetyl-CoA acetyltransferase	12	1
	COG0204	1-acyl-sn-glycerol-3-phosphate acyltransferase	14	5
	COG0477	Permeases of the major facilitator superfamily	14	6
	COG1670	Acetyltransferases, including N-acetylases of ribosomal proteins	12	0
Clique117			11	0
	COG0057	Glyceraldehyde-3-phosphate dehydrogenase/erythrose-4-phosphate dehydrogenase	14	6
	COG0183	Acetyl-CoA acetyltransferase	12	1
	COG0204	1-acyl-sn-glycerol-3-phosphate acyltransferase	14	5
	COG0304	3-oxoacyl-(acyl-carrier-protein) synthase	14	5
	COG1670	Acetyltransferases, including N-acetylases of ribosomal proteins	12	0
Clique118			11	0
	COG0183	Acetyl-CoA acetyltransferase	12	1
	COG0204	1-acyl-sn-glycerol-3-phosphate acyltransferase	14	5
	COG0304	3-oxoacyl-(acyl-carrier-protein) synthase	14	5
	COG0365	Acyl-coenzyme A synthetases/AMP-(fatty) acid ligases	12	6
	COG1607	Acyl-CoA hydrolase	12	2
	COG1670	Acetyltransferases, including N-acetylases of ribosomal proteins	12	0
Clique119			11	0
	COG0183	Acetyl-CoA acetyltransferase	12	1
	COG0204	1-acyl-sn-glycerol-3-phosphate acyltransferase	14	5
	COG0304	3-oxoacyl-(acyl-carrier-protein) synthase	14	5
	COG0365	Acyl-coenzyme A synthetases/AMP-(fatty) acid ligases	12	6
	COG0824	Predicted thioesterase	13	6
	COG1670	Acetyltransferases, including N-acetylases of ribosomal proteins	12	0
Clique120			11	0
	COG0204	1-acyl-sn-glycerol-3-phosphate acyltransferase	14	5
	COG0240	Glycerol-3-phosphate dehydrogenase	13	5
	COG0304	3-oxoacyl-(acyl-carrier-protein) synthase	14	5
	COG1670	Acetyltransferases, including N-acetylases of ribosomal proteins	12	0
Clique121			11	0
	COG0057	Glyceraldehyde-3-phosphate dehydrogenase/erythrose-4-phosphate dehydrogenase	14	6
	COG0204	1-acyl-sn-glycerol-3-phosphate acyltransferase	14	5
	COG0304	3-oxoacyl-(acyl-carrier-protein) synthase	14	5
	COG0508	Pyruvate/2-oxoglutarate dehydrogenase complex, dihydrolipoamide acyltransferase (E2) component, and related enzymes	13	2
	COG1670	Acetyltransferases, including N-acetylases of ribosomal proteins	12	0
Clique122			11	0
	COG0204	1-acyl-sn-glycerol-3-phosphate acyltransferase	14	5
	COG0304	3-oxoacyl-(acyl-carrier-protein) synthase	14	5
	COG0508	Pyruvate/2-oxoglutarate dehydrogenase complex, dihydrolipoamide acyltransferase (E2) component, and related enzymes	13	2
	COG1607	Acyl-CoA hydrolase	12	2
	COG1670	Acetyltransferases, including N-acetylases of ribosomal proteins	12	0
Clique123			12	0
	COG0454	Histone acetyltransferase HPA2 and related acetyltransferases	13	5
	COG0824	Predicted thioesterase	13	6
	COG1670	Acetyltransferases, including N-acetylases of ribosomal proteins	12	0
Clique124			12	0
	COG0454	Histone acetyltransferase HPA2 and related acetyltransferases	13	5
	COG0494	NTP pyrophosphohydrolases including oxidative damage repair enzymes	13	6
	COG1670	Acetyltransferases, including N-acetylases of ribosomal proteins	12	0
Clique125			12	0
	COG0454	Histone acetyltransferase HPA2 and related acetyltransferases	13	5
	COG0477	Permeases of the major facilitator superfamily	14	6
	COG1670	Acetyltransferases, including N-acetylases of ribosomal proteins	12	0
Clique126			12	0
	COG0057	Glyceraldehyde-3-phosphate dehydrogenase/erythrose-4-phosphate dehydrogenase	14	6
	COG0194	Guanylate kinase	14	5
	COG1670	Acetyltransferases, including N-acetylases of ribosomal proteins	12	0
Clique127			12	0
	COG0057	Glyceraldehyde-3-phosphate dehydrogenase/erythrose-4-phosphate dehydrogenase	14	6
	COG0204	1-acyl-sn-glycerol-3-phosphate acyltransferase	14	5
	COG0477	Permeases of the major facilitator superfamily	14	6
	COG1670	Acetyltransferases, including N-acetylases of ribosomal proteins	12	0
Clique128			12	0
	COG0204	1-acyl-sn-glycerol-3-phosphate acyltransferase	14	5
	COG0304	3-oxoacyl-(acyl-carrier-protein) synthase	14	5
	COG1607	Acyl-CoA hydrolase	12	2
	COG1670	Acetyltransferases, including N-acetylases of ribosomal proteins	12	0
Clique129			12	0
	COG0204	1-acyl-sn-glycerol-3-phosphate acyltransferase	14	5
	COG0304	3-oxoacyl-(acyl-carrier-protein) synthase	14	5
	COG0824	Predicted thioesterase	13	6
	COG1670	Acetyltransferases, including N-acetylases of ribosomal proteins	12	0
Clique130			12	0
	COG0057	Glyceraldehyde-3-phosphate dehydrogenase/erythrose-4-phosphate dehydrogenase	14	6
	COG0204	1-acyl-sn-glycerol-3-phosphate acyltransferase	14	5
	COG0304	3-oxoacyl-(acyl-carrier-protein) synthase	14	5
	COG1670	Acetyltransferases, including N-acetylases of ribosomal proteins	12	0
Clique131			11	0
	COG0240	Glycerol-3-phosphate dehydrogenase	13	5
	COG1207	N-acetylglucosamine-1-phosphate uridyltransferase (contains nucleotidyltransferase and I-patch acetyltransferase domains)	14	5
	COG1670	Acetyltransferases, including N-acetylases of ribosomal proteins	12	0
Clique132			11	0
	COG0578	Glycerol-3-phosphate dehydrogenase	11	0
	COG1207	N-acetylglucosamine-1-phosphate uridyltransferase (contains nucleotidyltransferase and I-patch acetyltransferase domains)	14	5
Clique133			11	0
	COG0183	Acetyl-CoA acetyltransferase	12	1
	COG0304	3-oxoacyl-(acyl-carrier-protein) synthase	14	5
	COG0365	Acyl-coenzyme A synthetases/AMP-(fatty) acid ligases	12	6
	COG0439	Biotin carboxylase	13	4
	COG0511	Biotin carboxyl carrier protein	13	3
	COG1607	Acyl-CoA hydrolase	12	2
Clique134			11	0
	COG0439	Biotin carboxylase	13	4
	COG0511	Biotin carboxyl carrier protein	13	3
	COG1052	Lactate dehydrogenase and related dehydrogenases	12	5
	COG1607	Acyl-CoA hydrolase	12	2
Clique135			11	0
	COG0119	Isopropylmalate/homocitrate/citramalate synthases	12	6
	COG0439	Biotin carboxylase	13	4
	COG0508	Pyruvate/2-oxoglutarate dehydrogenase complex, dihydrolipoamide acyltransferase (E2) component, and related enzymes	13	2
	COG0511	Biotin carboxyl carrier protein	13	3
	COG1607	Acyl-CoA hydrolase	12	2
Clique136			11	0
	COG0304	3-oxoacyl-(acyl-carrier-protein) synthase	14	5
	COG0439	Biotin carboxylase	13	4
	COG0508	Pyruvate/2-oxoglutarate dehydrogenase complex, dihydrolipoamide acyltransferase (E2) component, and related enzymes	13	2
	COG0511	Biotin carboxyl carrier protein	13	3
	COG1607	Acyl-CoA hydrolase	12	2
Clique137			11	0
	COG0190	5,10-methylene-tetrahydrofolate dehydrogenase/Methenyl tetrahydrofolate cyclohydrolase	14	6
	COG0242	N-formylmethionyl-tRNA deformylase	14	5
	COG0280	Phosphotransacetylase	12	3
	COG0439	Biotin carboxylase	13	4
	COG0511	Biotin carboxyl carrier protein	13	3
	COG1052	Lactate dehydrogenase and related dehydrogenases	12	5
Clique138			12	0
	COG0439	Biotin carboxylase	13	4
	COG0511	Biotin carboxyl carrier protein	13	3
	COG1902	NADH:flavin oxidoreductases, Old Yellow Enzyme family	12	0
	COG2070	Dioxygenases related to 2-nitropropane dioxygenase	14	5
Clique139			12	0
	COG0439	Biotin carboxylase	13	4
	COG0508	Pyruvate/2-oxoglutarate dehydrogenase complex, dihydrolipoamide acyltransferase (E2) component, and related enzymes	13	2
	COG0511	Biotin carboxyl carrier protein	13	3
	COG1902	NADH:flavin oxidoreductases, Old Yellow Enzyme family	12	0
Clique140			11	0
	COG0346	Lactoylglutathione lyase and related lyases	11	0
	COG0439	Biotin carboxylase	13	4
	COG0511	Biotin carboxyl carrier protein	13	3
	COG1028	Dehydrogenases with different specificities (related to short-chain alcohol dehydrogenases)	14	6
	COG2070	Dioxygenases related to 2-nitropropane dioxygenase	14	5
Clique141			11	0
	COG0346	Lactoylglutathione lyase and related lyases	11	0
	COG0439	Biotin carboxylase	13	4
	COG0511	Biotin carboxyl carrier protein	13	3
	COG1902	NADH:flavin oxidoreductases, Old Yellow Enzyme family	12	0
	COG2070	Dioxygenases related to 2-nitropropane dioxygenase	14	5
Clique142			11	0
	COG0183	Acetyl-CoA acetyltransferase	12	1
	COG0365	Acyl-coenzyme A synthetases/AMP-(fatty) acid ligases	12	6
	COG0439	Biotin carboxylase	13	4
	COG0511	Biotin carboxyl carrier protein	13	3
	COG1028	Dehydrogenases with different specificities (related to short-chain alcohol dehydrogenases)	14	6
	COG1052	Lactate dehydrogenase and related dehydrogenases	12	5
Clique143			11	0
	COG0183	Acetyl-CoA acetyltransferase	12	1
	COG0372	Citrate synthase	14	6
	COG0439	Biotin carboxylase	13	4
	COG0473	Isocitrate/isopropylmalate dehydrogenase	13	6
	COG0508	Pyruvate/2-oxoglutarate dehydrogenase complex, dihydrolipoamide acyltransferase (E2) component, and related enzymes	13	2
	COG1053	Succinate dehydrogenase/fumarate reductase, flavoprotein subunit	14	6
Clique144			11	0
	COG0115	Branched-chain amino acid aminotransferase/4-amino-4-deoxychorismate lyase	13	5
	COG0119	Isopropylmalate/homocitrate/citramalate synthases	12	6
	COG0183	Acetyl-CoA acetyltransferase	12	1
	COG0365	Acyl-coenzyme A synthetases/AMP-(fatty) acid ligases	12	6
	COG0439	Biotin carboxylase	13	4
	COG0473	Isocitrate/isopropylmalate dehydrogenase	13	6
	COG0508	Pyruvate/2-oxoglutarate dehydrogenase complex, dihydrolipoamide acyltransferase (E2) component, and related enzymes	13	2
Clique145			11	0
	COG0119	Isopropylmalate/homocitrate/citramalate synthases	12	6
	COG0183	Acetyl-CoA acetyltransferase	12	1
	COG0365	Acyl-coenzyme A synthetases/AMP-(fatty) acid ligases	12	6
	COG0372	Citrate synthase	14	6
	COG0439	Biotin carboxylase	13	4
	COG0473	Isocitrate/isopropylmalate dehydrogenase	13	6
	COG0508	Pyruvate/2-oxoglutarate dehydrogenase complex, dihydrolipoamide acyltransferase (E2) component, and related enzymes	13	2
Clique146			11	0
	COG0115	Branched-chain amino acid aminotransferase/4-amino-4-deoxychorismate lyase	13	5
	COG0147	Anthranilate/para-aminobenzoate synthases component I	12	6
	COG0183	Acetyl-CoA acetyltransferase	12	1
	COG0365	Acyl-coenzyme A synthetases/AMP-(fatty) acid ligases	12	6
	COG0439	Biotin carboxylase	13	4
	COG0511	Biotin carboxyl carrier protein	13	3
	COG0512	Anthranilate/para-aminobenzoate synthases component II	12	6
Clique147			12	0
	COG0183	Acetyl-CoA acetyltransferase	12	1
	COG0372	Citrate synthase	14	6
	COG0439	Biotin carboxylase	13	4
	COG0459	Chaperonin GroEL (HSP60 family)	14	6
	COG0511	Biotin carboxyl carrier protein	13	3
	COG1053	Succinate dehydrogenase/fumarate reductase, flavoprotein subunit	14	6
Clique148			12	0
	COG0183	Acetyl-CoA acetyltransferase	12	1
	COG0304	3-oxoacyl-(acyl-carrier-protein) synthase	14	5
	COG0331	(acyl-carrier-protein) S-malonyltransferase	14	5
	COG0439	Biotin carboxylase	13	4
	COG0511	Biotin carboxyl carrier protein	13	3
	COG1028	Dehydrogenases with different specificities (related to short-chain alcohol dehydrogenases)	14	6
Clique149			12	0
	COG0183	Acetyl-CoA acetyltransferase	12	1
	COG0304	3-oxoacyl-(acyl-carrier-protein) synthase	14	5
	COG0365	Acyl-coenzyme A synthetases/AMP-(fatty) acid ligases	12	6
	COG0439	Biotin carboxylase	13	4
	COG0511	Biotin carboxyl carrier protein	13	3
	COG1028	Dehydrogenases with different specificities (related to short-chain alcohol dehydrogenases)	14	6
Clique150			12	0
	COG0183	Acetyl-CoA acetyltransferase	12	1
	COG0304	3-oxoacyl-(acyl-carrier-protein) synthase	14	5
	COG0365	Acyl-coenzyme A synthetases/AMP-(fatty) acid ligases	12	6
	COG0372	Citrate synthase	14	6
	COG0439	Biotin carboxylase	13	4
	COG0511	Biotin carboxyl carrier protein	13	3
Clique151			12	0
	COG0115	Branched-chain amino acid aminotransferase/4-amino-4-deoxychorismate lyase	13	5
	COG0183	Acetyl-CoA acetyltransferase	12	1
	COG0365	Acyl-coenzyme A synthetases/AMP-(fatty) acid ligases	12	6
	COG0439	Biotin carboxylase	13	4
	COG0511	Biotin carboxyl carrier protein	13	3
Clique152			11	0
	COG0183	Acetyl-CoA acetyltransferase	12	1
	COG0372	Citrate synthase	14	6
	COG0439	Biotin carboxylase	13	4
	COG0508	Pyruvate/2-oxoglutarate dehydrogenase complex, dihydrolipoamide acyltransferase (E2) component, and related enzymes	13	2
	COG0511	Biotin carboxyl carrier protein	13	3
	COG1053	Succinate dehydrogenase/fumarate reductase, flavoprotein subunit	14	6
Clique153			11	0
	COG0183	Acetyl-CoA acetyltransferase	12	1
	COG0365	Acyl-coenzyme A synthetases/AMP-(fatty) acid ligases	12	6
	COG0439	Biotin carboxylase	13	4
	COG0508	Pyruvate/2-oxoglutarate dehydrogenase complex, dihydrolipoamide acyltransferase (E2) component, and related enzymes	13	2
	COG0511	Biotin carboxyl carrier protein	13	3
	COG1902	NADH:flavin oxidoreductases, Old Yellow Enzyme family	12	0
Clique154			11	0
	COG0183	Acetyl-CoA acetyltransferase	12	1
	COG0304	3-oxoacyl-(acyl-carrier-protein) synthase	14	5
	COG0365	Acyl-coenzyme A synthetases/AMP-(fatty) acid ligases	12	6
	COG0439	Biotin carboxylase	13	4
	COG0508	Pyruvate/2-oxoglutarate dehydrogenase complex, dihydrolipoamide acyltransferase (E2) component, and related enzymes	13	2
	COG0511	Biotin carboxyl carrier protein	13	3
	COG1028	Dehydrogenases with different specificities (related to short-chain alcohol dehydrogenases)	14	6
Clique155			11	0
	COG0183	Acetyl-CoA acetyltransferase	12	1
	COG0304	3-oxoacyl-(acyl-carrier-protein) synthase	14	5
	COG0365	Acyl-coenzyme A synthetases/AMP-(fatty) acid ligases	12	6
	COG0372	Citrate synthase	14	6
	COG0439	Biotin carboxylase	13	4
	COG0508	Pyruvate/2-oxoglutarate dehydrogenase complex, dihydrolipoamide acyltransferase (E2) component, and related enzymes	13	2
	COG0511	Biotin carboxyl carrier protein	13	3
Clique156			11	0
	COG0119	Isopropylmalate/homocitrate/citramalate synthases	12	6
	COG0183	Acetyl-CoA acetyltransferase	12	1
	COG0365	Acyl-coenzyme A synthetases/AMP-(fatty) acid ligases	12	6
	COG0372	Citrate synthase	14	6
	COG0439	Biotin carboxylase	13	4
	COG0508	Pyruvate/2-oxoglutarate dehydrogenase complex, dihydrolipoamide acyltransferase (E2) component, and related enzymes	13	2
	COG0511	Biotin carboxyl carrier protein	13	3
Clique157			11	0
	COG0107	Imidazoleglycerol-phosphate synthase	12	6
	COG0115	Branched-chain amino acid aminotransferase/4-amino-4-deoxychorismate lyase	13	5
	COG0119	Isopropylmalate/homocitrate/citramalate synthases	12	6
	COG0183	Acetyl-CoA acetyltransferase	12	1
	COG0365	Acyl-coenzyme A synthetases/AMP-(fatty) acid ligases	12	6
	COG0439	Biotin carboxylase	13	4
	COG0508	Pyruvate/2-oxoglutarate dehydrogenase complex, dihydrolipoamide acyltransferase (E2) component, and related enzymes	13	2
	COG0511	Biotin carboxyl carrier protein	13	3
Clique158			11	0
	COG0187	Type IIA topoisomerase (DNA gyrase/topo II, topoisomerase IV), B subunit	14	5
	COG0188	Type IIA topoisomerase (DNA gyrase/topo II, topoisomerase IV), A subunit	14	5
	COG0470	ATPase involved in DNA replication	12	5
	COG0514	Superfamily II DNA helicase	12	2
	COG0550	Topoisomerase IA	14	6
	COG1196	Chromosome segregation ATPases	12	2
Clique159			11	0
	COG0057	Glyceraldehyde-3-phosphate dehydrogenase/erythrose-4-phosphate dehydrogenase	14	6
	COG0111	Phosphoglycerate dehydrogenase and related dehydrogenases	12	5
	COG0346	Lactoylglutathione lyase and related lyases	11	0
Clique160			11	0
	COG0111	Phosphoglycerate dehydrogenase and related dehydrogenases	12	5
	COG0346	Lactoylglutathione lyase and related lyases	11	0
	COG0673	Predicted dehydrogenases and related proteins	12	6
	COG1028	Dehydrogenases with different specificities (related to short-chain alcohol dehydrogenases)	14	6
Clique161			11	0
	COG0112	Glycine/serine hydroxymethyltransferase	14	6
	COG0285	Folylpolyglutamate synthase	13	5
	COG1760	L-serine deaminase	11	0
Clique162			11	0
	COG0112	Glycine/serine hydroxymethyltransferase	14	6
	COG0125	Thymidylate kinase	14	6
	COG0262	Dihydrofolate reductase	11	0
	COG0403	Glycine cleavage system protein P (pyridoxal-binding), N-terminal domain	12	2
	COG0452	Phosphopantothenoylcysteine synthetase/decarboxylase	14	6
	COG1003	Glycine cleavage system protein P (pyridoxal-binding), C-terminal domain	12	2
Clique163			11	0
	COG0112	Glycine/serine hydroxymethyltransferase	14	6
	COG0190	5,10-methylene-tetrahydrofolate dehydrogenase/Methenyl tetrahydrofolate cyclohydrolase	14	6
	COG0262	Dihydrofolate reductase	11	0
	COG0681	Signal peptidase I	14	6
Clique164			11	0
	COG0031	Cysteine synthase	13	6
	COG0498	Threonine synthase	12	6
	COG1045	Serine acetyltransferase	13	4
	COG1760	L-serine deaminase	11	0
Clique165			11	0
	COG0031	Cysteine synthase	13	6
	COG0133	Tryptophan synthase beta chain	12	5
	COG1045	Serine acetyltransferase	13	4
	COG1760	L-serine deaminase	11	0
Clique166			11	0
	COG0031	Cysteine synthase	13	6
	COG0110	Acetyltransferase (isoleucine patch superfamily)	11	3
	COG0626	Cystathionine beta-lyases/cystathionine gamma-synthases	14	2
	COG1045	Serine acetyltransferase	13	4
Clique167			11	0
	COG0183	Acetyl-CoA acetyltransferase	12	1
	COG0204	1-acyl-sn-glycerol-3-phosphate acyltransferase	14	5
	COG0304	3-oxoacyl-(acyl-carrier-protein) synthase	14	5
	COG0508	Pyruvate/2-oxoglutarate dehydrogenase complex, dihydrolipoamide acyltransferase (E2) component, and related enzymes	13	2
	COG0578	Glycerol-3-phosphate dehydrogenase	11	0
	COG1045	Serine acetyltransferase	13	4
Clique168			11	0
	COG0057	Glyceraldehyde-3-phosphate dehydrogenase/erythrose-4-phosphate dehydrogenase	14	6
	COG0183	Acetyl-CoA acetyltransferase	12	1
	COG0204	1-acyl-sn-glycerol-3-phosphate acyltransferase	14	5
	COG0304	3-oxoacyl-(acyl-carrier-protein) synthase	14	5
	COG0508	Pyruvate/2-oxoglutarate dehydrogenase complex, dihydrolipoamide acyltransferase (E2) component, and related enzymes	13	2
	COG1045	Serine acetyltransferase	13	4
Clique169			12	0
	COG0031	Cysteine synthase	13	6
	COG0183	Acetyl-CoA acetyltransferase	12	1
	COG0204	1-acyl-sn-glycerol-3-phosphate acyltransferase	14	5
	COG1045	Serine acetyltransferase	13	4
Clique170			12	0
	COG0057	Glyceraldehyde-3-phosphate dehydrogenase/erythrose-4-phosphate dehydrogenase	14	6
	COG0183	Acetyl-CoA acetyltransferase	12	1
	COG0204	1-acyl-sn-glycerol-3-phosphate acyltransferase	14	5
	COG0304	3-oxoacyl-(acyl-carrier-protein) synthase	14	5
	COG1045	Serine acetyltransferase	13	4
Clique171			12	0
	COG0057	Glyceraldehyde-3-phosphate dehydrogenase/erythrose-4-phosphate dehydrogenase	14	6
	COG0111	Phosphoglycerate dehydrogenase and related dehydrogenases	12	5
	COG0183	Acetyl-CoA acetyltransferase	12	1
	COG1045	Serine acetyltransferase	13	4
Clique172			11	0
	COG0304	3-oxoacyl-(acyl-carrier-protein) synthase	14	5
	COG1045	Serine acetyltransferase	13	4
	COG2084	3-hydroxyisobutyrate dehydrogenase and related beta-hydroxyacid dehydrogenases	11	2
Clique173			11	0
	COG0166	Glucose-6-phosphate isomerase	13	6
	COG0488	ATPase components of ABC transporters with duplicated ATPase domains	13	4
	COG0538	Isocitrate dehydrogenases	11	2
Clique174			11	0
	COG0468	RecA/RadA recombinase	14	6
	COG0608	Single-stranded DNA-specific exonuclease	14	6
	COG1381	Recombinational DNA repair protein (RecF pathway)	11	0
Clique175			11	0
	COG0353	Recombinational DNA repair protein (RecF pathway)	14	5
	COG0468	RecA/RadA recombinase	14	6
	COG1200	RecG-like helicase	14	5
	COG1381	Recombinational DNA repair protein (RecF pathway)	11	0
Clique176			11	0
	COG0389	Nucleotidyltransferase/DNA polymerase involved in DNA repair	11	3
	COG0468	RecA/RadA recombinase	14	6
	COG0497	ATPase involved in DNA repair	13	5
	COG1974	SOS-response transcriptional repressors (RecA-mediated autopeptidases)	12	0
Clique177			12	0
	COG0468	RecA/RadA recombinase	14	6
	COG0497	ATPase involved in DNA repair	13	5
	COG1974	SOS-response transcriptional repressors (RecA-mediated autopeptidases)	12	0
Clique178			11	0
	COG0031	Cysteine synthase	13	6
	COG0115	Branched-chain amino acid aminotransferase/4-amino-4-deoxychorismate lyase	13	5
	COG0442	Prolyl-tRNA synthetase	14	6
	COG0626	Cystathionine beta-lyases/cystathionine gamma-synthases	14	2
	COG1171	Threonine dehydratase	11	4
Clique179			11	0
	COG0285	Folylpolyglutamate synthase	13	5
	COG0441	Threonyl-tRNA synthetase	14	6
	COG1760	L-serine deaminase	11	0
Clique180			11	0
	COG0172	Seryl-tRNA synthetase	14	6
	COG0441	Threonyl-tRNA synthetase	14	6
	COG0498	Threonine synthase	12	6
	COG1760	L-serine deaminase	11	0
Clique181			11	0
	COG0031	Cysteine synthase	13	6
	COG0112	Glycine/serine hydroxymethyltransferase	14	6
	COG0172	Seryl-tRNA synthetase	14	6
	COG0498	Threonine synthase	12	6
	COG1760	L-serine deaminase	11	0
Clique182			11	0
	COG0031	Cysteine synthase	13	6
	COG0112	Glycine/serine hydroxymethyltransferase	14	6
	COG0133	Tryptophan synthase beta chain	12	5
	COG0172	Seryl-tRNA synthetase	14	6
	COG1760	L-serine deaminase	11	0
Clique183			12	0
	COG0171	NAD synthase	14	6
	COG0824	Predicted thioesterase	13	6
	COG1670	Acetyltransferases, including N-acetylases of ribosomal proteins	12	0
Clique184			12	0
	COG0034	Glutamine phosphoribosylpyrophosphate amidotransferase	13	6
	COG0567	2-oxoglutarate dehydrogenase complex, dehydrogenase (E1) component, and related enzymes	12	0
	COG1249	Pyruvate/2-oxoglutarate dehydrogenase complex, dihydrolipoamide dehydrogenase (E3) component, and related enzymes	13	4
Clique185			11	0
	COG0019	Diaminopimelate decarboxylase	13	5
	COG0508	Pyruvate/2-oxoglutarate dehydrogenase complex, dihydrolipoamide acyltransferase (E2) component, and related enzymes	13	2
	COG1670	Acetyltransferases, including N-acetylases of ribosomal proteins	12	0
Clique186			11	0
	COG0388	Predicted amidohydrolase	13	6
	COG0626	Cystathionine beta-lyases/cystathionine gamma-synthases	14	2
	COG2010	Cytochrome c, mono- and diheme variants	11	3
Clique187			11	0
	COG0399	Predicted pyridoxal phosphate-dependent enzyme apparently involved in regulation of cell wall biogenesis	11	6
	COG0626	Cystathionine beta-lyases/cystathionine gamma-synthases	14	2
	COG2010	Cytochrome c, mono- and diheme variants	11	3
Clique188			11	0
	COG0607	Rhodanese-related sulfurtransferase	13	6
	COG0778	Nitroreductase	12	6
	COG1902	NADH:flavin oxidoreductases, Old Yellow Enzyme family	12	0
Clique189			11	0
	COG0196	FAD synthase	14	5
	COG0778	Nitroreductase	12	6
	COG1853	Conserved protein/domain typically associated with flavoprotein oxygenases, DIM6/NTAB family	13	4
	COG1902	NADH:flavin oxidoreductases, Old Yellow Enzyme family	12	0
Clique190			11	0
	COG0431	Predicted flavoprotein	11	1
	COG1393	Arsenate reductase and related proteins, glutaredoxin family	12	3
Clique191			11	0
	COG0431	Predicted flavoprotein	11	1
	COG0508	Pyruvate/2-oxoglutarate dehydrogenase complex, dihydrolipoamide acyltransferase (E2) component, and related enzymes	13	2
	COG1053	Succinate dehydrogenase/fumarate reductase, flavoprotein subunit	14	6
Clique192			11	0
	COG0304	3-oxoacyl-(acyl-carrier-protein) synthase	14	5
	COG0431	Predicted flavoprotein	11	1
	COG0508	Pyruvate/2-oxoglutarate dehydrogenase complex, dihydrolipoamide acyltransferase (E2) component, and related enzymes	13	2
	COG1670	Acetyltransferases, including N-acetylases of ribosomal proteins	12	0
Clique193			11	0
	COG0304	3-oxoacyl-(acyl-carrier-protein) synthase	14	5
	COG0431	Predicted flavoprotein	11	1
	COG0508	Pyruvate/2-oxoglutarate dehydrogenase complex, dihydrolipoamide acyltransferase (E2) component, and related enzymes	13	2
	COG1045	Serine acetyltransferase	13	4
Clique194			11	0
	COG0015	Adenylosuccinate lyase	14	6
	COG0026	Phosphoribosylaminoimidazole carboxylase (NCAIR synthetase)	12	2
	COG0744	Membrane carboxypeptidase (penicillin-binding protein)	13	4
Clique195			11	0
	COG0190	5,10-methylene-tetrahydrofolate dehydrogenase/Methenyl tetrahydrofolate cyclohydrolase	14	6
	COG0262	Dihydrofolate reductase	11	0
	COG0413	Ketopantoate hydroxymethyltransferase	13	6
	COG0665	Glycine/D-amino acid oxidases (deaminating)	14	4
Clique196			11	0
	COG0665	Glycine/D-amino acid oxidases (deaminating)	14	4
	COG1012	NAD-dependent aldehyde dehydrogenases	13	6
	COG1018	Flavodoxin reductases (ferredoxin-NADPH reductases) family 1	11	0
Clique197			11	0
	COG0346	Lactoylglutathione lyase and related lyases	11	0
	COG0665	Glycine/D-amino acid oxidases (deaminating)	14	4
	COG0673	Predicted dehydrogenases and related proteins	12	6
	COG1853	Conserved protein/domain typically associated with flavoprotein oxygenases, DIM6/NTAB family	13	4
Clique198			11	0
	COG0111	Phosphoglycerate dehydrogenase and related dehydrogenases	12	5
	COG0346	Lactoylglutathione lyase and related lyases	11	0
	COG0665	Glycine/D-amino acid oxidases (deaminating)	14	4
	COG0673	Predicted dehydrogenases and related proteins	12	6
Clique199			11	0
	COG0183	Acetyl-CoA acetyltransferase	12	1
	COG0372	Citrate synthase	14	6
	COG0665	Glycine/D-amino acid oxidases (deaminating)	14	4
	COG1249	Pyruvate/2-oxoglutarate dehydrogenase complex, dihydrolipoamide dehydrogenase (E3) component, and related enzymes	13	4
Clique200			11	0
	COG0115	Branched-chain amino acid aminotransferase/4-amino-4-deoxychorismate lyase	13	5
	COG0183	Acetyl-CoA acetyltransferase	12	1
	COG0665	Glycine/D-amino acid oxidases (deaminating)	14	4
	COG1249	Pyruvate/2-oxoglutarate dehydrogenase complex, dihydrolipoamide dehydrogenase (E3) component, and related enzymes	13	4
Clique201			12	0
	COG0115	Branched-chain amino acid aminotransferase/4-amino-4-deoxychorismate lyase	13	5
	COG0183	Acetyl-CoA acetyltransferase	12	1
	COG0665	Glycine/D-amino acid oxidases (deaminating)	14	4
Clique202			11	0
	COG0612	Predicted Zn-dependent peptidases	13	6
	COG0843	Heme/copper-type cytochrome/quinol oxidases, subunit 1	12	3
	COG1053	Succinate dehydrogenase/fumarate reductase, flavoprotein subunit	14	6
	COG1252	NADH dehydrogenase, FAD-containing subunit	11	3
	COG1622	Heme/copper-type cytochrome/quinol oxidases, subunit 2	12	1
	COG1845	Heme/copper-type cytochrome/quinol oxidase, subunit 3	12	1
Clique203			11	0
	COG0612	Predicted Zn-dependent peptidases	13	6
	COG0702	Predicted nucleoside-diphosphate-sugar epimerases	12	2
	COG0843	Heme/copper-type cytochrome/quinol oxidases, subunit 1	12	3
	COG1009	NADH:ubiquinone oxidoreductase subunit 5 (chain L)/Multisubunit Na+/H+ antiporter, MnhA subunit	14	6
	COG1252	NADH dehydrogenase, FAD-containing subunit	11	3
	COG1622	Heme/copper-type cytochrome/quinol oxidases, subunit 2	12	1
	COG1845	Heme/copper-type cytochrome/quinol oxidase, subunit 3	12	1
Clique204			11	0
	COG0209	Ribonucleotide reductase, alpha subunit	14	6
	COG0258	5'-3' exonuclease (including N-terminal domain of PolI)	14	6
	COG0470	ATPase involved in DNA replication	12	5
	COG0514	Superfamily II DNA helicase	12	2
	COG0563	Adenylate kinase and related kinases	14	5
	COG1196	Chromosome segregation ATPases	12	2
Clique205			11	0
	COG0209	Ribonucleotide reductase, alpha subunit	14	6
	COG0459	Chaperonin GroEL (HSP60 family)	14	6
	COG0470	ATPase involved in DNA replication	12	5
	COG0514	Superfamily II DNA helicase	12	2
	COG0563	Adenylate kinase and related kinases	14	5
	COG1185	Polyribonucleotide nucleotidyltransferase (polynucleotide phosphorylase)	14	5
	COG1196	Chromosome segregation ATPases	12	2
Clique206			11	0
	COG0283	Cytidylate kinase	13	2
	COG0508	Pyruvate/2-oxoglutarate dehydrogenase complex, dihydrolipoamide acyltransferase (E2) component, and related enzymes	13	2
	COG0563	Adenylate kinase and related kinases	14	5
	COG1011	Predicted hydrolase (HAD superfamily)	11	1
Clique207			12	0
	COG0209	Ribonucleotide reductase, alpha subunit	14	6
	COG0258	5'-3' exonuclease (including N-terminal domain of PolI)	14	6
	COG0514	Superfamily II DNA helicase	12	2
	COG0563	Adenylate kinase and related kinases	14	5
	COG1196	Chromosome segregation ATPases	12	2
Clique208			12	0
	COG0209	Ribonucleotide reductase, alpha subunit	14	6
	COG0459	Chaperonin GroEL (HSP60 family)	14	6
	COG0514	Superfamily II DNA helicase	12	2
	COG0563	Adenylate kinase and related kinases	14	5
	COG1185	Polyribonucleotide nucleotidyltransferase (polynucleotide phosphorylase)	14	5
	COG1196	Chromosome segregation ATPases	12	2
Clique209			11	0
	COG0034	Glutamine phosphoribosylpyrophosphate amidotransferase	13	6
	COG0516	IMP dehydrogenase/GMP reductase	14	5
	COG1670	Acetyltransferases, including N-acetylases of ribosomal proteins	12	0
Clique210			11	0
	COG0446	Uncharacterized NAD(FAD)-dependent dehydrogenases	11	6
	COG0450	Peroxiredoxin	13	6
	COG1252	NADH dehydrogenase, FAD-containing subunit	11	3
	COG1902	NADH:flavin oxidoreductases, Old Yellow Enzyme family	12	0
Clique211			11	0
	COG0446	Uncharacterized NAD(FAD)-dependent dehydrogenases	11	6
	COG0607	Rhodanese-related sulfurtransferase	13	6
	COG1252	NADH dehydrogenase, FAD-containing subunit	11	3
	COG1902	NADH:flavin oxidoreductases, Old Yellow Enzyme family	12	0
Clique212			11	0
	COG0346	Lactoylglutathione lyase and related lyases	11	0
	COG0446	Uncharacterized NAD(FAD)-dependent dehydrogenases	11	6
	COG0473	Isocitrate/isopropylmalate dehydrogenase	13	6
	COG1853	Conserved protein/domain typically associated with flavoprotein oxygenases, DIM6/NTAB family	13	4
Clique213			11	0
	COG0346	Lactoylglutathione lyase and related lyases	11	0
	COG0446	Uncharacterized NAD(FAD)-dependent dehydrogenases	11	6
	COG0665	Glycine/D-amino acid oxidases (deaminating)	14	4
	COG1853	Conserved protein/domain typically associated with flavoprotein oxygenases, DIM6/NTAB family	13	4
Clique214			11	0
	COG0346	Lactoylglutathione lyase and related lyases	11	0
	COG0446	Uncharacterized NAD(FAD)-dependent dehydrogenases	11	6
	COG0473	Isocitrate/isopropylmalate dehydrogenase	13	6
	COG0607	Rhodanese-related sulfurtransferase	13	6
Clique215			11	0
	COG0346	Lactoylglutathione lyase and related lyases	11	0
	COG0439	Biotin carboxylase	13	4
	COG0446	Uncharacterized NAD(FAD)-dependent dehydrogenases	11	6
	COG1902	NADH:flavin oxidoreductases, Old Yellow Enzyme family	12	0
Clique216			11	0
	COG0346	Lactoylglutathione lyase and related lyases	11	0
	COG0446	Uncharacterized NAD(FAD)-dependent dehydrogenases	11	6
	COG1853	Conserved protein/domain typically associated with flavoprotein oxygenases, DIM6/NTAB family	13	4
	COG1902	NADH:flavin oxidoreductases, Old Yellow Enzyme family	12	0
Clique217			11	0
	COG0346	Lactoylglutathione lyase and related lyases	11	0
	COG0446	Uncharacterized NAD(FAD)-dependent dehydrogenases	11	6
	COG0607	Rhodanese-related sulfurtransferase	13	6
	COG1902	NADH:flavin oxidoreductases, Old Yellow Enzyme family	12	0
Clique218			11	0
	COG0008	Glutamyl- and glutaminyl-tRNA synthetases	14	6
	COG0260	Leucyl aminopeptidase	13	5
	COG0405	Gamma-glutamyltransferase	11	1
	COG0442	Prolyl-tRNA synthetase	14	6
Clique219			11	0
	COG0039	Malate/lactate dehydrogenases	12	6
	COG0057	Glyceraldehyde-3-phosphate dehydrogenase/erythrose-4-phosphate dehydrogenase	14	6
	COG0114	Fumarase	13	2
	COG0176	Transaldolase	14	5
	COG1048	Aconitase A	12	2
Clique220			11	0
	COG0039	Malate/lactate dehydrogenases	12	6
	COG0057	Glyceraldehyde-3-phosphate dehydrogenase/erythrose-4-phosphate dehydrogenase	14	6
	COG0114	Fumarase	13	2
	COG0372	Citrate synthase	14	6
	COG0459	Chaperonin GroEL (HSP60 family)	14	6
	COG1048	Aconitase A	12	2
	COG1053	Succinate dehydrogenase/fumarate reductase, flavoprotein subunit	14	6
	COG1249	Pyruvate/2-oxoglutarate dehydrogenase complex, dihydrolipoamide dehydrogenase (E3) component, and related enzymes	13	4
Clique221			11	0
	COG0039	Malate/lactate dehydrogenases	12	6
	COG0578	Glycerol-3-phosphate dehydrogenase	11	0
	COG1053	Succinate dehydrogenase/fumarate reductase, flavoprotein subunit	14	6
	COG1252	NADH dehydrogenase, FAD-containing subunit	11	3
Clique222			11	0
	COG0039	Malate/lactate dehydrogenases	12	6
	COG0578	Glycerol-3-phosphate dehydrogenase	11	0
	COG0584	Glycerophosphoryl diester phosphodiesterase	11	4
Clique223			11	0
	COG0039	Malate/lactate dehydrogenases	12	6
	COG0508	Pyruvate/2-oxoglutarate dehydrogenase complex, dihydrolipoamide acyltransferase (E2) component, and related enzymes	13	2
	COG0578	Glycerol-3-phosphate dehydrogenase	11	0
	COG1053	Succinate dehydrogenase/fumarate reductase, flavoprotein subunit	14	6
Clique224			11	0
	COG0039	Malate/lactate dehydrogenases	12	6
	COG0149	Triosephosphate isomerase	14	6
	COG0578	Glycerol-3-phosphate dehydrogenase	11	0
	COG1252	NADH dehydrogenase, FAD-containing subunit	11	3
Clique225			11	0
	COG0039	Malate/lactate dehydrogenases	12	6
	COG0126	3-phosphoglycerate kinase	14	6
	COG0149	Triosephosphate isomerase	14	6
	COG0578	Glycerol-3-phosphate dehydrogenase	11	0
Clique226			11	0
	COG0039	Malate/lactate dehydrogenases	12	6
	COG0045	Succinyl-CoA synthetase, beta subunit	12	6
	COG0074	Succinyl-CoA synthetase, alpha subunit	12	6
	COG0372	Citrate synthase	14	6
	COG0473	Isocitrate/isopropylmalate dehydrogenase	13	6
	COG0479	Succinate dehydrogenase/fumarate reductase, Fe-S protein subunit	13	6
	COG0567	2-oxoglutarate dehydrogenase complex, dehydrogenase (E1) component, and related enzymes	12	0
	COG1048	Aconitase A	12	2
	COG1053	Succinate dehydrogenase/fumarate reductase, flavoprotein subunit	14	6
	COG1249	Pyruvate/2-oxoglutarate dehydrogenase complex, dihydrolipoamide dehydrogenase (E3) component, and related enzymes	13	4
Clique227			11	0
	COG0039	Malate/lactate dehydrogenases	12	6
	COG0045	Succinyl-CoA synthetase, beta subunit	12	6
	COG0074	Succinyl-CoA synthetase, alpha subunit	12	6
	COG0372	Citrate synthase	14	6
	COG0473	Isocitrate/isopropylmalate dehydrogenase	13	6
	COG0479	Succinate dehydrogenase/fumarate reductase, Fe-S protein subunit	13	6
	COG0508	Pyruvate/2-oxoglutarate dehydrogenase complex, dihydrolipoamide acyltransferase (E2) component, and related enzymes	13	2
	COG0567	2-oxoglutarate dehydrogenase complex, dehydrogenase (E1) component, and related enzymes	12	0
	COG1053	Succinate dehydrogenase/fumarate reductase, flavoprotein subunit	14	6
	COG1249	Pyruvate/2-oxoglutarate dehydrogenase complex, dihydrolipoamide dehydrogenase (E3) component, and related enzymes	13	4
Clique228			11	0
	COG0039	Malate/lactate dehydrogenases	12	6
	COG0346	Lactoylglutathione lyase and related lyases	11	0
	COG0665	Glycine/D-amino acid oxidases (deaminating)	14	4
	COG0673	Predicted dehydrogenases and related proteins	12	6
	COG1012	NAD-dependent aldehyde dehydrogenases	13	6
Clique229			11	0
	COG0039	Malate/lactate dehydrogenases	12	6
	COG0346	Lactoylglutathione lyase and related lyases	11	0
	COG0446	Uncharacterized NAD(FAD)-dependent dehydrogenases	11	6
	COG0665	Glycine/D-amino acid oxidases (deaminating)	14	4
	COG1249	Pyruvate/2-oxoglutarate dehydrogenase complex, dihydrolipoamide dehydrogenase (E3) component, and related enzymes	13	4
Clique230			11	0
	COG0039	Malate/lactate dehydrogenases	12	6
	COG0346	Lactoylglutathione lyase and related lyases	11	0
	COG0473	Isocitrate/isopropylmalate dehydrogenase	13	6
	COG0673	Predicted dehydrogenases and related proteins	12	6
Clique231			11	0
	COG0039	Malate/lactate dehydrogenases	12	6
	COG0346	Lactoylglutathione lyase and related lyases	11	0
	COG0446	Uncharacterized NAD(FAD)-dependent dehydrogenases	11	6
	COG0473	Isocitrate/isopropylmalate dehydrogenase	13	6
	COG1249	Pyruvate/2-oxoglutarate dehydrogenase complex, dihydrolipoamide dehydrogenase (E3) component, and related enzymes	13	4
Clique232			11	0
	COG0039	Malate/lactate dehydrogenases	12	6
	COG0346	Lactoylglutathione lyase and related lyases	11	0
	COG0439	Biotin carboxylase	13	4
	COG0446	Uncharacterized NAD(FAD)-dependent dehydrogenases	11	6
	COG0473	Isocitrate/isopropylmalate dehydrogenase	13	6
Clique233			11	0
	COG0039	Malate/lactate dehydrogenases	12	6
	COG0346	Lactoylglutathione lyase and related lyases	11	0
	COG0394	Protein-tyrosine-phosphatase	12	5
	COG0563	Adenylate kinase and related kinases	14	5
Clique234			11	0
	COG0039	Malate/lactate dehydrogenases	12	6
	COG0057	Glyceraldehyde-3-phosphate dehydrogenase/erythrose-4-phosphate dehydrogenase	14	6
	COG0346	Lactoylglutathione lyase and related lyases	11	0
	COG1249	Pyruvate/2-oxoglutarate dehydrogenase complex, dihydrolipoamide dehydrogenase (E3) component, and related enzymes	13	4
Clique235			11	0
	COG0039	Malate/lactate dehydrogenases	12	6
	COG0057	Glyceraldehyde-3-phosphate dehydrogenase/erythrose-4-phosphate dehydrogenase	14	6
	COG0346	Lactoylglutathione lyase and related lyases	11	0
	COG1012	NAD-dependent aldehyde dehydrogenases	13	6
Clique236			11	0
	COG0039	Malate/lactate dehydrogenases	12	6
	COG0057	Glyceraldehyde-3-phosphate dehydrogenase/erythrose-4-phosphate dehydrogenase	14	6
	COG0346	Lactoylglutathione lyase and related lyases	11	0
	COG0563	Adenylate kinase and related kinases	14	5
Clique237			11	0
	COG0039	Malate/lactate dehydrogenases	12	6
	COG0346	Lactoylglutathione lyase and related lyases	11	0
	COG0446	Uncharacterized NAD(FAD)-dependent dehydrogenases	11	6
	COG1028	Dehydrogenases with different specificities (related to short-chain alcohol dehydrogenases)	14	6
	COG1249	Pyruvate/2-oxoglutarate dehydrogenase complex, dihydrolipoamide dehydrogenase (E3) component, and related enzymes	13	4
Clique238			11	0
	COG0039	Malate/lactate dehydrogenases	12	6
	COG0346	Lactoylglutathione lyase and related lyases	11	0
	COG0673	Predicted dehydrogenases and related proteins	12	6
	COG1012	NAD-dependent aldehyde dehydrogenases	13	6
	COG1028	Dehydrogenases with different specificities (related to short-chain alcohol dehydrogenases)	14	6
Clique239			11	0
	COG0039	Malate/lactate dehydrogenases	12	6
	COG0346	Lactoylglutathione lyase and related lyases	11	0
	COG0673	Predicted dehydrogenases and related proteins	12	6
	COG0702	Predicted nucleoside-diphosphate-sugar epimerases	12	2
	COG1028	Dehydrogenases with different specificities (related to short-chain alcohol dehydrogenases)	14	6
Clique240			11	0
	COG0039	Malate/lactate dehydrogenases	12	6
	COG0346	Lactoylglutathione lyase and related lyases	11	0
	COG0439	Biotin carboxylase	13	4
	COG0511	Biotin carboxyl carrier protein	13	3
	COG1028	Dehydrogenases with different specificities (related to short-chain alcohol dehydrogenases)	14	6
Clique241			11	0
	COG0039	Malate/lactate dehydrogenases	12	6
	COG0346	Lactoylglutathione lyase and related lyases	11	0
	COG0439	Biotin carboxylase	13	4
	COG0446	Uncharacterized NAD(FAD)-dependent dehydrogenases	11	6
	COG1028	Dehydrogenases with different specificities (related to short-chain alcohol dehydrogenases)	14	6
Clique242			11	0
	COG0057	Glyceraldehyde-3-phosphate dehydrogenase/erythrose-4-phosphate dehydrogenase	14	6
	COG0346	Lactoylglutathione lyase and related lyases	11	0
	COG0563	Adenylate kinase and related kinases	14	5
	COG1109	Phosphomannomutase	14	6
Clique243			11	0
	COG0546	Predicted phosphatases	13	5
	COG1011	Predicted hydrolase (HAD superfamily)	11	1
	COG1057	Nicotinic acid mononucleotide adenylyltransferase	14	5
Clique244			11	0
	COG0284	Orotidine-5'-phosphate decarboxylase	14	6
	COG0528	Uridylate kinase	14	6
	COG0546	Predicted phosphatases	13	5
	COG0563	Adenylate kinase and related kinases	14	5
	COG1011	Predicted hydrolase (HAD superfamily)	11	1
Clique245			11	0
	COG0283	Cytidylate kinase	13	2
	COG0284	Orotidine-5'-phosphate decarboxylase	14	6
	COG0546	Predicted phosphatases	13	5
	COG0563	Adenylate kinase and related kinases	14	5
	COG1011	Predicted hydrolase (HAD superfamily)	11	1
Clique246			11	0
	COG0125	Thymidylate kinase	14	6
	COG0546	Predicted phosphatases	13	5
	COG0563	Adenylate kinase and related kinases	14	5
	COG1011	Predicted hydrolase (HAD superfamily)	11	1
Clique247			12	0
	COG0194	Guanylate kinase	14	5
	COG0503	Adenine/guanine phosphoribosyltransferases and related PRPP-binding proteins	13	5
	COG0516	IMP dehydrogenase/GMP reductase	14	5
	COG1670	Acetyltransferases, including N-acetylases of ribosomal proteins	12	0
Clique248			11	0
	COG0015	Adenylosuccinate lyase	14	6
	COG0503	Adenine/guanine phosphoribosyltransferases and related PRPP-binding proteins	13	5
	COG0546	Predicted phosphatases	13	5
	COG0563	Adenylate kinase and related kinases	14	5
	COG1011	Predicted hydrolase (HAD superfamily)	11	1
Clique249			11	0
	COG0194	Guanylate kinase	14	5
	COG0503	Adenine/guanine phosphoribosyltransferases and related PRPP-binding proteins	13	5
	COG0546	Predicted phosphatases	13	5
	COG0563	Adenylate kinase and related kinases	14	5
	COG1011	Predicted hydrolase (HAD superfamily)	11	1
Clique250			11	0
	COG0194	Guanylate kinase	14	5
	COG0503	Adenine/guanine phosphoribosyltransferases and related PRPP-binding proteins	13	5
	COG0516	IMP dehydrogenase/GMP reductase	14	5
	COG0518	GMP synthase - Glutamine amidotransferase domain	14	6
	COG0519	GMP synthase, PP-ATPase domain/subunit	14	6
	COG0546	Predicted phosphatases	13	5
	COG1011	Predicted hydrolase (HAD superfamily)	11	1
Clique251			11	0
	COG0015	Adenylosuccinate lyase	14	6
	COG0104	Adenylosuccinate synthase	14	6
	COG0138	AICAR transformylase/IMP cyclohydrolase PurH (only IMP cyclohydrolase domain in Aful)	13	5
	COG0503	Adenine/guanine phosphoribosyltransferases and related PRPP-binding proteins	13	5
	COG0516	IMP dehydrogenase/GMP reductase	14	5
	COG0518	GMP synthase - Glutamine amidotransferase domain	14	6
	COG0519	GMP synthase, PP-ATPase domain/subunit	14	6
	COG0546	Predicted phosphatases	13	5
	COG1011	Predicted hydrolase (HAD superfamily)	11	1
Clique252			11	0
	COG0117	Pyrimidine deaminase	13	5
	COG1327	Predicted transcriptional regulator, consists of a Zn-ribbon and ATP-cone domains	12	0
	COG1985	Pyrimidine reductase, riboflavin biosynthesis	13	6
Clique253			12	0
	COG0037	Predicted ATPase of the PP-loop superfamily implicated in cell cycle control	14	6
	COG0520	Selenocysteine lyase	12	1
	COG0626	Cystathionine beta-lyases/cystathionine gamma-synthases	14	2
	COG1104	Cysteine sulfinate desulfinase/cysteine desulfurase and related enzymes	14	4
Clique254			11	0
	COG0114	Fumarase	13	2
	COG0179	2-keto-4-pentenoate hydratase/2-oxohepta-3-ene-1,7-dioic acid hydratase (catechol pathway)	12	4
	COG0439	Biotin carboxylase	13	4
	COG0469	Pyruvate kinase	12	3
	COG0508	Pyruvate/2-oxoglutarate dehydrogenase complex, dihydrolipoamide acyltransferase (E2) component, and related enzymes	13	2
	COG1053	Succinate dehydrogenase/fumarate reductase, flavoprotein subunit	14	6
Clique255			11	0
	COG0114	Fumarase	13	2
	COG0372	Citrate synthase	14	6
	COG0439	Biotin carboxylase	13	4
	COG0469	Pyruvate kinase	12	3
	COG0508	Pyruvate/2-oxoglutarate dehydrogenase complex, dihydrolipoamide acyltransferase (E2) component, and related enzymes	13	2
	COG1053	Succinate dehydrogenase/fumarate reductase, flavoprotein subunit	14	6
Clique256			11	0
	COG0114	Fumarase	13	2
	COG0148	Enolase	14	6
	COG0372	Citrate synthase	14	6
	COG0439	Biotin carboxylase	13	4
	COG0469	Pyruvate kinase	12	3
	COG0508	Pyruvate/2-oxoglutarate dehydrogenase complex, dihydrolipoamide acyltransferase (E2) component, and related enzymes	13	2
Clique257			11	0
	COG0190	5,10-methylene-tetrahydrofolate dehydrogenase/Methenyl tetrahydrofolate cyclohydrolase	14	6
	COG0262	Dihydrofolate reductase	11	0
	COG0403	Glycine cleavage system protein P (pyridoxal-binding), N-terminal domain	12	2
	COG0404	Glycine cleavage system T protein (aminomethyltransferase)	12	2
	COG0508	Pyruvate/2-oxoglutarate dehydrogenase complex, dihydrolipoamide acyltransferase (E2) component, and related enzymes	13	2
	COG1003	Glycine cleavage system protein P (pyridoxal-binding), C-terminal domain	12	2
	COG1249	Pyruvate/2-oxoglutarate dehydrogenase complex, dihydrolipoamide dehydrogenase (E3) component, and related enzymes	13	4
Clique258			11	0
	COG0112	Glycine/serine hydroxymethyltransferase	14	6
	COG0138	AICAR transformylase/IMP cyclohydrolase PurH (only IMP cyclohydrolase domain in Aful)	13	5
	COG0150	Phosphoribosylaminoimidazole (AIR) synthetase	13	6
	COG0151	Phosphoribosylamine-glycine ligase	14	6
	COG0190	5,10-methylene-tetrahydrofolate dehydrogenase/Methenyl tetrahydrofolate cyclohydrolase	14	6
	COG0262	Dihydrofolate reductase	11	0
	COG0299	Folate-dependent phosphoribosylglycinamide formyltransferase PurN	13	6
	COG0404	Glycine cleavage system T protein (aminomethyltransferase)	12	2
Clique259			11	0
	COG0112	Glycine/serine hydroxymethyltransferase	14	6
	COG0190	5,10-methylene-tetrahydrofolate dehydrogenase/Methenyl tetrahydrofolate cyclohydrolase	14	6
	COG0262	Dihydrofolate reductase	11	0
	COG0403	Glycine cleavage system protein P (pyridoxal-binding), N-terminal domain	12	2
	COG0404	Glycine cleavage system T protein (aminomethyltransferase)	12	2
	COG0452	Phosphopantothenoylcysteine synthetase/decarboxylase	14	6
	COG1003	Glycine cleavage system protein P (pyridoxal-binding), C-terminal domain	12	2
Clique260			11	0
	COG0112	Glycine/serine hydroxymethyltransferase	14	6
	COG0138	AICAR transformylase/IMP cyclohydrolase PurH (only IMP cyclohydrolase domain in Aful)	13	5
	COG0180	Tryptophanyl-tRNA synthetase	14	6
	COG0190	5,10-methylene-tetrahydrofolate dehydrogenase/Methenyl tetrahydrofolate cyclohydrolase	14	6
	COG0262	Dihydrofolate reductase	11	0
	COG0403	Glycine cleavage system protein P (pyridoxal-binding), N-terminal domain	12	2
	COG0404	Glycine cleavage system T protein (aminomethyltransferase)	12	2
	COG0665	Glycine/D-amino acid oxidases (deaminating)	14	4
Clique261			11	0
	COG0112	Glycine/serine hydroxymethyltransferase	14	6
	COG0138	AICAR transformylase/IMP cyclohydrolase PurH (only IMP cyclohydrolase domain in Aful)	13	5
	COG0190	5,10-methylene-tetrahydrofolate dehydrogenase/Methenyl tetrahydrofolate cyclohydrolase	14	6
	COG0262	Dihydrofolate reductase	11	0
	COG0299	Folate-dependent phosphoribosylglycinamide formyltransferase PurN	13	6
	COG0403	Glycine cleavage system protein P (pyridoxal-binding), N-terminal domain	12	2
	COG0404	Glycine cleavage system T protein (aminomethyltransferase)	12	2
	COG0665	Glycine/D-amino acid oxidases (deaminating)	14	4
Clique262			11	0
	COG0112	Glycine/serine hydroxymethyltransferase	14	6
	COG0180	Tryptophanyl-tRNA synthetase	14	6
	COG0190	5,10-methylene-tetrahydrofolate dehydrogenase/Methenyl tetrahydrofolate cyclohydrolase	14	6
	COG0262	Dihydrofolate reductase	11	0
	COG0403	Glycine cleavage system protein P (pyridoxal-binding), N-terminal domain	12	2
	COG0404	Glycine cleavage system T protein (aminomethyltransferase)	12	2
	COG0665	Glycine/D-amino acid oxidases (deaminating)	14	4
	COG1003	Glycine cleavage system protein P (pyridoxal-binding), C-terminal domain	12	2
Clique263			11	0
	COG0112	Glycine/serine hydroxymethyltransferase	14	6
	COG0190	5,10-methylene-tetrahydrofolate dehydrogenase/Methenyl tetrahydrofolate cyclohydrolase	14	6
	COG0262	Dihydrofolate reductase	11	0
	COG0403	Glycine cleavage system protein P (pyridoxal-binding), N-terminal domain	12	2
	COG0404	Glycine cleavage system T protein (aminomethyltransferase)	12	2
	COG0509	Glycine cleavage system H protein (lipoate-binding)	12	2
	COG0665	Glycine/D-amino acid oxidases (deaminating)	14	4
	COG1003	Glycine cleavage system protein P (pyridoxal-binding), C-terminal domain	12	2
	COG1249	Pyruvate/2-oxoglutarate dehydrogenase complex, dihydrolipoamide dehydrogenase (E3) component, and related enzymes	13	4
Clique264			12	0
	COG0190	5,10-methylene-tetrahydrofolate dehydrogenase/Methenyl tetrahydrofolate cyclohydrolase	14	6
	COG0403	Glycine cleavage system protein P (pyridoxal-binding), N-terminal domain	12	2
	COG0404	Glycine cleavage system T protein (aminomethyltransferase)	12	2
	COG0508	Pyruvate/2-oxoglutarate dehydrogenase complex, dihydrolipoamide acyltransferase (E2) component, and related enzymes	13	2
	COG1003	Glycine cleavage system protein P (pyridoxal-binding), C-terminal domain	12	2
	COG1249	Pyruvate/2-oxoglutarate dehydrogenase complex, dihydrolipoamide dehydrogenase (E3) component, and related enzymes	13	4
Clique265			11	0
	COG0077	Prephenate dehydratase	11	6
	COG0403	Glycine cleavage system protein P (pyridoxal-binding), N-terminal domain	12	2
	COG0404	Glycine cleavage system T protein (aminomethyltransferase)	12	2
	COG0508	Pyruvate/2-oxoglutarate dehydrogenase complex, dihydrolipoamide acyltransferase (E2) component, and related enzymes	13	2
	COG1003	Glycine cleavage system protein P (pyridoxal-binding), C-terminal domain	12	2
	COG1249	Pyruvate/2-oxoglutarate dehydrogenase complex, dihydrolipoamide dehydrogenase (E3) component, and related enzymes	13	4
	COG1605	Chorismate mutase	12	5
Clique266			11	0
	COG0317	Guanosine polyphosphate pyrophosphohydrolases/synthetases	13	5
	COG0783	DNA-binding ferritin-like protein (oxidative damage protectant)	11	0
Clique267			12	0
	COG0187	Type IIA topoisomerase (DNA gyrase/topo II, topoisomerase IV), B subunit	14	5
	COG0188	Type IIA topoisomerase (DNA gyrase/topo II, topoisomerase IV), A subunit	14	5
	COG0202	DNA-directed RNA polymerase, alpha subunit/40 kD subunit	14	6
	COG0514	Superfamily II DNA helicase	12	2
	COG0550	Topoisomerase IA	14	6
	COG1196	Chromosome segregation ATPases	12	2
Clique268			11	0
	COG0174	Glutamine synthetase	14	5
	COG0828	Ribosomal protein S21	12	4
	COG1670	Acetyltransferases, including N-acetylases of ribosomal proteins	12	0
Clique269			12	0
	COG0019	Diaminopimelate decarboxylase	13	5
	COG0174	Glutamine synthetase	14	5
	COG1207	N-acetylglucosamine-1-phosphate uridyltransferase (contains nucleotidyltransferase and I-patch acetyltransferase domains)	14	5
	COG1670	Acetyltransferases, including N-acetylases of ribosomal proteins	12	0
Clique270			12	0
	COG0174	Glutamine synthetase	14	5
	COG0449	Glucosamine 6-phosphate synthetase, contains amidotransferase and phosphosugar isomerase domains	14	6
	COG1207	N-acetylglucosamine-1-phosphate uridyltransferase (contains nucleotidyltransferase and I-patch acetyltransferase domains)	14	5
	COG1670	Acetyltransferases, including N-acetylases of ribosomal proteins	12	0
Clique271			13	0
	COG0105	Nucleoside diphosphate kinase	14	6
	COG0283	Cytidylate kinase	13	2
	COG0508	Pyruvate/2-oxoglutarate dehydrogenase complex, dihydrolipoamide acyltransferase (E2) component, and related enzymes	13	2
	COG0563	Adenylate kinase and related kinases	14	5
Clique272			12	0
	COG0086	DNA-directed RNA polymerase, beta' subunit/160 kD subunit	14	6
	COG0187	Type IIA topoisomerase (DNA gyrase/topo II, topoisomerase IV), B subunit	14	5
	COG0202	DNA-directed RNA polymerase, alpha subunit/40 kD subunit	14	6
	COG0514	Superfamily II DNA helicase	12	2
	COG0550	Topoisomerase IA	14	6
	COG1196	Chromosome segregation ATPases	12	2
Clique273			12	0
	COG0086	DNA-directed RNA polymerase, beta' subunit/160 kD subunit	14	6
	COG0202	DNA-directed RNA polymerase, alpha subunit/40 kD subunit	14	6
	COG0258	5'-3' exonuclease (including N-terminal domain of PolI)	14	6
	COG0514	Superfamily II DNA helicase	12	2
	COG0550	Topoisomerase IA	14	6
	COG1196	Chromosome segregation ATPases	12	2
Clique274			11	0
	COG0085	DNA-directed RNA polymerase, beta subunit/140 kD subunit	14	6
	COG0086	DNA-directed RNA polymerase, beta' subunit/160 kD subunit	14	6
	COG0202	DNA-directed RNA polymerase, alpha subunit/40 kD subunit	14	6
	COG0258	5'-3' exonuclease (including N-terminal domain of PolI)	14	6
	COG0514	Superfamily II DNA helicase	12	2
	COG0563	Adenylate kinase and related kinases	14	5
	COG1196	Chromosome segregation ATPases	12	2
	COG1758	DNA-directed RNA polymerase, subunit K/omega	12	4
Clique275			11	0
	COG0085	DNA-directed RNA polymerase, beta subunit/140 kD subunit	14	6
	COG0086	DNA-directed RNA polymerase, beta' subunit/160 kD subunit	14	6
	COG0202	DNA-directed RNA polymerase, alpha subunit/40 kD subunit	14	6
	COG0459	Chaperonin GroEL (HSP60 family)	14	6
	COG0514	Superfamily II DNA helicase	12	2
	COG0563	Adenylate kinase and related kinases	14	5
	COG1185	Polyribonucleotide nucleotidyltransferase (polynucleotide phosphorylase)	14	5
	COG1196	Chromosome segregation ATPases	12	2
	COG1758	DNA-directed RNA polymerase, subunit K/omega	12	4
Clique276			11	0
	COG0085	DNA-directed RNA polymerase, beta subunit/140 kD subunit	14	6
	COG0086	DNA-directed RNA polymerase, beta' subunit/160 kD subunit	14	6
	COG0105	Nucleoside diphosphate kinase	14	6
	COG0202	DNA-directed RNA polymerase, alpha subunit/40 kD subunit	14	6
	COG0317	Guanosine polyphosphate pyrophosphohydrolases/synthetases	13	5
	COG0469	Pyruvate kinase	12	3
	COG0537	Diadenosine tetraphosphate (Ap4A) hydrolase and other HIT family hydrolases	14	6
	COG1764	Predicted redox protein, regulator of disulfide bond formation	11	0
Clique277			12	0
	COG0085	DNA-directed RNA polymerase, beta subunit/140 kD subunit	14	6
	COG0249	Mismatch repair ATPase (MutS family)	13	4
	COG0258	5'-3' exonuclease (including N-terminal domain of PolI)	14	6
	COG0514	Superfamily II DNA helicase	12	2
	COG1196	Chromosome segregation ATPases	12	2
Clique278			12	0
	COG0085	DNA-directed RNA polymerase, beta subunit/140 kD subunit	14	6
	COG0187	Type IIA topoisomerase (DNA gyrase/topo II, topoisomerase IV), B subunit	14	5
	COG0188	Type IIA topoisomerase (DNA gyrase/topo II, topoisomerase IV), A subunit	14	5
	COG0202	DNA-directed RNA polymerase, alpha subunit/40 kD subunit	14	6
	COG0514	Superfamily II DNA helicase	12	2
	COG1196	Chromosome segregation ATPases	12	2
Clique279			12	0
	COG0085	DNA-directed RNA polymerase, beta subunit/140 kD subunit	14	6
	COG0086	DNA-directed RNA polymerase, beta' subunit/160 kD subunit	14	6
	COG0202	DNA-directed RNA polymerase, alpha subunit/40 kD subunit	14	6
	COG0258	5'-3' exonuclease (including N-terminal domain of PolI)	14	6
	COG0514	Superfamily II DNA helicase	12	2
	COG0563	Adenylate kinase and related kinases	14	5
	COG1196	Chromosome segregation ATPases	12	2
Clique280			12	0
	COG0085	DNA-directed RNA polymerase, beta subunit/140 kD subunit	14	6
	COG0086	DNA-directed RNA polymerase, beta' subunit/160 kD subunit	14	6
	COG0187	Type IIA topoisomerase (DNA gyrase/topo II, topoisomerase IV), B subunit	14	5
	COG0202	DNA-directed RNA polymerase, alpha subunit/40 kD subunit	14	6
	COG0459	Chaperonin GroEL (HSP60 family)	14	6
	COG0514	Superfamily II DNA helicase	12	2
	COG1196	Chromosome segregation ATPases	12	2
Clique281			12	0
	COG0085	DNA-directed RNA polymerase, beta subunit/140 kD subunit	14	6
	COG0086	DNA-directed RNA polymerase, beta' subunit/160 kD subunit	14	6
	COG0202	DNA-directed RNA polymerase, alpha subunit/40 kD subunit	14	6
	COG0459	Chaperonin GroEL (HSP60 family)	14	6
	COG0514	Superfamily II DNA helicase	12	2
	COG0563	Adenylate kinase and related kinases	14	5
	COG1185	Polyribonucleotide nucleotidyltransferase (polynucleotide phosphorylase)	14	5
	COG1196	Chromosome segregation ATPases	12	2
Clique282			12	0
	COG0085	DNA-directed RNA polymerase, beta subunit/140 kD subunit	14	6
	COG0249	Mismatch repair ATPase (MutS family)	13	4
	COG0258	5'-3' exonuclease (including N-terminal domain of PolI)	14	6
	COG0323	DNA mismatch repair enzyme (predicted ATPase)	13	2
	COG0468	RecA/RadA recombinase	14	6
	COG0514	Superfamily II DNA helicase	12	2
Clique283			11	0
	COG0105	Nucleoside diphosphate kinase	14	6
	COG0209	Ribonucleotide reductase, alpha subunit	14	6
	COG0283	Cytidylate kinase	13	2
	COG0563	Adenylate kinase and related kinases	14	5
	COG0695	Glutaredoxin and related proteins	11	2
	COG1185	Polyribonucleotide nucleotidyltransferase (polynucleotide phosphorylase)	14	5
Clique284			11	0
	COG0057	Glyceraldehyde-3-phosphate dehydrogenase/erythrose-4-phosphate dehydrogenase	14	6
	COG0604	NADPH:quinone reductase and related Zn-dependent oxidoreductases	12	1
	COG0652	Peptidyl-prolyl cis-trans isomerase (rotamase) - cyclophilin family	13	4
Clique285			11	0
	COG0031	Cysteine synthase	13	6
	COG0204	1-acyl-sn-glycerol-3-phosphate acyltransferase	14	5
	COG0517	FOG: CBS domain	14	6
	COG1045	Serine acetyltransferase	13	4
	COG1760	L-serine deaminase	11	0
Clique286			11	0
	COG0031	Cysteine synthase	13	6
	COG0112	Glycine/serine hydroxymethyltransferase	14	6
	COG0172	Seryl-tRNA synthetase	14	6
	COG0204	1-acyl-sn-glycerol-3-phosphate acyltransferase	14	5
	COG0517	FOG: CBS domain	14	6
	COG1502	Phosphatidylserine/phosphatidylglycerophosphate/cardiolipin synthases and related enzymes	13	4
	COG1760	L-serine deaminase	11	0
Clique287			11	0
	COG0031	Cysteine synthase	13	6
	COG0517	FOG: CBS domain	14	6
	COG0626	Cystathionine beta-lyases/cystathionine gamma-synthases	14	2
	COG1045	Serine acetyltransferase	13	4
	COG1171	Threonine dehydratase	11	4
Clique288			11	0
	COG0031	Cysteine synthase	13	6
	COG0115	Branched-chain amino acid aminotransferase/4-amino-4-deoxychorismate lyase	13	5
	COG0517	FOG: CBS domain	14	6
	COG0626	Cystathionine beta-lyases/cystathionine gamma-synthases	14	2
	COG1171	Threonine dehydratase	11	4
Clique289			11	0
	COG0517	FOG: CBS domain	14	6
	COG0617	tRNA nucleotidyltransferase/poly(A) polymerase	14	5
	COG1011	Predicted hydrolase (HAD superfamily)	11	1
Clique290			11	0
	COG0194	Guanylate kinase	14	5
	COG0503	Adenine/guanine phosphoribosyltransferases and related PRPP-binding proteins	13	5
	COG0516	IMP dehydrogenase/GMP reductase	14	5
	COG0517	FOG: CBS domain	14	6
	COG0518	GMP synthase - Glutamine amidotransferase domain	14	6
	COG0519	GMP synthase, PP-ATPase domain/subunit	14	6
	COG1011	Predicted hydrolase (HAD superfamily)	11	1
Clique291			11	0
	COG0104	Adenylosuccinate synthase	14	6
	COG0138	AICAR transformylase/IMP cyclohydrolase PurH (only IMP cyclohydrolase domain in Aful)	13	5
	COG0503	Adenine/guanine phosphoribosyltransferases and related PRPP-binding proteins	13	5
	COG0516	IMP dehydrogenase/GMP reductase	14	5
	COG0517	FOG: CBS domain	14	6
	COG0518	GMP synthase - Glutamine amidotransferase domain	14	6
	COG0519	GMP synthase, PP-ATPase domain/subunit	14	6
	COG1011	Predicted hydrolase (HAD superfamily)	11	1
Clique292			11	0
	COG0183	Acetyl-CoA acetyltransferase	12	1
	COG0491	Zn-dependent hydrolases, including glyoxylases	13	6
	COG0492	Thioredoxin reductase	14	6
	COG1249	Pyruvate/2-oxoglutarate dehydrogenase complex, dihydrolipoamide dehydrogenase (E3) component, and related enzymes	13	4
Clique293			12	0
	COG0183	Acetyl-CoA acetyltransferase	12	1
	COG0204	1-acyl-sn-glycerol-3-phosphate acyltransferase	14	5
	COG0477	Permeases of the major facilitator superfamily	14	6
	COG0491	Zn-dependent hydrolases, including glyoxylases	13	6
Clique294			11	0
	COG0346	Lactoylglutathione lyase and related lyases	11	0
	COG0491	Zn-dependent hydrolases, including glyoxylases	13	6
	COG0607	Rhodanese-related sulfurtransferase	13	6
Clique295			11	0
	COG0346	Lactoylglutathione lyase and related lyases	11	0
	COG0491	Zn-dependent hydrolases, including glyoxylases	13	6
	COG0492	Thioredoxin reductase	14	6
	COG1249	Pyruvate/2-oxoglutarate dehydrogenase complex, dihydrolipoamide dehydrogenase (E3) component, and related enzymes	13	4
Clique296			11	0
	COG0209	Ribonucleotide reductase, alpha subunit	14	6
	COG0262	Dihydrofolate reductase	11	0
	COG0443	Molecular chaperone	14	5
	COG0459	Chaperonin GroEL (HSP60 family)	14	6
Clique297			11	0
	COG0190	5,10-methylene-tetrahydrofolate dehydrogenase/Methenyl tetrahydrofolate cyclohydrolase	14	6
	COG0262	Dihydrofolate reductase	11	0
	COG0443	Molecular chaperone	14	5
	COG0681	Signal peptidase I	14	6
Clique298			11	0
	COG0190	5,10-methylene-tetrahydrofolate dehydrogenase/Methenyl tetrahydrofolate cyclohydrolase	14	6
	COG0262	Dihydrofolate reductase	11	0
	COG0443	Molecular chaperone	14	5
	COG0452	Phosphopantothenoylcysteine synthetase/decarboxylase	14	6
Clique299			11	0
	COG0443	Molecular chaperone	14	5
	COG1018	Flavodoxin reductases (ferredoxin-NADPH reductases) family 1	11	0
	COG1196	Chromosome segregation ATPases	12	2
Clique300			11	0
	COG0128	5-enolpyruvylshikimate-3-phosphate synthase	14	6
	COG0443	Molecular chaperone	14	5
	COG0468	RecA/RadA recombinase	14	6
	COG1018	Flavodoxin reductases (ferredoxin-NADPH reductases) family 1	11	0
Clique301			12	0
	COG0086	DNA-directed RNA polymerase, beta' subunit/160 kD subunit	14	6
	COG0443	Molecular chaperone	14	5
	COG0542	ATPases with chaperone activity, ATP-binding subunit	14	5
	COG0568	DNA-directed RNA polymerase, sigma subunit (sigma70/sigma32)	14	4
	COG1595	DNA-directed RNA polymerase specialized sigma subunit, sigma24 homolog	12	1
Clique302			11	0
	COG0057	Glyceraldehyde-3-phosphate dehydrogenase/erythrose-4-phosphate dehydrogenase	14	6
	COG0126	3-phosphoglycerate kinase	14	6
	COG0148	Enolase	14	6
	COG0149	Triosephosphate isomerase	14	6
	COG0406	Fructose-2,6-bisphosphatase	11	2
	COG0443	Molecular chaperone	14	5
	COG0469	Pyruvate kinase	12	3
Clique303			11	0
	COG0210	Superfamily I DNA and RNA helicases	14	5
	COG0249	Mismatch repair ATPase (MutS family)	13	4
	COG0323	DNA mismatch repair enzyme (predicted ATPase)	13	2
	COG0389	Nucleotidyltransferase/DNA polymerase involved in DNA repair	11	3
	COG0468	RecA/RadA recombinase	14	6
	COG0556	Helicase subunit of the DNA excision repair complex	14	5
Clique304			11	0
	COG0210	Superfamily I DNA and RNA helicases	14	5
	COG0249	Mismatch repair ATPase (MutS family)	13	4
	COG0258	5'-3' exonuclease (including N-terminal domain of PolI)	14	6
	COG0323	DNA mismatch repair enzyme (predicted ATPase)	13	2
	COG0389	Nucleotidyltransferase/DNA polymerase involved in DNA repair	11	3
	COG0468	RecA/RadA recombinase	14	6
	COG0592	DNA polymerase sliding clamp subunit (PCNA homolog)	14	6
Clique305			11	0
	COG0210	Superfamily I DNA and RNA helicases	14	5
	COG0468	RecA/RadA recombinase	14	6
	COG1200	RecG-like helicase	14	5
	COG1381	Recombinational DNA repair protein (RecF pathway)	11	0
Clique306			11	0
	COG0210	Superfamily I DNA and RNA helicases	14	5
	COG0249	Mismatch repair ATPase (MutS family)	13	4
	COG0258	5'-3' exonuclease (including N-terminal domain of PolI)	14	6
	COG0323	DNA mismatch repair enzyme (predicted ATPase)	13	2
	COG0468	RecA/RadA recombinase	14	6
	COG0470	ATPase involved in DNA replication	12	5
	COG0514	Superfamily II DNA helicase	12	2
	COG0592	DNA polymerase sliding clamp subunit (PCNA homolog)	14	6
Clique307			12	0
	COG0210	Superfamily I DNA and RNA helicases	14	5
	COG0249	Mismatch repair ATPase (MutS family)	13	4
	COG0258	5'-3' exonuclease (including N-terminal domain of PolI)	14	6
	COG0323	DNA mismatch repair enzyme (predicted ATPase)	13	2
	COG0468	RecA/RadA recombinase	14	6
	COG0514	Superfamily II DNA helicase	12	2
	COG0592	DNA polymerase sliding clamp subunit (PCNA homolog)	14	6
Clique308			11	0
	COG0304	3-oxoacyl-(acyl-carrier-protein) synthase	14	5
	COG0365	Acyl-coenzyme A synthetases/AMP-(fatty) acid ligases	12	6
	COG0458	Carbamoylphosphate synthase large subunit (split gene in MJ)	14	6
	COG1670	Acetyltransferases, including N-acetylases of ribosomal proteins	12	0
Clique309			11	0
	COG0034	Glutamine phosphoribosylpyrophosphate amidotransferase	13	6
	COG0171	NAD synthase	14	6
	COG0174	Glutamine synthetase	14	5
	COG0449	Glucosamine 6-phosphate synthetase, contains amidotransferase and phosphosugar isomerase domains	14	6
	COG0458	Carbamoylphosphate synthase large subunit (split gene in MJ)	14	6
	COG0505	Carbamoylphosphate synthase small subunit	14	6
	COG1670	Acetyltransferases, including N-acetylases of ribosomal proteins	12	0
Clique310			11	0
	COG0304	3-oxoacyl-(acyl-carrier-protein) synthase	14	5
	COG0458	Carbamoylphosphate synthase large subunit (split gene in MJ)	14	6
	COG0508	Pyruvate/2-oxoglutarate dehydrogenase complex, dihydrolipoamide acyltransferase (E2) component, and related enzymes	13	2
	COG1670	Acetyltransferases, including N-acetylases of ribosomal proteins	12	0
Clique311			12	0
	COG0304	3-oxoacyl-(acyl-carrier-protein) synthase	14	5
	COG0458	Carbamoylphosphate synthase large subunit (split gene in MJ)	14	6
	COG1670	Acetyltransferases, including N-acetylases of ribosomal proteins	12	0
Clique312			12	0
	COG0171	NAD synthase	14	6
	COG0174	Glutamine synthetase	14	5
	COG0449	Glucosamine 6-phosphate synthetase, contains amidotransferase and phosphosugar isomerase domains	14	6
	COG0458	Carbamoylphosphate synthase large subunit (split gene in MJ)	14	6
	COG0505	Carbamoylphosphate synthase small subunit	14	6
	COG1670	Acetyltransferases, including N-acetylases of ribosomal proteins	12	0
Clique313			11	0
	COG0148	Enolase	14	6
	COG0190	5,10-methylene-tetrahydrofolate dehydrogenase/Methenyl tetrahydrofolate cyclohydrolase	14	6
	COG0456	Acetyltransferases	11	3
	COG0508	Pyruvate/2-oxoglutarate dehydrogenase complex, dihydrolipoamide acyltransferase (E2) component, and related enzymes	13	2
Clique314			11	0
	COG0057	Glyceraldehyde-3-phosphate dehydrogenase/erythrose-4-phosphate dehydrogenase	14	6
	COG0148	Enolase	14	6
	COG0456	Acetyltransferases	11	3
	COG0508	Pyruvate/2-oxoglutarate dehydrogenase complex, dihydrolipoamide acyltransferase (E2) component, and related enzymes	13	2
Clique315			11	0
	COG0057	Glyceraldehyde-3-phosphate dehydrogenase/erythrose-4-phosphate dehydrogenase	14	6
	COG0204	1-acyl-sn-glycerol-3-phosphate acyltransferase	14	5
	COG0304	3-oxoacyl-(acyl-carrier-protein) synthase	14	5
	COG0456	Acetyltransferases	11	3
	COG0508	Pyruvate/2-oxoglutarate dehydrogenase complex, dihydrolipoamide acyltransferase (E2) component, and related enzymes	13	2
Clique316			11	0
	COG0204	1-acyl-sn-glycerol-3-phosphate acyltransferase	14	5
	COG0240	Glycerol-3-phosphate dehydrogenase	13	5
	COG0304	3-oxoacyl-(acyl-carrier-protein) synthase	14	5
	COG0456	Acetyltransferases	11	3
	COG0508	Pyruvate/2-oxoglutarate dehydrogenase complex, dihydrolipoamide acyltransferase (E2) component, and related enzymes	13	2
Clique317			11	0
	COG0242	N-formylmethionyl-tRNA deformylase	14	5
	COG0280	Phosphotransacetylase	12	3
	COG0436	Aspartate/tyrosine/aromatic aminotransferase	14	6
	COG0439	Biotin carboxylase	13	4
	COG0511	Biotin carboxyl carrier protein	13	3
	COG1052	Lactate dehydrogenase and related dehydrogenases	12	5
Clique318			11	0
	COG0436	Aspartate/tyrosine/aromatic aminotransferase	14	6
	COG0443	Molecular chaperone	14	5
	COG0488	ATPase components of ABC transporters with duplicated ATPase domains	13	4
	COG0538	Isocitrate dehydrogenases	11	2
Clique319			11	0
	COG0436	Aspartate/tyrosine/aromatic aminotransferase	14	6
	COG0665	Glycine/D-amino acid oxidases (deaminating)	14	4
	COG1018	Flavodoxin reductases (ferredoxin-NADPH reductases) family 1	11	0
	COG1853	Conserved protein/domain typically associated with flavoprotein oxygenases, DIM6/NTAB family	13	4
Clique320			11	0
	COG0128	5-enolpyruvylshikimate-3-phosphate synthase	14	6
	COG0436	Aspartate/tyrosine/aromatic aminotransferase	14	6
	COG0443	Molecular chaperone	14	5
	COG1018	Flavodoxin reductases (ferredoxin-NADPH reductases) family 1	11	0
Clique321			11	0
	COG0008	Glutamyl- and glutaminyl-tRNA synthetases	14	6
	COG0019	Diaminopimelate decarboxylase	13	5
	COG0174	Glutamine synthetase	14	5
	COG0405	Gamma-glutamyltransferase	11	1
	COG0436	Aspartate/tyrosine/aromatic aminotransferase	14	6
	COG1181	D-alanine-D-alanine ligase and related ATP-grasp enzymes	14	5
Clique322			11	0
	COG0008	Glutamyl- and glutaminyl-tRNA synthetases	14	6
	COG0019	Diaminopimelate decarboxylase	13	5
	COG0174	Glutamine synthetase	14	5
	COG0405	Gamma-glutamyltransferase	11	1
	COG0436	Aspartate/tyrosine/aromatic aminotransferase	14	6
	COG0442	Prolyl-tRNA synthetase	14	6
Clique323			12	0
	COG0031	Cysteine synthase	13	6
	COG0436	Aspartate/tyrosine/aromatic aminotransferase	14	6
	COG0520	Selenocysteine lyase	12	1
	COG0626	Cystathionine beta-lyases/cystathionine gamma-synthases	14	2
	COG1104	Cysteine sulfinate desulfinase/cysteine desulfurase and related enzymes	14	4
Clique324			12	0
	COG0388	Predicted amidohydrolase	13	6
	COG0436	Aspartate/tyrosine/aromatic aminotransferase	14	6
	COG0520	Selenocysteine lyase	12	1
	COG0626	Cystathionine beta-lyases/cystathionine gamma-synthases	14	2
	COG1104	Cysteine sulfinate desulfinase/cysteine desulfurase and related enzymes	14	4
Clique325			12	0
	COG0388	Predicted amidohydrolase	13	6
	COG0436	Aspartate/tyrosine/aromatic aminotransferase	14	6
	COG0520	Selenocysteine lyase	12	1
	COG0626	Cystathionine beta-lyases/cystathionine gamma-synthases	14	2
	COG0787	Alanine racemase	13	5
Clique326			11	0
	COG0407	Uroporphyrinogen-III decarboxylase	14	5
	COG0566	rRNA methylases	14	5
	COG1018	Flavodoxin reductases (ferredoxin-NADPH reductases) family 1	11	0
Clique327			11	0
	COG0276	Protoheme ferro-lyase (ferrochelatase)	14	5
	COG0783	DNA-binding ferritin-like protein (oxidative damage protectant)	11	0
Clique328			13	1
	COG0861	Membrane protein TerC, possibly involved in tellurium resistance	13	1
	COG1253	Hemolysins and related proteins containing CBS domains	14	4
Clique329			13	1
	COG0030	Dimethyladenosine transferase (rRNA methylation)	14	6
	COG0275	Predicted S-adenosylmethionine-dependent methyltransferase involved in cell envelope biogenesis	14	5
	COG0861	Membrane protein TerC, possibly involved in tellurium resistance	13	1
Clique330			13	1
	COG0225	Peptide methionine sulfoxide reductase	13	4
	COG0626	Cystathionine beta-lyases/cystathionine gamma-synthases	14	2
Clique331			13	1
	COG0192	S-adenosylmethionine synthetase	13	5
	COG0500	SAM-dependent methyltransferases	14	6
	COG0626	Cystathionine beta-lyases/cystathionine gamma-synthases	14	2
Clique332			13	1
	COG0124	Histidyl-tRNA synthetase	14	6
	COG0215	Cysteinyl-tRNA synthetase	14	6
	COG0626	Cystathionine beta-lyases/cystathionine gamma-synthases	14	2
	COG1045	Serine acetyltransferase	13	4
Clique333			14	1
	COG0037	Predicted ATPase of the PP-loop superfamily implicated in cell cycle control	14	6
	COG0626	Cystathionine beta-lyases/cystathionine gamma-synthases	14	2
	COG1104	Cysteine sulfinate desulfinase/cysteine desulfurase and related enzymes	14	4
Clique334			13	1
	COG0034	Glutamine phosphoribosylpyrophosphate amidotransferase	13	6
	COG0516	IMP dehydrogenase/GMP reductase	14	5
	COG0517	FOG: CBS domain	14	6
	COG0626	Cystathionine beta-lyases/cystathionine gamma-synthases	14	2
Clique335			13	1
	COG0031	Cysteine synthase	13	6
	COG0215	Cysteinyl-tRNA synthetase	14	6
	COG0517	FOG: CBS domain	14	6
	COG0626	Cystathionine beta-lyases/cystathionine gamma-synthases	14	2
	COG1045	Serine acetyltransferase	13	4
Clique336			14	1
	COG0037	Predicted ATPase of the PP-loop superfamily implicated in cell cycle control	14	6
	COG0516	IMP dehydrogenase/GMP reductase	14	5
	COG0517	FOG: CBS domain	14	6
	COG0626	Cystathionine beta-lyases/cystathionine gamma-synthases	14	2
Clique337			13	1
	COG0031	Cysteine synthase	13	6
	COG0516	IMP dehydrogenase/GMP reductase	14	5
	COG0517	FOG: CBS domain	14	6
	COG0626	Cystathionine beta-lyases/cystathionine gamma-synthases	14	2
	COG1045	Serine acetyltransferase	13	4
Clique338			13	1
	COG0439	Biotin carboxylase	13	4
	COG0511	Biotin carboxyl carrier protein	13	3
	COG0624	Acetylornithine deacetylase/Succinyl-diaminopimelate desuccinylase and related deacylases	14	5
	COG0739	Membrane proteins related to metalloendopeptidases	14	5
	COG0744	Membrane carboxypeptidase (penicillin-binding protein)	13	4
	COG0750	Predicted membrane-associated Zn-dependent proteases 1	14	6
	COG1066	Predicted ATP-dependent serine protease	14	5
Clique339			13	1
	COG0073	EMAP domain	14	6
	COG0143	Methionyl-tRNA synthetase	13	6
	COG0192	S-adenosylmethionine synthetase	13	5
	COG0436	Aspartate/tyrosine/aromatic aminotransferase	14	6
	COG0442	Prolyl-tRNA synthetase	14	6
	COG0626	Cystathionine beta-lyases/cystathionine gamma-synthases	14	2
Clique340			13	1
	COG0031	Cysteine synthase	13	6
	COG0215	Cysteinyl-tRNA synthetase	14	6
	COG0436	Aspartate/tyrosine/aromatic aminotransferase	14	6
	COG0626	Cystathionine beta-lyases/cystathionine gamma-synthases	14	2
	COG1181	D-alanine-D-alanine ligase and related ATP-grasp enzymes	14	5
Clique341			13	1
	COG0031	Cysteine synthase	13	6
	COG0215	Cysteinyl-tRNA synthetase	14	6
	COG0436	Aspartate/tyrosine/aromatic aminotransferase	14	6
	COG0452	Phosphopantothenoylcysteine synthetase/decarboxylase	14	6
	COG0626	Cystathionine beta-lyases/cystathionine gamma-synthases	14	2
	COG1104	Cysteine sulfinate desulfinase/cysteine desulfurase and related enzymes	14	4
Clique342			13	1
	COG0388	Predicted amidohydrolase	13	6
	COG0436	Aspartate/tyrosine/aromatic aminotransferase	14	6
	COG0626	Cystathionine beta-lyases/cystathionine gamma-synthases	14	2
	COG1104	Cysteine sulfinate desulfinase/cysteine desulfurase and related enzymes	14	4
Clique343			13	1
	COG0388	Predicted amidohydrolase	13	6
	COG0436	Aspartate/tyrosine/aromatic aminotransferase	14	6
	COG0626	Cystathionine beta-lyases/cystathionine gamma-synthases	14	2
	COG0787	Alanine racemase	13	5
Clique344			13	1
	COG0115	Branched-chain amino acid aminotransferase/4-amino-4-deoxychorismate lyase	13	5
	COG0436	Aspartate/tyrosine/aromatic aminotransferase	14	6
	COG0626	Cystathionine beta-lyases/cystathionine gamma-synthases	14	2
	COG0787	Alanine racemase	13	5
	COG1181	D-alanine-D-alanine ligase and related ATP-grasp enzymes	14	5
Clique345			13	1
	COG0115	Branched-chain amino acid aminotransferase/4-amino-4-deoxychorismate lyase	13	5
	COG0436	Aspartate/tyrosine/aromatic aminotransferase	14	6
	COG0516	IMP dehydrogenase/GMP reductase	14	5
	COG0626	Cystathionine beta-lyases/cystathionine gamma-synthases	14	2
	COG0787	Alanine racemase	13	5
Clique346			13	1
	COG0073	EMAP domain	14	6
	COG0115	Branched-chain amino acid aminotransferase/4-amino-4-deoxychorismate lyase	13	5
	COG0436	Aspartate/tyrosine/aromatic aminotransferase	14	6
	COG0442	Prolyl-tRNA synthetase	14	6
	COG0626	Cystathionine beta-lyases/cystathionine gamma-synthases	14	2
Clique347			13	1
	COG0031	Cysteine synthase	13	6
	COG0115	Branched-chain amino acid aminotransferase/4-amino-4-deoxychorismate lyase	13	5
	COG0436	Aspartate/tyrosine/aromatic aminotransferase	14	6
	COG0626	Cystathionine beta-lyases/cystathionine gamma-synthases	14	2
	COG1181	D-alanine-D-alanine ligase and related ATP-grasp enzymes	14	5
Clique348			13	1
	COG0031	Cysteine synthase	13	6
	COG0115	Branched-chain amino acid aminotransferase/4-amino-4-deoxychorismate lyase	13	5
	COG0436	Aspartate/tyrosine/aromatic aminotransferase	14	6
	COG0442	Prolyl-tRNA synthetase	14	6
	COG0626	Cystathionine beta-lyases/cystathionine gamma-synthases	14	2
Clique349			13	1
	COG0031	Cysteine synthase	13	6
	COG0115	Branched-chain amino acid aminotransferase/4-amino-4-deoxychorismate lyase	13	5
	COG0436	Aspartate/tyrosine/aromatic aminotransferase	14	6
	COG0516	IMP dehydrogenase/GMP reductase	14	5
	COG0517	FOG: CBS domain	14	6
	COG0626	Cystathionine beta-lyases/cystathionine gamma-synthases	14	2
Clique350			14	1
	COG0215	Cysteinyl-tRNA synthetase	14	6
	COG0436	Aspartate/tyrosine/aromatic aminotransferase	14	6
	COG0626	Cystathionine beta-lyases/cystathionine gamma-synthases	14	2
	COG1181	D-alanine-D-alanine ligase and related ATP-grasp enzymes	14	5
Clique351			14	1
	COG0215	Cysteinyl-tRNA synthetase	14	6
	COG0436	Aspartate/tyrosine/aromatic aminotransferase	14	6
	COG0452	Phosphopantothenoylcysteine synthetase/decarboxylase	14	6
	COG0626	Cystathionine beta-lyases/cystathionine gamma-synthases	14	2
	COG1104	Cysteine sulfinate desulfinase/cysteine desulfurase and related enzymes	14	4
Clique352			14	1
	COG0436	Aspartate/tyrosine/aromatic aminotransferase	14	6
	COG0516	IMP dehydrogenase/GMP reductase	14	5
	COG0517	FOG: CBS domain	14	6
	COG0626	Cystathionine beta-lyases/cystathionine gamma-synthases	14	2
Clique353			14	2
	COG0500	SAM-dependent methyltransferases	14	6
	COG0626	Cystathionine beta-lyases/cystathionine gamma-synthases	14	2
Clique354			14	2
	COG0020	Undecaprenyl pyrophosphate synthase	14	6
	COG0142	Geranylgeranyl pyrophosphate synthase	14	6
	COG0626	Cystathionine beta-lyases/cystathionine gamma-synthases	14	2
Clique355			14	2
	COG0124	Histidyl-tRNA synthetase	14	6
	COG0215	Cysteinyl-tRNA synthetase	14	6
	COG0452	Phosphopantothenoylcysteine synthetase/decarboxylase	14	6
	COG0626	Cystathionine beta-lyases/cystathionine gamma-synthases	14	2
Clique356			14	2
	COG0167	Dihydroorotate dehydrogenase	14	6
	COG0626	Cystathionine beta-lyases/cystathionine gamma-synthases	14	2
Clique357			14	2
	COG0037	Predicted ATPase of the PP-loop superfamily implicated in cell cycle control	14	6
	COG0517	FOG: CBS domain	14	6
	COG0626	Cystathionine beta-lyases/cystathionine gamma-synthases	14	2
Clique358			14	2
	COG0436	Aspartate/tyrosine/aromatic aminotransferase	14	6
	COG0537	Diadenosine tetraphosphate (Ap4A) hydrolase and other HIT family hydrolases	14	6
	COG0626	Cystathionine beta-lyases/cystathionine gamma-synthases	14	2
Clique359			14	2
[truncated: 15 more rows]
