# Supplementary material for: Efficient α, β-motif finder for identification of phenotype-related functional modules
Source: BMC Bioinformatics. 2011 Nov 11;12:440. doi: 10.1186/1471-2105-12-440 (PMC3287386; doi:10.1186/1471-2105-12-440)
Supplement: Additional file 9 — Motility phenotype results. The (α, β)-cliques enumerated for the motility phenotype. [file 1471-2105-12-440-S9.TXT]

Clique ID	COG ID	COG Name	# of PE Orgs	# of PNE Orgs
Clique1			44	0
	COG1706	Flagellar basal-body P-ring protein	48	0
	COG2063	Flagellar basal body L-ring protein	44	0
Clique2			29	1
	COG4174	ABC-type uncharacterized transport system, permease component	29	1
	COG4239	ABC-type uncharacterized transport system, permease component	32	1
Clique3			25	1
	COG2154	Pterin-4a-carbinolamine dehydratase	38	14
	COG3186	Phenylalanine-4-hydroxylase	25	1
Clique4			37	1
	COG1520	FOG: WD40-like repeat	46	11
	COG4775	Outer membrane protein/protective antigen OMA87	53	9
Clique5			60	1
	COG1558	Flagellar basal body rod protein	66	3
	COG1749	Flagellar hook protein FlgE	60	2
	COG1843	Flagellar hook capping protein	66	2
	COG4786	Flagellar basal body rod protein	66	2
Clique6			59	1
	COG1558	Flagellar basal body rod protein	66	3
	COG1749	Flagellar hook protein FlgE	60	2
	COG1815	Flagellar basal body protein	65	2
	COG1843	Flagellar hook capping protein	66	2
	COG4786	Flagellar basal body rod protein	66	2
Clique7			60	1
	COG1344	Flagellin and related hook-associated proteins	67	3
	COG1558	Flagellar basal body rod protein	66	3
	COG1749	Flagellar hook protein FlgE	60	2
	COG4786	Flagellar basal body rod protein	66	2
Clique8			59	1
	COG1344	Flagellin and related hook-associated proteins	67	3
	COG1558	Flagellar basal body rod protein	66	3
	COG1749	Flagellar hook protein FlgE	60	2
	COG1815	Flagellar basal body protein	65	2
	COG4786	Flagellar basal body rod protein	66	2
Clique9			50	1
	COG1157	Flagellar biosynthesis/type III secretory pathway ATPase	65	3
	COG1317	Flagellar biosynthesis/type III secretory pathway protein	50	1
Clique10			32	1
	COG2204	Response regulator containing CheY-like receiver, AAA-type ATPase, and DNA-binding domains	53	6
	COG3852	Signal transduction histidine kinase, nitrogen specific	32	1
Clique11			32	1
	COG0347	Nitrogen regulatory protein PII	55	23
	COG3852	Signal transduction histidine kinase, nitrogen specific	32	1
Clique12			29	2
	COG2386	ABC-type transport system involved in cytochrome c biogenesis, permease component	31	4
	COG4133	ABC-type transport system involved in cytochrome c biogenesis, ATPase component	32	2
Clique13			65	2
	COG1536	Flagellar motor switch protein	66	3
	COG1886	Flagellar motor switch/type III secretory pathway protein	65	2
Clique14			61	2
	COG1677	Flagellar hook-basal body protein	61	2
	COG1815	Flagellar basal body protein	65	2
Clique15			66	2
	COG1684	Flagellar biosynthesis pathway, component FliR	66	2
Clique16			61	2
	COG1684	Flagellar biosynthesis pathway, component FliR	66	2
	COG1987	Flagellar biosynthesis pathway, component FliQ	61	2
Clique17			66	2
	COG1298	Flagellar biosynthesis pathway, component FlhA	66	2
Clique18			65	2
	COG1298	Flagellar biosynthesis pathway, component FlhA	66	2
	COG1684	Flagellar biosynthesis pathway, component FliR	66	2
Clique19			62	2
	COG1536	Flagellar motor switch protein	66	3
	COG1868	Flagellar motor switch protein	62	2
	COG1886	Flagellar motor switch/type III secretory pathway protein	65	2
Clique20			62	2
	COG1536	Flagellar motor switch protein	66	3
	COG1766	Flagellar biosynthesis/type III secretory pathway lipoprotein	64	3
	COG1868	Flagellar motor switch protein	62	2
Clique21			62	2
	COG1291	Flagellar motor component	67	3
	COG1868	Flagellar motor switch protein	62	2
Clique22			66	2
	COG1291	Flagellar motor component	67	3
	COG1360	Flagellar motor protein	66	2
Clique23			66	2
	COG1558	Flagellar basal body rod protein	66	3
	COG1843	Flagellar hook capping protein	66	2
	COG4786	Flagellar basal body rod protein	66	2
Clique24			65	2
	COG1558	Flagellar basal body rod protein	66	3
	COG1815	Flagellar basal body protein	65	2
	COG1843	Flagellar hook capping protein	66	2
	COG4786	Flagellar basal body rod protein	66	2
Clique25			59	2
	COG1344	Flagellin and related hook-associated proteins	67	3
	COG1345	Flagellar capping protein	62	2
	COG1516	Flagellin-specific chaperone FliS	59	2
Clique26			60	2
	COG1344	Flagellin and related hook-associated proteins	67	3
	COG1558	Flagellar basal body rod protein	66	3
	COG1749	Flagellar hook protein FlgE	60	2
Clique27			62	2
	COG1344	Flagellin and related hook-associated proteins	67	3
	COG1345	Flagellar capping protein	62	2
Clique28			66	2
	COG1344	Flagellin and related hook-associated proteins	67	3
	COG1558	Flagellar basal body rod protein	66	3
	COG4786	Flagellar basal body rod protein	66	2
Clique29			65	2
	COG1344	Flagellin and related hook-associated proteins	67	3
	COG1558	Flagellar basal body rod protein	66	3
	COG1815	Flagellar basal body protein	65	2
	COG4786	Flagellar basal body rod protein	66	2
Clique30			66	2
	COG1256	Flagellar hook-associated protein	66	2
	COG1344	Flagellin and related hook-associated proteins	67	3
	COG4786	Flagellar basal body rod protein	66	2
Clique31			60	2
	COG1377	Flagellar biosynthesis pathway, component FlhB	66	3
	COG1684	Flagellar biosynthesis pathway, component FliR	66	2
	COG1987	Flagellar biosynthesis pathway, component FliQ	61	2
Clique32			64	2
	COG1377	Flagellar biosynthesis pathway, component FlhB	66	3
	COG1886	Flagellar motor switch/type III secretory pathway protein	65	2
Clique33			65	2
	COG1298	Flagellar biosynthesis pathway, component FlhA	66	2
	COG1377	Flagellar biosynthesis pathway, component FlhB	66	3
Clique34			64	2
	COG1298	Flagellar biosynthesis pathway, component FlhA	66	2
	COG1377	Flagellar biosynthesis pathway, component FlhB	66	3
	COG1684	Flagellar biosynthesis pathway, component FliR	66	2
Clique35			65	2
	COG1377	Flagellar biosynthesis pathway, component FlhB	66	3
	COG1684	Flagellar biosynthesis pathway, component FliR	66	2
Clique36			30	2
	COG1138	Cytochrome c biogenesis factor	38	4
	COG3088	Uncharacterized protein involved in biosynthesis of c-type cytochromes	30	2
Clique37			29	2
	COG1138	Cytochrome c biogenesis factor	38	4
	COG3088	Uncharacterized protein involved in biosynthesis of c-type cytochromes	30	2
	COG4235	Cytochrome c biogenesis factor	29	2
Clique38			30	2
	COG0790	FOG: TPR repeat, SEL1 subfamily	43	3
	COG1215	Glycosyltransferases, probably involved in cell wall biogenesis	57	37
Clique39			32	2
	COG2332	Cytochrome c-type biogenesis protein CcmE	32	4
	COG4133	ABC-type transport system involved in cytochrome c biogenesis, ATPase component	32	2
Clique40			46	2
	COG2857	Cytochrome c1	46	2
Clique41			43	2
	COG0723	Rieske Fe-S protein	52	23
	COG2857	Cytochrome c1	46	2
Clique42			42	2
	COG0723	Rieske Fe-S protein	52	23
	COG1290	Cytochrome b subunit of the bc complex	49	22
	COG2857	Cytochrome c1	46	2
Clique43			42	2
	COG0612	Predicted Zn-dependent peptidases	69	40
	COG0723	Rieske Fe-S protein	52	23
	COG2857	Cytochrome c1	46	2
Clique44			41	2
	COG0612	Predicted Zn-dependent peptidases	69	40
	COG0723	Rieske Fe-S protein	52	23
	COG1290	Cytochrome b subunit of the bc complex	49	22
	COG2857	Cytochrome c1	46	2
Clique45			45	2
	COG0612	Predicted Zn-dependent peptidases	69	40
	COG2857	Cytochrome c1	46	2
Clique46			41	3
	COG2719	Uncharacterized conserved protein	41	3
	COG2766	Putative Ser protein kinase	41	3
Clique47			41	3
	COG2718	Uncharacterized conserved protein	41	3
	COG2766	Putative Ser protein kinase	41	3
Clique48			35	3
	COG1651	Protein-disulfide isomerase	60	25
	COG4232	Thiol:disulfide interchange protein	36	4
Clique49			31	3
	COG1596	Periplasmic protein involved in polysaccharide export	39	5
	COG3206	Uncharacterized protein involved in exopolysaccharide biosynthesis	31	3
Clique50			66	3
	COG1536	Flagellar motor switch protein	66	3
Clique51			64	3
	COG1536	Flagellar motor switch protein	66	3
	COG1766	Flagellar biosynthesis/type III secretory pathway lipoprotein	64	3
Clique52			67	3
	COG1291	Flagellar motor component	67	3
Clique53			67	3
	COG1344	Flagellin and related hook-associated proteins	67	3
Clique54			66	3
	COG1344	Flagellin and related hook-associated proteins	67	3
	COG1558	Flagellar basal body rod protein	66	3
Clique55			63	3
	COG1377	Flagellar biosynthesis pathway, component FlhB	66	3
	COG1766	Flagellar biosynthesis/type III secretory pathway lipoprotein	64	3
Clique56			66	3
	COG1344	Flagellin and related hook-associated proteins	67	3
	COG1377	Flagellar biosynthesis pathway, component FlhB	66	3
Clique57			66	3
	COG1291	Flagellar motor component	67	3
	COG1377	Flagellar biosynthesis pathway, component FlhB	66	3
Clique58			64	3
	COG1157	Flagellar biosynthesis/type III secretory pathway ATPase	65	3
	COG1377	Flagellar biosynthesis pathway, component FlhB	66	3
Clique59			65	4
	COG1352	Methylase of chemotaxis methyl-accepting proteins	67	4
Clique60			58	4
	COG1352	Methylase of chemotaxis methyl-accepting proteins	67	4
	COG2201	Chemotaxis response regulator containing a CheY-like receiver domain and a methylesterase domain	58	4
Clique61			64	4
	COG0643	Chemotaxis protein histidine kinase and related kinases	66	6
	COG0835	Chemotaxis signal transduction protein	66	6
	COG1352	Methylase of chemotaxis methyl-accepting proteins	67	4
Clique62			57	4
	COG0643	Chemotaxis protein histidine kinase and related kinases	66	6
	COG0835	Chemotaxis signal transduction protein	66	6
	COG1352	Methylase of chemotaxis methyl-accepting proteins	67	4
	COG2201	Chemotaxis response regulator containing a CheY-like receiver domain and a methylesterase domain	58	4
Clique63			39	4
	COG0639	Diadenosine tetraphosphatase and related serine/threonine protein phosphatases	70	20
	COG1236	Predicted exonuclease of the beta-lactamase fold involved in RNA processing	44	5
Clique64			43	4
	COG1622	Heme/copper-type cytochrome/quinol oxidases, subunit 2	58	31
	COG1999	Uncharacterized protein SCO1/SenC/PrrC, involved in biogenesis of respiratory and photosynthetic systems	46	4
Clique65			35	4
	COG0480	Translation elongation factors (GTPases)	85	56
	COG1643	HrpA-like helicases	41	12
	COG2214	DnaJ-class molecular chaperone	49	12
Clique66			37	4
	COG0167	Dihydroorotate dehydrogenase	78	53
	COG0418	Dihydroorotase	37	4
	COG0540	Aspartate carbamoyltransferase, catalytic chain	78	51
Clique67			44	5
	COG1519	3-deoxy-D-manno-octulosonic-acid transferase	45	5
	COG1663	Tetraacyldisaccharide-1-P 4'-kinase	45	5
Clique68			47	5
	COG0811	Biopolymer transport proteins	48	9
	COG0848	Biopolymer transport protein	47	5
Clique69			38	5
	COG0654	2-polyprenyl-6-methoxyphenol hydroxylase and related FAD-dependent oxidoreductases	49	21
	COG2227	2-polyprenyl-3-methyl-5-hydroxy-6-metoxy-1,4-benzoquinol methylase	39	5
Clique70			44	5
	COG0258	5'-3' exonuclease (including N-terminal domain of PolI)	85	56
	COG1236	Predicted exonuclease of the beta-lactamase fold involved in RNA processing	44	5
Clique71			48	5
	COG0122	3-methyladenine DNA glycosylase/8-oxoguanine DNA glycosylase	54	13
	COG0249	Mismatch repair ATPase (MutS family)	66	33
Clique72			47	6
	COG0823	Periplasmic component of the Tol biopolymer transport system	49	10
	COG2885	Outer membrane protein and related peptidoglycan-associated (lipo)proteins	51	12
Clique73			66	6
	COG0643	Chemotaxis protein histidine kinase and related kinases	66	6
	COG0835	Chemotaxis signal transduction protein	66	6
Clique74			39	6
	COG0545	FKBP-type peptidyl-prolyl cis-trans isomerases 1	40	19
	COG0652	Peptidyl-prolyl cis-trans isomerase (rotamase) - cyclophilin family	68	48
	COG0760	Parvulin-like peptidyl-prolyl isomerase	68	30
Clique75			48	8
	COG0841	Cation/multidrug efflux pump	62	21
	COG1538	Outer membrane protein	48	10
Clique76			47	9
	COG1043	Acyl-[acyl carrier protein]	47	9
	COG1044	UDP-3-O-[3-hydroxymyristoyl] glucosamine N-acyltransferase	47	9
Clique77			47	9
	COG0763	Lipid A disaccharide synthetase	47	9
	COG1044	UDP-3-O-[3-hydroxymyristoyl] glucosamine N-acyltransferase	47	9
Clique78			54	9
	COG0850	Septum formation inhibitor	54	9
	COG2894	Septum formation inhibitor-activating ATPase	54	9
Clique79			53	9
	COG0206	Cell division GTPase	80	54
	COG0850	Septum formation inhibitor	54	9
	COG2894	Septum formation inhibitor-activating ATPase	54	9
Clique80			52	10
	COG1838	Tartrate dehydratase beta subunit/Fumarate hydratase class I, C-terminal domain	52	10
	COG1951	Tartrate dehydratase alpha subunit/Fumarate hydratase class I, N-terminal domain	52	10
Clique81			49	10
	COG0716	Flavodoxins	50	25
Clique82			48	10
	COG0326	Molecular chaperone, HSP90 family	57	18
	COG0639	Diadenosine tetraphosphatase and related serine/threonine protein phosphatases	70	20
Clique83			60	11
	COG1220	ATP-dependent protease HslVU (ClpYQ), ATPase subunit	60	11
	COG5405	ATP-dependent protease HslVU (ClpYQ), peptidase subunit	61	11
Clique84			63	11
	COG0466	ATP-dependent Lon protease, bacterial type	67	17
	COG0740	Protease subunit of ATP-dependent Clp proteases	70	47
Clique85			49	11
	COG0122	3-methyladenine DNA glycosylase/8-oxoguanine DNA glycosylase	54	13
	COG0389	Nucleotidyltransferase/DNA polymerase involved in DNA repair	65	50
Clique86			56	11
	COG0043	3-polyprenyl-4-hydroxybenzoate decarboxylase and related decarboxylases	58	12
	COG0163	3-polyprenyl-4-hydroxybenzoate decarboxylase	56	11
Clique87			63	12
	COG1077	Actin-like ATPase involved in cell morphogenesis	67	16
	COG1792	Cell shape-determining protein	63	25
Clique88			54	13
	COG0122	3-methyladenine DNA glycosylase/8-oxoguanine DNA glycosylase	54	13
Clique89			53	13
	COG0122	3-methyladenine DNA glycosylase/8-oxoguanine DNA glycosylase	54	13
	COG0177	Predicted EndoIII-related endonuclease	81	49
Clique90			54	14
	COG0557	Exoribonuclease R	72	41
	COG0689	RNase PH	63	28
Clique91			57	16
	COG0557	Exoribonuclease R	72	41
Clique92			70	20
	COG0452	Phosphopantothenoylcysteine synthetase/decarboxylase	80	51
	COG0639	Diadenosine tetraphosphatase and related serine/threonine protein phosphatases	70	20
Clique93			64	21
	COG0342	Preprotein translocase subunit SecD	78	38
	COG1862	Preprotein translocase subunit YajC	64	33
Clique94			65	21
	COG0194	Guanylate kinase	70	51
	COG1226	Kef-type K+ transport systems, predicted NAD-binding component	76	26
Clique95			71	23
	COG1192	ATPases involved in chromosome partitioning	75	26
	COG1475	Predicted transcriptional regulators	76	43
