# Supplementary material for: Efficient α, β-motif finder for identification of phenotype-related functional modules
Source: BMC Bioinformatics. 2011 Nov 11;12:440. doi: 10.1186/1471-2105-12-440 (PMC3287386; doi:10.1186/1471-2105-12-440)
Supplement: Additional files 10 — Organisms used in Effects of Phylogenetic Diversity Experiments. The list of organisms used in Effects of Phylogenetic Diversity Experiments. [file 1471-2105-12-440-S10.ZIP]

Archive with 22 entries (21 files):
- pp/
- pp/1 .txt
- pp/10 .txt
- pp/11 .txt
- pp/12 .txt
- pp/13 .txt
- pp/14 .txt
- pp/15 .txt
- pp/16.txt
- pp/17.txt
- pp/18.txt
- pp/19.txt
- pp/2 .txt
- pp/20.txt
- pp/21.txt
- pp/3 .txt
- pp/4 .txt
- pp/5 .txt
- pp/6 .txt
- pp/7 .txt
- pp/8 .txt
- pp/9 .txt
