# Supplementary material for: Efficient α, β-motif finder for identification of phenotype-related functional modules
Source: BMC Bioinformatics. 2011 Nov 11;12:440. doi: 10.1186/1471-2105-12-440 (PMC3287386; doi:10.1186/1471-2105-12-440)
Supplement: Additional files 10 — Organisms used in Effects of Phylogenetic Diversity Experiments. The list of organisms used in Effects of Phylogenetic Diversity Experiments. [file 1471-2105-12-440-S10.ZIP › pp/15 .txt]

N	62977
P	269796
N	273036
N	321967
P	103690
N	367928
P	351627
N	345073

3 0 0.02
