# Supplementary material for: Efficient α, β-motif finder for identification of phenotype-related functional modules
Source: BMC Bioinformatics. 2011 Nov 11;12:440. doi: 10.1186/1471-2105-12-440 (PMC3287386; doi:10.1186/1471-2105-12-440)
Supplement: Additional files 11 — Effects of phylogenetic diversity. Results of experiments conducted to test robusteness of our method along with the list of organisms used in each experiment. All experiments were conducted for hydrogen production phenotype. [file 1471-2105-12-440-S11.XLS]

## Sheet: Sheet1
Clique ID	Size	No of +ve Orgs	No of -ve Orgs	Organisms	PP	NP	NN	Phylogenetic Diversity Score = (PP-(NN+NP))/(PP+NN+NP)	Statstical Significance	COGS
Clique24	2	7	0	103690,240292,258594,269796,272562,279010,351627	4.9454	0	0	1	0.00126263	COG0379,COG1853
Clique239	2	7	0	103690,240292,258594,269796,272562,279010,351627	4.9454	0	0	1	0.00126263	COG0535,COG1145
Clique365	2	7	0	103690,240292,258594,269796,272562,279010,351627	4.9454	0	0	1	0.00126263	COG0005,COG2262
Clique366	3	7	0	103690,240292,258594,269796,272562,279010,351627	4.9454	0	0	1	0.00126263	COG0005,COG0524,COG1109
Clique367	3	7	0	103690,240292,258594,269796,272562,279010,351627	4.9454	0	0	1	0.00126263	COG0005,COG0524,COG1057
Clique368	3	7	0	103690,240292,258594,269796,272562,279010,351627	4.9454	0	0	1	0.00126263	COG0005,COG0503,COG0590
Clique369	3	7	0	103690,240292,258594,269796,272562,279010,351627	4.9454	0	0	1	0.00126263	COG0005,COG0503,COG0524
Clique370	3	7	0	103690,240292,258594,269796,272562,279010,351627	4.9454	0	0	1	0.00126263	COG0005,COG0237,COG0503
Clique371	3	7	0	103690,240292,258594,269796,272562,279010,351627	4.9454	0	0	1	0.00126263	COG0005,COG0235,COG0524
Clique372	3	7	0	103690,240292,258594,269796,272562,279010,351627	4.9454	0	0	1	0.00126263	COG0005,COG0058,COG1109
Clique373	3	7	0	103690,240292,258594,269796,272562,279010,351627	4.9454	0	0	1	0.00126263	COG0005,COG0037,COG0524
Clique487	3	7	0	103690,240292,258594,269796,272562,279010,351627	4.9454	0	0	1	0.00126263	COG0053,COG0210,COG0474
Clique657	3	7	0	103690,240292,258594,269796,272562,279010,351627	4.9454	0	0	1	0.00126263	COG0005,COG0078,COG0167
Clique374	4	7	0	103690,240292,258594,269796,272562,279010,351627	4.9454	0	0	1	0.00126263	COG0005,COG0130,COG0237,COG0564
Clique164	5	7	0	103690,240292,258594,269796,272562,279010,351627	4.9454	0	0	1	0.00126263	COG0399,COG0764,COG1052,COG1063,COG1853
Clique375	5	7	0	103690,240292,258594,269796,272562,279010,351627	4.9454	0	0	1	0.00126263	COG0005,COG0117,COG0130,COG0564,COG0590
Clique75	6	7	0	103690,240292,258594,269796,272562,279010,351627	4.9454	0	0	1	0.00126263	COG0124,COG0141,COG0144,COG0742,COG3705,COG4122
Clique225	6	7	0	103690,240292,258594,269796,272562,279010,351627	4.9454	0	0	1	0.00126263	COG0399,COG0778,COG1052,COG1063,COG1167,COG1853
Clique376	7	7	0	103690,240292,258594,269796,272562,279010,351627	4.9454	0	0	1	0.00126263	COG0005,COG0101,COG0130,COG0167,COG0564,COG0590,COG1187
Clique187	2	7	1	273036,103690,240292,258594,269796,272562,279010,351627	4.9454	1.56293	0	0.519714	0.010101	COG0154,COG2220
Clique240	2	7	1	273036,103690,240292,258594,269796,272562,279010,351627	4.9454	1.56293	0	0.519714	0.010101	COG0535,COG1104
Clique660	2	7	1	273036,103690,240292,258594,269796,272562,279010,351627	4.9454	1.56293	0	0.519714	0.010101	COG0007,COG0535
Clique8	3	7	1	273036,103690,240292,258594,269796,272562,279010,351627	4.9454	1.56293	0	0.519714	0.010101	COG0609,COG0614,COG0803
Clique87	3	7	1	273036,103690,240292,258594,269796,272562,279010,351627	4.9454	1.56293	0	0.519714	0.010101	COG0080,COG1853,COG2264
Clique93	3	7	1	273036,103690,240292,258594,269796,272562,279010,351627	4.9454	1.56293	0	0.519714	0.010101	COG0192,COG0500,COG4122
Clique450	3	7	1	273036,103690,240292,258594,269796,272562,279010,351627	4.9454	1.56293	0	0.519714	0.010101	COG0491,COG0500,COG0535
Clique30	4	7	1	273036,103690,240292,258594,269796,272562,279010,351627	4.9454	1.56293	0	0.519714	0.010101	COG0144,COG0251,COG1853,COG4122
Clique31	4	7	1	273036,103690,240292,258594,269796,272562,279010,351627	4.9454	1.56293	0	0.519714	0.010101	COG0144,COG0742,COG1853,COG4122
Clique44	4	7	1	273036,103690,240292,258594,269796,272562,279010,351627	4.9454	1.56293	0	0.519714	0.010101	COG0707,COG1063,COG1853,COG4122
Clique45	4	7	1	273036,103690,240292,258594,269796,272562,279010,351627	4.9454	1.56293	0	0.519714	0.010101	COG0251,COG1063,COG1853,COG4122
Clique149	4	7	1	273036,103690,240292,258594,269796,272562,279010,351627	4.9454	1.56293	0	0.519714	0.010101	COG1063,COG1167,COG1853,COG4122
Clique183	4	7	1	273036,103690,240292,258594,269796,272562,279010,351627	4.9454	1.56293	0	0.519714	0.010101	COG0329,COG0388,COG1063,COG4948
Clique259	4	7	1	273036,103690,240292,258594,269796,272562,279010,351627	4.9454	1.56293	0	0.519714	0.010101	COG0028,COG0144,COG0657,COG4122
Clique260	4	7	1	273036,103690,240292,258594,269796,272562,279010,351627	4.9454	1.56293	0	0.519714	0.010101	COG0144,COG0657,COG0742,COG4122
Clique262	4	7	1	273036,103690,240292,258594,269796,272562,279010,351627	4.9454	1.56293	0	0.519714	0.010101	COG0388,COG0657,COG1063,COG4948
Clique530	4	7	1	273036,103690,240292,258594,269796,272562,279010,351627	4.9454	1.56293	0	0.519714	0.010101	COG0251,COG0436,COG1853,COG4122
Clique531	4	7	1	273036,103690,240292,258594,269796,272562,279010,351627	4.9454	1.56293	0	0.519714	0.010101	COG0436,COG1167,COG1853,COG4122
Clique64	5	7	1	273036,103690,240292,258594,269796,272562,279010,351627	4.9454	1.56293	0	0.519714	0.010101	COG0251,COG0473,COG1052,COG1063,COG1853
Clique65	5	7	1	273036,103690,240292,258594,269796,272562,279010,351627	4.9454	1.56293	0	0.519714	0.010101	COG0473,COG0764,COG1052,COG1063,COG1853
Clique74	5	7	1	273036,103690,240292,258594,269796,272562,279010,351627	4.9454	1.56293	0	0.519714	0.010101	COG0124,COG0141,COG0144,COG0742,COG4122
Clique94	5	7	1	273036,103690,240292,258594,269796,272562,279010,351627	4.9454	1.56293	0	0.519714	0.010101	COG0141,COG0144,COG0192,COG0742,COG4122
Clique133	5	7	1	273036,103690,240292,258594,269796,272562,279010,351627	4.9454	1.56293	0	0.519714	0.010101	COG0111,COG0329,COG1052,COG1063,COG4948
Clique134	5	7	1	273036,103690,240292,258594,269796,272562,279010,351627	4.9454	1.56293	0	0.519714	0.010101	COG0329,COG0406,COG1063,COG1940,COG4948
Clique135	5	7	1	273036,103690,240292,258594,269796,272562,279010,351627	4.9454	1.56293	0	0.519714	0.010101	COG0057,COG0191,COG1063,COG1940,COG4948
Clique136	5	7	1	273036,103690,240292,258594,269796,272562,279010,351627	4.9454	1.56293	0	0.519714	0.010101	COG0057,COG0406,COG1063,COG1940,COG4948
Clique137	5	7	1	273036,103690,240292,258594,269796,272562,279010,351627	4.9454	1.56293	0	0.519714	0.010101	COG0057,COG0191,COG0764,COG1063,COG4948
Clique151	5	7	1	273036,103690,240292,258594,269796,272562,279010,351627	4.9454	1.56293	0	0.519714	0.010101	COG0473,COG1052,COG1063,COG1167,COG1853
Clique191	5	7	1	273036,103690,240292,258594,269796,272562,279010,351627	4.9454	1.56293	0	0.519714	0.010101	COG0075,COG0144,COG0192,COG0742,COG4122
Clique192	5	7	1	273036,103690,240292,258594,269796,272562,279010,351627	4.9454	1.56293	0	0.519714	0.010101	COG0028,COG0075,COG0144,COG0637,COG4122
Clique193	5	7	1	273036,103690,240292,258594,269796,272562,279010,351627	4.9454	1.56293	0	0.519714	0.010101	COG0075,COG0144,COG0637,COG0742,COG4122
Clique224	5	7	1	273036,103690,240292,258594,269796,272562,279010,351627	4.9454	1.56293	0	0.519714	0.010101	COG0778,COG1052,COG1063,COG1167,COG1853
Clique281	5	7	1	273036,103690,240292,258594,269796,272562,279010,351627	4.9454	1.56293	0	0.519714	0.010101	COG0446,COG0473,COG1063,COG1167,COG1853
Clique282	5	7	1	273036,103690,240292,258594,269796,272562,279010,351627	4.9454	1.56293	0	0.519714	0.010101	COG0446,COG0778,COG1063,COG1167,COG1853
Clique316	5	7	1	273036,103690,240292,258594,269796,272562,279010,351627	4.9454	1.56293	0	0.519714	0.010101	COG0057,COG0149,COG0406,COG1940,COG4948
Clique317	5	7	1	273036,103690,240292,258594,269796,272562,279010,351627	4.9454	1.56293	0	0.519714	0.010101	COG0057,COG0149,COG0191,COG1940,COG4948
Clique318	5	7	1	273036,103690,240292,258594,269796,272562,279010,351627	4.9454	1.56293	0	0.519714	0.010101	COG0148,COG0149,COG0406,COG0696,COG4948
Clique341	5	7	1	273036,103690,240292,258594,269796,272562,279010,351627	4.9454	1.56293	0	0.519714	0.010101	COG0124,COG0144,COG0564,COG0742,COG4122
Clique342	5	7	1	273036,103690,240292,258594,269796,272562,279010,351627	4.9454	1.56293	0	0.519714	0.010101	COG0144,COG0192,COG0564,COG0742,COG4122
Clique343	5	7	1	273036,103690,240292,258594,269796,272562,279010,351627	4.9454	1.56293	0	0.519714	0.010101	COG0191,COG0524,COG1063,COG1940,COG4948
Clique344	5	7	1	273036,103690,240292,258594,269796,272562,279010,351627	4.9454	1.56293	0	0.519714	0.010101	COG0406,COG0524,COG1063,COG1940,COG4948
Clique520	5	7	1	273036,103690,240292,258594,269796,272562,279010,351627	4.9454	1.56293	0	0.519714	0.010101	COG0028,COG0075,COG0436,COG0637,COG4122
Clique521	5	7	1	273036,103690,240292,258594,269796,272562,279010,351627	4.9454	1.56293	0	0.519714	0.010101	COG0075,COG0192,COG0436,COG1167,COG4122
Clique132	6	7	1	273036,103690,240292,258594,269796,272562,279010,351627	4.9454	1.56293	0	0.519714	0.010101	COG0111,COG0764,COG1028,COG1052,COG1063,COG4948
Clique138	6	7	1	273036,103690,240292,258594,269796,272562,279010,351627	4.9454	1.56293	0	0.519714	0.010101	COG0057,COG0111,COG0764,COG1052,COG1063,COG4948
Clique263	6	7	1	273036,103690,240292,258594,269796,272562,279010,351627	4.9454	1.56293	0	0.519714	0.010101	COG0111,COG0657,COG1028,COG1052,COG1063,COG4948
Clique345	6	7	1	273036,103690,240292,258594,269796,272562,279010,351627	4.9454	1.56293	0	0.519714	0.010101	COG0111,COG0524,COG1028,COG1052,COG1063,COG4948
Clique186	2	7	1	345073,103690,240292,258594,269796,272562,279010,351627	4.9454	1.88208	0	0.448675	0.010101	COG0263,COG0860
Clique60	3	7	1	345073,103690,240292,258594,269796,272562,279010,351627	4.9454	1.88208	0	0.448675	0.010101	COG0223,COG0451,COG0574
Clique166	3	7	1	345073,103690,240292,258594,269796,272562,279010,351627	4.9454	1.88208	0	0.448675	0.010101	COG0399,COG0438,COG1063
Clique171	3	7	1	345073,103690,240292,258594,269796,272562,279010,351627	4.9454	1.88208	0	0.448675	0.010101	COG0223,COG0399,COG0451
Clique211	3	7	1	345073,103690,240292,258594,269796,272562,279010,351627	4.9454	1.88208	0	0.448675	0.010101	COG0073,COG0223,COG0399
Clique247	3	7	1	345073,103690,240292,258594,269796,272562,279010,351627	4.9454	1.88208	0	0.448675	0.010101	COG0175,COG0716,COG1145
Clique248	3	7	1	345073,103690,240292,258594,269796,272562,279010,351627	4.9454	1.88208	0	0.448675	0.010101	COG0031,COG0175,COG0716
Clique249	3	7	1	345073,103690,240292,258594,269796,272562,279010,351627	4.9454	1.88208	0	0.448675	0.010101	COG0175,COG0476,COG0553
Clique271	3	7	1	345073,103690,240292,258594,269796,272562,279010,351627	4.9454	1.88208	0	0.448675	0.010101	COG0029,COG0511,COG0612
Clique442	3	7	1	345073,103690,240292,258594,269796,272562,279010,351627	4.9454	1.88208	0	0.448675	0.010101	COG0714,COG0720,COG1192
Clique661	3	7	1	345073,103690,240292,258594,269796,272562,279010,351627	4.9454	1.88208	0	0.448675	0.010101	COG0007,COG0175,COG0716
Clique85	4	7	1	345073,103690,240292,258594,269796,272562,279010,351627	4.9454	1.88208	0	0.448675	0.010101	COG0249,COG0550,COG0553,COG0629
Clique86	4	7	1	345073,103690,240292,258594,269796,272562,279010,351627	4.9454	1.88208	0	0.448675	0.010101	COG0041,COG0150,COG0249,COG0422
Clique162	4	7	1	345073,103690,240292,258594,269796,272562,279010,351627	4.9454	1.88208	0	0.448675	0.010101	COG0112,COG0192,COG0449,COG1145
Clique172	4	7	1	345073,103690,240292,258594,269796,272562,279010,351627	4.9454	1.88208	0	0.448675	0.010101	COG0223,COG0281,COG0399,COG1052
Clique181	4	7	1	345073,103690,240292,258594,269796,272562,279010,351627	4.9454	1.88208	0	0.448675	0.010101	COG0281,COG0388,COG1063,COG1145
Clique197	4	7	1	345073,103690,240292,258594,269796,272562,279010,351627	4.9454	1.88208	0	0.448675	0.010101	COG0075,COG0112,COG0192,COG1145
Clique234	4	7	1	345073,103690,240292,258594,269796,272562,279010,351627	4.9454	1.88208	0	0.448675	0.010101	COG0281,COG0511,COG0716,COG1145
Clique235	4	7	1	345073,103690,240292,258594,269796,272562,279010,351627	4.9454	1.88208	0	0.448675	0.010101	COG0281,COG0388,COG0716,COG1145
Clique250	4	7	1	345073,103690,240292,258594,269796,272562,279010,351627	4.9454	1.88208	0	0.448675	0.010101	COG0175,COG0476,COG0607,COG1053
Clique283	4	7	1	345073,103690,240292,258594,269796,272562,279010,351627	4.9454	1.88208	0	0.448675	0.010101	COG0388,COG0446,COG1063,COG1145
Clique284	4	7	1	345073,103690,240292,258594,269796,272562,279010,351627	4.9454	1.88208	0	0.448675	0.010101	COG0446,COG0778,COG1063,COG1145
Clique285	4	7	1	345073,103690,240292,258594,269796,272562,279010,351627	4.9454	1.88208	0	0.448675	0.010101	COG0446,COG0473,COG1063,COG1145
Clique302	4	7	1	345073,103690,240292,258594,269796,272562,279010,351627	4.9454	1.88208	0	0.448675	0.010101	COG0340,COG0511,COG0612,COG1145
Clique303	4	7	1	345073,103690,240292,258594,269796,272562,279010,351627	4.9454	1.88208	0	0.448675	0.010101	COG0340,COG0612,COG0741,COG1145
Clique304	4	7	1	345073,103690,240292,258594,269796,272562,279010,351627	4.9454	1.88208	0	0.448675	0.010101	COG0340,COG0612,COG0739,COG0741
Clique539	4	7	1	345073,103690,240292,258594,269796,272562,279010,351627	4.9454	1.88208	0	0.448675	0.010101	COG0073,COG0340,COG0436,COG1145
Clique564	4	7	1	345073,103690,240292,258594,269796,272562,279010,351627	4.9454	1.88208	0	0.448675	0.010101	COG0075,COG0192,COG0436,COG1145
Clique167	5	7	1	345073,103690,240292,258594,269796,272562,279010,351627	4.9454	1.88208	0	0.448675	0.010101	COG0057,COG0191,COG0399,COG0764,COG1063
Clique182	5	7	1	345073,103690,240292,258594,269796,272562,279010,351627	4.9454	1.88208	0	0.448675	0.010101	COG0388,COG0518,COG0519,COG1063,COG1145
Clique209	5	7	1	345073,103690,240292,258594,269796,272562,279010,351627	4.9454	1.88208	0	0.448675	0.010101	COG0073,COG0112,COG0143,COG0172,COG1145
Clique219	5	7	1	345073,103690,240292,258594,269796,272562,279010,351627	4.9454	1.88208	0	0.448675	0.010101	COG0008,COG0073,COG0143,COG0172,COG1145
Clique229	5	7	1	345073,103690,240292,258594,269796,272562,279010,351627	4.9454	1.88208	0	0.448675	0.010101	COG0399,COG0778,COG1052,COG1063,COG1167
Clique353	5	7	1	345073,103690,240292,258594,269796,272562,279010,351627	4.9454	1.88208	0	0.448675	0.010101	COG0057,COG0191,COG0235,COG0399,COG1063
Clique540	5	7	1	345073,103690,240292,258594,269796,272562,279010,351627	4.9454	1.88208	0	0.448675	0.010101	COG0075,COG0340,COG0436,COG0511,COG1145
Clique571	5	7	1	345073,103690,240292,258594,269796,272562,279010,351627	4.9454	1.88208	0	0.448675	0.010101	COG0008,COG0073,COG0143,COG0436,COG1145
Clique577	5	7	1	345073,103690,240292,258594,269796,272562,279010,351627	4.9454	1.88208	0	0.448675	0.010101	COG0029,COG0039,COG0399,COG0436,COG1167
Clique578	5	7	1	345073,103690,240292,258594,269796,272562,279010,351627	4.9454	1.88208	0	0.448675	0.010101	COG0029,COG0039,COG0399,COG0436,COG0511
Clique579	5	7	1	345073,103690,240292,258594,269796,272562,279010,351627	4.9454	1.88208	0	0.448675	0.010101	COG0029,COG0399,COG0436,COG0511,COG0540
Clique580	5	7	1	345073,103690,240292,258594,269796,272562,279010,351627	4.9454	1.88208	0	0.448675	0.010101	COG0029,COG0075,COG0436,COG0511,COG0540
Clique581	5	7	1	345073,103690,240292,258594,269796,272562,279010,351627	4.9454	1.88208	0	0.448675	0.010101	COG0029,COG0075,COG0104,COG0436,COG0516
Clique582	5	7	1	345073,103690,240292,258594,269796,272562,279010,351627	4.9454	1.88208	0	0.448675	0.010101	COG0029,COG0039,COG0075,COG0436,COG1167
Clique59	6	7	1	345073,103690,240292,258594,269796,272562,279010,351627	4.9454	1.88208	0	0.448675	0.010101	COG0190,COG0223,COG0242,COG0646,COG0685,COG1410
Clique117	6	7	1	345073,103690,240292,258594,269796,272562,279010,351627	4.9454	1.88208	0	0.448675	0.010101	COG0031,COG0112,COG0190,COG0646,COG0685,COG1410
Clique125	6	7	1	345073,103690,240292,258594,269796,272562,279010,351627	4.9454	1.88208	0	0.448675	0.010101	COG0031,COG0112,COG0192,COG0646,COG0685,COG1410
Clique126	6	7	1	345073,103690,240292,258594,269796,272562,279010,351627	4.9454	1.88208	0	0.448675	0.010101	COG0112,COG0138,COG0192,COG0646,COG0685,COG1410
Clique168	6	7	1	345073,103690,240292,258594,269796,272562,279010,351627	4.9454	1.88208	0	0.448675	0.010101	COG0111,COG0281,COG0399,COG1052,COG1063,COG1167
Clique169	6	7	1	345073,103690,240292,258594,269796,272562,279010,351627	4.9454	1.88208	0	0.448675	0.010101	COG0111,COG0281,COG0399,COG0764,COG1052,COG1063
Clique170	6	7	1	345073,103690,240292,258594,269796,272562,279010,351627	4.9454	1.88208	0	0.448675	0.010101	COG0057,COG0111,COG0399,COG0764,COG1052,COG1063
Clique210	6	7	1	345073,103690,240292,258594,269796,272562,279010,351627	4.9454	1.88208	0	0.448675	0.010101	COG0073,COG0112,COG0143,COG0192,COG0685,COG1145
Clique287	6	7	1	345073,103690,240292,258594,269796,272562,279010,351627	4.9454	1.88208	0	0.448675	0.010101	COG0190,COG0413,COG0446,COG0646,COG0685,COG1410
Clique288	6	7	1	345073,103690,240292,258594,269796,272562,279010,351627	4.9454	1.88208	0	0.448675	0.010101	COG0112,COG0190,COG0299,COG0446,COG0685,COG1145
Clique400	6	7	1	345073,103690,240292,258594,269796,272562,279010,351627	4.9454	1.88208	0	0.448675	0.010101	COG0112,COG0143,COG0223,COG0557,COG0646,COG1410
Clique562	6	7	1	345073,103690,240292,258594,269796,272562,279010,351627	4.9454	1.88208	0	0.448675	0.010101	COG0031,COG0192,COG0436,COG0646,COG0685,COG1410
Clique563	6	7	1	345073,103690,240292,258594,269796,272562,279010,351627	4.9454	1.88208	0	0.448675	0.010101	COG0031,COG0115,COG0192,COG0436,COG0646,COG1410
Clique572	6	7	1	345073,103690,240292,258594,269796,272562,279010,351627	4.9454	1.88208	0	0.448675	0.010101	COG0073,COG0143,COG0192,COG0436,COG0685,COG1145
Clique575	6	7	1	345073,103690,240292,258594,269796,272562,279010,351627	4.9454	1.88208	0	0.448675	0.010101	COG0029,COG0436,COG0458,COG0511,COG0540,COG4992
Clique576	6	7	1	345073,103690,240292,258594,269796,272562,279010,351627	4.9454	1.88208	0	0.448675	0.010101	COG0029,COG0039,COG0436,COG0458,COG0511,COG4992
Clique583	6	7	1	345073,103690,240292,258594,269796,272562,279010,351627	4.9454	1.88208	0	0.448675	0.010101	COG0029,COG0039,COG0075,COG0436,COG0511,COG0516
Clique205	7	7	1	345073,103690,240292,258594,269796,272562,279010,351627	4.9454	1.88208	0	0.448675	0.010101	COG0073,COG0143,COG0223,COG0242,COG0646,COG0685,COG1410
Clique206	7	7	1	345073,103690,240292,258594,269796,272562,279010,351627	4.9454	1.88208	0	0.448675	0.010101	COG0073,COG0112,COG0143,COG0223,COG0646,COG0685,COG1410
Clique207	7	7	1	345073,103690,240292,258594,269796,272562,279010,351627	4.9454	1.88208	0	0.448675	0.010101	COG0073,COG0112,COG0143,COG0192,COG0646,COG0685,COG1410
Clique307	7	7	1	345073,103690,240292,258594,269796,272562,279010,351627	4.9454	1.88208	0	0.448675	0.010101	COG0340,COG0501,COG0511,COG0612,COG0750,COG0826,COG1066
Clique308	7	7	1	345073,103690,240292,258594,269796,272562,279010,351627	4.9454	1.88208	0	0.448675	0.010101	COG0340,COG0501,COG0511,COG0612,COG0739,COG0750,COG1066
Clique311	7	7	1	345073,103690,240292,258594,269796,272562,279010,351627	4.9454	1.88208	0	0.448675	0.010101	COG0330,COG0340,COG0501,COG0511,COG0612,COG0739,COG1066
Clique312	7	7	1	345073,103690,240292,258594,269796,272562,279010,351627	4.9454	1.88208	0	0.448675	0.010101	COG0330,COG0340,COG0511,COG0612,COG0739,COG0744,COG1066
Clique401	7	7	1	345073,103690,240292,258594,269796,272562,279010,351627	4.9454	1.88208	0	0.448675	0.010101	COG0112,COG0190,COG0223,COG0299,COG0557,COG0646,COG1410
Clique416	7	7	1	345073,103690,240292,258594,269796,272562,279010,351627	4.9454	1.88208	0	0.448675	0.010101	COG0028,COG0119,COG0223,COG0281,COG0469,COG0574,COG1052
Clique541	7	7	1	345073,103690,240292,258594,269796,272562,279010,351627	4.9454	1.88208	0	0.448675	0.010101	COG0028,COG0119,COG0340,COG0436,COG0469,COG0511,COG0574
Clique546	7	7	1	345073,103690,240292,258594,269796,272562,279010,351627	4.9454	1.88208	0	0.448675	0.010101	COG0067,COG0069,COG0070,COG0263,COG0436,COG0473,COG1145
Clique547	7	7	1	345073,103690,240292,258594,269796,272562,279010,351627	4.9454	1.88208	0	0.448675	0.010101	COG0008,COG0067,COG0069,COG0070,COG0263,COG0436,COG1145
Clique637	7	7	1	345073,103690,240292,258594,269796,272562,279010,351627	4.9454	1.88208	0	0.448675	0.010101	COG0104,COG0137,COG0173,COG0399,COG0436,COG0540,COG1053
Clique638	7	7	1	345073,103690,240292,258594,269796,272562,279010,351627	4.9454	1.88208	0	0.448675	0.010101	COG0029,COG0075,COG0104,COG0137,COG0436,COG0540,COG1167
Clique414	8	7	1	345073,103690,240292,258594,269796,272562,279010,351627	4.9454	1.88208	0	0.448675	0.010101	COG0028,COG0065,COG0066,COG0119,COG0340,COG0469,COG0511,COG0574
Clique639	8	7	1	345073,103690,240292,258594,269796,272562,279010,351627	4.9454	1.88208	0	0.448675	0.010101	COG0029,COG0104,COG0137,COG0173,COG0399,COG0436,COG0540,COG1167
Clique121	9	7	1	345073,103690,240292,258594,269796,272562,279010,351627	4.9454	1.88208	0	0.448675	0.010101	COG0112,COG0138,COG0150,COG0151,COG0190,COG0223,COG0299,COG0646,COG1410
Clique289	9	7	1	345073,103690,240292,258594,269796,272562,279010,351627	4.9454	1.88208	0	0.448675	0.010101	COG0112,COG0138,COG0190,COG0223,COG0299,COG0446,COG0646,COG0685,COG1410
Clique569	9	7	1	345073,103690,240292,258594,269796,272562,279010,351627	4.9454	1.88208	0	0.448675	0.010101	COG0073,COG0079,COG0143,COG0192,COG0242,COG0436,COG0646,COG0685,COG1410
Clique570	9	7	1	345073,103690,240292,258594,269796,272562,279010,351627	4.9454	1.88208	0	0.448675	0.010101	COG0073,COG0079,COG0115,COG0143,COG0192,COG0242,COG0436,COG0646,COG1410
Clique452	2	7	1	257310,103690,240292,258594,269796,272562,279010,351627	4.9454	1.89958	0	0.444971	0.010101	COG0474,COG2239
Clique165	4	7	1	257310,103690,240292,258594,269796,272562,279010,351627	4.9454	1.89958	0	0.444971	0.010101	COG0399,COG0764,COG1052,COG1853
Clique532	4	7	1	257310,103690,240292,258594,269796,272562,279010,351627	4.9454	1.89958	0	0.444971	0.010101	COG0069,COG0399,COG0436,COG1853
Clique84	5	7	1	257310,103690,240292,258594,269796,272562,279010,351627	4.9454	1.89958	0	0.444971	0.010101	COG0249,COG0258,COG0550,COG0553,COG1196
Clique226	5	7	1	257310,103690,240292,258594,269796,272562,279010,351627	4.9454	1.89958	0	0.444971	0.010101	COG0399,COG0778,COG1052,COG1167,COG1853
Clique434	5	7	1	257310,103690,240292,258594,269796,272562,279010,351627	4.9454	1.89958	0	0.444971	0.010101	COG0085,COG0249,COG0258,COG0553,COG1196
Clique460	5	7	1	257310,103690,240292,258594,269796,272562,279010,351627	4.9454	1.89958	0	0.444971	0.010101	COG0443,COG0459,COG0553,COG0612,COG1196
Clique490	5	7	1	257310,103690,240292,258594,269796,272562,279010,351627	4.9454	1.89958	0	0.444971	0.010101	COG0210,COG0474,COG0553,COG0720,COG2217
Clique535	5	7	1	257310,103690,240292,258594,269796,272562,279010,351627	4.9454	1.89958	0	0.444971	0.010101	COG0399,COG0436,COG1052,COG1167,COG1853
Clique76	6	7	1	257310,103690,240292,258594,269796,272562,279010,351627	4.9454	1.89958	0	0.444971	0.010101	COG0040,COG0124,COG0139,COG0140,COG0141,COG3705
Clique406	6	7	1	257310,103690,240292,258594,269796,272562,279010,351627	4.9454	1.89958	0	0.444971	0.010101	COG0039,COG0057,COG0469,COG0574,COG1052,COG4948
Clique510	6	7	1	257310,103690,240292,258594,269796,272562,279010,351627	4.9454	1.89958	0	0.444971	0.010101	COG0039,COG0436,COG0469,COG0574,COG1052,COG4948
Clique77	7	7	1	257310,103690,240292,258594,269796,272562,279010,351627	4.9454	1.89958	0	0.444971	0.010101	COG0124,COG0141,COG0275,COG0566,COG0742,COG2265,COG3705
Clique78	7	7	1	257310,103690,240292,258594,269796,272562,279010,351627	4.9454	1.89958	0	0.444971	0.010101	COG0030,COG0124,COG0141,COG0275,COG0566,COG0742,COG3705
Clique79	7	7	1	257310,103690,240292,258594,269796,272562,279010,351627	4.9454	1.89958	0	0.444971	0.010101	COG0124,COG0139,COG0140,COG0141,COG0144,COG0566,COG3705
Clique80	7	7	1	257310,103690,240292,258594,269796,272562,279010,351627	4.9454	1.89958	0	0.444971	0.010101	COG0030,COG0124,COG0141,COG0144,COG0566,COG0742,COG3705
Clique105	7	7	1	257310,103690,240292,258594,269796,272562,279010,351627	4.9454	1.89958	0	0.444971	0.010101	COG0030,COG0124,COG0141,COG0566,COG0742,COG2890,COG3705
Clique81	8	7	1	257310,103690,240292,258594,269796,272562,279010,351627	4.9454	1.89958	0	0.444971	0.010101	COG0124,COG0141,COG0144,COG0566,COG0742,COG2264,COG2265,COG3705
Clique106	8	7	1	257310,103690,240292,258594,269796,272562,279010,351627	4.9454	1.89958	0	0.444971	0.010101	COG0124,COG0141,COG0566,COG0742,COG2264,COG2265,COG2890,COG3705
Clique407	8	7	1	257310,103690,240292,258594,269796,272562,279010,351627	4.9454	1.89958	0	0.444971	0.010101	COG0039,COG0057,COG0148,COG0149,COG0191,COG0469,COG0574,COG4948
Clique83	4	7	1	206672,103690,240292,258594,269796,272562,279010,351627	4.9454	1.977	0	0.428811	0.010101	COG0124,COG0141,COG0275,COG1189
Clique109	4	7	1	206672,103690,240292,258594,269796,272562,279010,351627	4.9454	1.977	0	0.428811	0.010101	COG0141,COG0192,COG1189,COG2890
Clique110	4	7	1	206672,103690,240292,258594,269796,272562,279010,351627	4.9454	1.977	0	0.428811	0.010101	COG0124,COG0141,COG1189,COG2890
Clique156	5	7	1	206672,103690,240292,258594,269796,272562,279010,351627	4.9454	1.977	0	0.428811	0.010101	COG0141,COG0192,COG0275,COG0772,COG1189
Clique1	1	7	2	272621,273036,103690,240292,258594,269796,272562,279010,351627	4.9454	3.23255	0.16505	0.185521	0.0454545	COG1235
Clique18	4	7	2	272621,273036,103690,240292,258594,269796,272562,279010,351627	4.9454	3.23255	0.16505	0.185521	0.0454545	COG0195,COG0532,COG0779,COG2740
Clique5	1	7	2	273036,345073,103690,240292,258594,269796,272562,279010,351627	4.9454	3.44501	0.27239	0.141756	0.0454545	COG2220
Clique20	2	7	2	273036,345073,103690,240292,258594,269796,272562,279010,351627	4.9454	3.44501	0.27239	0.141756	0.0454545	COG0726,COG1961
Clique21	2	7	2	273036,345073,103690,240292,258594,269796,272562,279010,351627	4.9454	3.44501	0.27239	0.141756	0.0454545	COG0685,COG0730
Clique62	2	7	2	273036,345073,103690,240292,258594,269796,272562,279010,351627	4.9454	3.44501	0.27239	0.141756	0.0454545	COG0223,COG0451
Clique494	2	7	2	273036,345073,103690,240292,258594,269796,272562,279010,351627	4.9454	3.44501	0.27239	0.141756	0.0454545	COG0053,COG0210
Clique654	2	7	2	273036,345073,103690,240292,258594,269796,272562,279010,351627	4.9454	3.44501	0.27239	0.141756	0.0454545	COG0340,COG0414
Clique655	2	7	2	273036,345073,103690,240292,258594,269796,272562,279010,351627	4.9454	3.44501	0.27239	0.141756	0.0454545	COG0113,COG0558
Clique656	2	7	2	273036,345073,103690,240292,258594,269796,272562,279010,351627	4.9454	3.44501	0.27239	0.141756	0.0454545	COG0113,COG0760
Clique89	3	7	2	273036,345073,103690,240292,258594,269796,272562,279010,351627	4.9454	3.44501	0.27239	0.141756	0.0454545	COG0107,COG0511,COG0758
Clique97	3	7	2	273036,345073,103690,240292,258594,269796,272562,279010,351627	4.9454	3.44501	0.27239	0.141756	0.0454545	COG0141,COG0192,COG0725
Clique98	3	7	2	273036,345073,103690,240292,258594,269796,272562,279010,351627	4.9454	3.44501	0.27239	0.141756	0.0454545	COG0030,COG0192,COG0500
Clique115	3	7	2	273036,345073,103690,240292,258594,269796,272562,279010,351627	4.9454	3.44501	0.27239	0.141756	0.0454545	COG0476,COG0500,COG0515
Clique280	3	7	2	273036,345073,103690,240292,258594,269796,272562,279010,351627	4.9454	3.44501	0.27239	0.141756	0.0454545	COG0283,COG0563,COG0703
Clique326	3	7	2	273036,345073,103690,240292,258594,269796,272562,279010,351627	4.9454	3.44501	0.27239	0.141756	0.0454545	COG0039,COG0088,COG0764
Clique544	3	7	2	273036,345073,103690,240292,258594,269796,272562,279010,351627	4.9454	3.44501	0.27239	0.141756	0.0454545	COG0340,COG0436,COG0452
Clique653	3	7	2	273036,345073,103690,240292,258594,269796,272562,279010,351627	4.9454	3.44501	0.27239	0.141756	0.0454545	COG0340,COG0452,COG0669
Clique662	3	7	2	273036,345073,103690,240292,258594,269796,272562,279010,351627	4.9454	3.44501	0.27239	0.141756	0.0454545	COG0007,COG0113,COG0181
Clique14	4	7	2	273036,345073,103690,240292,258594,269796,272562,279010,351627	4.9454	3.44501	0.27239	0.141756	0.0454545	COG0577,COG0845,COG1131,COG1136
Clique36	4	7	2	273036,345073,103690,240292,258594,269796,272562,279010,351627	4.9454	3.44501	0.27239	0.141756	0.0454545	COG0190,COG0285,COG0413,COG0685
Clique49	4	7	2	273036,345073,103690,240292,258594,269796,272562,279010,351627	4.9454	3.44501	0.27239	0.141756	0.0454545	COG0176,COG0764,COG1028,COG1063
Clique53	4	7	2	273036,345073,103690,240292,258594,269796,272562,279010,351627	4.9454	3.44501	0.27239	0.141756	0.0454545	COG0251,COG1028,COG1052,COG1063
Clique66	4	7	2	273036,345073,103690,240292,258594,269796,272562,279010,351627	4.9454	3.44501	0.27239	0.141756	0.0454545	COG0329,COG0473,COG1052,COG1063
Clique67	4	7	2	273036,345073,103690,240292,258594,269796,272562,279010,351627	4.9454	3.44501	0.27239	0.141756	0.0454545	COG0251,COG0473,COG1052,COG1063
Clique68	4	7	2	273036,345073,103690,240292,258594,269796,272562,279010,351627	4.9454	3.44501	0.27239	0.141756	0.0454545	COG0473,COG0764,COG1052,COG1063
Clique69	4	7	2	273036,345073,103690,240292,258594,269796,272562,279010,351627	4.9454	3.44501	0.27239	0.141756	0.0454545	COG0028,COG0473,COG1052,COG1063
Clique131	4	7	2	273036,345073,103690,240292,258594,269796,272562,279010,351627	4.9454	3.44501	0.27239	0.141756	0.0454545	COG0082,COG0128,COG0283,COG0703
Clique150	4	7	2	273036,345073,103690,240292,258594,269796,272562,279010,351627	4.9454	3.44501	0.27239	0.141756	0.0454545	COG0473,COG1052,COG1063,COG1167
Clique157	4	7	2	273036,345073,103690,240292,258594,269796,272562,279010,351627	4.9454	3.44501	0.27239	0.141756	0.0454545	COG0141,COG0192,COG0772,COG2264
Clique194	4	7	2	273036,345073,103690,240292,258594,269796,272562,279010,351627	4.9454	3.44501	0.27239	0.141756	0.0454545	COG0075,COG0112,COG0223,COG1052
Clique195	4	7	2	273036,345073,103690,240292,258594,269796,272562,279010,351627	4.9454	3.44501	0.27239	0.141756	0.0454545	COG0075,COG0112,COG0172,COG0223
Clique196	4	7	2	273036,345073,103690,240292,258594,269796,272562,279010,351627	4.9454	3.44501	0.27239	0.141756	0.0454545	COG0028,COG0075,COG0144,COG0223
Clique230	4	7	2	273036,345073,103690,240292,258594,269796,272562,279010,351627	4.9454	3.44501	0.27239	0.141756	0.0454545	COG0778,COG1052,COG1063,COG1167
Clique290	4	7	2	273036,345073,103690,240292,258594,269796,272562,279010,351627	4.9454	3.44501	0.27239	0.141756	0.0454545	COG0075,COG0112,COG0223,COG0446
Clique313	4	7	2	273036,345073,103690,240292,258594,269796,272562,279010,351627	4.9454	3.44501	0.27239	0.141756	0.0454545	COG0340,COG0612,COG0739,COG1214
Clique336	4	7	2	273036,345073,103690,240292,258594,269796,272562,279010,351627	4.9454	3.44501	0.27239	0.141756	0.0454545	COG0006,COG0340,COG0612,COG0826
Clique337	4	7	2	273036,345073,103690,240292,258594,269796,272562,279010,351627	4.9454	3.44501	0.27239	0.141756	0.0454545	COG0006,COG0340,COG0612,COG0744
Clique428	4	7	2	273036,345073,103690,240292,258594,269796,272562,279010,351627	4.9454	3.44501	0.27239	0.141756	0.0454545	COG0036,COG0108,COG0337,COG0807
Clique443	4	7	2	273036,345073,103690,240292,258594,269796,272562,279010,351627	4.9454	3.44501	0.27239	0.141756	0.0454545	COG0720,COG0824,COG1121,COG2255
Clique538	4	7	2	273036,345073,103690,240292,258594,269796,272562,279010,351627	4.9454	3.44501	0.27239	0.141756	0.0454545	COG0031,COG0436,COG0452,COG0685
Clique542	4	7	2	273036,345073,103690,240292,258594,269796,272562,279010,351627	4.9454	3.44501	0.27239	0.141756	0.0454545	COG0340,COG0436,COG0511,COG0739
Clique567	4	7	2	273036,345073,103690,240292,258594,269796,272562,279010,351627	4.9454	3.44501	0.27239	0.141756	0.0454545	COG0075,COG0079,COG0192,COG0436
Clique50	5	7	2	273036,345073,103690,240292,258594,269796,272562,279010,351627	4.9454	3.44501	0.27239	0.141756	0.0454545	COG0057,COG0204,COG0304,COG0764,COG1063
Clique51	5	7	2	273036,345073,103690,240292,258594,269796,272562,279010,351627	4.9454	3.44501	0.27239	0.141756	0.0454545	COG0057,COG0176,COG0191,COG0764,COG1063
Clique56	5	7	2	273036,345073,103690,240292,258594,269796,272562,279010,351627	4.9454	3.44501	0.27239	0.141756	0.0454545	COG0088,COG0094,COG0097,COG0199,COG0764
Clique61	5	7	2	273036,345073,103690,240292,258594,269796,272562,279010,351627	4.9454	3.44501	0.27239	0.141756	0.0454545	COG0190,COG0223,COG0242,COG0646,COG0685
Clique90	5	7	2	273036,345073,103690,240292,258594,269796,272562,279010,351627	4.9454	3.44501	0.27239	0.141756	0.0454545	COG0065,COG0066,COG0440,COG0511,COG0758
Clique96	5	7	2	273036,345073,103690,240292,258594,269796,272562,279010,351627	4.9454	3.44501	0.27239	0.141756	0.0454545	COG0141,COG0192,COG1385,COG2264,COG2265
Clique102	5	7	2	273036,345073,103690,240292,258594,269796,272562,279010,351627	4.9454	3.44501	0.27239	0.141756	0.0454545	COG0057,COG0111,COG0764,COG1052,COG1063
Clique103	5	7	2	273036,345073,103690,240292,258594,269796,272562,279010,351627	4.9454	3.44501	0.27239	0.141756	0.0454545	COG0111,COG0281,COG0764,COG1052,COG1063
Clique104	5	7	2	273036,345073,103690,240292,258594,269796,272562,279010,351627	4.9454	3.44501	0.27239	0.141756	0.0454545	COG0111,COG0764,COG1028,COG1052,COG1063
Clique118	5	7	2	273036,345073,103690,240292,258594,269796,272562,279010,351627	4.9454	3.44501	0.27239	0.141756	0.0454545	COG0031,COG0112,COG0190,COG0646,COG0685
Clique119	5	7	2	273036,345073,103690,240292,258594,269796,272562,279010,351627	4.9454	3.44501	0.27239	0.141756	0.0454545	COG0112,COG0190,COG0285,COG0452,COG0685
Clique120	5	7	2	273036,345073,103690,240292,258594,269796,272562,279010,351627	4.9454	3.44501	0.27239	0.141756	0.0454545	COG0031,COG0112,COG0190,COG0452,COG0685
Clique127	5	7	2	273036,345073,103690,240292,258594,269796,272562,279010,351627	4.9454	3.44501	0.27239	0.141756	0.0454545	COG0112,COG0138,COG0192,COG0646,COG0685
Clique128	5	7	2	273036,345073,103690,240292,258594,269796,272562,279010,351627	4.9454	3.44501	0.27239	0.141756	0.0454545	COG0031,COG0112,COG0192,COG0646,COG0685
Clique189	5	7	2	273036,345073,103690,240292,258594,269796,272562,279010,351627	4.9454	3.44501	0.27239	0.141756	0.0454545	COG0126,COG0148,COG0518,COG0519,COG0696
Clique198	5	7	2	273036,345073,103690,240292,258594,269796,272562,279010,351627	4.9454	3.44501	0.27239	0.141756	0.0454545	COG0031,COG0075,COG0112,COG0192,COG1167
Clique267	5	7	2	273036,345073,103690,240292,258594,269796,272562,279010,351627	4.9454	3.44501	0.27239	0.141756	0.0454545	COG0281,COG0388,COG0657,COG1063,COG1167
Clique286	5	7	2	273036,345073,103690,240292,258594,269796,272562,279010,351627	4.9454	3.44501	0.27239	0.141756	0.0454545	COG0190,COG0413,COG0446,COG0646,COG0685
Clique319	5	7	2	273036,345073,103690,240292,258594,269796,272562,279010,351627	4.9454	3.44501	0.27239	0.141756	0.0454545	COG0126,COG0148,COG0149,COG0406,COG0696
Clique352	5	7	2	273036,345073,103690,240292,258594,269796,272562,279010,351627	4.9454	3.44501	0.27239	0.141756	0.0454545	COG0194,COG0223,COG0319,COG0503,COG0726
Clique403	5	7	2	273036,345073,103690,240292,258594,269796,272562,279010,351627	4.9454	3.44501	0.27239	0.141756	0.0454545	COG0112,COG0143,COG0223,COG0557,COG0646
Clique413	5	7	2	273036,345073,103690,240292,258594,269796,272562,279010,351627	4.9454	3.44501	0.27239	0.141756	0.0454545	COG0065,COG0066,COG0469,COG0511,COG0758
Clique565	5	7	2	273036,345073,103690,240292,258594,269796,272562,279010,351627	4.9454	3.44501	0.27239	0.141756	0.0454545	COG0031,COG0192,COG0436,COG0646,COG0685
Clique566	5	7	2	273036,345073,103690,240292,258594,269796,272562,279010,351627	4.9454	3.44501	0.27239	0.141756	0.0454545	COG0031,COG0115,COG0192,COG0436,COG0646
Clique568	5	7	2	273036,345073,103690,240292,258594,269796,272562,279010,351627	4.9454	3.44501	0.27239	0.141756	0.0454545	COG0031,COG0075,COG0192,COG0436,COG1167
Clique46	6	7	2	273036,345073,103690,240292,258594,269796,272562,279010,351627	4.9454	3.44501	0.27239	0.141756	0.0454545	COG0204,COG0304,COG0331,COG0764,COG1028,COG1063
Clique92	6	7	2	273036,345073,103690,240292,258594,269796,272562,279010,351627	4.9454	3.44501	0.27239	0.141756	0.0454545	COG0303,COG0315,COG0476,COG0521,COG0607,COG2896
Clique99	6	7	2	273036,345073,103690,240292,258594,269796,272562,279010,351627	4.9454	3.44501	0.27239	0.141756	0.0454545	COG0139,COG0140,COG0141,COG0144,COG0192,COG0566
Clique199	6	7	2	273036,345073,103690,240292,258594,269796,272562,279010,351627	4.9454	3.44501	0.27239	0.141756	0.0454545	COG0030,COG0075,COG0192,COG0566,COG0742,COG2890
Clique200	6	7	2	273036,345073,103690,240292,258594,269796,272562,279010,351627	4.9454	3.44501	0.27239	0.141756	0.0454545	COG0075,COG0192,COG0275,COG0566,COG0742,COG2265
Clique212	6	7	2	273036,345073,103690,240292,258594,269796,272562,279010,351627	4.9454	3.44501	0.27239	0.141756	0.0454545	COG0073,COG0112,COG0143,COG0223,COG0646,COG0685
Clique213	6	7	2	273036,345073,103690,240292,258594,269796,272562,279010,351627	4.9454	3.44501	0.27239	0.141756	0.0454545	COG0073,COG0143,COG0223,COG0242,COG0646,COG0685
Clique214	6	7	2	273036,345073,103690,240292,258594,269796,272562,279010,351627	4.9454	3.44501	0.27239	0.141756	0.0454545	COG0073,COG0112,COG0143,COG0192,COG0646,COG0685
Clique268	6	7	2	273036,345073,103690,240292,258594,269796,272562,279010,351627	4.9454	3.44501	0.27239	0.141756	0.0454545	COG0111,COG0281,COG0657,COG1052,COG1063,COG1167
Clique314	6	7	2	273036,345073,103690,240292,258594,269796,272562,279010,351627	4.9454	3.44501	0.27239	0.141756	0.0454545	COG0340,COG0511,COG0612,COG0750,COG0826,COG1066
Clique402	6	7	2	273036,345073,103690,240292,258594,269796,272562,279010,351627	4.9454	3.44501	0.27239	0.141756	0.0454545	COG0112,COG0190,COG0223,COG0299,COG0557,COG0646
Clique417	6	7	2	273036,345073,103690,240292,258594,269796,272562,279010,351627	4.9454	3.44501	0.27239	0.141756	0.0454545	COG0028,COG0119,COG0223,COG0281,COG0469,COG1052
Clique418	6	7	2	273036,345073,103690,240292,258594,269796,272562,279010,351627	4.9454	3.44501	0.27239	0.141756	0.0454545	COG0028,COG0075,COG0223,COG0281,COG0469,COG1052
Clique543	6	7	2	273036,345073,103690,240292,258594,269796,272562,279010,351627	4.9454	3.44501	0.27239	0.141756	0.0454545	COG0028,COG0119,COG0340,COG0436,COG0469,COG0511
Clique545	6	7	2	273036,345073,103690,240292,258594,269796,272562,279010,351627	4.9454	3.44501	0.27239	0.141756	0.0454545	COG0028,COG0075,COG0340,COG0436,COG0469,COG0511
Clique100	7	7	2	273036,345073,103690,240292,258594,269796,272562,279010,351627	4.9454	3.44501	0.27239	0.141756	0.0454545	COG0141,COG0144,COG0192,COG0566,COG0742,COG2264,COG2265
Clique122	7	7	2	273036,345073,103690,240292,258594,269796,272562,279010,351627	4.9454	3.44501	0.27239	0.141756	0.0454545	COG0112,COG0138,COG0190,COG0223,COG0299,COG0685,COG0740
Clique123	7	7	2	273036,345073,103690,240292,258594,269796,272562,279010,351627	4.9454	3.44501	0.27239	0.141756	0.0454545	COG0112,COG0138,COG0151,COG0176,COG0190,COG0223,COG0299
Clique201	7	7	2	273036,345073,103690,240292,258594,269796,272562,279010,351627	4.9454	3.44501	0.27239	0.141756	0.0454545	COG0075,COG0192,COG0566,COG0742,COG2264,COG2265,COG2890
Clique202	7	7	2	273036,345073,103690,240292,258594,269796,272562,279010,351627	4.9454	3.44501	0.27239	0.141756	0.0454545	COG0075,COG0144,COG0192,COG0566,COG0742,COG2264,COG2265
Clique241	7	7	2	273036,345073,103690,240292,258594,269796,272562,279010,351627	4.9454	3.44501	0.27239	0.141756	0.0454545	COG0030,COG0075,COG0192,COG0275,COG0313,COG0566,COG0742
Clique242	7	7	2	273036,345073,103690,240292,258594,269796,272562,279010,351627	4.9454	3.44501	0.27239	0.141756	0.0454545	COG0075,COG0144,COG0192,COG0313,COG0566,COG0742,COG2264
Clique243	7	7	2	273036,345073,103690,240292,258594,269796,272562,279010,351627	4.9454	3.44501	0.27239	0.141756	0.0454545	COG0030,COG0075,COG0144,COG0192,COG0313,COG0566,COG0742
Clique244	7	7	2	273036,345073,103690,240292,258594,269796,272562,279010,351627	4.9454	3.44501	0.27239	0.141756	0.0454545	COG0141,COG0192,COG0219,COG0313,COG0566,COG0742,COG2264
Clique245	7	7	2	273036,345073,103690,240292,258594,269796,272562,279010,351627	4.9454	3.44501	0.27239	0.141756	0.0454545	COG0141,COG0144,COG0192,COG0313,COG0566,COG0742,COG2264
Clique246	7	7	2	273036,345073,103690,240292,258594,269796,272562,279010,351627	4.9454	3.44501	0.27239	0.141756	0.0454545	COG0030,COG0141,COG0144,COG0192,COG0313,COG0566,COG0742
Clique315	7	7	2	273036,345073,103690,240292,258594,269796,272562,279010,351627	4.9454	3.44501	0.27239	0.141756	0.0454545	COG0340,COG0511,COG0612,COG0739,COG0744,COG0750,COG1066
Clique351	7	7	2	273036,345073,103690,240292,258594,269796,272562,279010,351627	4.9454	3.44501	0.27239	0.141756	0.0454545	COG0166,COG0176,COG0191,COG0524,COG1109,COG1210,COG1940
Clique415	7	7	2	273036,345073,103690,240292,258594,269796,272562,279010,351627	4.9454	3.44501	0.27239	0.141756	0.0454545	COG0028,COG0065,COG0066,COG0119,COG0340,COG0469,COG0511
Clique113	8	7	2	273036,345073,103690,240292,258594,269796,272562,279010,351627	4.9454	3.44501	0.27239	0.141756	0.0454545	COG0141,COG0192,COG0219,COG0566,COG0742,COG2264,COG2265,COG2890
Clique124	8	7	2	273036,345073,103690,240292,258594,269796,272562,279010,351627	4.9454	3.44501	0.27239	0.141756	0.0454545	COG0112,COG0138,COG0150,COG0151,COG0190,COG0223,COG0299,COG0646
Clique291	8	7	2	273036,345073,103690,240292,258594,269796,272562,279010,351627	4.9454	3.44501	0.27239	0.141756	0.0454545	COG0112,COG0138,COG0190,COG0223,COG0299,COG0446,COG0646,COG0685
Clique573	8	7	2	273036,345073,103690,240292,258594,269796,272562,279010,351627	4.9454	3.44501	0.27239	0.141756	0.0454545	COG0073,COG0079,COG0143,COG0192,COG0242,COG0436,COG0646,COG0685
Clique574	8	7	2	273036,345073,103690,240292,258594,269796,272562,279010,351627	4.9454	3.44501	0.27239	0.141756	0.0454545	COG0073,COG0079,COG0115,COG0143,COG0192,COG0242,COG0436,COG0646
Clique55	20	7	2	273036,345073,103690,240292,258594,269796,272562,279010,351627	4.9454	3.44501	0.27239	0.141756	0.0454545	COG0048,COG0049,COG0050,COG0051,COG0092,COG0096,COG0098,COG0099,COG0100,COG0103,COG0184,COG0185,COG0186,COG0199,COG0228,COG0238,COG0244,COG0360,COG0522,COG0828
Clique140	2	7	2	257310,273036,103690,240292,258594,269796,272562,279010,351627	4.9454	3.46251	0.27489	0.139126	0.0454545	COG0771,COG4948
Clique141	2	7	2	257310,273036,103690,240292,258594,269796,272562,279010,351627	4.9454	3.46251	0.27489	0.139126	0.0454545	COG0635,COG4948
Clique3	3	7	2	257310,273036,103690,240292,258594,269796,272562,279010,351627	4.9454	3.46251	0.27489	0.139126	0.0454545	COG0600,COG0715,COG1116
Clique139	3	7	2	257310,273036,103690,240292,258594,269796,272562,279010,351627	4.9454	3.46251	0.27489	0.139126	0.0454545	COG1028,COG2197,COG4948
Clique142	3	7	2	257310,273036,103690,240292,258594,269796,272562,279010,351627	4.9454	3.46251	0.27489	0.139126	0.0454545	COG0329,COG0406,COG4948
Clique148	3	7	2	257310,273036,103690,240292,258594,269796,272562,279010,351627	4.9454	3.46251	0.27489	0.139126	0.0454545	COG0764,COG0824,COG4948
Clique223	3	7	2	257310,273036,103690,240292,258594,269796,272562,279010,351627	4.9454	3.46251	0.27489	0.139126	0.0454545	COG0008,COG0148,COG4948
Clique227	3	7	2	257310,273036,103690,240292,258594,269796,272562,279010,351627	4.9454	3.46251	0.27489	0.139126	0.0454545	COG0196,COG0778,COG1853
Clique272	3	7	2	257310,273036,103690,240292,258594,269796,272562,279010,351627	4.9454	3.46251	0.27489	0.139126	0.0454545	COG0154,COG0511,COG0612
Clique325	3	7	2	257310,273036,103690,240292,258594,269796,272562,279010,351627	4.9454	3.46251	0.27489	0.139126	0.0454545	COG0039,COG0154,COG0511
Clique346	3	7	2	257310,273036,103690,240292,258594,269796,272562,279010,351627	4.9454	3.46251	0.27489	0.139126	0.0454545	COG0406,COG0524,COG4948
Clique347	3	7	2	257310,273036,103690,240292,258594,269796,272562,279010,351627	4.9454	3.46251	0.27489	0.139126	0.0454545	COG0191,COG0524,COG4948
Clique408	3	7	2	257310,273036,103690,240292,258594,269796,272562,279010,351627	4.9454	3.46251	0.27489	0.139126	0.0454545	COG0469,COG0824,COG4948
Clique430	3	7	2	257310,273036,103690,240292,258594,269796,272562,279010,351627	4.9454	3.46251	0.27489	0.139126	0.0454545	COG0108,COG0807,COG4948
Clique451	3	7	2	257310,273036,103690,240292,258594,269796,272562,279010,351627	4.9454	3.46251	0.27489	0.139126	0.0454545	COG0491,COG1052,COG4948
Clique651	3	7	2	257310,273036,103690,240292,258594,269796,272562,279010,351627	4.9454	3.46251	0.27489	0.139126	0.0454545	COG0044,COG0154,COG0511
Clique28	4	7	2	257310,273036,103690,240292,258594,269796,272562,279010,351627	4.9454	3.46251	0.27489	0.139126	0.0454545	COG0275,COG0707,COG1853,COG2265
Clique32	4	7	2	257310,273036,103690,240292,258594,269796,272562,279010,351627	4.9454	3.46251	0.27489	0.139126	0.0454545	COG0144,COG0251,COG0566,COG1853
Clique70	4	7	2	257310,273036,103690,240292,258594,269796,272562,279010,351627	4.9454	3.46251	0.27489	0.139126	0.0454545	COG0473,COG0764,COG1052,COG1853
Clique143	4	7	2	257310,273036,103690,240292,258594,269796,272562,279010,351627	4.9454	3.46251	0.27489	0.139126	0.0454545	COG0129,COG0329,COG1052,COG4948
Clique144	4	7	2	257310,273036,103690,240292,258594,269796,272562,279010,351627	4.9454	3.46251	0.27489	0.139126	0.0454545	COG0057,COG0129,COG1052,COG4948
Clique147	4	7	2	257310,273036,103690,240292,258594,269796,272562,279010,351627	4.9454	3.46251	0.27489	0.139126	0.0454545	COG0236,COG0764,COG1028,COG4948
Clique188	4	7	2	257310,273036,103690,240292,258594,269796,272562,279010,351627	4.9454	3.46251	0.27489	0.139126	0.0454545	COG0154,COG0388,COG0726,COG1473
Clique228	4	7	2	257310,273036,103690,240292,258594,269796,272562,279010,351627	4.9454	3.46251	0.27489	0.139126	0.0454545	COG0778,COG1052,COG1167,COG1853
Clique269	4	7	2	257310,273036,103690,240292,258594,269796,272562,279010,351627	4.9454	3.46251	0.27489	0.139126	0.0454545	COG0236,COG0657,COG1028,COG4948
Clique292	4	7	2	257310,273036,103690,240292,258594,269796,272562,279010,351627	4.9454	3.46251	0.27489	0.139126	0.0454545	COG0446,COG0778,COG1167,COG1853
Clique293	4	7	2	257310,273036,103690,240292,258594,269796,272562,279010,351627	4.9454	3.46251	0.27489	0.139126	0.0454545	COG0446,COG0473,COG1167,COG1853
Clique320	4	7	2	257310,273036,103690,240292,258594,269796,272562,279010,351627	4.9454	3.46251	0.27489	0.139126	0.0454545	COG0057,COG0129,COG0149,COG4948
Clique348	4	7	2	257310,273036,103690,240292,258594,269796,272562,279010,351627	4.9454	3.46251	0.27489	0.139126	0.0454545	COG0129,COG0524,COG1052,COG4948
Clique349	4	7	2	257310,273036,103690,240292,258594,269796,272562,279010,351627	4.9454	3.46251	0.27489	0.139126	0.0454545	COG0236,COG0524,COG1028,COG4948
Clique533	4	7	2	257310,273036,103690,240292,258594,269796,272562,279010,351627	4.9454	3.46251	0.27489	0.139126	0.0454545	COG0069,COG0436,COG0473,COG1853
Clique34	5	7	2	257310,273036,103690,240292,258594,269796,272562,279010,351627	4.9454	3.46251	0.27489	0.139126	0.0454545	COG0030,COG0144,COG0566,COG0742,COG1853
Clique35	5	7	2	257310,273036,103690,240292,258594,269796,272562,279010,351627	4.9454	3.46251	0.27489	0.139126	0.0454545	COG0030,COG0275,COG0566,COG0742,COG1853
Clique111	5	7	2	257310,273036,103690,240292,258594,269796,272562,279010,351627	4.9454	3.46251	0.27489	0.139126	0.0454545	COG0030,COG0566,COG0742,COG1853,COG2890
Clique145	5	7	2	257310,273036,103690,240292,258594,269796,272562,279010,351627	4.9454	3.46251	0.27489	0.139126	0.0454545	COG0057,COG0111,COG0764,COG1052,COG4948
Clique146	5	7	2	257310,273036,103690,240292,258594,269796,272562,279010,351627	4.9454	3.46251	0.27489	0.139126	0.0454545	COG0111,COG0764,COG1028,COG1052,COG4948
Clique270	5	7	2	257310,273036,103690,240292,258594,269796,272562,279010,351627	4.9454	3.46251	0.27489	0.139126	0.0454545	COG0111,COG0657,COG1028,COG1052,COG4948
Clique321	5	7	2	257310,273036,103690,240292,258594,269796,272562,279010,351627	4.9454	3.46251	0.27489	0.139126	0.0454545	COG0039,COG0057,COG0191,COG0764,COG4948
Clique322	5	7	2	257310,273036,103690,240292,258594,269796,272562,279010,351627	4.9454	3.46251	0.27489	0.139126	0.0454545	COG0039,COG0657,COG1028,COG1052,COG4948
Clique323	5	7	2	257310,273036,103690,240292,258594,269796,272562,279010,351627	4.9454	3.46251	0.27489	0.139126	0.0454545	COG0039,COG0057,COG0764,COG1052,COG4948
Clique324	5	7	2	257310,273036,103690,240292,258594,269796,272562,279010,351627	4.9454	3.46251	0.27489	0.139126	0.0454545	COG0039,COG0764,COG1028,COG1052,COG4948
Clique350	5	7	2	257310,273036,103690,240292,258594,269796,272562,279010,351627	4.9454	3.46251	0.27489	0.139126	0.0454545	COG0111,COG0524,COG1028,COG1052,COG4948
Clique409	5	7	2	257310,273036,103690,240292,258594,269796,272562,279010,351627	4.9454	3.46251	0.27489	0.139126	0.0454545	COG0057,COG0111,COG0469,COG1052,COG4948
Clique410	5	7	2	257310,273036,103690,240292,258594,269796,272562,279010,351627	4.9454	3.46251	0.27489	0.139126	0.0454545	COG0039,COG0057,COG0469,COG1052,COG4948
Clique511	5	7	2	257310,273036,103690,240292,258594,269796,272562,279010,351627	4.9454	3.46251	0.27489	0.139126	0.0454545	COG0039,COG0329,COG0436,COG1052,COG4948
Clique512	5	7	2	257310,273036,103690,240292,258594,269796,272562,279010,351627	4.9454	3.46251	0.27489	0.139126	0.0454545	COG0039,COG0436,COG0657,COG1052,COG4948
Clique513	5	7	2	257310,273036,103690,240292,258594,269796,272562,279010,351627	4.9454	3.46251	0.27489	0.139126	0.0454545	COG0039,COG0436,COG0469,COG1052,COG4948
Clique514	5	7	2	257310,273036,103690,240292,258594,269796,272562,279010,351627	4.9454	3.46251	0.27489	0.139126	0.0454545	COG0111,COG0329,COG0436,COG1052,COG4948
Clique515	5	7	2	257310,273036,103690,240292,258594,269796,272562,279010,351627	4.9454	3.46251	0.27489	0.139126	0.0454545	COG0111,COG0436,COG0657,COG1052,COG4948
Clique516	5	7	2	257310,273036,103690,240292,258594,269796,272562,279010,351627	4.9454	3.46251	0.27489	0.139126	0.0454545	COG0111,COG0436,COG0469,COG1052,COG4948
Clique517	5	7	2	257310,273036,103690,240292,258594,269796,272562,279010,351627	4.9454	3.46251	0.27489	0.139126	0.0454545	COG0039,COG0388,COG0436,COG0657,COG4948
Clique518	5	7	2	257310,273036,103690,240292,258594,269796,272562,279010,351627	4.9454	3.46251	0.27489	0.139126	0.0454545	COG0039,COG0329,COG0388,COG0436,COG4948
Clique534	5	7	2	257310,273036,103690,240292,258594,269796,272562,279010,351627	4.9454	3.46251	0.27489	0.139126	0.0454545	COG0251,COG0436,COG0473,COG1052,COG1853
Clique536	5	7	2	257310,273036,103690,240292,258594,269796,272562,279010,351627	4.9454	3.46251	0.27489	0.139126	0.0454545	COG0436,COG0473,COG1052,COG1167,COG1853
Clique29	6	7	2	257310,273036,103690,240292,258594,269796,272562,279010,351627	4.9454	3.46251	0.27489	0.139126	0.0454545	COG0219,COG0275,COG0566,COG0742,COG1853,COG2265
Clique33	6	7	2	257310,273036,103690,240292,258594,269796,272562,279010,351627	4.9454	3.46251	0.27489	0.139126	0.0454545	COG0144,COG0566,COG0742,COG1853,COG2264,COG2265
Clique411	6	7	2	257310,273036,103690,240292,258594,269796,272562,279010,351627	4.9454	3.46251	0.27489	0.139126	0.0454545	COG0057,COG0148,COG0149,COG0406,COG0469,COG4948
Clique658	6	7	2	257310,273036,103690,240292,258594,269796,272562,279010,351627	4.9454	3.46251	0.27489	0.139126	0.0454545	COG0044,COG0078,COG0436,COG0458,COG0511,COG0540
Clique112	7	7	2	257310,273036,103690,240292,258594,269796,272562,279010,351627	4.9454	3.46251	0.27489	0.139126	0.0454545	COG0219,COG0566,COG0742,COG1853,COG2264,COG2265,COG2890
Clique412	7	7	2	257310,273036,103690,240292,258594,269796,272562,279010,351627	4.9454	3.46251	0.27489	0.139126	0.0454545	COG0039,COG0057,COG0148,COG0149,COG0191,COG0469,COG4948
Clique519	7	7	2	257310,273036,103690,240292,258594,269796,272562,279010,351627	4.9454	3.46251	0.27489	0.139126	0.0454545	COG0008,COG0067,COG0069,COG0070,COG0388,COG0436,COG4948
Clique6	1	7	2	206672,273036,103690,240292,258594,269796,272562,279010,351627	4.9454	3.53993	0.28499	0.127758	0.0454545	COG1268
Clique9	3	7	2	206672,273036,103690,240292,258594,269796,272562,279010,351627	4.9454	3.53993	0.28499	0.127758	0.0454545	COG0735,COG0803,COG1121
Clique13	3	7	2	206672,273036,103690,240292,258594,269796,272562,279010,351627	4.9454	3.53993	0.28499	0.127758	0.0454545	COG0396,COG0719,COG0822
Clique43	3	7	2	206672,273036,103690,240292,258594,269796,272562,279010,351627	4.9454	3.53993	0.28499	0.127758	0.0454545	COG0251,COG1063,COG4122
Clique158	3	7	2	206672,273036,103690,240292,258594,269796,272562,279010,351627	4.9454	3.53993	0.28499	0.127758	0.0454545	COG0637,COG0742,COG4122
Clique261	3	7	2	206672,273036,103690,240292,258594,269796,272562,279010,351627	4.9454	3.53993	0.28499	0.127758	0.0454545	COG0657,COG0742,COG4122
Clique525	3	7	2	206672,273036,103690,240292,258594,269796,272562,279010,351627	4.9454	3.53993	0.28499	0.127758	0.0454545	COG0251,COG0436,COG4122
Clique537	3	7	2	206672,273036,103690,240292,258594,269796,272562,279010,351627	4.9454	3.53993	0.28499	0.127758	0.0454545	COG0340,COG0436,COG1473
Clique73	4	7	2	206672,273036,103690,240292,258594,269796,272562,279010,351627	4.9454	3.53993	0.28499	0.127758	0.0454545	COG0124,COG0141,COG0742,COG4122
Clique95	4	7	2	206672,273036,103690,240292,258594,269796,272562,279010,351627	4.9454	3.53993	0.28499	0.127758	0.0454545	COG0141,COG0192,COG0742,COG4122
Clique159	4	7	2	206672,273036,103690,240292,258594,269796,272562,279010,351627	4.9454	3.53993	0.28499	0.127758	0.0454545	COG0028,COG0637,COG1063,COG4122
Clique264	4	7	2	206672,273036,103690,240292,258594,269796,272562,279010,351627	4.9454	3.53993	0.28499	0.127758	0.0454545	COG0657,COG1063,COG1167,COG4122
Clique265	4	7	2	206672,273036,103690,240292,258594,269796,272562,279010,351627	4.9454	3.53993	0.28499	0.127758	0.0454545	COG0028,COG0657,COG1063,COG4122
Clique266	4	7	2	206672,273036,103690,240292,258594,269796,272562,279010,351627	4.9454	3.53993	0.28499	0.127758	0.0454545	COG0657,COG0707,COG1063,COG4122
Clique339	4	7	2	206672,273036,103690,240292,258594,269796,272562,279010,351627	4.9454	3.53993	0.28499	0.127758	0.0454545	COG0124,COG0564,COG0742,COG4122
Clique340	4	7	2	206672,273036,103690,240292,258594,269796,272562,279010,351627	4.9454	3.53993	0.28499	0.127758	0.0454545	COG0192,COG0564,COG0742,COG4122
Clique522	4	7	2	206672,273036,103690,240292,258594,269796,272562,279010,351627	4.9454	3.53993	0.28499	0.127758	0.0454545	COG0028,COG0436,COG0657,COG4122
Clique523	4	7	2	206672,273036,103690,240292,258594,269796,272562,279010,351627	4.9454	3.53993	0.28499	0.127758	0.0454545	COG0436,COG0657,COG1167,COG4122
Clique524	4	7	2	206672,273036,103690,240292,258594,269796,272562,279010,351627	4.9454	3.53993	0.28499	0.127758	0.0454545	COG0028,COG0436,COG0637,COG4122
Clique526	4	7	2	206672,273036,103690,240292,258594,269796,272562,279010,351627	4.9454	3.53993	0.28499	0.127758	0.0454545	COG0192,COG0436,COG1167,COG4122
Clique527	4	7	2	206672,273036,103690,240292,258594,269796,272562,279010,351627	4.9454	3.53993	0.28499	0.127758	0.0454545	COG0192,COG0436,COG0685,COG4122
Clique528	4	7	2	206672,273036,103690,240292,258594,269796,272562,279010,351627	4.9454	3.53993	0.28499	0.127758	0.0454545	COG0192,COG0436,COG0564,COG4122
Clique529	4	7	2	206672,273036,103690,240292,258594,269796,272562,279010,351627	4.9454	3.53993	0.28499	0.127758	0.0454545	COG0141,COG0192,COG0436,COG4122
Clique650	9	7	2	206672,273036,103690,240292,258594,269796,272562,279010,351627	4.9454	3.53993	0.28499	0.127758	0.0454545	COG0044,COG0104,COG0137,COG0173,COG0436,COG0443,COG0458,COG0505,COG0540
Clique233	2	7	2	272621,345073,103690,240292,258594,269796,272562,279010,351627	4.9454	3.5517	0.27918	0.126992	0.0454545	COG0281,COG0716
Clique441	2	7	2	272621,345073,103690,240292,258594,269796,272562,279010,351627	4.9454	3.5517	0.27918	0.126992	0.0454545	COG0720,COG1192
Clique405	3	7	2	272621,345073,103690,240292,258594,269796,272562,279010,351627	4.9454	3.5517	0.27918	0.126992	0.0454545	COG0486,COG0536,COG1160
Clique23	4	7	2	272621,345073,103690,240292,258594,269796,272562,279010,351627	4.9454	3.5517	0.27918	0.126992	0.0454545	COG0357,COG0445,COG1192,COG1475
Clique362	4	7	2	272621,345073,103690,240292,258594,269796,272562,279010,351627	4.9454	3.5517	0.27918	0.126992	0.0454545	COG0058,COG0217,COG1109,COG1210
Clique363	4	7	2	272621,345073,103690,240292,258594,269796,272562,279010,351627	4.9454	3.5517	0.27918	0.126992	0.0454545	COG0058,COG0217,COG0297,COG1109
Clique364	5	7	2	272621,345073,103690,240292,258594,269796,272562,279010,351627	4.9454	3.5517	0.27918	0.126992	0.0454545	COG0058,COG0297,COG0448,COG0778,COG1109
Clique486	5	7	2	272621,345073,103690,240292,258594,269796,272562,279010,351627	4.9454	3.5517	0.27918	0.126992	0.0454545	COG0058,COG0297,COG0366,COG0448,COG1109
Clique485	6	7	2	272621,345073,103690,240292,258594,269796,272562,279010,351627	4.9454	3.5517	0.27918	0.126992	0.0454545	COG0058,COG0366,COG0448,COG0637,COG1109,COG1210
Clique453	3	7	2	257310,272621,103690,240292,258594,269796,272562,279010,351627	4.9454	3.5692	0.28168	0.12443	0.0454545	COG0142,COG0474,COG0842
Clique488	4	7	2	257310,272621,103690,240292,258594,269796,272562,279010,351627	4.9454	3.5692	0.28168	0.12443	0.0454545	COG0210,COG0474,COG0720,COG1200
Clique489	4	7	2	257310,272621,103690,240292,258594,269796,272562,279010,351627	4.9454	3.5692	0.28168	0.12443	0.0454545	COG0210,COG0474,COG0720,COG2217
Clique469	7	7	2	257310,272621,103690,240292,258594,269796,272562,279010,351627	4.9454	3.5692	0.28168	0.12443	0.0454545	COG0085,COG0086,COG0202,COG0443,COG0474,COG0563,COG0842
Clique38	2	7	2	206672,272621,103690,240292,258594,269796,272562,279010,351627	4.9454	3.64662	0.29178	0.113352	0.0454545	COG0803,COG1653
Clique82	3	7	2	206672,272621,103690,240292,258594,269796,272562,279010,351627	4.9454	3.64662	0.29178	0.113352	0.0454545	COG0124,COG0275,COG1189
Clique107	3	7	2	206672,272621,103690,240292,258594,269796,272562,279010,351627	4.9454	3.64662	0.29178	0.113352	0.0454545	COG0124,COG1189,COG2890
Clique108	3	7	2	206672,272621,103690,240292,258594,269796,272562,279010,351627	4.9454	3.64662	0.29178	0.113352	0.0454545	COG0192,COG1189,COG2890
Clique155	4	7	2	206672,272621,103690,240292,258594,269796,272562,279010,351627	4.9454	3.64662	0.29178	0.113352	0.0454545	COG0192,COG0275,COG0772,COG1189
Clique467	5	7	2	206672,272621,103690,240292,258594,269796,272562,279010,351627	4.9454	3.64662	0.29178	0.113352	0.0454545	COG0201,COG0202,COG0443,COG0474,COG0522
Clique468	7	7	2	206672,272621,103690,240292,258594,269796,272562,279010,351627	4.9454	3.64662	0.29178	0.113352	0.0454545	COG0085,COG0086,COG0202,COG0443,COG0474,COG0522,COG0542
Clique2	2	7	2	257310,345073,103690,240292,258594,269796,272562,279010,351627	4.9454	3.78166	0.21	0.106717	0.0454545	COG0741,COG0860
Clique11	2	7	2	257310,345073,103690,240292,258594,269796,272562,279010,351627	4.9454	3.78166	0.21	0.106717	0.0454545	COG0330,COG0663
Clique19	2	7	2	257310,345073,103690,240292,258594,269796,272562,279010,351627	4.9454	3.78166	0.21	0.106717	0.0454545	COG0323,COG0860
Clique22	2	7	2	257310,345073,103690,240292,258594,269796,272562,279010,351627	4.9454	3.78166	0.21	0.106717	0.0454545	COG0424,COG0500
Clique25	2	7	2	257310,345073,103690,240292,258594,269796,272562,279010,351627	4.9454	3.78166	0.21	0.106717	0.0454545	COG0157,COG0725
Clique27	2	7	2	257310,345073,103690,240292,258594,269796,272562,279010,351627	4.9454	3.78166	0.21	0.106717	0.0454545	COG0747,COG0840
Clique47	2	7	2	257310,345073,103690,240292,258594,269796,272562,279010,351627	4.9454	3.78166	0.21	0.106717	0.0454545	COG0739,COG1994
Clique154	2	7	2	257310,345073,103690,240292,258594,269796,272562,279010,351627	4.9454	3.78166	0.21	0.106717	0.0454545	COG1145,COG1959
Clique175	2	7	2	257310,345073,103690,240292,258594,269796,272562,279010,351627	4.9454	3.78166	0.21	0.106717	0.0454545	COG0265,COG0399
Clique216	2	7	2	257310,345073,103690,240292,258594,269796,272562,279010,351627	4.9454	3.78166	0.21	0.106717	0.0454545	COG0019,COG0384
Clique217	2	7	2	257310,345073,103690,240292,258594,269796,272562,279010,351627	4.9454	3.78166	0.21	0.106717	0.0454545	COG0014,COG0249
Clique251	2	7	2	257310,345073,103690,240292,258594,269796,272562,279010,351627	4.9454	3.78166	0.21	0.106717	0.0454545	COG0031,COG0175
Clique254	2	7	2	257310,345073,103690,240292,258594,269796,272562,279010,351627	4.9454	3.78166	0.21	0.106717	0.0454545	COG0175,COG0492
Clique445	2	7	2	257310,345073,103690,240292,258594,269796,272562,279010,351627	4.9454	3.78166	0.21	0.106717	0.0454545	COG0517,COG1994
Clique649	2	7	2	257310,345073,103690,240292,258594,269796,272562,279010,351627	4.9454	3.78166	0.21	0.106717	0.0454545	COG0135,COG0842
Clique663	2	7	2	257310,345073,103690,240292,258594,269796,272562,279010,351627	4.9454	3.78166	0.21	0.106717	0.0454545	COG0007,COG0175
Clique12	3	7	2	257310,345073,103690,240292,258594,269796,272562,279010,351627	4.9454	3.78166	0.21	0.106717	0.0454545	COG0784,COG1595,COG2197
Clique15	3	7	2	257310,345073,103690,240292,258594,269796,272562,279010,351627	4.9454	3.78166	0.21	0.106717	0.0454545	COG0492,COG0526,COG0784
Clique17	3	7	2	257310,345073,103690,240292,258594,269796,272562,279010,351627	4.9454	3.78166	0.21	0.106717	0.0454545	COG0621,COG0643,COG2201
Clique48	3	7	2	257310,345073,103690,240292,258594,269796,272562,279010,351627	4.9454	3.78166	0.21	0.106717	0.0454545	COG0726,COG0739,COG0741
Clique52	3	7	2	257310,345073,103690,240292,258594,269796,272562,279010,351627	4.9454	3.78166	0.21	0.106717	0.0454545	COG0743,COG0750,COG0764
Clique91	3	7	2	257310,345073,103690,240292,258594,269796,272562,279010,351627	4.9454	3.78166	0.21	0.106717	0.0454545	COG0303,COG0743,COG1947
Clique116	3	7	2	257310,345073,103690,240292,258594,269796,272562,279010,351627	4.9454	3.78166	0.21	0.106717	0.0454545	COG0144,COG0515,COG0553
Clique152	3	7	2	257310,345073,103690,240292,258594,269796,272562,279010,351627	4.9454	3.78166	0.21	0.106717	0.0454545	COG0558,COG0575,COG1145
Clique153	3	7	2	257310,345073,103690,240292,258594,269796,272562,279010,351627	4.9454	3.78166	0.21	0.106717	0.0454545	COG0112,COG0384,COG1145
Clique160	3	7	2	257310,345073,103690,240292,258594,269796,272562,279010,351627	4.9454	3.78166	0.21	0.106717	0.0454545	COG0468,COG1058,COG1546
Clique161	3	7	2	257310,345073,103690,240292,258594,269796,272562,279010,351627	4.9454	3.78166	0.21	0.106717	0.0454545	COG0468,COG0553,COG1058
Clique163	3	7	2	257310,345073,103690,240292,258594,269796,272562,279010,351627	4.9454	3.78166	0.21	0.106717	0.0454545	COG0112,COG0449,COG1145
Clique176	3	7	2	257310,345073,103690,240292,258594,269796,272562,279010,351627	4.9454	3.78166	0.21	0.106717	0.0454545	COG0169,COG0287,COG0399
Clique179	3	7	2	257310,345073,103690,240292,258594,269796,272562,279010,351627	4.9454	3.78166	0.21	0.106717	0.0454545	COG0115,COG0399,COG2755
Clique184	3	7	2	257310,345073,103690,240292,258594,269796,272562,279010,351627	4.9454	3.78166	0.21	0.106717	0.0454545	COG0388,COG0741,COG1145
Clique185	3	7	2	257310,345073,103690,240292,258594,269796,272562,279010,351627	4.9454	3.78166	0.21	0.106717	0.0454545	COG0388,COG0726,COG0741
Clique215	3	7	2	257310,345073,103690,240292,258594,269796,272562,279010,351627	4.9454	3.78166	0.21	0.106717	0.0454545	COG0034,COG0299,COG1145
Clique220	3	7	2	257310,345073,103690,240292,258594,269796,272562,279010,351627	4.9454	3.78166	0.21	0.106717	0.0454545	COG0008,COG1045,COG1145
Clique252	3	7	2	257310,345073,103690,240292,258594,269796,272562,279010,351627	4.9454	3.78166	0.21	0.106717	0.0454545	COG0175,COG0607,COG1053
Clique253	3	7	2	257310,345073,103690,240292,258594,269796,272562,279010,351627	4.9454	3.78166	0.21	0.106717	0.0454545	COG0175,COG0532,COG1053
Clique255	3	7	2	257310,345073,103690,240292,258594,269796,272562,279010,351627	4.9454	3.78166	0.21	0.106717	0.0454545	COG0050,COG0175,COG1053
Clique256	3	7	2	257310,345073,103690,240292,258594,269796,272562,279010,351627	4.9454	3.78166	0.21	0.106717	0.0454545	COG0175,COG0637,COG1058
Clique257	3	7	2	257310,345073,103690,240292,258594,269796,272562,279010,351627	4.9454	3.78166	0.21	0.106717	0.0454545	COG0175,COG0553,COG1058
Clique273	3	7	2	257310,345073,103690,240292,258594,269796,272562,279010,351627	4.9454	3.78166	0.21	0.106717	0.0454545	COG0511,COG0612,COG1145
Clique274	3	7	2	257310,345073,103690,240292,258594,269796,272562,279010,351627	4.9454	3.78166	0.21	0.106717	0.0454545	COG0612,COG0741,COG1145
Clique275	3	7	2	257310,345073,103690,240292,258594,269796,272562,279010,351627	4.9454	3.78166	0.21	0.106717	0.0454545	COG0612,COG0739,COG0741
Clique299	3	7	2	257310,345073,103690,240292,258594,269796,272562,279010,351627	4.9454	3.78166	0.21	0.106717	0.0454545	COG0446,COG0778,COG1145
Clique300	3	7	2	257310,345073,103690,240292,258594,269796,272562,279010,351627	4.9454	3.78166	0.21	0.106717	0.0454545	COG0175,COG0446,COG1145
Clique301	3	7	2	257310,345073,103690,240292,258594,269796,272562,279010,351627	4.9454	3.78166	0.21	0.106717	0.0454545	COG0175,COG0446,COG0607
Clique358	3	7	2	257310,345073,103690,240292,258594,269796,272562,279010,351627	4.9454	3.78166	0.21	0.106717	0.0454545	COG0235,COG0399,COG2755
Clique404	3	7	2	257310,345073,103690,240292,258594,269796,272562,279010,351627	4.9454	3.78166	0.21	0.106717	0.0454545	COG0075,COG0486,COG1160
Clique504	3	7	2	257310,345073,103690,240292,258594,269796,272562,279010,351627	4.9454	3.78166	0.21	0.106717	0.0454545	COG0451,COG0458,COG0574
Clique636	3	7	2	257310,345073,103690,240292,258594,269796,272562,279010,351627	4.9454	3.78166	0.21	0.106717	0.0454545	COG0165,COG0304,COG2755
Clique37	4	7	2	257310,345073,103690,240292,258594,269796,272562,279010,351627	4.9454	3.78166	0.21	0.106717	0.0454545	COG0190,COG0242,COG0646,COG1410
Clique71	4	7	2	257310,345073,103690,240292,258594,269796,272562,279010,351627	4.9454	3.78166	0.21	0.106717	0.0454545	COG0141,COG0144,COG0190,COG0553
Clique177	4	7	2	257310,345073,103690,240292,258594,269796,272562,279010,351627	4.9454	3.78166	0.21	0.106717	0.0454545	COG0111,COG0169,COG0399,COG0764
Clique180	4	7	2	257310,345073,103690,240292,258594,269796,272562,279010,351627	4.9454	3.78166	0.21	0.106717	0.0454545	COG0399,COG0764,COG0824,COG2755
Clique203	4	7	2	257310,345073,103690,240292,258594,269796,272562,279010,351627	4.9454	3.78166	0.21	0.106717	0.0454545	COG0075,COG0112,COG0172,COG1145
Clique204	4	7	2	257310,345073,103690,240292,258594,269796,272562,279010,351627	4.9454	3.78166	0.21	0.106717	0.0454545	COG0073,COG0112,COG0646,COG1410
Clique208	4	7	2	257310,345073,103690,240292,258594,269796,272562,279010,351627	4.9454	3.78166	0.21	0.106717	0.0454545	COG0073,COG0112,COG0172,COG1145
Clique221	4	7	2	257310,345073,103690,240292,258594,269796,272562,279010,351627	4.9454	3.78166	0.21	0.106717	0.0454545	COG0008,COG0075,COG0172,COG1145
Clique222	4	7	2	257310,345073,103690,240292,258594,269796,272562,279010,351627	4.9454	3.78166	0.21	0.106717	0.0454545	COG0008,COG0073,COG0172,COG1145
Clique231	4	7	2	257310,345073,103690,240292,258594,269796,272562,279010,351627	4.9454	3.78166	0.21	0.106717	0.0454545	COG0399,COG0778,COG1052,COG1167
Clique232	4	7	2	257310,345073,103690,240292,258594,269796,272562,279010,351627	4.9454	3.78166	0.21	0.106717	0.0454545	COG0079,COG0399,COG0778,COG1052
Clique258	4	7	2	257310,345073,103690,240292,258594,269796,272562,279010,351627	4.9454	3.78166	0.21	0.106717	0.0454545	COG0175,COG0196,COG0394,COG1058
Clique277	4	7	2	257310,345073,103690,240292,258594,269796,272562,279010,351627	4.9454	3.78166	0.21	0.106717	0.0454545	COG0330,COG0459,COG0511,COG0612
Clique333	4	7	2	257310,345073,103690,240292,258594,269796,272562,279010,351627	4.9454	3.78166	0.21	0.106717	0.0454545	COG0039,COG0057,COG0399,COG1053
Clique359	4	7	2	257310,345073,103690,240292,258594,269796,272562,279010,351627	4.9454	3.78166	0.21	0.106717	0.0454545	COG0057,COG0191,COG0235,COG0399
Clique360	4	7	2	257310,345073,103690,240292,258594,269796,272562,279010,351627	4.9454	3.78166	0.21	0.106717	0.0454545	COG0117,COG0130,COG0564,COG0590
Clique361	4	7	2	257310,345073,103690,240292,258594,269796,272562,279010,351627	4.9454	3.78166	0.21	0.106717	0.0454545	COG0117,COG0564,COG0590,COG1985
Clique419	4	7	2	257310,345073,103690,240292,258594,269796,272562,279010,351627	4.9454	3.78166	0.21	0.106717	0.0454545	COG0028,COG0469,COG0574,COG1653
Clique440	4	7	2	257310,345073,103690,240292,258594,269796,272562,279010,351627	4.9454	3.78166	0.21	0.106717	0.0454545	COG0004,COG0642,COG0664,COG2202
Clique484	4	7	2	257310,345073,103690,240292,258594,269796,272562,279010,351627	4.9454	3.78166	0.21	0.106717	0.0454545	COG0366,COG0726,COG0741,COG1472
Clique495	4	7	2	257310,345073,103690,240292,258594,269796,272562,279010,351627	4.9454	3.78166	0.21	0.106717	0.0454545	COG0210,COG0553,COG0720,COG2217
Clique509	4	7	2	257310,345073,103690,240292,258594,269796,272562,279010,351627	4.9454	3.78166	0.21	0.106717	0.0454545	COG0235,COG0456,COG1670,COG2755
Clique596	4	7	2	257310,345073,103690,240292,258594,269796,272562,279010,351627	4.9454	3.78166	0.21	0.106717	0.0454545	COG0008,COG0073,COG0436,COG1145
Clique652	4	7	2	257310,345073,103690,240292,258594,269796,272562,279010,351627	4.9454	3.78166	0.21	0.106717	0.0454545	COG0002,COG0106,COG0134,COG0135
Clique10	5	7	2	257310,345073,103690,240292,258594,269796,272562,279010,351627	4.9454	3.78166	0.21	0.106717	0.0454545	COG0583,COG0745,COG0784,COG2197,COG2207
Clique16	5	7	2	257310,345073,103690,240292,258594,269796,272562,279010,351627	4.9454	3.78166	0.21	0.106717	0.0454545	COG0477,COG0842,COG0845,COG1131,COG2197
Clique26	5	7	2	257310,345073,103690,240292,258594,269796,272562,279010,351627	4.9454	3.78166	0.21	0.106717	0.0454545	COG0583,COG0784,COG1028,COG2197,COG2207
Clique72	5	7	2	257310,345073,103690,240292,258594,269796,272562,279010,351627	4.9454	3.78166	0.21	0.106717	0.0454545	COG0139,COG0140,COG0141,COG0144,COG0553
Clique173	5	7	2	257310,345073,103690,240292,258594,269796,272562,279010,351627	4.9454	3.78166	0.21	0.106717	0.0454545	COG0111,COG0281,COG0399,COG0764,COG1052
Clique174	5	7	2	257310,345073,103690,240292,258594,269796,272562,279010,351627	4.9454	3.78166	0.21	0.106717	0.0454545	COG0399,COG0438,COG0451,COG0463,COG2148
Clique178	5	7	2	257310,345073,103690,240292,258594,269796,272562,279010,351627	4.9454	3.78166	0.21	0.106717	0.0454545	COG0057,COG0111,COG0399,COG0764,COG1052
Clique294	5	7	2	257310,345073,103690,240292,258594,269796,272562,279010,351627	4.9454	3.78166	0.21	0.106717	0.0454545	COG0115,COG0413,COG0446,COG0646,COG1410
Clique295	5	7	2	257310,345073,103690,240292,258594,269796,272562,279010,351627	4.9454	3.78166	0.21	0.106717	0.0454545	COG0190,COG0446,COG0607,COG0646,COG1410
Clique296	5	7	2	257310,345073,103690,240292,258594,269796,272562,279010,351627	4.9454	3.78166	0.21	0.106717	0.0454545	COG0190,COG0413,COG0446,COG0646,COG1410
Clique298	5	7	2	257310,345073,103690,240292,258594,269796,272562,279010,351627	4.9454	3.78166	0.21	0.106717	0.0454545	COG0112,COG0190,COG0299,COG0446,COG1145
Clique327	5	7	2	257310,345073,103690,240292,258594,269796,272562,279010,351627	4.9454	3.78166	0.21	0.106717	0.0454545	COG0039,COG0190,COG0388,COG0446,COG1145
Clique328	5	7	2	257310,345073,103690,240292,258594,269796,272562,279010,351627	4.9454	3.78166	0.21	0.106717	0.0454545	COG0039,COG0112,COG0190,COG0446,COG1145
Clique329	5	7	2	257310,345073,103690,240292,258594,269796,272562,279010,351627	4.9454	3.78166	0.21	0.106717	0.0454545	COG0039,COG0075,COG0446,COG0473,COG1145
Clique330	5	7	2	257310,345073,103690,240292,258594,269796,272562,279010,351627	4.9454	3.78166	0.21	0.106717	0.0454545	COG0039,COG0075,COG0388,COG0446,COG1145
Clique331	5	7	2	257310,345073,103690,240292,258594,269796,272562,279010,351627	4.9454	3.78166	0.21	0.106717	0.0454545	COG0039,COG0075,COG0112,COG0446,COG1145
Clique334	5	7	2	257310,345073,103690,240292,258594,269796,272562,279010,351627	4.9454	3.78166	0.21	0.106717	0.0454545	COG0039,COG0057,COG0399,COG0764,COG1052
Clique335	5	7	2	257310,345073,103690,240292,258594,269796,272562,279010,351627	4.9454	3.78166	0.21	0.106717	0.0454545	COG0039,COG0057,COG0191,COG0399,COG0764
Clique377	5	7	2	257310,345073,103690,240292,258594,269796,272562,279010,351627	4.9454	3.78166	0.21	0.106717	0.0454545	COG0642,COG0715,COG0834,COG2199,COG2202
Clique378	5	7	2	257310,345073,103690,240292,258594,269796,272562,279010,351627	4.9454	3.78166	0.21	0.106717	0.0454545	COG0457,COG0494,COG0515,COG0642,COG2202
Clique383	5	7	2	257310,345073,103690,240292,258594,269796,272562,279010,351627	4.9454	3.78166	0.21	0.106717	0.0454545	COG0457,COG0526,COG0642,COG0745,COG0784
Clique385	5	7	2	257310,345073,103690,240292,258594,269796,272562,279010,351627	4.9454	3.78166	0.21	0.106717	0.0454545	COG0515,COG0642,COG0784,COG0834,COG2202
Clique429	5	7	2	257310,345073,103690,240292,258594,269796,272562,279010,351627	4.9454	3.78166	0.21	0.106717	0.0454545	COG0108,COG0117,COG0590,COG0807,COG1985
Clique439	5	7	2	257310,345073,103690,240292,258594,269796,272562,279010,351627	4.9454	3.78166	0.21	0.106717	0.0454545	COG0085,COG0249,COG0258,COG0468,COG0553
Clique496	5	7	2	257310,345073,103690,240292,258594,269796,272562,279010,351627	4.9454	3.78166	0.21	0.106717	0.0454545	COG0210,COG0305,COG0553,COG0720,COG1197
Clique502	5	7	2	257310,345073,103690,240292,258594,269796,272562,279010,351627	4.9454	3.78166	0.21	0.106717	0.0454545	COG0281,COG0388,COG0449,COG0458,COG1145
Clique594	5	7	2	257310,345073,103690,240292,258594,269796,272562,279010,351627	4.9454	3.78166	0.21	0.106717	0.0454545	COG0039,COG0075,COG0436,COG0473,COG1145
Clique597	5	7	2	257310,345073,103690,240292,258594,269796,272562,279010,351627	4.9454	3.78166	0.21	0.106717	0.0454545	COG0008,COG0075,COG0388,COG0436,COG1145
Clique605	5	7	2	257310,345073,103690,240292,258594,269796,272562,279010,351627	4.9454	3.78166	0.21	0.106717	0.0454545	COG0399,COG0436,COG0511,COG0540,COG1053
Clique606	5	7	2	257310,345073,103690,240292,258594,269796,272562,279010,351627	4.9454	3.78166	0.21	0.106717	0.0454545	COG0039,COG0399,COG0436,COG0511,COG1053
Clique607	5	7	2	257310,345073,103690,240292,258594,269796,272562,279010,351627	4.9454	3.78166	0.21	0.106717	0.0454545	COG0039,COG0115,COG0399,COG0436,COG0511
Clique612	5	7	2	257310,345073,103690,240292,258594,269796,272562,279010,351627	4.9454	3.78166	0.21	0.106717	0.0454545	COG0039,COG0079,COG0115,COG0399,COG0436
Clique618	5	7	2	257310,345073,103690,240292,258594,269796,272562,279010,351627	4.9454	3.78166	0.21	0.106717	0.0454545	COG0031,COG0399,COG0436,COG1052,COG1167
Clique620	5	7	2	257310,345073,103690,240292,258594,269796,272562,279010,351627	4.9454	3.78166	0.21	0.106717	0.0454545	COG0031,COG0215,COG0399,COG0436,COG1167
Clique621	5	7	2	257310,345073,103690,240292,258594,269796,272562,279010,351627	4.9454	3.78166	0.21	0.106717	0.0454545	COG0008,COG0215,COG0399,COG0436,COG1167
Clique624	5	7	2	257310,345073,103690,240292,258594,269796,272562,279010,351627	4.9454	3.78166	0.21	0.106717	0.0454545	COG0111,COG0399,COG0436,COG0527,COG1167
Clique626	5	7	2	257310,345073,103690,240292,258594,269796,272562,279010,351627	4.9454	3.78166	0.21	0.106717	0.0454545	COG0039,COG0115,COG0399,COG0436,COG1167
Clique7	6	7	2	257310,345073,103690,240292,258594,269796,272562,279010,351627	4.9454	3.78166	0.21	0.106717	0.0454545	COG0643,COG0784,COG0835,COG0840,COG1352,COG2201
Clique39	6	7	2	257310,345073,103690,240292,258594,269796,272562,279010,351627	4.9454	3.78166	0.21	0.106717	0.0454545	COG0204,COG0304,COG0764,COG0824,COG1247,COG2755
Clique88	6	7	2	257310,345073,103690,240292,258594,269796,272562,279010,351627	4.9454	3.78166	0.21	0.106717	0.0454545	COG0204,COG0304,COG0663,COG0824,COG1670,COG2755
Clique276	6	7	2	257310,345073,103690,240292,258594,269796,272562,279010,351627	4.9454	3.78166	0.21	0.106717	0.0454545	COG0501,COG0511,COG0612,COG0739,COG0750,COG1066
Clique278	6	7	2	257310,345073,103690,240292,258594,269796,272562,279010,351627	4.9454	3.78166	0.21	0.106717	0.0454545	COG0330,COG0501,COG0511,COG0612,COG0739,COG1066
Clique279	6	7	2	257310,345073,103690,240292,258594,269796,272562,279010,351627	4.9454	3.78166	0.21	0.106717	0.0454545	COG0330,COG0511,COG0612,COG0739,COG0744,COG1066
Clique332	6	7	2	257310,345073,103690,240292,258594,269796,272562,279010,351627	4.9454	3.78166	0.21	0.106717	0.0454545	COG0039,COG0281,COG0399,COG0511,COG0764,COG1052
Clique379	6	7	2	257310,345073,103690,240292,258594,269796,272562,279010,351627	4.9454	3.78166	0.21	0.106717	0.0454545	COG0457,COG0477,COG0642,COG2197,COG2202,COG2207
Clique380	6	7	2	257310,345073,103690,240292,258594,269796,272562,279010,351627	4.9454	3.78166	0.21	0.106717	0.0454545	COG0457,COG0477,COG0515,COG0642,COG0664,COG2202
Clique381	6	7	2	257310,345073,103690,240292,258594,269796,272562,279010,351627	4.9454	3.78166	0.21	0.106717	0.0454545	COG0457,COG0477,COG0642,COG0664,COG2197,COG2202
Clique382	6	7	2	257310,345073,103690,240292,258594,269796,272562,279010,351627	4.9454	3.78166	0.21	0.106717	0.0454545	COG0457,COG0642,COG0784,COG1028,COG2197,COG2207
Clique384	6	7	2	257310,345073,103690,240292,258594,269796,272562,279010,351627	4.9454	3.78166	0.21	0.106717	0.0454545	COG0457,COG0515,COG0526,COG0642,COG0784,COG1028
Clique386	6	7	2	257310,345073,103690,240292,258594,269796,272562,279010,351627	4.9454	3.78166	0.21	0.106717	0.0454545	COG0457,COG0515,COG0642,COG0664,COG0784,COG2202
Clique387	6	7	2	257310,345073,103690,240292,258594,269796,272562,279010,351627	4.9454	3.78166	0.21	0.106717	0.0454545	COG0457,COG0642,COG0784,COG1352,COG2197,COG2202
Clique399	6	7	2	257310,345073,103690,240292,258594,269796,272562,279010,351627	4.9454	3.78166	0.21	0.106717	0.0454545	COG0112,COG0190,COG0299,COG0557,COG0646,COG1410
Clique422	6	7	2	257310,345073,103690,240292,258594,269796,272562,279010,351627	4.9454	3.78166	0.21	0.106717	0.0454545	COG0039,COG0057,COG0119,COG0469,COG0574,COG1052
Clique423	6	7	2	257310,345073,103690,240292,258594,269796,272562,279010,351627	4.9454	3.78166	0.21	0.106717	0.0454545	COG0039,COG0057,COG0119,COG0149,COG0469,COG0574
Clique424	6	7	2	257310,345073,103690,240292,258594,269796,272562,279010,351627	4.9454	3.78166	0.21	0.106717	0.0454545	COG0039,COG0119,COG0149,COG0281,COG0469,COG0574
Clique444	6	7	2	257310,345073,103690,240292,258594,269796,272562,279010,351627	4.9454	3.78166	0.21	0.106717	0.0454545	COG0477,COG0515,COG0517,COG0642,COG0664,COG2202
Clique446	6	7	2	257310,345073,103690,240292,258594,269796,272562,279010,351627	4.9454	3.78166	0.21	0.106717	0.0454545	COG0031,COG0112,COG0190,COG0517,COG0646,COG1410
Clique448	6	7	2	257310,345073,103690,240292,258594,269796,272562,279010,351627	4.9454	3.78166	0.21	0.106717	0.0454545	COG0517,COG0642,COG0784,COG2199,COG2202,COG2203
Clique482	6	7	2	257310,345073,103690,240292,258594,269796,272562,279010,351627	4.9454	3.78166	0.21	0.106717	0.0454545	COG0330,COG0443,COG0459,COG0465,COG0553,COG0612
Clique497	6	7	2	257310,345073,103690,240292,258594,269796,272562,279010,351627	4.9454	3.78166	0.21	0.106717	0.0454545	COG0210,COG0249,COG0258,COG0468,COG0553,COG0592
Clique498	6	7	2	257310,345073,103690,240292,258594,269796,272562,279010,351627	4.9454	3.78166	0.21	0.106717	0.0454545	COG0210,COG0249,COG0258,COG0468,COG0550,COG0553
Clique500	6	7	2	257310,345073,103690,240292,258594,269796,272562,279010,351627	4.9454	3.78166	0.21	0.106717	0.0454545	COG0039,COG0190,COG0281,COG0458,COG0511,COG1145
Clique501	6	7	2	257310,345073,103690,240292,258594,269796,272562,279010,351627	4.9454	3.78166	0.21	0.106717	0.0454545	COG0039,COG0190,COG0281,COG0388,COG0458,COG1145
Clique505	6	7	2	257310,345073,103690,240292,258594,269796,272562,279010,351627	4.9454	3.78166	0.21	0.106717	0.0454545	COG0039,COG0148,COG0458,COG0469,COG0511,COG0574
Clique590	6	7	2	257310,345073,103690,240292,258594,269796,272562,279010,351627	4.9454	3.78166	0.21	0.106717	0.0454545	COG0031,COG0115,COG0436,COG0517,COG0646,COG1410
Clique592	6	7	2	257310,345073,103690,240292,258594,269796,272562,279010,351627	4.9454	3.78166	0.21	0.106717	0.0454545	COG0039,COG0075,COG0281,COG0436,COG0511,COG1145
Clique593	6	7	2	257310,345073,103690,240292,258594,269796,272562,279010,351627	4.9454	3.78166	0.21	0.106717	0.0454545	COG0039,COG0281,COG0436,COG0458,COG0511,COG1145
Clique595	6	7	2	257310,345073,103690,240292,258594,269796,272562,279010,351627	4.9454	3.78166	0.21	0.106717	0.0454545	COG0067,COG0069,COG0070,COG0436,COG0473,COG1145
Clique598	6	7	2	257310,345073,103690,240292,258594,269796,272562,279010,351627	4.9454	3.78166	0.21	0.106717	0.0454545	COG0039,COG0075,COG0281,COG0388,COG0436,COG1145
Clique599	6	7	2	257310,345073,103690,240292,258594,269796,272562,279010,351627	4.9454	3.78166	0.21	0.106717	0.0454545	COG0039,COG0281,COG0388,COG0436,COG0458,COG1145
Clique608	6	7	2	257310,345073,103690,240292,258594,269796,272562,279010,351627	4.9454	3.78166	0.21	0.106717	0.0454545	COG0039,COG0281,COG0399,COG0436,COG0511,COG1052
Clique609	6	7	2	257310,345073,103690,240292,258594,269796,272562,279010,351627	4.9454	3.78166	0.21	0.106717	0.0454545	COG0039,COG0079,COG0281,COG0399,COG0436,COG1052
Clique610	6	7	2	257310,345073,103690,240292,258594,269796,272562,279010,351627	4.9454	3.78166	0.21	0.106717	0.0454545	COG0008,COG0073,COG0079,COG0162,COG0399,COG0436
Clique619	6	7	2	257310,345073,103690,240292,258594,269796,272562,279010,351627	4.9454	3.78166	0.21	0.106717	0.0454545	COG0039,COG0281,COG0399,COG0436,COG1052,COG1167
Clique622	6	7	2	257310,345073,103690,240292,258594,269796,272562,279010,351627	4.9454	3.78166	0.21	0.106717	0.0454545	COG0008,COG0073,COG0162,COG0399,COG0436,COG1167
Clique625	6	7	2	257310,345073,103690,240292,258594,269796,272562,279010,351627	4.9454	3.78166	0.21	0.106717	0.0454545	COG0111,COG0281,COG0399,COG0436,COG1052,COG1167
Clique627	6	7	2	257310,345073,103690,240292,258594,269796,272562,279010,351627	4.9454	3.78166	0.21	0.106717	0.0454545	COG0031,COG0115,COG0162,COG0399,COG0436,COG1167
Clique644	6	7	2	257310,345073,103690,240292,258594,269796,272562,279010,351627	4.9454	3.78166	0.21	0.106717	0.0454545	COG0008,COG0137,COG0399,COG0436,COG0540,COG1167
Clique645	6	7	2	257310,345073,103690,240292,258594,269796,272562,279010,351627	4.9454	3.78166	0.21	0.106717	0.0454545	COG0104,COG0137,COG0399,COG0436,COG0540,COG1167
Clique646	6	7	2	257310,345073,103690,240292,258594,269796,272562,279010,351627	4.9454	3.78166	0.21	0.106717	0.0454545	COG0104,COG0137,COG0399,COG0436,COG0540,COG1053
Clique647	6	7	2	257310,345073,103690,240292,258594,269796,272562,279010,351627	4.9454	3.78166	0.21	0.106717	0.0454545	COG0104,COG0137,COG0399,COG0436,COG0527,COG1167
Clique648	6	7	2	257310,345073,103690,240292,258594,269796,272562,279010,351627	4.9454	3.78166	0.21	0.106717	0.0454545	COG0104,COG0137,COG0399,COG0436,COG0527,COG1053
Clique297	7	7	2	257310,345073,103690,240292,258594,269796,272562,279010,351627	4.9454	3.78166	0.21	0.106717	0.0454545	COG0112,COG0138,COG0190,COG0299,COG0446,COG0646,COG1410
Clique388	7	7	2	257310,345073,103690,240292,258594,269796,272562,279010,351627	4.9454	3.78166	0.21	0.106717	0.0454545	COG0642,COG0784,COG0840,COG2197,COG2199,COG2202,COG2203
Clique389	7	7	2	257310,345073,103690,240292,258594,269796,272562,279010,351627	4.9454	3.78166	0.21	0.106717	0.0454545	COG0642,COG0784,COG0834,COG0840,COG2197,COG2199,COG2202
Clique390	7	7	2	257310,345073,103690,240292,258594,269796,272562,279010,351627	4.9454	3.78166	0.21	0.106717	0.0454545	COG0642,COG0664,COG0745,COG0784,COG2197,COG2202,COG2203
Clique391	7	7	2	257310,345073,103690,240292,258594,269796,272562,279010,351627	4.9454	3.78166	0.21	0.106717	0.0454545	COG0642,COG0745,COG0784,COG2197,COG2199,COG2202,COG2203
Clique392	7	7	2	257310,345073,103690,240292,258594,269796,272562,279010,351627	4.9454	3.78166	0.21	0.106717	0.0454545	COG0457,COG0642,COG0745,COG0784,COG2197,COG2202,COG2207
Clique393	7	7	2	257310,345073,103690,240292,258594,269796,272562,279010,351627	4.9454	3.78166	0.21	0.106717	0.0454545	COG0457,COG0642,COG0745,COG0784,COG2197,COG2199,COG2202
Clique394	7	7	2	257310,345073,103690,240292,258594,269796,272562,279010,351627	4.9454	3.78166	0.21	0.106717	0.0454545	COG0457,COG0642,COG0664,COG0745,COG0784,COG2197,COG2202
Clique395	7	7	2	257310,345073,103690,240292,258594,269796,272562,279010,351627	4.9454	3.78166	0.21	0.106717	0.0454545	COG0642,COG0643,COG0784,COG0840,COG2197,COG2202,COG2203
Clique396	7	7	2	257310,345073,103690,240292,258594,269796,272562,279010,351627	4.9454	3.78166	0.21	0.106717	0.0454545	COG0642,COG0643,COG0745,COG0784,COG2197,COG2202,COG2203
Clique397	7	7	2	257310,345073,103690,240292,258594,269796,272562,279010,351627	4.9454	3.78166	0.21	0.106717	0.0454545	COG0642,COG0643,COG0745,COG0784,COG2197,COG2201,COG2202
Clique449	7	7	2	257310,345073,103690,240292,258594,269796,272562,279010,351627	4.9454	3.78166	0.21	0.106717	0.0454545	COG0515,COG0517,COG0642,COG0664,COG0784,COG2202,COG2203
Clique476	7	7	2	257310,345073,103690,240292,258594,269796,272562,279010,351627	4.9454	3.78166	0.21	0.106717	0.0454545	COG0085,COG0086,COG0202,COG0443,COG0563,COG0842,COG1185
Clique508	7	7	2	257310,345073,103690,240292,258594,269796,272562,279010,351627	4.9454	3.78166	0.21	0.106717	0.0454545	COG0204,COG0304,COG0456,COG0824,COG1247,COG1670,COG2755
Clique591	7	7	2	257310,345073,103690,240292,258594,269796,272562,279010,351627	4.9454	3.78166	0.21	0.106717	0.0454545	COG0073,COG0079,COG0115,COG0242,COG0436,COG0646,COG1410
Clique611	7	7	2	257310,345073,103690,240292,258594,269796,272562,279010,351627	4.9454	3.78166	0.21	0.106717	0.0454545	COG0008,COG0016,COG0072,COG0073,COG0079,COG0399,COG0436
Clique613	7	7	2	257310,345073,103690,240292,258594,269796,272562,279010,351627	4.9454	3.78166	0.21	0.106717	0.0454545	COG0077,COG0079,COG0115,COG0162,COG0287,COG0399,COG0436
Clique615	7	7	2	257310,345073,103690,240292,258594,269796,272562,279010,351627	4.9454	3.78166	0.21	0.106717	0.0454545	COG0073,COG0077,COG0079,COG0115,COG0162,COG0399,COG0436
Clique617	7	7	2	257310,345073,103690,240292,258594,269796,272562,279010,351627	4.9454	3.78166	0.21	0.106717	0.0454545	COG0008,COG0067,COG0069,COG0070,COG0399,COG0436,COG0540
Clique623	7	7	2	257310,345073,103690,240292,258594,269796,272562,279010,351627	4.9454	3.78166	0.21	0.106717	0.0454545	COG0008,COG0016,COG0072,COG0073,COG0399,COG0436,COG1167
Clique628	7	7	2	257310,345073,103690,240292,258594,269796,272562,279010,351627	4.9454	3.78166	0.21	0.106717	0.0454545	COG0077,COG0115,COG0162,COG0287,COG0399,COG0436,COG1167
Clique630	7	7	2	257310,345073,103690,240292,258594,269796,272562,279010,351627	4.9454	3.78166	0.21	0.106717	0.0454545	COG0073,COG0077,COG0115,COG0162,COG0399,COG0436,COG1167
Clique398	8	7	2	257310,345073,103690,240292,258594,269796,272562,279010,351627	4.9454	3.78166	0.21	0.106717	0.0454545	COG0642,COG0643,COG0784,COG0840,COG1352,COG2197,COG2201,COG2202
Clique421	8	7	2	257310,345073,103690,240292,258594,269796,272562,279010,351627	4.9454	3.78166	0.21	0.106717	0.0454545	COG0039,COG0057,COG0126,COG0148,COG0149,COG0191,COG0469,COG0574
Clique601	8	7	2	257310,345073,103690,240292,258594,269796,272562,279010,351627	4.9454	3.78166	0.21	0.106717	0.0454545	COG0019,COG0028,COG0119,COG0281,COG0436,COG0469,COG0574,COG1052
Clique602	8	7	2	257310,345073,103690,240292,258594,269796,272562,279010,351627	4.9454	3.78166	0.21	0.106717	0.0454545	COG0028,COG0039,COG0079,COG0281,COG0436,COG0469,COG0574,COG1052
Clique614	8	7	2	257310,345073,103690,240292,258594,269796,272562,279010,351627	4.9454	3.78166	0.21	0.106717	0.0454545	COG0016,COG0072,COG0077,COG0079,COG0115,COG0287,COG0399,COG0436
Clique616	8	7	2	257310,345073,103690,240292,258594,269796,272562,279010,351627	4.9454	3.78166	0.21	0.106717	0.0454545	COG0016,COG0072,COG0073,COG0077,COG0079,COG0115,COG0399,COG0436
Clique629	8	7	2	257310,345073,103690,240292,258594,269796,272562,279010,351627	4.9454	3.78166	0.21	0.106717	0.0454545	COG0016,COG0072,COG0077,COG0115,COG0287,COG0399,COG0436,COG1167
Clique631	8	7	2	257310,345073,103690,240292,258594,269796,272562,279010,351627	4.9454	3.78166	0.21	0.106717	0.0454545	COG0016,COG0072,COG0073,COG0077,COG0115,COG0399,COG0436,COG1167
Clique420	9	7	2	257310,345073,103690,240292,258594,269796,272562,279010,351627	4.9454	3.78166	0.21	0.106717	0.0454545	COG0019,COG0028,COG0065,COG0066,COG0119,COG0281,COG0469,COG0574,COG1052
Clique447	9	7	2	257310,345073,103690,240292,258594,269796,272562,279010,351627	4.9454	3.78166	0.21	0.106717	0.0454545	COG0112,COG0138,COG0150,COG0151,COG0190,COG0299,COG0517,COG0646,COG1410
Clique600	9	7	2	257310,345073,103690,240292,258594,269796,272562,279010,351627	4.9454	3.78166	0.21	0.106717	0.0454545	COG0008,COG0067,COG0069,COG0070,COG0388,COG0436,COG0458,COG0505,COG1145
Clique603	9	7	2	257310,345073,103690,240292,258594,269796,272562,279010,351627	4.9454	3.78166	0.21	0.106717	0.0454545	COG0028,COG0039,COG0119,COG0281,COG0436,COG0469,COG0511,COG0574,COG1052
Clique604	9	7	2	257310,345073,103690,240292,258594,269796,272562,279010,351627	4.9454	3.78166	0.21	0.106717	0.0454545	COG0028,COG0039,COG0119,COG0281,COG0436,COG0458,COG0469,COG0511,COG0574
Clique425	10	7	2	257310,345073,103690,240292,258594,269796,272562,279010,351627	4.9454	3.78166	0.21	0.106717	0.0454545	COG0028,COG0039,COG0065,COG0066,COG0119,COG0281,COG0469,COG0511,COG0574,COG1052
Clique506	10	7	2	257310,345073,103690,240292,258594,269796,272562,279010,351627	4.9454	3.78166	0.21	0.106717	0.0454545	COG0028,COG0039,COG0065,COG0066,COG0119,COG0281,COG0458,COG0469,COG0511,COG0574
Clique503	13	7	2	257310,345073,103690,240292,258594,269796,272562,279010,351627	4.9454	3.78166	0.21	0.106717	0.0454545	COG0008,COG0034,COG0067,COG0069,COG0070,COG0171,COG0388,COG0449,COG0458,COG0505,COG0518,COG0519,COG1145
Clique4	2	7	2	206672,345073,103690,240292,258594,269796,272562,279010,351627	4.9454	3.85908	0.3156	0.084508	0.0454545	COG0714,COG1192
Clique58	2	7	2	206672,345073,103690,240292,258594,269796,272562,279010,351627	4.9454	3.85908	0.3156	0.084508	0.0454545	COG0379,COG1053
Clique190	2	7	2	206672,345073,103690,240292,258594,269796,272562,279010,351627	4.9454	3.85908	0.3156	0.084508	0.0454545	COG0143,COG0553
Clique236	2	7	2	206672,345073,103690,240292,258594,269796,272562,279010,351627	4.9454	3.85908	0.3156	0.084508	0.0454545	COG0716,COG0735
Clique237	2	7	2	206672,345073,103690,240292,258594,269796,272562,279010,351627	4.9454	3.85908	0.3156	0.084508	0.0454545	COG0714,COG0716
Clique238	2	7	2	206672,345073,103690,240292,258594,269796,272562,279010,351627	4.9454	3.85908	0.3156	0.084508	0.0454545	COG0388,COG0716
Clique54	3	7	2	206672,345073,103690,240292,258594,269796,272562,279010,351627	4.9454	3.85908	0.3156	0.084508	0.0454545	COG0553,COG0629,COG1198
Clique57	3	7	2	206672,345073,103690,240292,258594,269796,272562,279010,351627	4.9454	3.85908	0.3156	0.084508	0.0454545	COG0029,COG0157,COG0379
Clique338	3	7	2	206672,345073,103690,240292,258594,269796,272562,279010,351627	4.9454	3.85908	0.3156	0.084508	0.0454545	COG0029,COG0157,COG1057
Clique499	3	7	2	206672,345073,103690,240292,258594,269796,272562,279010,351627	4.9454	3.85908	0.3156	0.084508	0.0454545	COG0029,COG1057,COG4992
Clique584	3	7	2	206672,345073,103690,240292,258594,269796,272562,279010,351627	4.9454	3.85908	0.3156	0.084508	0.0454545	COG0029,COG0141,COG0436
Clique40	4	7	2	206672,345073,103690,240292,258594,269796,272562,279010,351627	4.9454	3.85908	0.3156	0.084508	0.0454545	COG0352,COG0422,COG0476,COG2022
Clique41	4	7	2	206672,345073,103690,240292,258594,269796,272562,279010,351627	4.9454	3.85908	0.3156	0.084508	0.0454545	COG0351,COG0352,COG0422,COG2022
Clique42	4	7	2	206672,345073,103690,240292,258594,269796,272562,279010,351627	4.9454	3.85908	0.3156	0.084508	0.0454545	COG0352,COG0422,COG1154,COG2022
Clique63	4	7	2	206672,345073,103690,240292,258594,269796,272562,279010,351627	4.9454	3.85908	0.3156	0.084508	0.0454545	COG0041,COG0150,COG0352,COG0422
Clique101	4	7	2	206672,345073,103690,240292,258594,269796,272562,279010,351627	4.9454	3.85908	0.3156	0.084508	0.0454545	COG0188,COG0550,COG0553,COG0629
Clique114	4	7	2	206672,345073,103690,240292,258594,269796,272562,279010,351627	4.9454	3.85908	0.3156	0.084508	0.0454545	COG0169,COG0703,COG0757,COG1670
Clique129	4	7	2	206672,345073,103690,240292,258594,269796,272562,279010,351627	4.9454	3.85908	0.3156	0.084508	0.0454545	COG0082,COG0337,COG0512,COG0757
Clique305	4	7	2	206672,345073,103690,240292,258594,269796,272562,279010,351627	4.9454	3.85908	0.3156	0.084508	0.0454545	COG0340,COG0501,COG0542,COG1219
Clique306	4	7	2	206672,345073,103690,240292,258594,269796,272562,279010,351627	4.9454	3.85908	0.3156	0.084508	0.0454545	COG0340,COG0501,COG0826,COG1066
Clique478	4	7	2	206672,345073,103690,240292,258594,269796,272562,279010,351627	4.9454	3.85908	0.3156	0.084508	0.0454545	COG0190,COG0197,COG0443,COG0553
Clique483	4	7	2	206672,345073,103690,240292,258594,269796,272562,279010,351627	4.9454	3.85908	0.3156	0.084508	0.0454545	COG0366,COG0406,COG1472,COG1940
Clique585	4	7	2	206672,345073,103690,240292,258594,269796,272562,279010,351627	4.9454	3.85908	0.3156	0.084508	0.0454545	COG0029,COG0039,COG0436,COG1167
Clique586	4	7	2	206672,345073,103690,240292,258594,269796,272562,279010,351627	4.9454	3.85908	0.3156	0.084508	0.0454545	COG0029,COG0039,COG0436,COG0516
Clique587	4	7	2	206672,345073,103690,240292,258594,269796,272562,279010,351627	4.9454	3.85908	0.3156	0.084508	0.0454545	COG0029,COG0039,COG0157,COG0436
Clique589	4	7	2	206672,345073,103690,240292,258594,269796,272562,279010,351627	4.9454	3.85908	0.3156	0.084508	0.0454545	COG0029,COG0104,COG0436,COG0516
Clique218	5	7	2	206672,345073,103690,240292,258594,269796,272562,279010,351627	4.9454	3.85908	0.3156	0.084508	0.0454545	COG0008,COG0014,COG0263,COG0345,COG0442
Clique309	5	7	2	206672,345073,103690,240292,258594,269796,272562,279010,351627	4.9454	3.85908	0.3156	0.084508	0.0454545	COG0330,COG0340,COG0739,COG0744,COG1066
Clique310	5	7	2	206672,345073,103690,240292,258594,269796,272562,279010,351627	4.9454	3.85908	0.3156	0.084508	0.0454545	COG0330,COG0340,COG0501,COG0739,COG1066
Clique354	5	7	2	206672,345073,103690,240292,258594,269796,272562,279010,351627	4.9454	3.85908	0.3156	0.084508	0.0454545	COG0057,COG0176,COG0191,COG0235,COG1063
Clique355	5	7	2	206672,345073,103690,240292,258594,269796,272562,279010,351627	4.9454	3.85908	0.3156	0.084508	0.0454545	COG0036,COG0176,COG0235,COG0524,COG1063
Clique356	5	7	2	206672,345073,103690,240292,258594,269796,272562,279010,351627	4.9454	3.85908	0.3156	0.084508	0.0454545	COG0176,COG0235,COG0524,COG1028,COG1063
Clique357	5	7	2	206672,345073,103690,240292,258594,269796,272562,279010,351627	4.9454	3.85908	0.3156	0.084508	0.0454545	COG0176,COG0191,COG0235,COG0524,COG1063
Clique427	5	7	2	206672,345073,103690,240292,258594,269796,272562,279010,351627	4.9454	3.85908	0.3156	0.084508	0.0454545	COG0197,COG0202,COG0553,COG0563,COG0571
Clique433	5	7	2	206672,345073,103690,240292,258594,269796,272562,279010,351627	4.9454	3.85908	0.3156	0.084508	0.0454545	COG0086,COG0250,COG0480,COG0515,COG0553
Clique477	5	7	2	206672,345073,103690,240292,258594,269796,272562,279010,351627	4.9454	3.85908	0.3156	0.084508	0.0454545	COG0258,COG0443,COG0476,COG0515,COG0553
Clique479	5	7	2	206672,345073,103690,240292,258594,269796,272562,279010,351627	4.9454	3.85908	0.3156	0.084508	0.0454545	COG0126,COG0197,COG0443,COG0459,COG0553
Clique507	5	7	2	206672,345073,103690,240292,258594,269796,272562,279010,351627	4.9454	3.85908	0.3156	0.084508	0.0454545	COG0057,COG0235,COG0456,COG1063,COG1670
Clique548	5	7	2	206672,345073,103690,240292,258594,269796,272562,279010,351627	4.9454	3.85908	0.3156	0.084508	0.0454545	COG0008,COG0019,COG0263,COG0436,COG1181
Clique588	5	7	2	206672,345073,103690,240292,258594,269796,272562,279010,351627	4.9454	3.85908	0.3156	0.084508	0.0454545	COG0029,COG0039,COG0436,COG0458,COG4992
Clique130	6	7	2	206672,345073,103690,240292,258594,269796,272562,279010,351627	4.9454	3.85908	0.3156	0.084508	0.0454545	COG0082,COG0128,COG0169,COG0337,COG0703,COG0757
Clique437	6	7	2	206672,345073,103690,240292,258594,269796,272562,279010,351627	4.9454	3.85908	0.3156	0.084508	0.0454545	COG0085,COG0086,COG0202,COG0250,COG0525,COG0553
Clique438	6	7	2	206672,345073,103690,240292,258594,269796,272562,279010,351627	4.9454	3.85908	0.3156	0.084508	0.0454545	COG0085,COG0086,COG0202,COG0250,COG0480,COG0553
Clique480	6	7	2	206672,345073,103690,240292,258594,269796,272562,279010,351627	4.9454	3.85908	0.3156	0.084508	0.0454545	COG0197,COG0202,COG0443,COG0459,COG0480,COG0553
Clique549	6	7	2	206672,345073,103690,240292,258594,269796,272562,279010,351627	4.9454	3.85908	0.3156	0.084508	0.0454545	COG0014,COG0019,COG0263,COG0436,COG0548,COG4992
Clique550	6	7	2	206672,345073,103690,240292,258594,269796,272562,279010,351627	4.9454	3.85908	0.3156	0.084508	0.0454545	COG0014,COG0019,COG0263,COG0436,COG0442,COG0548
Clique551	6	7	2	206672,345073,103690,240292,258594,269796,272562,279010,351627	4.9454	3.85908	0.3156	0.084508	0.0454545	COG0008,COG0014,COG0019,COG0263,COG0436,COG4992
Clique552	6	7	2	206672,345073,103690,240292,258594,269796,272562,279010,351627	4.9454	3.85908	0.3156	0.084508	0.0454545	COG0008,COG0014,COG0019,COG0263,COG0436,COG0442
Clique632	6	7	2	206672,345073,103690,240292,258594,269796,272562,279010,351627	4.9454	3.85908	0.3156	0.084508	0.0454545	COG0019,COG0165,COG0263,COG0436,COG0548,COG4992
Clique633	6	7	2	206672,345073,103690,240292,258594,269796,272562,279010,351627	4.9454	3.85908	0.3156	0.084508	0.0454545	COG0008,COG0019,COG0165,COG0263,COG0436,COG4992
Clique481	7	7	2	206672,345073,103690,240292,258594,269796,272562,279010,351627	4.9454	3.85908	0.3156	0.084508	0.0454545	COG0197,COG0202,COG0443,COG0459,COG0468,COG0553,COG0563
Clique556	7	7	2	206672,345073,103690,240292,258594,269796,272562,279010,351627	4.9454	3.85908	0.3156	0.084508	0.0454545	COG0014,COG0067,COG0069,COG0070,COG0263,COG0436,COG0473
Clique557	7	7	2	206672,345073,103690,240292,258594,269796,272562,279010,351627	4.9454	3.85908	0.3156	0.084508	0.0454545	COG0008,COG0067,COG0069,COG0070,COG0263,COG0436,COG1181
Clique558	7	7	2	206672,345073,103690,240292,258594,269796,272562,279010,351627	4.9454	3.85908	0.3156	0.084508	0.0454545	COG0008,COG0067,COG0069,COG0070,COG0263,COG0436,COG0664
Clique640	7	7	2	206672,345073,103690,240292,258594,269796,272562,279010,351627	4.9454	3.85908	0.3156	0.084508	0.0454545	COG0029,COG0104,COG0137,COG0173,COG0436,COG0540,COG1167
Clique641	7	7	2	206672,345073,103690,240292,258594,269796,272562,279010,351627	4.9454	3.85908	0.3156	0.084508	0.0454545	COG0029,COG0104,COG0137,COG0157,COG0173,COG0436,COG0540
Clique553	8	7	2	206672,345073,103690,240292,258594,269796,272562,279010,351627	4.9454	3.85908	0.3156	0.084508	0.0454545	COG0067,COG0069,COG0070,COG0263,COG0436,COG0442,COG0456,COG0548
Clique554	8	7	2	206672,345073,103690,240292,258594,269796,272562,279010,351627	4.9454	3.85908	0.3156	0.084508	0.0454545	COG0014,COG0067,COG0069,COG0070,COG0263,COG0436,COG0548,COG4992
Clique555	8	7	2	206672,345073,103690,240292,258594,269796,272562,279010,351627	4.9454	3.85908	0.3156	0.084508	0.0454545	COG0014,COG0067,COG0069,COG0070,COG0263,COG0436,COG0442,COG0548
Clique559	8	7	2	206672,345073,103690,240292,258594,269796,272562,279010,351627	4.9454	3.85908	0.3156	0.084508	0.0454545	COG0008,COG0067,COG0069,COG0070,COG0263,COG0436,COG0442,COG0456
Clique560	8	7	2	206672,345073,103690,240292,258594,269796,272562,279010,351627	4.9454	3.85908	0.3156	0.084508	0.0454545	COG0008,COG0014,COG0067,COG0069,COG0070,COG0263,COG0436,COG4992
Clique561	8	7	2	206672,345073,103690,240292,258594,269796,272562,279010,351627	4.9454	3.85908	0.3156	0.084508	0.0454545	COG0008,COG0014,COG0067,COG0069,COG0070,COG0263,COG0436,COG0442
Clique634	8	7	2	206672,345073,103690,240292,258594,269796,272562,279010,351627	4.9454	3.85908	0.3156	0.084508	0.0454545	COG0008,COG0067,COG0069,COG0070,COG0165,COG0263,COG0436,COG4992
Clique635	8	7	2	206672,345073,103690,240292,258594,269796,272562,279010,351627	4.9454	3.85908	0.3156	0.084508	0.0454545	COG0067,COG0069,COG0070,COG0165,COG0263,COG0436,COG0548,COG4992
Clique642	8	7	2	206672,345073,103690,240292,258594,269796,272562,279010,351627	4.9454	3.85908	0.3156	0.084508	0.0454545	COG0029,COG0104,COG0137,COG0173,COG0436,COG0458,COG0540,COG4992
Clique643	9	7	2	206672,345073,103690,240292,258594,269796,272562,279010,351627	4.9454	3.85908	0.3156	0.084508	0.0454545	COG0019,COG0029,COG0104,COG0137,COG0173,COG0436,COG0460,COG0540,COG4992
Clique455	4	7	2	206672,257310,103690,240292,258594,269796,272562,279010,351627	4.9454	3.87658	0.3181	0.0821349	0.0454545	COG0194,COG0474,COG0515,COG0553
Clique459	4	7	2	206672,257310,103690,240292,258594,269796,272562,279010,351627	4.9454	3.87658	0.3181	0.0821349	0.0454545	COG0294,COG0465,COG0474,COG0553
Clique456	5	7	2	206672,257310,103690,240292,258594,269796,272562,279010,351627	4.9454	3.87658	0.3181	0.0821349	0.0454545	COG0127,COG0194,COG0474,COG0553,COG0563
Clique470	5	7	2	206672,257310,103690,240292,258594,269796,272562,279010,351627	4.9454	3.87658	0.3181	0.0821349	0.0454545	COG0443,COG0465,COG0474,COG0542,COG0553
Clique471	5	7	2	206672,257310,103690,240292,258594,269796,272562,279010,351627	4.9454	3.87658	0.3181	0.0821349	0.0454545	COG0443,COG0465,COG0474,COG0515,COG0553
Clique472	5	7	2	206672,257310,103690,240292,258594,269796,272562,279010,351627	4.9454	3.87658	0.3181	0.0821349	0.0454545	COG0330,COG0443,COG0465,COG0474,COG0553
Clique473	5	7	2	206672,257310,103690,240292,258594,269796,272562,279010,351627	4.9454	3.87658	0.3181	0.0821349	0.0454545	COG0126,COG0443,COG0474,COG0553,COG2217
Clique474	5	7	2	206672,257310,103690,240292,258594,269796,272562,279010,351627	4.9454	3.87658	0.3181	0.0821349	0.0454545	COG0086,COG0443,COG0474,COG0515,COG0553
Clique491	5	7	2	206672,257310,103690,240292,258594,269796,272562,279010,351627	4.9454	3.87658	0.3181	0.0821349	0.0454545	COG0210,COG0443,COG0474,COG0553,COG2217
Clique493	5	7	2	206672,257310,103690,240292,258594,269796,272562,279010,351627	4.9454	3.87658	0.3181	0.0821349	0.0454545	COG0210,COG0366,COG0474,COG0553,COG2217
Clique426	6	7	2	206672,257310,103690,240292,258594,269796,272562,279010,351627	4.9454	3.87658	0.3181	0.0821349	0.0454545	COG0187,COG0188,COG0202,COG0550,COG0553,COG1196
Clique431	6	7	2	206672,257310,103690,240292,258594,269796,272562,279010,351627	4.9454	3.87658	0.3181	0.0821349	0.0454545	COG0086,COG0187,COG0202,COG0550,COG0553,COG1196
Clique432	6	7	2	206672,257310,103690,240292,258594,269796,272562,279010,351627	4.9454	3.87658	0.3181	0.0821349	0.0454545	COG0086,COG0202,COG0258,COG0550,COG0553,COG1196
Clique435	6	7	2	206672,257310,103690,240292,258594,269796,272562,279010,351627	4.9454	3.87658	0.3181	0.0821349	0.0454545	COG0085,COG0187,COG0188,COG0202,COG0553,COG1196
Clique454	6	7	2	206672,257310,103690,240292,258594,269796,272562,279010,351627	4.9454	3.87658	0.3181	0.0821349	0.0454545	COG0085,COG0086,COG0127,COG0469,COG0474,COG0801
Clique457	6	7	2	206672,257310,103690,240292,258594,269796,272562,279010,351627	4.9454	3.87658	0.3181	0.0821349	0.0454545	COG0085,COG0086,COG0127,COG0474,COG0553,COG0801
Clique461	6	7	2	206672,257310,103690,240292,258594,269796,272562,279010,351627	4.9454	3.87658	0.3181	0.0821349	0.0454545	COG0086,COG0258,COG0443,COG0515,COG0553,COG1196
Clique492	6	7	2	206672,257310,103690,240292,258594,269796,272562,279010,351627	4.9454	3.87658	0.3181	0.0821349	0.0454545	COG0210,COG0294,COG0474,COG0553,COG0801,COG2217
Clique462	7	7	2	206672,257310,103690,240292,258594,269796,272562,279010,351627	4.9454	3.87658	0.3181	0.0821349	0.0454545	COG0086,COG0443,COG0459,COG0480,COG0515,COG0553,COG1196
Clique436	8	7	2	206672,257310,103690,240292,258594,269796,272562,279010,351627	4.9454	3.87658	0.3181	0.0821349	0.0454545	COG0085,COG0086,COG0127,COG0202,COG0553,COG0563,COG1185,COG1196
Clique458	8	7	2	206672,257310,103690,240292,258594,269796,272562,279010,351627	4.9454	3.87658	0.3181	0.0821349	0.0454545	COG0085,COG0086,COG0127,COG0202,COG0474,COG0542,COG0553,COG0563
Clique463	8	7	2	206672,257310,103690,240292,258594,269796,272562,279010,351627	4.9454	3.87658	0.3181	0.0821349	0.0454545	COG0085,COG0086,COG0202,COG0258,COG0443,COG0553,COG0563,COG1196
Clique475	8	7	2	206672,257310,103690,240292,258594,269796,272562,279010,351627	4.9454	3.87658	0.3181	0.0821349	0.0454545	COG0085,COG0086,COG0202,COG0443,COG0474,COG0542,COG0553,COG0563
Clique464	9	7	2	206672,257310,103690,240292,258594,269796,272562,279010,351627	4.9454	3.87658	0.3181	0.0821349	0.0454545	COG0085,COG0086,COG0202,COG0443,COG0459,COG0553,COG0563,COG1185,COG1196
Clique465	9	7	2	206672,257310,103690,240292,258594,269796,272562,279010,351627	4.9454	3.87658	0.3181	0.0821349	0.0454545	COG0085,COG0086,COG0202,COG0443,COG0459,COG0480,COG0553,COG1185,COG1196
Clique466	9	7	2	206672,257310,103690,240292,258594,269796,272562,279010,351627	4.9454	3.87658	0.3181	0.0821349	0.0454545	COG0085,COG0086,COG0187,COG0202,COG0443,COG0459,COG0480,COG0553,COG1196
Clique659	9	7	2	206672,257310,103690,240292,258594,269796,272562,279010,351627	4.9454	3.87658	0.3181	0.0821349	0.0454545	COG0002,COG0044,COG0078,COG0137,COG0436,COG0458,COG0505,COG0540,COG0548

## Sheet: Sheet2
Clique ID	Size	No of +ve Orgs	No of -ve Orgs	Organisms	PP	NP	NN	Phylogenetic Diversity Score = (PP-(NN+NP))/(PP+NN+NP)	Statstical Significance	COGS
Clique244	2	5	0	240292,258594,269796,279010,351627	2.41092	0	0	1	0.0021645	COG0005,COG2262
Clique240	3	5	0	240292,258594,269796,279010,351627	2.41092	0	0	1	0.0021645	COG0148,COG0182,COG0235
Clique245	3	5	0	240292,258594,269796,279010,351627	2.41092	0	0	1	0.0021645	COG0005,COG0524,COG1109
Clique246	3	5	0	240292,258594,269796,279010,351627	2.41092	0	0	1	0.0021645	COG0005,COG0524,COG1057
Clique247	3	5	0	240292,258594,269796,279010,351627	2.41092	0	0	1	0.0021645	COG0005,COG0503,COG0590
Clique248	3	5	0	240292,258594,269796,279010,351627	2.41092	0	0	1	0.0021645	COG0005,COG0503,COG0524
Clique249	3	5	0	240292,258594,269796,279010,351627	2.41092	0	0	1	0.0021645	COG0005,COG0237,COG0503
Clique250	3	5	0	240292,258594,269796,279010,351627	2.41092	0	0	1	0.0021645	COG0005,COG0235,COG0524
Clique251	3	5	0	240292,258594,269796,279010,351627	2.41092	0	0	1	0.0021645	COG0005,COG0182,COG0235
Clique252	3	5	0	240292,258594,269796,279010,351627	2.41092	0	0	1	0.0021645	COG0005,COG0058,COG1109
Clique253	3	5	0	240292,258594,269796,279010,351627	2.41092	0	0	1	0.0021645	COG0005,COG0037,COG0524
Clique460	3	5	0	240292,258594,269796,279010,351627	2.41092	0	0	1	0.0021645	COG0005,COG0078,COG0167
Clique254	4	5	0	240292,258594,269796,279010,351627	2.41092	0	0	1	0.0021645	COG0005,COG0130,COG0237,COG0564
Clique255	5	5	0	240292,258594,269796,279010,351627	2.41092	0	0	1	0.0021645	COG0005,COG0117,COG0130,COG0564,COG0590
Clique256	7	5	0	240292,258594,269796,279010,351627	2.41092	0	0	1	0.0021645	COG0005,COG0101,COG0130,COG0167,COG0564,COG0590,COG1187
Clique272	9	5	0	240292,258594,269796,279010,351627	2.41092	0	0	1	0.0021645	COG0028,COG0066,COG0119,COG0340,COG0469,COG0508,COG0511,COG0574,COG1071
Clique282	9	5	0	240292,258594,269796,279010,351627	2.41092	0	0	1	0.0021645	COG0022,COG0028,COG0119,COG0340,COG0469,COG0508,COG0511,COG0574,COG1071
Clique381	9	5	0	240292,258594,269796,279010,351627	2.41092	0	0	1	0.0021645	COG0022,COG0028,COG0119,COG0340,COG0436,COG0469,COG0511,COG0574,COG1071
Clique455	2	5	1	273036,240292,258594,269796,279010,351627	2.41092	1.0907	0	0.377031	0.012987	COG0156,COG1268
Clique6	3	5	1	273036,240292,258594,269796,279010,351627	2.41092	1.0907	0	0.377031	0.012987	COG0609,COG0614,COG0803
Clique24	5	5	1	273036,240292,258594,269796,279010,351627	2.41092	1.0907	0	0.377031	0.012987	COG0022,COG0057,COG0406,COG1063,COG1940
Clique81	5	5	1	273036,240292,258594,269796,279010,351627	2.41092	1.0907	0	0.377031	0.012987	COG0057,COG0191,COG1063,COG1940,COG4948
Clique82	5	5	1	273036,240292,258594,269796,279010,351627	2.41092	1.0907	0	0.377031	0.012987	COG0329,COG0406,COG1063,COG1940,COG4948
Clique83	5	5	1	273036,240292,258594,269796,279010,351627	2.41092	1.0907	0	0.377031	0.012987	COG0057,COG0406,COG1063,COG1940,COG4948
Clique122	5	5	1	273036,240292,258594,269796,279010,351627	2.41092	1.0907	0	0.377031	0.012987	COG0075,COG0144,COG0192,COG0742,COG4122
Clique123	5	5	1	273036,240292,258594,269796,279010,351627	2.41092	1.0907	0	0.377031	0.012987	COG0028,COG0075,COG0144,COG0637,COG4122
Clique124	5	5	1	273036,240292,258594,269796,279010,351627	2.41092	1.0907	0	0.377031	0.012987	COG0075,COG0144,COG0637,COG0742,COG4122
Clique204	5	5	1	273036,240292,258594,269796,279010,351627	2.41092	1.0907	0	0.377031	0.012987	COG0022,COG0057,COG0149,COG0406,COG1940
Clique205	5	5	1	273036,240292,258594,269796,279010,351627	2.41092	1.0907	0	0.377031	0.012987	COG0057,COG0149,COG0406,COG1940,COG4948
Clique206	5	5	1	273036,240292,258594,269796,279010,351627	2.41092	1.0907	0	0.377031	0.012987	COG0057,COG0149,COG0191,COG1940,COG4948
Clique228	5	5	1	273036,240292,258594,269796,279010,351627	2.41092	1.0907	0	0.377031	0.012987	COG0406,COG0524,COG1063,COG1940,COG4948
Clique229	5	5	1	273036,240292,258594,269796,279010,351627	2.41092	1.0907	0	0.377031	0.012987	COG0191,COG0524,COG1063,COG1940,COG4948
Clique403	5	5	1	273036,240292,258594,269796,279010,351627	2.41092	1.0907	0	0.377031	0.012987	COG0028,COG0075,COG0436,COG0637,COG4122
Clique404	5	5	1	273036,240292,258594,269796,279010,351627	2.41092	1.0907	0	0.377031	0.012987	COG0075,COG0192,COG0436,COG1167,COG4122
Clique25	7	5	1	273036,240292,258594,269796,279010,351627	2.41092	1.0907	0	0.377031	0.012987	COG0022,COG0057,COG0176,COG0191,COG1063,COG1071,COG1940
Clique207	7	5	1	273036,240292,258594,269796,279010,351627	2.41092	1.0907	0	0.377031	0.012987	COG0057,COG0126,COG0149,COG0166,COG0191,COG1071,COG1940
Clique208	8	5	1	273036,240292,258594,269796,279010,351627	2.41092	1.0907	0	0.377031	0.012987	COG0022,COG0057,COG0149,COG0166,COG0176,COG0191,COG1071,COG1940
Clique273	8	5	1	273036,240292,258594,269796,279010,351627	2.41092	1.0907	0	0.377031	0.012987	COG0028,COG0066,COG0119,COG0340,COG0469,COG0508,COG0511,COG1071
Clique283	8	5	1	273036,240292,258594,269796,279010,351627	2.41092	1.0907	0	0.377031	0.012987	COG0022,COG0028,COG0119,COG0340,COG0469,COG0508,COG0511,COG1071
Clique284	8	5	1	273036,240292,258594,269796,279010,351627	2.41092	1.0907	0	0.377031	0.012987	COG0022,COG0028,COG0075,COG0340,COG0469,COG0508,COG0511,COG1071
Clique383	8	5	1	273036,240292,258594,269796,279010,351627	2.41092	1.0907	0	0.377031	0.012987	COG0022,COG0028,COG0119,COG0340,COG0436,COG0469,COG0511,COG1071
Clique408	8	5	1	273036,240292,258594,269796,279010,351627	2.41092	1.0907	0	0.377031	0.012987	COG0022,COG0028,COG0075,COG0340,COG0436,COG0469,COG0511,COG1071
Clique2	2	5	1	62977,240292,258594,269796,279010,351627	2.41092	1.27269	0	0.308999	0.012987	COG1305,COG1721
Clique13	2	5	1	62977,240292,258594,269796,279010,351627	2.41092	1.27269	0	0.308999	0.012987	COG0379,COG1853
Clique333	3	5	1	62977,240292,258594,269796,279010,351627	2.41092	1.27269	0	0.308999	0.012987	COG0174,COG0535,COG1145
Clique366	3	5	1	62977,240292,258594,269796,279010,351627	2.41092	1.27269	0	0.308999	0.012987	COG0053,COG0210,COG0474
Clique51	6	5	1	62977,240292,258594,269796,279010,351627	2.41092	1.27269	0	0.308999	0.012987	COG0124,COG0141,COG0144,COG0742,COG3705,COG4122
Clique106	6	5	1	62977,240292,258594,269796,279010,351627	2.41092	1.27269	0	0.308999	0.012987	COG0399,COG0667,COG0764,COG1052,COG1063,COG1853
Clique149	7	5	1	62977,240292,258594,269796,279010,351627	2.41092	1.27269	0	0.308999	0.012987	COG0399,COG0667,COG0778,COG1052,COG1063,COG1167,COG1853
Clique187	8	5	1	62977,240292,258594,269796,279010,351627	2.41092	1.27269	0	0.308999	0.012987	COG0028,COG0066,COG0119,COG0340,COG0508,COG0511,COG0574,COG1071
Clique189	8	5	1	62977,240292,258594,269796,279010,351627	2.41092	1.27269	0	0.308999	0.012987	COG0022,COG0028,COG0119,COG0340,COG0508,COG0511,COG0574,COG1071
Clique429	8	5	1	62977,240292,258594,269796,279010,351627	2.41092	1.27269	0	0.308999	0.012987	COG0022,COG0028,COG0119,COG0340,COG0436,COG0511,COG0574,COG1071
Clique119	2	5	1	345073,240292,258594,269796,279010,351627	2.41092	1.31019	0	0.295807	0.012987	COG0263,COG0860
Clique167	3	5	1	345073,240292,258594,269796,279010,351627	2.41092	1.31019	0	0.295807	0.012987	COG0175,COG0716,COG1145
Clique168	3	5	1	345073,240292,258594,269796,279010,351627	2.41092	1.31019	0	0.295807	0.012987	COG0031,COG0175,COG0716
Clique463	3	5	1	345073,240292,258594,269796,279010,351627	2.41092	1.31019	0	0.295807	0.012987	COG0007,COG0175,COG0716
Clique128	4	5	1	345073,240292,258594,269796,279010,351627	2.41092	1.31019	0	0.295807	0.012987	COG0075,COG0112,COG0192,COG1145
Clique154	4	5	1	345073,240292,258594,269796,279010,351627	2.41092	1.31019	0	0.295807	0.012987	COG0281,COG0511,COG0716,COG1145
Clique155	4	5	1	345073,240292,258594,269796,279010,351627	2.41092	1.31019	0	0.295807	0.012987	COG0281,COG0388,COG0716,COG1145
Clique330	4	5	1	345073,240292,258594,269796,279010,351627	2.41092	1.31019	0	0.295807	0.012987	COG0174,COG0388,COG0716,COG1145
Clique412	4	5	1	345073,240292,258594,269796,279010,351627	2.41092	1.31019	0	0.295807	0.012987	COG0075,COG0192,COG0436,COG1145
Clique410	5	5	1	345073,240292,258594,269796,279010,351627	2.41092	1.31019	0	0.295807	0.012987	COG0075,COG0340,COG0436,COG0511,COG1145
Clique415	5	5	1	345073,240292,258594,269796,279010,351627	2.41092	1.31019	0	0.295807	0.012987	COG0029,COG0075,COG0436,COG0511,COG0540
Clique416	5	5	1	345073,240292,258594,269796,279010,351627	2.41092	1.31019	0	0.295807	0.012987	COG0029,COG0075,COG0104,COG0436,COG0516
Clique417	5	5	1	345073,240292,258594,269796,279010,351627	2.41092	1.31019	0	0.295807	0.012987	COG0029,COG0039,COG0075,COG0436,COG1167
Clique418	6	5	1	345073,240292,258594,269796,279010,351627	2.41092	1.31019	0	0.295807	0.012987	COG0029,COG0039,COG0075,COG0436,COG0511,COG0516
Clique191	7	5	1	345073,240292,258594,269796,279010,351627	2.41092	1.31019	0	0.295807	0.012987	COG0340,COG0501,COG0511,COG0612,COG0750,COG0826,COG1066
Clique319	7	5	1	345073,240292,258594,269796,279010,351627	2.41092	1.31019	0	0.295807	0.012987	COG0028,COG0119,COG0223,COG0281,COG0469,COG0574,COG1052
Clique380	7	5	1	345073,240292,258594,269796,279010,351627	2.41092	1.31019	0	0.295807	0.012987	COG0028,COG0119,COG0340,COG0436,COG0469,COG0511,COG0574
Clique452	7	5	1	345073,240292,258594,269796,279010,351627	2.41092	1.31019	0	0.295807	0.012987	COG0029,COG0075,COG0104,COG0137,COG0436,COG0540,COG1167
Clique316	9	5	1	345073,240292,258594,269796,279010,351627	2.41092	1.31019	0	0.295807	0.012987	COG0028,COG0065,COG0066,COG0119,COG0340,COG0469,COG0508,COG0511,COG0574
Clique60	5	5	1	257310,240292,258594,269796,279010,351627	2.41092	1.32269	0	0.291469	0.012987	COG0123,COG0249,COG0470,COG0553,COG1196
Clique335	5	5	1	257310,240292,258594,269796,279010,351627	2.41092	1.32269	0	0.291469	0.012987	COG0085,COG0123,COG0249,COG0553,COG1196
Clique352	5	5	1	257310,240292,258594,269796,279010,351627	2.41092	1.32269	0	0.291469	0.012987	COG0123,COG0443,COG0474,COG0515,COG0553
Clique353	5	5	1	257310,240292,258594,269796,279010,351627	2.41092	1.32269	0	0.291469	0.012987	COG0085,COG0123,COG0443,COG0474,COG0553
Clique354	5	5	1	257310,240292,258594,269796,279010,351627	2.41092	1.32269	0	0.291469	0.012987	COG0123,COG0330,COG0443,COG0474,COG0553
Clique69	6	5	1	257310,240292,258594,269796,279010,351627	2.41092	1.32269	0	0.291469	0.012987	COG0123,COG0187,COG0188,COG0470,COG0553,COG1196
Clique263	6	5	1	257310,240292,258594,269796,279010,351627	2.41092	1.32269	0	0.291469	0.012987	COG0039,COG0057,COG0469,COG0574,COG1052,COG4948
Clique285	6	5	1	257310,240292,258594,269796,279010,351627	2.41092	1.32269	0	0.291469	0.012987	COG0022,COG0028,COG0469,COG1053,COG1071,COG1653
Clique286	6	5	1	257310,240292,258594,269796,279010,351627	2.41092	1.32269	0	0.291469	0.012987	COG0022,COG0028,COG0469,COG0574,COG1071,COG1653
Clique336	6	5	1	257310,240292,258594,269796,279010,351627	2.41092	1.32269	0	0.291469	0.012987	COG0085,COG0123,COG0187,COG0188,COG0553,COG1196
Clique349	6	5	1	257310,240292,258594,269796,279010,351627	2.41092	1.32269	0	0.291469	0.012987	COG0085,COG0123,COG0187,COG0443,COG0553,COG1196
Clique350	6	5	1	257310,240292,258594,269796,279010,351627	2.41092	1.32269	0	0.291469	0.012987	COG0123,COG0187,COG0443,COG0470,COG0553,COG1196
Clique351	6	5	1	257310,240292,258594,269796,279010,351627	2.41092	1.32269	0	0.291469	0.012987	COG0123,COG0443,COG0470,COG0515,COG0553,COG1196
Clique384	7	5	1	257310,240292,258594,269796,279010,351627	2.41092	1.32269	0	0.291469	0.012987	COG0039,COG0179,COG0436,COG0469,COG0574,COG1052,COG4948
Clique264	8	5	1	257310,240292,258594,269796,279010,351627	2.41092	1.32269	0	0.291469	0.012987	COG0039,COG0057,COG0148,COG0149,COG0191,COG0469,COG0574,COG4948
Clique270	8	5	1	257310,240292,258594,269796,279010,351627	2.41092	1.32269	0	0.291469	0.012987	COG0039,COG0057,COG0126,COG0149,COG0191,COG0469,COG0574,COG1071
Clique289	8	5	1	257310,240292,258594,269796,279010,351627	2.41092	1.32269	0	0.291469	0.012987	COG0022,COG0039,COG0119,COG0149,COG0281,COG0469,COG0574,COG1071
Clique290	8	5	1	257310,240292,258594,269796,279010,351627	2.41092	1.32269	0	0.291469	0.012987	COG0022,COG0039,COG0057,COG0119,COG0149,COG0469,COG0574,COG1071
Clique291	8	5	1	257310,240292,258594,269796,279010,351627	2.41092	1.32269	0	0.291469	0.012987	COG0022,COG0039,COG0057,COG0149,COG0191,COG0469,COG0574,COG1071
Clique296	8	5	1	257310,240292,258594,269796,279010,351627	2.41092	1.32269	0	0.291469	0.012987	COG0022,COG0039,COG0057,COG0191,COG0469,COG0508,COG0574,COG1071
Clique297	9	5	1	257310,240292,258594,269796,279010,351627	2.41092	1.32269	0	0.291469	0.012987	COG0022,COG0039,COG0057,COG0119,COG0469,COG0508,COG0574,COG1052,COG1071
Clique275	11	5	1	257310,240292,258594,269796,279010,351627	2.41092	1.32269	0	0.291469	0.012987	COG0019,COG0028,COG0066,COG0119,COG0179,COG0281,COG0469,COG0508,COG0574,COG1052,COG1071
Clique298	11	5	1	257310,240292,258594,269796,279010,351627	2.41092	1.32269	0	0.291469	0.012987	COG0019,COG0022,COG0028,COG0119,COG0179,COG0281,COG0469,COG0508,COG0574,COG1052,COG1071
Clique370	11	5	1	257310,240292,258594,269796,279010,351627	2.41092	1.32269	0	0.291469	0.012987	COG0028,COG0039,COG0066,COG0119,COG0281,COG0458,COG0469,COG0508,COG0511,COG0574,COG1071
Clique372	11	5	1	257310,240292,258594,269796,279010,351627	2.41092	1.32269	0	0.291469	0.012987	COG0022,COG0028,COG0039,COG0119,COG0281,COG0458,COG0469,COG0508,COG0511,COG0574,COG1071
Clique387	11	5	1	257310,240292,258594,269796,279010,351627	2.41092	1.32269	0	0.291469	0.012987	COG0022,COG0028,COG0039,COG0119,COG0281,COG0436,COG0458,COG0469,COG0511,COG0574,COG1071
Clique389	11	5	1	257310,240292,258594,269796,279010,351627	2.41092	1.32269	0	0.291469	0.012987	COG0019,COG0022,COG0028,COG0119,COG0179,COG0281,COG0436,COG0469,COG0574,COG1052,COG1071
Clique277	12	5	1	257310,240292,258594,269796,279010,351627	2.41092	1.32269	0	0.291469	0.012987	COG0028,COG0039,COG0066,COG0119,COG0179,COG0281,COG0469,COG0508,COG0511,COG0574,COG1052,COG1071
Clique299	12	5	1	257310,240292,258594,269796,279010,351627	2.41092	1.32269	0	0.291469	0.012987	COG0022,COG0028,COG0039,COG0119,COG0179,COG0281,COG0469,COG0508,COG0511,COG0574,COG1052,COG1071
Clique391	12	5	1	257310,240292,258594,269796,279010,351627	2.41092	1.32269	0	0.291469	0.012987	COG0022,COG0028,COG0039,COG0119,COG0179,COG0281,COG0436,COG0469,COG0511,COG0574,COG1052,COG1071
Clique59	4	5	1	206672,240292,258594,269796,279010,351627	2.41092	1.39647	0	0.266442	0.012987	COG0124,COG0141,COG0275,COG1189
Clique74	4	5	1	206672,240292,258594,269796,279010,351627	2.41092	1.39647	0	0.266442	0.012987	COG0124,COG0141,COG1189,COG2890
Clique75	4	5	1	206672,240292,258594,269796,279010,351627	2.41092	1.39647	0	0.266442	0.012987	COG0141,COG0192,COG1189,COG2890
Clique98	5	5	1	206672,240292,258594,269796,279010,351627	2.41092	1.39647	0	0.266442	0.012987	COG0141,COG0192,COG0275,COG0772,COG1189
Clique10	4	5	2	272621,273036,240292,258594,269796,279010,351627	2.41092	2.27451	0.16505	-0.00590457	0.0454545	COG0195,COG0532,COG0779,COG2740
Clique38	11	5	2	272621,273036,240292,258594,269796,279010,351627	2.41092	2.27451	0.16505	-0.00590457	0.0454545	COG0015,COG0026,COG0041,COG0046,COG0047,COG0138,COG0150,COG0151,COG0152,COG0299,COG1828
Clique17	2	5	2	273036,62977,240292,258594,269796,279010,351627	2.41092	2.36339	0.26489	-0.0431338	0.0454545	COG0320,COG1235
Clique120	2	5	2	273036,62977,240292,258594,269796,279010,351627	2.41092	2.36339	0.26489	-0.0431338	0.0454545	COG0154,COG2220
Clique158	2	5	2	273036,62977,240292,258594,269796,279010,351627	2.41092	2.36339	0.26489	-0.0431338	0.0454545	COG0535,COG1104
Clique332	2	5	2	273036,62977,240292,258594,269796,279010,351627	2.41092	2.36339	0.26489	-0.0431338	0.0454545	COG0174,COG0535
Clique462	2	5	2	273036,62977,240292,258594,269796,279010,351627	2.41092	2.36339	0.26489	-0.0431338	0.0454545	COG0007,COG0535
Clique64	3	5	2	273036,62977,240292,258594,269796,279010,351627	2.41092	2.36339	0.26489	-0.0431338	0.0454545	COG0080,COG1853,COG2264
Clique65	3	5	2	273036,62977,240292,258594,269796,279010,351627	2.41092	2.36339	0.26489	-0.0431338	0.0454545	COG0192,COG0500,COG4122
Clique344	3	5	2	273036,62977,240292,258594,269796,279010,351627	2.41092	2.36339	0.26489	-0.0431338	0.0454545	COG0491,COG0500,COG0535
Clique14	4	5	2	273036,62977,240292,258594,269796,279010,351627	2.41092	2.36339	0.26489	-0.0431338	0.0454545	COG0144,COG0251,COG1853,COG4122
Clique15	4	5	2	273036,62977,240292,258594,269796,279010,351627	2.41092	2.36339	0.26489	-0.0431338	0.0454545	COG0144,COG0742,COG1853,COG4122
Clique18	4	5	2	273036,62977,240292,258594,269796,279010,351627	2.41092	2.36339	0.26489	-0.0431338	0.0454545	COG0251,COG1063,COG1853,COG4122
Clique19	4	5	2	273036,62977,240292,258594,269796,279010,351627	2.41092	2.36339	0.26489	-0.0431338	0.0454545	COG0707,COG1063,COG1853,COG4122
Clique22	4	5	2	273036,62977,240292,258594,269796,279010,351627	2.41092	2.36339	0.26489	-0.0431338	0.0454545	COG0234,COG1063,COG1071,COG1249
Clique26	4	5	2	273036,62977,240292,258594,269796,279010,351627	2.41092	2.36339	0.26489	-0.0431338	0.0454545	COG0022,COG0057,COG0406,COG1063
Clique33	4	5	2	273036,62977,240292,258594,269796,279010,351627	2.41092	2.36339	0.26489	-0.0431338	0.0454545	COG0022,COG0320,COG0508,COG1249
Clique84	4	5	2	273036,62977,240292,258594,269796,279010,351627	2.41092	2.36339	0.26489	-0.0431338	0.0454545	COG0057,COG0406,COG1063,COG4948
Clique85	4	5	2	273036,62977,240292,258594,269796,279010,351627	2.41092	2.36339	0.26489	-0.0431338	0.0454545	COG0329,COG0406,COG1063,COG4948
Clique92	4	5	2	273036,62977,240292,258594,269796,279010,351627	2.41092	2.36339	0.26489	-0.0431338	0.0454545	COG1063,COG1167,COG1853,COG4122
Clique99	4	5	2	273036,62977,240292,258594,269796,279010,351627	2.41092	2.36339	0.26489	-0.0431338	0.0454545	COG0028,COG0144,COG0637,COG4122
Clique100	4	5	2	273036,62977,240292,258594,269796,279010,351627	2.41092	2.36339	0.26489	-0.0431338	0.0454545	COG0144,COG0637,COG0742,COG4122
Clique118	4	5	2	273036,62977,240292,258594,269796,279010,351627	2.41092	2.36339	0.26489	-0.0431338	0.0454545	COG0329,COG0388,COG1063,COG4948
Clique171	4	5	2	273036,62977,240292,258594,269796,279010,351627	2.41092	2.36339	0.26489	-0.0431338	0.0454545	COG0028,COG0144,COG0657,COG4122
Clique172	4	5	2	273036,62977,240292,258594,269796,279010,351627	2.41092	2.36339	0.26489	-0.0431338	0.0454545	COG0144,COG0657,COG0742,COG4122
Clique175	4	5	2	273036,62977,240292,258594,269796,279010,351627	2.41092	2.36339	0.26489	-0.0431338	0.0454545	COG0388,COG0657,COG1063,COG4948
Clique230	4	5	2	273036,62977,240292,258594,269796,279010,351627	2.41092	2.36339	0.26489	-0.0431338	0.0454545	COG0191,COG0524,COG1063,COG4948
Clique231	4	5	2	273036,62977,240292,258594,269796,279010,351627	2.41092	2.36339	0.26489	-0.0431338	0.0454545	COG0406,COG0524,COG1063,COG4948
Clique425	4	5	2	273036,62977,240292,258594,269796,279010,351627	2.41092	2.36339	0.26489	-0.0431338	0.0454545	COG0251,COG0436,COG1853,COG4122
Clique426	4	5	2	273036,62977,240292,258594,269796,279010,351627	2.41092	2.36339	0.26489	-0.0431338	0.0454545	COG0436,COG1167,COG1853,COG4122
Clique50	5	5	2	273036,62977,240292,258594,269796,279010,351627	2.41092	2.36339	0.26489	-0.0431338	0.0454545	COG0124,COG0141,COG0144,COG0742,COG4122
Clique66	5	5	2	273036,62977,240292,258594,269796,279010,351627	2.41092	2.36339	0.26489	-0.0431338	0.0454545	COG0141,COG0144,COG0192,COG0742,COG4122
Clique86	5	5	2	273036,62977,240292,258594,269796,279010,351627	2.41092	2.36339	0.26489	-0.0431338	0.0454545	COG0057,COG0191,COG0764,COG1063,COG4948
Clique178	5	5	2	273036,62977,240292,258594,269796,279010,351627	2.41092	2.36339	0.26489	-0.0431338	0.0454545	COG0446,COG0473,COG1063,COG1167,COG1853
Clique179	5	5	2	273036,62977,240292,258594,269796,279010,351627	2.41092	2.36339	0.26489	-0.0431338	0.0454545	COG0446,COG0778,COG1063,COG1167,COG1853
Clique209	5	5	2	273036,62977,240292,258594,269796,279010,351627	2.41092	2.36339	0.26489	-0.0431338	0.0454545	COG0148,COG0149,COG0406,COG0696,COG4948
Clique226	5	5	2	273036,62977,240292,258594,269796,279010,351627	2.41092	2.36339	0.26489	-0.0431338	0.0454545	COG0144,COG0192,COG0564,COG0742,COG4122
Clique227	5	5	2	273036,62977,240292,258594,269796,279010,351627	2.41092	2.36339	0.26489	-0.0431338	0.0454545	COG0124,COG0144,COG0564,COG0742,COG4122
Clique27	6	5	2	273036,62977,240292,258594,269796,279010,351627	2.41092	2.36339	0.26489	-0.0431338	0.0454545	COG0022,COG0057,COG0764,COG1052,COG1063,COG1071
Clique29	6	5	2	273036,62977,240292,258594,269796,279010,351627	2.41092	2.36339	0.26489	-0.0431338	0.0454545	COG0022,COG0036,COG0176,COG0508,COG1063,COG1071
Clique30	6	5	2	273036,62977,240292,258594,269796,279010,351627	2.41092	2.36339	0.26489	-0.0431338	0.0454545	COG0022,COG0057,COG0508,COG1063,COG1071,COG1249
Clique31	6	5	2	273036,62977,240292,258594,269796,279010,351627	2.41092	2.36339	0.26489	-0.0431338	0.0454545	COG0022,COG0057,COG0508,COG1052,COG1063,COG1071
Clique39	6	5	2	273036,62977,240292,258594,269796,279010,351627	2.41092	2.36339	0.26489	-0.0431338	0.0454545	COG0251,COG0473,COG0667,COG1052,COG1063,COG1853
Clique40	6	5	2	273036,62977,240292,258594,269796,279010,351627	2.41092	2.36339	0.26489	-0.0431338	0.0454545	COG0473,COG0667,COG0764,COG1052,COG1063,COG1853
Clique41	6	5	2	273036,62977,240292,258594,269796,279010,351627	2.41092	2.36339	0.26489	-0.0431338	0.0454545	COG0022,COG0473,COG0764,COG1052,COG1063,COG1071
Clique87	6	5	2	273036,62977,240292,258594,269796,279010,351627	2.41092	2.36339	0.26489	-0.0431338	0.0454545	COG0057,COG0111,COG0764,COG1052,COG1063,COG4948
Clique88	6	5	2	273036,62977,240292,258594,269796,279010,351627	2.41092	2.36339	0.26489	-0.0431338	0.0454545	COG0179,COG0329,COG0667,COG1052,COG1063,COG4948
Clique89	6	5	2	273036,62977,240292,258594,269796,279010,351627	2.41092	2.36339	0.26489	-0.0431338	0.0454545	COG0179,COG0667,COG0764,COG1052,COG1063,COG4948
Clique90	6	5	2	273036,62977,240292,258594,269796,279010,351627	2.41092	2.36339	0.26489	-0.0431338	0.0454545	COG0111,COG0329,COG0667,COG1052,COG1063,COG4948
Clique93	6	5	2	273036,62977,240292,258594,269796,279010,351627	2.41092	2.36339	0.26489	-0.0431338	0.0454545	COG0473,COG0667,COG1052,COG1063,COG1167,COG1853
Clique94	6	5	2	273036,62977,240292,258594,269796,279010,351627	2.41092	2.36339	0.26489	-0.0431338	0.0454545	COG0473,COG0508,COG1052,COG1063,COG1167,COG1853
Clique151	6	5	2	273036,62977,240292,258594,269796,279010,351627	2.41092	2.36339	0.26489	-0.0431338	0.0454545	COG0667,COG0778,COG1052,COG1063,COG1167,COG1853
Clique232	6	5	2	273036,62977,240292,258594,269796,279010,351627	2.41092	2.36339	0.26489	-0.0431338	0.0454545	COG0111,COG0524,COG1028,COG1052,COG1063,COG4948
Clique28	7	5	2	273036,62977,240292,258594,269796,279010,351627	2.41092	2.36339	0.26489	-0.0431338	0.0454545	COG0022,COG0057,COG0176,COG0191,COG0764,COG1063,COG1071
Clique32	7	5	2	273036,62977,240292,258594,269796,279010,351627	2.41092	2.36339	0.26489	-0.0431338	0.0454545	COG0022,COG0057,COG0176,COG0191,COG0508,COG1063,COG1071
Clique42	7	5	2	273036,62977,240292,258594,269796,279010,351627	2.41092	2.36339	0.26489	-0.0431338	0.0454545	COG0022,COG0028,COG0473,COG0508,COG1063,COG1071,COG1249
Clique43	7	5	2	273036,62977,240292,258594,269796,279010,351627	2.41092	2.36339	0.26489	-0.0431338	0.0454545	COG0022,COG0028,COG0473,COG0508,COG1052,COG1063,COG1071
Clique46	7	5	2	273036,62977,240292,258594,269796,279010,351627	2.41092	2.36339	0.26489	-0.0431338	0.0454545	COG0022,COG0028,COG0281,COG0508,COG1063,COG1071,COG1249
Clique47	7	5	2	273036,62977,240292,258594,269796,279010,351627	2.41092	2.36339	0.26489	-0.0431338	0.0454545	COG0022,COG0179,COG0281,COG0764,COG1052,COG1063,COG1071
Clique91	7	5	2	273036,62977,240292,258594,269796,279010,351627	2.41092	2.36339	0.26489	-0.0431338	0.0454545	COG0111,COG0667,COG0764,COG1028,COG1052,COG1063,COG4948
Clique95	7	5	2	273036,62977,240292,258594,269796,279010,351627	2.41092	2.36339	0.26489	-0.0431338	0.0454545	COG0022,COG0473,COG0508,COG1052,COG1063,COG1071,COG1167
Clique176	7	5	2	273036,62977,240292,258594,269796,279010,351627	2.41092	2.36339	0.26489	-0.0431338	0.0454545	COG0111,COG0657,COG0667,COG1028,COG1052,COG1063,COG4948
Clique188	7	5	2	273036,62977,240292,258594,269796,279010,351627	2.41092	2.36339	0.26489	-0.0431338	0.0454545	COG0028,COG0066,COG0119,COG0340,COG0508,COG0511,COG1071
Clique190	7	5	2	273036,62977,240292,258594,269796,279010,351627	2.41092	2.36339	0.26489	-0.0431338	0.0454545	COG0022,COG0028,COG0119,COG0340,COG0508,COG0511,COG1071
Clique430	7	5	2	273036,62977,240292,258594,269796,279010,351627	2.41092	2.36339	0.26489	-0.0431338	0.0454545	COG0022,COG0028,COG0119,COG0340,COG0436,COG0511,COG1071
Clique48	8	5	2	273036,62977,240292,258594,269796,279010,351627	2.41092	2.36339	0.26489	-0.0431338	0.0454545	COG0022,COG0028,COG0179,COG0281,COG0508,COG1052,COG1063,COG1071
Clique96	8	5	2	273036,62977,240292,258594,269796,279010,351627	2.41092	2.36339	0.26489	-0.0431338	0.0454545	COG0022,COG0179,COG0281,COG0508,COG1052,COG1063,COG1071,COG1167
Clique12	2	5	2	273036,345073,240292,258594,269796,279010,351627	2.41092	2.40089	0.27239	-0.051603	0.0454545	COG0726,COG1961
Clique21	3	5	2	273036,345073,240292,258594,269796,279010,351627	2.41092	2.40089	0.27239	-0.051603	0.0454545	COG0126,COG0444,COG0696
Clique125	4	5	2	273036,345073,240292,258594,269796,279010,351627	2.41092	2.40089	0.27239	-0.051603	0.0454545	COG0075,COG0112,COG0223,COG1052
Clique126	4	5	2	273036,345073,240292,258594,269796,279010,351627	2.41092	2.40089	0.27239	-0.051603	0.0454545	COG0075,COG0112,COG0172,COG0223
Clique127	4	5	2	273036,345073,240292,258594,269796,279010,351627	2.41092	2.40089	0.27239	-0.051603	0.0454545	COG0028,COG0075,COG0144,COG0223
Clique129	4	5	2	273036,345073,240292,258594,269796,279010,351627	2.41092	2.40089	0.27239	-0.051603	0.0454545	COG0075,COG0192,COG0508,COG1167
Clique224	4	5	2	273036,345073,240292,258594,269796,279010,351627	2.41092	2.40089	0.27239	-0.051603	0.0454545	COG0006,COG0340,COG0612,COG0826
Clique413	4	5	2	273036,345073,240292,258594,269796,279010,351627	2.41092	2.40089	0.27239	-0.051603	0.0454545	COG0075,COG0079,COG0192,COG0436
Clique458	4	5	2	273036,345073,240292,258594,269796,279010,351627	2.41092	2.40089	0.27239	-0.051603	0.0454545	COG0075,COG0156,COG0192,COG0508
Clique130	5	5	2	273036,345073,240292,258594,269796,279010,351627	2.41092	2.40089	0.27239	-0.051603	0.0454545	COG0031,COG0075,COG0112,COG0192,COG1167
Clique315	5	5	2	273036,345073,240292,258594,269796,279010,351627	2.41092	2.40089	0.27239	-0.051603	0.0454545	COG0065,COG0066,COG0469,COG0511,COG0758
Clique414	5	5	2	273036,345073,240292,258594,269796,279010,351627	2.41092	2.40089	0.27239	-0.051603	0.0454545	COG0031,COG0075,COG0192,COG0436,COG1167
Clique457	5	5	2	273036,345073,240292,258594,269796,279010,351627	2.41092	2.40089	0.27239	-0.051603	0.0454545	COG0075,COG0112,COG0156,COG0223,COG0446
Clique459	5	5	2	273036,345073,240292,258594,269796,279010,351627	2.41092	2.40089	0.27239	-0.051603	0.0454545	COG0031,COG0075,COG0112,COG0156,COG0192
Clique131	6	5	2	273036,345073,240292,258594,269796,279010,351627	2.41092	2.40089	0.27239	-0.051603	0.0454545	COG0030,COG0075,COG0192,COG0566,COG0742,COG2890
Clique132	6	5	2	273036,345073,240292,258594,269796,279010,351627	2.41092	2.40089	0.27239	-0.051603	0.0454545	COG0075,COG0192,COG0275,COG0566,COG0742,COG2265
Clique192	6	5	2	273036,345073,240292,258594,269796,279010,351627	2.41092	2.40089	0.27239	-0.051603	0.0454545	COG0340,COG0511,COG0612,COG0750,COG0826,COG1066
Clique317	6	5	2	273036,345073,240292,258594,269796,279010,351627	2.41092	2.40089	0.27239	-0.051603	0.0454545	COG0028,COG0075,COG0340,COG0469,COG0508,COG0511
Clique320	6	5	2	273036,345073,240292,258594,269796,279010,351627	2.41092	2.40089	0.27239	-0.051603	0.0454545	COG0028,COG0119,COG0223,COG0281,COG0469,COG1052
Clique321	6	5	2	273036,345073,240292,258594,269796,279010,351627	2.41092	2.40089	0.27239	-0.051603	0.0454545	COG0028,COG0075,COG0223,COG0281,COG0469,COG1052
Clique382	6	5	2	273036,345073,240292,258594,269796,279010,351627	2.41092	2.40089	0.27239	-0.051603	0.0454545	COG0028,COG0119,COG0340,COG0436,COG0469,COG0511
Clique411	6	5	2	273036,345073,240292,258594,269796,279010,351627	2.41092	2.40089	0.27239	-0.051603	0.0454545	COG0028,COG0075,COG0340,COG0436,COG0469,COG0511
Clique133	7	5	2	273036,345073,240292,258594,269796,279010,351627	2.41092	2.40089	0.27239	-0.051603	0.0454545	COG0075,COG0192,COG0566,COG0742,COG2264,COG2265,COG2890
Clique134	7	5	2	273036,345073,240292,258594,269796,279010,351627	2.41092	2.40089	0.27239	-0.051603	0.0454545	COG0075,COG0144,COG0192,COG0566,COG0742,COG2264,COG2265
Clique159	7	5	2	273036,345073,240292,258594,269796,279010,351627	2.41092	2.40089	0.27239	-0.051603	0.0454545	COG0075,COG0144,COG0192,COG0313,COG0566,COG0742,COG2264
Clique160	7	5	2	273036,345073,240292,258594,269796,279010,351627	2.41092	2.40089	0.27239	-0.051603	0.0454545	COG0030,COG0075,COG0144,COG0192,COG0313,COG0566,COG0742
Clique161	7	5	2	273036,345073,240292,258594,269796,279010,351627	2.41092	2.40089	0.27239	-0.051603	0.0454545	COG0030,COG0075,COG0192,COG0275,COG0313,COG0566,COG0742
Clique233	7	5	2	273036,345073,240292,258594,269796,279010,351627	2.41092	2.40089	0.27239	-0.051603	0.0454545	COG0166,COG0176,COG0191,COG0524,COG1109,COG1210,COG1940
Clique318	8	5	2	273036,345073,240292,258594,269796,279010,351627	2.41092	2.40089	0.27239	-0.051603	0.0454545	COG0028,COG0065,COG0066,COG0119,COG0340,COG0469,COG0508,COG0511
Clique265	3	5	2	257310,273036,240292,258594,269796,279010,351627	2.41092	2.41339	0.27489	-0.0543928	0.0454545	COG0469,COG0824,COG4948
Clique279	4	5	2	257310,273036,240292,258594,269796,279010,351627	2.41092	2.41339	0.27489	-0.0543928	0.0454545	COG0019,COG0469,COG0592,COG1071
Clique280	4	5	2	257310,273036,240292,258594,269796,279010,351627	2.41092	2.41339	0.27489	-0.0543928	0.0454545	COG0057,COG0469,COG0592,COG1071
Clique338	4	5	2	257310,273036,240292,258594,269796,279010,351627	2.41092	2.41339	0.27489	-0.0543928	0.0454545	COG0085,COG0123,COG0249,COG1196
Clique347	4	5	2	257310,273036,240292,258594,269796,279010,351627	2.41092	2.41339	0.27489	-0.0543928	0.0454545	COG0123,COG0443,COG0515,COG1196
Clique121	5	5	2	257310,273036,240292,258594,269796,279010,351627	2.41092	2.41339	0.27489	-0.0543928	0.0454545	COG0123,COG0154,COG0388,COG0726,COG1473
Clique266	5	5	2	257310,273036,240292,258594,269796,279010,351627	2.41092	2.41339	0.27489	-0.0543928	0.0454545	COG0039,COG0057,COG0469,COG1052,COG4948
Clique267	5	5	2	257310,273036,240292,258594,269796,279010,351627	2.41092	2.41339	0.27489	-0.0543928	0.0454545	COG0057,COG0111,COG0469,COG1052,COG4948
Clique281	5	5	2	257310,273036,240292,258594,269796,279010,351627	2.41092	2.41339	0.27489	-0.0543928	0.0454545	COG0022,COG0057,COG0149,COG0406,COG0469
Clique287	5	5	2	257310,273036,240292,258594,269796,279010,351627	2.41092	2.41339	0.27489	-0.0543928	0.0454545	COG0022,COG0036,COG0166,COG0469,COG1071
Clique301	5	5	2	257310,273036,240292,258594,269796,279010,351627	2.41092	2.41339	0.27489	-0.0543928	0.0454545	COG0022,COG0036,COG0469,COG0508,COG1071
Clique339	5	5	2	257310,273036,240292,258594,269796,279010,351627	2.41092	2.41339	0.27489	-0.0543928	0.0454545	COG0085,COG0123,COG0187,COG0188,COG1196
Clique348	5	5	2	257310,273036,240292,258594,269796,279010,351627	2.41092	2.41339	0.27489	-0.0543928	0.0454545	COG0085,COG0123,COG0187,COG0443,COG1196
Clique392	5	5	2	257310,273036,240292,258594,269796,279010,351627	2.41092	2.41339	0.27489	-0.0543928	0.0454545	COG0111,COG0436,COG0469,COG1052,COG4948
Clique268	6	5	2	257310,273036,240292,258594,269796,279010,351627	2.41092	2.41339	0.27489	-0.0543928	0.0454545	COG0057,COG0148,COG0149,COG0406,COG0469,COG4948
Clique393	6	5	2	257310,273036,240292,258594,269796,279010,351627	2.41092	2.41339	0.27489	-0.0543928	0.0454545	COG0039,COG0179,COG0436,COG0469,COG1052,COG4948
Clique269	7	5	2	257310,273036,240292,258594,269796,279010,351627	2.41092	2.41339	0.27489	-0.0543928	0.0454545	COG0039,COG0057,COG0148,COG0149,COG0191,COG0469,COG4948
Clique288	7	5	2	257310,273036,240292,258594,269796,279010,351627	2.41092	2.41339	0.27489	-0.0543928	0.0454545	COG0022,COG0039,COG0057,COG0166,COG0469,COG1071,COG1249
Clique293	7	5	2	257310,273036,240292,258594,269796,279010,351627	2.41092	2.41339	0.27489	-0.0543928	0.0454545	COG0022,COG0039,COG0119,COG0149,COG0469,COG0473,COG1071
Clique294	7	5	2	257310,273036,240292,258594,269796,279010,351627	2.41092	2.41339	0.27489	-0.0543928	0.0454545	COG0022,COG0039,COG0119,COG0149,COG0281,COG0469,COG1071
Clique295	7	5	2	257310,273036,240292,258594,269796,279010,351627	2.41092	2.41339	0.27489	-0.0543928	0.0454545	COG0022,COG0039,COG0057,COG0119,COG0149,COG0469,COG1071
Clique303	7	5	2	257310,273036,240292,258594,269796,279010,351627	2.41092	2.41339	0.27489	-0.0543928	0.0454545	COG0022,COG0039,COG0057,COG0191,COG0469,COG0508,COG1071
Clique210	8	5	2	257310,273036,240292,258594,269796,279010,351627	2.41092	2.41339	0.27489	-0.0543928	0.0454545	COG0022,COG0039,COG0075,COG0473,COG0508,COG1052,COG1071,COG1167
Clique211	8	5	2	257310,273036,240292,258594,269796,279010,351627	2.41092	2.41339	0.27489	-0.0543928	0.0454545	COG0022,COG0039,COG0075,COG0281,COG0508,COG1052,COG1071,COG1167
Clique271	8	5	2	257310,273036,240292,258594,269796,279010,351627	2.41092	2.41339	0.27489	-0.0543928	0.0454545	COG0039,COG0057,COG0126,COG0149,COG0166,COG0191,COG0469,COG1071
Clique292	8	5	2	257310,273036,240292,258594,269796,279010,351627	2.41092	2.41339	0.27489	-0.0543928	0.0454545	COG0022,COG0039,COG0057,COG0149,COG0166,COG0191,COG0469,COG1071
Clique302	8	5	2	257310,273036,240292,258594,269796,279010,351627	2.41092	2.41339	0.27489	-0.0543928	0.0454545	COG0022,COG0039,COG0057,COG0469,COG0508,COG1053,COG1071,COG1249
Clique304	8	5	2	257310,273036,240292,258594,269796,279010,351627	2.41092	2.41339	0.27489	-0.0543928	0.0454545	COG0022,COG0039,COG0057,COG0119,COG0469,COG0508,COG1071,COG1249
Clique305	8	5	2	257310,273036,240292,258594,269796,279010,351627	2.41092	2.41339	0.27489	-0.0543928	0.0454545	COG0022,COG0039,COG0057,COG0119,COG0469,COG0508,COG1052,COG1071
Clique395	8	5	2	257310,273036,240292,258594,269796,279010,351627	2.41092	2.41339	0.27489	-0.0543928	0.0454545	COG0022,COG0028,COG0039,COG0436,COG0469,COG0473,COG1053,COG1071
Clique405	8	5	2	257310,273036,240292,258594,269796,279010,351627	2.41092	2.41339	0.27489	-0.0543928	0.0454545	COG0022,COG0039,COG0075,COG0281,COG0436,COG1052,COG1071,COG1167
Clique406	8	5	2	257310,273036,240292,258594,269796,279010,351627	2.41092	2.41339	0.27489	-0.0543928	0.0454545	COG0022,COG0039,COG0075,COG0436,COG0473,COG1052,COG1071,COG1167
Clique274	9	5	2	257310,273036,240292,258594,269796,279010,351627	2.41092	2.41339	0.27489	-0.0543928	0.0454545	COG0028,COG0039,COG0066,COG0119,COG0469,COG0473,COG0508,COG1052,COG1071
Clique306	9	5	2	257310,273036,240292,258594,269796,279010,351627	2.41092	2.41339	0.27489	-0.0543928	0.0454545	COG0022,COG0028,COG0039,COG0469,COG0473,COG0508,COG1053,COG1071,COG1249
Clique307	9	5	2	257310,273036,240292,258594,269796,279010,351627	2.41092	2.41339	0.27489	-0.0543928	0.0454545	COG0022,COG0028,COG0039,COG0179,COG0469,COG0508,COG0511,COG1053,COG1071
Clique308	9	5	2	257310,273036,240292,258594,269796,279010,351627	2.41092	2.41339	0.27489	-0.0543928	0.0454545	COG0022,COG0028,COG0039,COG0075,COG0469,COG0473,COG0508,COG1052,COG1071
Clique310	9	5	2	257310,273036,240292,258594,269796,279010,351627	2.41092	2.41339	0.27489	-0.0543928	0.0454545	COG0022,COG0028,COG0039,COG0119,COG0469,COG0473,COG0508,COG1052,COG1071
Clique311	9	5	2	257310,273036,240292,258594,269796,279010,351627	2.41092	2.41339	0.27489	-0.0543928	0.0454545	COG0022,COG0028,COG0039,COG0115,COG0119,COG0469,COG0508,COG0511,COG1071
Clique313	9	5	2	257310,273036,240292,258594,269796,279010,351627	2.41092	2.41339	0.27489	-0.0543928	0.0454545	COG0022,COG0028,COG0039,COG0119,COG0281,COG0469,COG0508,COG1071,COG1249
Clique373	9	5	2	257310,273036,240292,258594,269796,279010,351627	2.41092	2.41339	0.27489	-0.0543928	0.0454545	COG0022,COG0028,COG0039,COG0458,COG0469,COG0508,COG0511,COG1053,COG1071
Clique396	9	5	2	257310,273036,240292,258594,269796,279010,351627	2.41092	2.41339	0.27489	-0.0543928	0.0454545	COG0022,COG0028,COG0039,COG0436,COG0458,COG0469,COG0511,COG1053,COG1071
Clique397	9	5	2	257310,273036,240292,258594,269796,279010,351627	2.41092	2.41339	0.27489	-0.0543928	0.0454545	COG0022,COG0028,COG0039,COG0179,COG0436,COG0469,COG0511,COG1053,COG1071
Clique398	9	5	2	257310,273036,240292,258594,269796,279010,351627	2.41092	2.41339	0.27489	-0.0543928	0.0454545	COG0022,COG0028,COG0039,COG0119,COG0436,COG0469,COG0473,COG1052,COG1071
Clique399	9	5	2	257310,273036,240292,258594,269796,279010,351627	2.41092	2.41339	0.27489	-0.0543928	0.0454545	COG0022,COG0028,COG0039,COG0115,COG0119,COG0436,COG0469,COG0473,COG1071
Clique400	9	5	2	257310,273036,240292,258594,269796,279010,351627	2.41092	2.41339	0.27489	-0.0543928	0.0454545	COG0022,COG0028,COG0039,COG0115,COG0119,COG0436,COG0469,COG0511,COG1071
Clique407	9	5	2	257310,273036,240292,258594,269796,279010,351627	2.41092	2.41339	0.27489	-0.0543928	0.0454545	COG0022,COG0028,COG0039,COG0075,COG0436,COG0469,COG0473,COG1052,COG1071
Clique276	10	5	2	257310,273036,240292,258594,269796,279010,351627	2.41092	2.41339	0.27489	-0.0543928	0.0454545	COG0019,COG0028,COG0066,COG0119,COG0179,COG0281,COG0469,COG0508,COG1052,COG1071
Clique300	10	5	2	257310,273036,240292,258594,269796,279010,351627	2.41092	2.41339	0.27489	-0.0543928	0.0454545	COG0019,COG0022,COG0028,COG0119,COG0179,COG0281,COG0469,COG0508,COG1052,COG1071
Clique309	10	5	2	257310,273036,240292,258594,269796,279010,351627	2.41092	2.41339	0.27489	-0.0543928	0.0454545	COG0022,COG0028,COG0039,COG0075,COG0281,COG0469,COG0508,COG0511,COG1052,COG1071
Clique312	10	5	2	257310,273036,240292,258594,269796,279010,351627	2.41092	2.41339	0.27489	-0.0543928	0.0454545	COG0022,COG0028,COG0039,COG0115,COG0119,COG0469,COG0473,COG0508,COG1071,COG1249
Clique371	10	5	2	257310,273036,240292,258594,269796,279010,351627	2.41092	2.41339	0.27489	-0.0543928	0.0454545	COG0028,COG0039,COG0066,COG0119,COG0281,COG0458,COG0469,COG0508,COG0511,COG1071
Clique374	10	5	2	257310,273036,240292,258594,269796,279010,351627	2.41092	2.41339	0.27489	-0.0543928	0.0454545	COG0022,COG0028,COG0039,COG0119,COG0281,COG0458,COG0469,COG0508,COG0511,COG1071
Clique394	10	5	2	257310,273036,240292,258594,269796,279010,351627	2.41092	2.41339	0.27489	-0.0543928	0.0454545	COG0019,COG0022,COG0028,COG0119,COG0179,COG0281,COG0436,COG0469,COG1052,COG1071
Clique401	10	5	2	257310,273036,240292,258594,269796,279010,351627	2.41092	2.41339	0.27489	-0.0543928	0.0454545	COG0022,COG0028,COG0039,COG0119,COG0281,COG0436,COG0458,COG0469,COG0511,COG1071
Clique409	10	5	2	257310,273036,240292,258594,269796,279010,351627	2.41092	2.41339	0.27489	-0.0543928	0.0454545	COG0022,COG0028,COG0039,COG0075,COG0281,COG0436,COG0469,COG0511,COG1052,COG1071
Clique278	11	5	2	257310,273036,240292,258594,269796,279010,351627	2.41092	2.41339	0.27489	-0.0543928	0.0454545	COG0028,COG0039,COG0066,COG0119,COG0179,COG0281,COG0469,COG0508,COG0511,COG1052,COG1071
Clique314	11	5	2	257310,273036,240292,258594,269796,279010,351627	2.41092	2.41339	0.27489	-0.0543928	0.0454545	COG0022,COG0028,COG0039,COG0119,COG0179,COG0281,COG0469,COG0508,COG0511,COG1052,COG1071
Clique402	11	5	2	257310,273036,240292,258594,269796,279010,351627	2.41092	2.41339	0.27489	-0.0543928	0.0454545	COG0022,COG0028,COG0039,COG0119,COG0179,COG0281,COG0436,COG0469,COG0511,COG1052,COG1071
Clique4	1	5	2	206672,273036,240292,258594,269796,279010,351627	2.41092	2.48717	0.28499	-0.069696	0.0454545	COG1268
Clique7	3	5	2	206672,273036,240292,258594,269796,279010,351627	2.41092	2.48717	0.28499	-0.069696	0.0454545	COG0735,COG0803,COG1121
Clique8	3	5	2	206672,273036,240292,258594,269796,279010,351627	2.41092	2.48717	0.28499	-0.069696	0.0454545	COG0396,COG0719,COG0822
Clique451	3	5	2	206672,273036,240292,258594,269796,279010,351627	2.41092	2.48717	0.28499	-0.069696	0.0454545	COG0340,COG0436,COG1473
Clique153	2	5	2	272621,345073,240292,258594,269796,279010,351627	2.41092	2.494	0.27918	-0.0698791	0.0454545	COG0281,COG0716
Clique241	4	5	2	272621,345073,240292,258594,269796,279010,351627	2.41092	2.494	0.27918	-0.0698791	0.0454545	COG0058,COG0217,COG1109,COG1210
Clique242	4	5	2	272621,345073,240292,258594,269796,279010,351627	2.41092	2.494	0.27918	-0.0698791	0.0454545	COG0058,COG0217,COG0297,COG1109
Clique243	5	5	2	272621,345073,240292,258594,269796,279010,351627	2.41092	2.494	0.27918	-0.0698791	0.0454545	COG0058,COG0297,COG0448,COG0778,COG1109
Clique364	5	5	2	272621,345073,240292,258594,269796,279010,351627	2.41092	2.494	0.27918	-0.0698791	0.0454545	COG0058,COG0297,COG0366,COG0448,COG1109
Clique365	5	5	2	272621,345073,240292,258594,269796,279010,351627	2.41092	2.494	0.27918	-0.0698791	0.0454545	COG0058,COG0296,COG0297,COG0366,COG0448
Clique363	6	5	2	272621,345073,240292,258594,269796,279010,351627	2.41092	2.494	0.27918	-0.0698791	0.0454545	COG0058,COG0366,COG0448,COG0637,COG1109,COG1210
Clique37	3	5	2	345073,62977,240292,258594,269796,279010,351627	2.41092	2.58288	0.2	-0.0716162	0.0454545	COG0223,COG0451,COG0574
Clique110	3	5	2	345073,62977,240292,258594,269796,279010,351627	2.41092	2.58288	0.2	-0.0716162	0.0454545	COG0399,COG0438,COG1063
Clique115	3	5	2	345073,62977,240292,258594,269796,279010,351627	2.41092	2.58288	0.2	-0.0716162	0.0454545	COG0223,COG0399,COG0451
Clique143	3	5	2	345073,62977,240292,258594,269796,279010,351627	2.41092	2.58288	0.2	-0.0716162	0.0454545	COG0073,COG0223,COG0399
Clique169	3	5	2	345073,62977,240292,258594,269796,279010,351627	2.41092	2.58288	0.2	-0.0716162	0.0454545	COG0175,COG0476,COG0553
Clique177	3	5	2	345073,62977,240292,258594,269796,279010,351627	2.41092	2.58288	0.2	-0.0716162	0.0454545	COG0029,COG0511,COG0612
Clique200	3	5	2	345073,62977,240292,258594,269796,279010,351627	2.41092	2.58288	0.2	-0.0716162	0.0454545	COG0243,COG0340,COG0657
Clique342	3	5	2	345073,62977,240292,258594,269796,279010,351627	2.41092	2.58288	0.2	-0.0716162	0.0454545	COG0714,COG0720,COG1192
Clique461	3	5	2	345073,62977,240292,258594,269796,279010,351627	2.41092	2.58288	0.2	-0.0716162	0.0454545	COG0078,COG0243,COG1063
Clique62	4	5	2	345073,62977,240292,258594,269796,279010,351627	2.41092	2.58288	0.2	-0.0716162	0.0454545	COG0249,COG0550,COG0553,COG0629
Clique63	4	5	2	345073,62977,240292,258594,269796,279010,351627	2.41092	2.58288	0.2	-0.0716162	0.0454545	COG0041,COG0150,COG0249,COG0422
Clique105	4	5	2	345073,62977,240292,258594,269796,279010,351627	2.41092	2.58288	0.2	-0.0716162	0.0454545	COG0112,COG0192,COG0449,COG1145
Clique116	4	5	2	345073,62977,240292,258594,269796,279010,351627	2.41092	2.58288	0.2	-0.0716162	0.0454545	COG0223,COG0281,COG0399,COG1052
Clique170	4	5	2	345073,62977,240292,258594,269796,279010,351627	2.41092	2.58288	0.2	-0.0716162	0.0454545	COG0175,COG0476,COG0607,COG1053
Clique180	4	5	2	345073,62977,240292,258594,269796,279010,351627	2.41092	2.58288	0.2	-0.0716162	0.0454545	COG0446,COG0778,COG1063,COG1145
Clique181	4	5	2	345073,62977,240292,258594,269796,279010,351627	2.41092	2.58288	0.2	-0.0716162	0.0454545	COG0446,COG0473,COG1063,COG1145
Clique193	4	5	2	345073,62977,240292,258594,269796,279010,351627	2.41092	2.58288	0.2	-0.0716162	0.0454545	COG0340,COG0511,COG0612,COG1145
Clique194	4	5	2	345073,62977,240292,258594,269796,279010,351627	2.41092	2.58288	0.2	-0.0716162	0.0454545	COG0340,COG0612,COG0741,COG1145
Clique195	4	5	2	345073,62977,240292,258594,269796,279010,351627	2.41092	2.58288	0.2	-0.0716162	0.0454545	COG0340,COG0612,COG0739,COG0741
Clique201	4	5	2	345073,62977,240292,258594,269796,279010,351627	2.41092	2.58288	0.2	-0.0716162	0.0454545	COG0243,COG0340,COG0511,COG1145
Clique202	4	5	2	345073,62977,240292,258594,269796,279010,351627	2.41092	2.58288	0.2	-0.0716162	0.0454545	COG0243,COG0340,COG0741,COG1145
Clique234	4	5	2	345073,62977,240292,258594,269796,279010,351627	2.41092	2.58288	0.2	-0.0716162	0.0454545	COG0179,COG0235,COG0399,COG1063
Clique236	4	5	2	345073,62977,240292,258594,269796,279010,351627	2.41092	2.58288	0.2	-0.0716162	0.0454545	COG0179,COG0235,COG0508,COG1063
Clique434	4	5	2	345073,62977,240292,258594,269796,279010,351627	2.41092	2.58288	0.2	-0.0716162	0.0454545	COG0073,COG0340,COG0436,COG1145
Clique435	4	5	2	345073,62977,240292,258594,269796,279010,351627	2.41092	2.58288	0.2	-0.0716162	0.0454545	COG0340,COG0436,COG0511,COG1145
Clique67	5	5	2	345073,62977,240292,258594,269796,279010,351627	2.41092	2.58288	0.2	-0.0716162	0.0454545	COG0115,COG0192,COG0508,COG0646,COG1410
Clique68	5	5	2	345073,62977,240292,258594,269796,279010,351627	2.41092	2.58288	0.2	-0.0716162	0.0454545	COG0192,COG0508,COG0646,COG0685,COG1410
Clique111	5	5	2	345073,62977,240292,258594,269796,279010,351627	2.41092	2.58288	0.2	-0.0716162	0.0454545	COG0057,COG0191,COG0399,COG0764,COG1063
Clique117	5	5	2	345073,62977,240292,258594,269796,279010,351627	2.41092	2.58288	0.2	-0.0716162	0.0454545	COG0388,COG0518,COG0519,COG1063,COG1145
Clique141	5	5	2	345073,62977,240292,258594,269796,279010,351627	2.41092	2.58288	0.2	-0.0716162	0.0454545	COG0073,COG0112,COG0143,COG0172,COG1145
Clique148	5	5	2	345073,62977,240292,258594,269796,279010,351627	2.41092	2.58288	0.2	-0.0716162	0.0454545	COG0008,COG0073,COG0143,COG0172,COG1145
Clique162	5	5	2	345073,62977,240292,258594,269796,279010,351627	2.41092	2.58288	0.2	-0.0716162	0.0454545	COG0243,COG0281,COG0388,COG1063,COG1145
Clique173	5	5	2	345073,62977,240292,258594,269796,279010,351627	2.41092	2.58288	0.2	-0.0716162	0.0454545	COG0243,COG0281,COG0657,COG1052,COG1063
Clique174	5	5	2	345073,62977,240292,258594,269796,279010,351627	2.41092	2.58288	0.2	-0.0716162	0.0454545	COG0243,COG0281,COG0388,COG0657,COG1063
Clique182	5	5	2	345073,62977,240292,258594,269796,279010,351627	2.41092	2.58288	0.2	-0.0716162	0.0454545	COG0243,COG0388,COG0446,COG1063,COG1145
Clique235	5	5	2	345073,62977,240292,258594,269796,279010,351627	2.41092	2.58288	0.2	-0.0716162	0.0454545	COG0057,COG0191,COG0235,COG0399,COG1063
Clique237	5	5	2	345073,62977,240292,258594,269796,279010,351627	2.41092	2.58288	0.2	-0.0716162	0.0454545	COG0176,COG0235,COG0508,COG1028,COG1063
Clique238	5	5	2	345073,62977,240292,258594,269796,279010,351627	2.41092	2.58288	0.2	-0.0716162	0.0454545	COG0036,COG0176,COG0235,COG0508,COG1063
Clique443	5	5	2	345073,62977,240292,258594,269796,279010,351627	2.41092	2.58288	0.2	-0.0716162	0.0454545	COG0008,COG0073,COG0143,COG0436,COG1145
Clique446	5	5	2	345073,62977,240292,258594,269796,279010,351627	2.41092	2.58288	0.2	-0.0716162	0.0454545	COG0029,COG0039,COG0436,COG0511,COG0516
Clique448	5	5	2	345073,62977,240292,258594,269796,279010,351627	2.41092	2.58288	0.2	-0.0716162	0.0454545	COG0029,COG0039,COG0399,COG0436,COG1167
Clique449	5	5	2	345073,62977,240292,258594,269796,279010,351627	2.41092	2.58288	0.2	-0.0716162	0.0454545	COG0029,COG0039,COG0399,COG0436,COG0511
Clique450	5	5	2	345073,62977,240292,258594,269796,279010,351627	2.41092	2.58288	0.2	-0.0716162	0.0454545	COG0029,COG0399,COG0436,COG0511,COG0540
Clique23	6	5	2	345073,62977,240292,258594,269796,279010,351627	2.41092	2.58288	0.2	-0.0716162	0.0454545	COG0190,COG0508,COG0646,COG0685,COG1249,COG1410
Clique36	6	5	2	345073,62977,240292,258594,269796,279010,351627	2.41092	2.58288	0.2	-0.0716162	0.0454545	COG0190,COG0223,COG0242,COG0646,COG0685,COG1410
Clique49	6	5	2	345073,62977,240292,258594,269796,279010,351627	2.41092	2.58288	0.2	-0.0716162	0.0454545	COG0028,COG0119,COG0223,COG0281,COG0574,COG1052
Clique76	6	5	2	345073,62977,240292,258594,269796,279010,351627	2.41092	2.58288	0.2	-0.0716162	0.0454545	COG0112,COG0138,COG0192,COG0646,COG0685,COG1410
Clique77	6	5	2	345073,62977,240292,258594,269796,279010,351627	2.41092	2.58288	0.2	-0.0716162	0.0454545	COG0031,COG0112,COG0192,COG0646,COG0685,COG1410
Clique79	6	5	2	345073,62977,240292,258594,269796,279010,351627	2.41092	2.58288	0.2	-0.0716162	0.0454545	COG0031,COG0112,COG0190,COG0646,COG0685,COG1410
Clique112	6	5	2	345073,62977,240292,258594,269796,279010,351627	2.41092	2.58288	0.2	-0.0716162	0.0454545	COG0057,COG0111,COG0399,COG0764,COG1052,COG1063
Clique136	6	5	2	345073,62977,240292,258594,269796,279010,351627	2.41092	2.58288	0.2	-0.0716162	0.0454545	COG0073,COG0115,COG0143,COG0646,COG1249,COG1410
Clique142	6	5	2	345073,62977,240292,258594,269796,279010,351627	2.41092	2.58288	0.2	-0.0716162	0.0454545	COG0073,COG0112,COG0143,COG0192,COG0685,COG1145
Clique150	6	5	2	345073,62977,240292,258594,269796,279010,351627	2.41092	2.58288	0.2	-0.0716162	0.0454545	COG0399,COG0667,COG0778,COG1052,COG1063,COG1167
Clique183	6	5	2	345073,62977,240292,258594,269796,279010,351627	2.41092	2.58288	0.2	-0.0716162	0.0454545	COG0190,COG0413,COG0446,COG0646,COG0685,COG1410
Clique184	6	5	2	345073,62977,240292,258594,269796,279010,351627	2.41092	2.58288	0.2	-0.0716162	0.0454545	COG0112,COG0190,COG0299,COG0446,COG0685,COG1145
Clique239	6	5	2	345073,62977,240292,258594,269796,279010,351627	2.41092	2.58288	0.2	-0.0716162	0.0454545	COG0057,COG0176,COG0191,COG0235,COG0508,COG1063
Clique260	6	5	2	345073,62977,240292,258594,269796,279010,351627	2.41092	2.58288	0.2	-0.0716162	0.0454545	COG0112,COG0143,COG0223,COG0557,COG0646,COG1410
Clique379	6	5	2	345073,62977,240292,258594,269796,279010,351627	2.41092	2.58288	0.2	-0.0716162	0.0454545	COG0057,COG0235,COG0456,COG0508,COG1063,COG1670
Clique436	6	5	2	345073,62977,240292,258594,269796,279010,351627	2.41092	2.58288	0.2	-0.0716162	0.0454545	COG0028,COG0119,COG0340,COG0436,COG0511,COG0574
Clique439	6	5	2	345073,62977,240292,258594,269796,279010,351627	2.41092	2.58288	0.2	-0.0716162	0.0454545	COG0031,COG0192,COG0436,COG0646,COG0685,COG1410
Clique440	6	5	2	345073,62977,240292,258594,269796,279010,351627	2.41092	2.58288	0.2	-0.0716162	0.0454545	COG0031,COG0115,COG0192,COG0436,COG0646,COG1410
Clique444	6	5	2	345073,62977,240292,258594,269796,279010,351627	2.41092	2.58288	0.2	-0.0716162	0.0454545	COG0073,COG0143,COG0192,COG0436,COG0685,COG1145
Clique445	6	5	2	345073,62977,240292,258594,269796,279010,351627	2.41092	2.58288	0.2	-0.0716162	0.0454545	COG0029,COG0436,COG0458,COG0511,COG0540,COG4992
Clique447	6	5	2	345073,62977,240292,258594,269796,279010,351627	2.41092	2.58288	0.2	-0.0716162	0.0454545	COG0029,COG0039,COG0436,COG0458,COG0511,COG4992
Clique78	7	5	2	345073,62977,240292,258594,269796,279010,351627	2.41092	2.58288	0.2	-0.0716162	0.0454545	COG0112,COG0190,COG0509,COG0646,COG0685,COG1249,COG1410
Clique108	7	5	2	345073,62977,240292,258594,269796,279010,351627	2.41092	2.58288	0.2	-0.0716162	0.0454545	COG0111,COG0281,COG0399,COG0667,COG1052,COG1063,COG1167
Clique109	7	5	2	345073,62977,240292,258594,269796,279010,351627	2.41092	2.58288	0.2	-0.0716162	0.0454545	COG0179,COG0281,COG0399,COG0667,COG1052,COG1063,COG1167
Clique113	7	5	2	345073,62977,240292,258594,269796,279010,351627	2.41092	2.58288	0.2	-0.0716162	0.0454545	COG0111,COG0281,COG0399,COG0667,COG0764,COG1052,COG1063
Clique114	7	5	2	345073,62977,240292,258594,269796,279010,351627	2.41092	2.58288	0.2	-0.0716162	0.0454545	COG0179,COG0281,COG0399,COG0667,COG0764,COG1052,COG1063
Clique137	7	5	2	345073,62977,240292,258594,269796,279010,351627	2.41092	2.58288	0.2	-0.0716162	0.0454545	COG0073,COG0112,COG0143,COG0646,COG0685,COG1249,COG1410
Clique138	7	5	2	345073,62977,240292,258594,269796,279010,351627	2.41092	2.58288	0.2	-0.0716162	0.0454545	COG0073,COG0112,COG0143,COG0223,COG0646,COG0685,COG1410
Clique139	7	5	2	345073,62977,240292,258594,269796,279010,351627	2.41092	2.58288	0.2	-0.0716162	0.0454545	COG0073,COG0143,COG0223,COG0242,COG0646,COG0685,COG1410
Clique140	7	5	2	345073,62977,240292,258594,269796,279010,351627	2.41092	2.58288	0.2	-0.0716162	0.0454545	COG0073,COG0112,COG0143,COG0192,COG0646,COG0685,COG1410
Clique185	7	5	2	345073,62977,240292,258594,269796,279010,351627	2.41092	2.58288	0.2	-0.0716162	0.0454545	COG0112,COG0190,COG0446,COG0646,COG0685,COG1249,COG1410
Clique197	7	5	2	345073,62977,240292,258594,269796,279010,351627	2.41092	2.58288	0.2	-0.0716162	0.0454545	COG0340,COG0501,COG0511,COG0612,COG0739,COG0750,COG1066
Clique198	7	5	2	345073,62977,240292,258594,269796,279010,351627	2.41092	2.58288	0.2	-0.0716162	0.0454545	COG0330,COG0340,COG0501,COG0511,COG0612,COG0739,COG1066
Clique199	7	5	2	345073,62977,240292,258594,269796,279010,351627	2.41092	2.58288	0.2	-0.0716162	0.0454545	COG0330,COG0340,COG0511,COG0612,COG0739,COG0744,COG1066
Clique261	7	5	2	345073,62977,240292,258594,269796,279010,351627	2.41092	2.58288	0.2	-0.0716162	0.0454545	COG0112,COG0190,COG0223,COG0299,COG0557,COG0646,COG1410
Clique437	7	5	2	345073,62977,240292,258594,269796,279010,351627	2.41092	2.58288	0.2	-0.0716162	0.0454545	COG0067,COG0069,COG0070,COG0263,COG0436,COG0473,COG1145
Clique453	7	5	2	345073,62977,240292,258594,269796,279010,351627	2.41092	2.58288	0.2	-0.0716162	0.0454545	COG0104,COG0137,COG0173,COG0399,COG0436,COG0540,COG1053
Clique196	8	5	2	345073,62977,240292,258594,269796,279010,351627	2.41092	2.58288	0.2	-0.0716162	0.0454545	COG0028,COG0065,COG0066,COG0119,COG0340,COG0508,COG0511,COG0574
Clique438	8	5	2	345073,62977,240292,258594,269796,279010,351627	2.41092	2.58288	0.2	-0.0716162	0.0454545	COG0008,COG0067,COG0069,COG0070,COG0174,COG0263,COG0436,COG1145
Clique454	8	5	2	345073,62977,240292,258594,269796,279010,351627	2.41092	2.58288	0.2	-0.0716162	0.0454545	COG0029,COG0104,COG0137,COG0173,COG0399,COG0436,COG0540,COG1167
Clique80	9	5	2	345073,62977,240292,258594,269796,279010,351627	2.41092	2.58288	0.2	-0.0716162	0.0454545	COG0112,COG0138,COG0150,COG0151,COG0190,COG0223,COG0299,COG0646,COG1410
Clique186	9	5	2	345073,62977,240292,258594,269796,279010,351627	2.41092	2.58288	0.2	-0.0716162	0.0454545	COG0112,COG0138,COG0190,COG0223,COG0299,COG0446,COG0646,COG0685,COG1410
Clique441	9	5	2	345073,62977,240292,258594,269796,279010,351627	2.41092	2.58288	0.2	-0.0716162	0.0454545	COG0073,COG0079,COG0143,COG0192,COG0242,COG0436,COG0646,COG0685,COG1410
Clique442	9	5	2	345073,62977,240292,258594,269796,279010,351627	2.41092	2.58288	0.2	-0.0716162	0.0454545	COG0073,COG0079,COG0115,COG0143,COG0192,COG0242,COG0436,COG0646,COG1410
Clique34	2	5	2	257310,62977,240292,258594,269796,279010,351627	2.41092	2.59538	0.2	-0.0738451	0.0454545	COG0022,COG2022
Clique163	2	5	2	257310,62977,240292,258594,269796,279010,351627	2.41092	2.59538	0.2	-0.0738451	0.0454545	COG0243,COG0600
Clique346	2	5	2	257310,62977,240292,258594,269796,279010,351627	2.41092	2.59538	0.2	-0.0738451	0.0454545	COG0474,COG2239
Clique456	2	5	2	257310,62977,240292,258594,269796,279010,351627	2.41092	2.59538	0.2	-0.0738451	0.0454545	COG0156,COG0474
Clique35	3	5	2	257310,62977,240292,258594,269796,279010,351627	2.41092	2.59538	0.2	-0.0738451	0.0454545	COG0022,COG0743,COG0764
Clique427	4	5	2	257310,62977,240292,258594,269796,279010,351627	2.41092	2.59538	0.2	-0.0738451	0.0454545	COG0069,COG0399,COG0436,COG1853
Clique107	5	5	2	257310,62977,240292,258594,269796,279010,351627	2.41092	2.59538	0.2	-0.0738451	0.0454545	COG0399,COG0667,COG0764,COG1052,COG1853
Clique214	5	5	2	257310,62977,240292,258594,269796,279010,351627	2.41092	2.59538	0.2	-0.0738451	0.0454545	COG0039,COG0057,COG0574,COG1052,COG4948
Clique337	5	5	2	257310,62977,240292,258594,269796,279010,351627	2.41092	2.59538	0.2	-0.0738451	0.0454545	COG0085,COG0249,COG0258,COG0553,COG1196
Clique360	5	5	2	257310,62977,240292,258594,269796,279010,351627	2.41092	2.59538	0.2	-0.0738451	0.0454545	COG0443,COG0459,COG0553,COG0612,COG1196
Clique367	5	5	2	257310,62977,240292,258594,269796,279010,351627	2.41092	2.59538	0.2	-0.0738451	0.0454545	COG0210,COG0474,COG0553,COG0720,COG2217
Clique428	5	5	2	257310,62977,240292,258594,269796,279010,351627	2.41092	2.59538	0.2	-0.0738451	0.0454545	COG0399,COG0436,COG1052,COG1167,COG1853
Clique52	6	5	2	257310,62977,240292,258594,269796,279010,351627	2.41092	2.59538	0.2	-0.0738451	0.0454545	COG0040,COG0124,COG0139,COG0140,COG0141,COG3705
Clique61	6	5	2	257310,62977,240292,258594,269796,279010,351627	2.41092	2.59538	0.2	-0.0738451	0.0454545	COG0249,COG0258,COG0470,COG0550,COG0553,COG1196
Clique152	6	5	2	257310,62977,240292,258594,269796,279010,351627	2.41092	2.59538	0.2	-0.0738451	0.0454545	COG0399,COG0667,COG0778,COG1052,COG1167,COG1853
Clique424	6	5	2	257310,62977,240292,258594,269796,279010,351627	2.41092	2.59538	0.2	-0.0738451	0.0454545	COG0039,COG0179,COG0436,COG0574,COG1052,COG4948
Clique53	7	5	2	257310,62977,240292,258594,269796,279010,351627	2.41092	2.59538	0.2	-0.0738451	0.0454545	COG0124,COG0141,COG0275,COG0566,COG0742,COG2265,COG3705
Clique54	7	5	2	257310,62977,240292,258594,269796,279010,351627	2.41092	2.59538	0.2	-0.0738451	0.0454545	COG0030,COG0124,COG0141,COG0275,COG0566,COG0742,COG3705
Clique55	7	5	2	257310,62977,240292,258594,269796,279010,351627	2.41092	2.59538	0.2	-0.0738451	0.0454545	COG0124,COG0139,COG0140,COG0141,COG0144,COG0566,COG3705
Clique56	7	5	2	257310,62977,240292,258594,269796,279010,351627	2.41092	2.59538	0.2	-0.0738451	0.0454545	COG0030,COG0124,COG0141,COG0144,COG0566,COG0742,COG3705
Clique70	7	5	2	257310,62977,240292,258594,269796,279010,351627	2.41092	2.59538	0.2	-0.0738451	0.0454545	COG0030,COG0124,COG0141,COG0566,COG0742,COG2890,COG3705
Clique215	7	5	2	257310,62977,240292,258594,269796,279010,351627	2.41092	2.59538	0.2	-0.0738451	0.0454545	COG0039,COG0057,COG0148,COG0149,COG0191,COG0574,COG4948
Clique216	7	5	2	257310,62977,240292,258594,269796,279010,351627	2.41092	2.59538	0.2	-0.0738451	0.0454545	COG0039,COG0057,COG0126,COG0149,COG0191,COG0574,COG1071
Clique218	7	5	2	257310,62977,240292,258594,269796,279010,351627	2.41092	2.59538	0.2	-0.0738451	0.0454545	COG0022,COG0039,COG0057,COG0149,COG0191,COG0574,COG1071
Clique219	7	5	2	257310,62977,240292,258594,269796,279010,351627	2.41092	2.59538	0.2	-0.0738451	0.0454545	COG0022,COG0039,COG0057,COG0191,COG0508,COG0574,COG1071
Clique220	7	5	2	257310,62977,240292,258594,269796,279010,351627	2.41092	2.59538	0.2	-0.0738451	0.0454545	COG0022,COG0039,COG0057,COG0119,COG0149,COG0574,COG1071
Clique222	7	5	2	257310,62977,240292,258594,269796,279010,351627	2.41092	2.59538	0.2	-0.0738451	0.0454545	COG0022,COG0039,COG0119,COG0149,COG0281,COG0574,COG1071
Clique57	8	5	2	257310,62977,240292,258594,269796,279010,351627	2.41092	2.59538	0.2	-0.0738451	0.0454545	COG0124,COG0141,COG0144,COG0566,COG0742,COG2264,COG2265,COG3705
Clique71	8	5	2	257310,62977,240292,258594,269796,279010,351627	2.41092	2.59538	0.2	-0.0738451	0.0454545	COG0124,COG0141,COG0566,COG0742,COG2264,COG2265,COG2890,COG3705
Clique221	8	5	2	257310,62977,240292,258594,269796,279010,351627	2.41092	2.59538	0.2	-0.0738451	0.0454545	COG0022,COG0039,COG0057,COG0119,COG0508,COG0574,COG1052,COG1071
Clique144	10	5	2	257310,62977,240292,258594,269796,279010,351627	2.41092	2.59538	0.2	-0.0738451	0.0454545	COG0019,COG0028,COG0066,COG0119,COG0179,COG0281,COG0508,COG0574,COG1052,COG1071
Clique145	10	5	2	257310,62977,240292,258594,269796,279010,351627	2.41092	2.59538	0.2	-0.0738451	0.0454545	COG0019,COG0022,COG0028,COG0119,COG0179,COG0281,COG0508,COG0574,COG1052,COG1071
Clique377	10	5	2	257310,62977,240292,258594,269796,279010,351627	2.41092	2.59538	0.2	-0.0738451	0.0454545	COG0028,COG0039,COG0066,COG0119,COG0281,COG0458,COG0508,COG0511,COG0574,COG1071
Clique378	10	5	2	257310,62977,240292,258594,269796,279010,351627	2.41092	2.59538	0.2	-0.0738451	0.0454545	COG0022,COG0028,COG0039,COG0119,COG0281,COG0458,COG0508,COG0511,COG0574,COG1071
Clique431	10	5	2	257310,62977,240292,258594,269796,279010,351627	2.41092	2.59538	0.2	-0.0738451	0.0454545	COG0019,COG0022,COG0028,COG0119,COG0179,COG0281,COG0436,COG0574,COG1052,COG1071
Clique432	10	5	2	257310,62977,240292,258594,269796,279010,351627	2.41092	2.59538	0.2	-0.0738451	0.0454545	COG0022,COG0028,COG0039,COG0119,COG0281,COG0436,COG0458,COG0511,COG0574,COG1071
Clique217	11	5	2	257310,62977,240292,258594,269796,279010,351627	2.41092	2.59538	0.2	-0.0738451	0.0454545	COG0028,COG0039,COG0066,COG0119,COG0179,COG0281,COG0508,COG0511,COG0574,COG1052,COG1071
Clique223	11	5	2	257310,62977,240292,258594,269796,279010,351627	2.41092	2.59538	0.2	-0.0738451	0.0454545	COG0022,COG0028,COG0039,COG0119,COG0179,COG0281,COG0508,COG0511,COG0574,COG1052,COG1071
Clique433	11	5	2	257310,62977,240292,258594,269796,279010,351627	2.41092	2.59538	0.2	-0.0738451	0.0454545	COG0022,COG0028,COG0039,COG0119,COG0179,COG0281,COG0436,COG0511,COG0574,COG1052,COG1071
Clique3	2	5	2	257310,345073,240292,258594,269796,279010,351627	2.41092	2.63288	0.21	-0.0822186	0.0454545	COG0741,COG0860
Clique11	2	5	2	257310,345073,240292,258594,269796,279010,351627	2.41092	2.63288	0.21	-0.0822186	0.0454545	COG0323,COG0860
Clique20	2	5	2	257310,345073,240292,258594,269796,279010,351627	2.41092	2.63288	0.21	-0.0822186	0.0454545	COG0739,COG1994
Clique343	2	5	2	257310,345073,240292,258594,269796,279010,351627	2.41092	2.63288	0.21	-0.0822186	0.0454545	COG0517,COG1994
Clique9	3	5	2	257310,345073,240292,258594,269796,279010,351627	2.41092	2.63288	0.21	-0.0822186	0.0454545	COG0621,COG0643,COG2201
Clique44	3	5	2	257310,345073,240292,258594,269796,279010,351627	2.41092	2.63288	0.21	-0.0822186	0.0454545	COG0123,COG0508,COG0553
Clique45	3	5	2	257310,345073,240292,258594,269796,279010,351627	2.41092	2.63288	0.21	-0.0822186	0.0454545	COG0123,COG0330,COG0477
Clique101	3	5	2	257310,345073,240292,258594,269796,279010,351627	2.41092	2.63288	0.21	-0.0822186	0.0454545	COG0468,COG1058,COG1546
Clique102	3	5	2	257310,345073,240292,258594,269796,279010,351627	2.41092	2.63288	0.21	-0.0822186	0.0454545	COG0468,COG0553,COG1058
Clique146	3	5	2	257310,345073,240292,258594,269796,279010,351627	2.41092	2.63288	0.21	-0.0822186	0.0454545	COG0014,COG0123,COG0249
Clique164	3	5	2	257310,345073,240292,258594,269796,279010,351627	2.41092	2.63288	0.21	-0.0822186	0.0454545	COG0175,COG0637,COG1058
Clique165	3	5	2	257310,345073,240292,258594,269796,279010,351627	2.41092	2.63288	0.21	-0.0822186	0.0454545	COG0175,COG0553,COG1058
Clique262	3	5	2	257310,345073,240292,258594,269796,279010,351627	2.41092	2.63288	0.21	-0.0822186	0.0454545	COG0075,COG0486,COG1160
Clique135	4	5	2	257310,345073,240292,258594,269796,279010,351627	2.41092	2.63288	0.21	-0.0822186	0.0454545	COG0075,COG0112,COG0172,COG1145
Clique147	4	5	2	257310,345073,240292,258594,269796,279010,351627	2.41092	2.63288	0.21	-0.0822186	0.0454545	COG0008,COG0075,COG0172,COG1145
Clique166	4	5	2	257310,345073,240292,258594,269796,279010,351627	2.41092	2.63288	0.21	-0.0822186	0.0454545	COG0175,COG0196,COG0394,COG1058
Clique322	4	5	2	257310,345073,240292,258594,269796,279010,351627	2.41092	2.63288	0.21	-0.0822186	0.0454545	COG0028,COG0469,COG0574,COG1653
Clique358	4	5	2	257310,345073,240292,258594,269796,279010,351627	2.41092	2.63288	0.21	-0.0822186	0.0454545	COG0123,COG0330,COG0443,COG0553
Clique359	4	5	2	257310,345073,240292,258594,269796,279010,351627	2.41092	2.63288	0.21	-0.0822186	0.0454545	COG0123,COG0330,COG0443,COG0484
Clique362	4	5	2	257310,345073,240292,258594,269796,279010,351627	2.41092	2.63288	0.21	-0.0822186	0.0454545	COG0366,COG0726,COG0741,COG1472
Clique212	5	5	2	257310,345073,240292,258594,269796,279010,351627	2.41092	2.63288	0.21	-0.0822186	0.0454545	COG0039,COG0075,COG0446,COG0473,COG1145
Clique213	5	5	2	257310,345073,240292,258594,269796,279010,351627	2.41092	2.63288	0.21	-0.0822186	0.0454545	COG0039,COG0075,COG0112,COG0446,COG1145
Clique340	5	5	2	257310,345073,240292,258594,269796,279010,351627	2.41092	2.63288	0.21	-0.0822186	0.0454545	COG0085,COG0123,COG0249,COG0468,COG0553
Clique420	5	5	2	257310,345073,240292,258594,269796,279010,351627	2.41092	2.63288	0.21	-0.0822186	0.0454545	COG0039,COG0075,COG0436,COG0473,COG1145
Clique5	6	5	2	257310,345073,240292,258594,269796,279010,351627	2.41092	2.63288	0.21	-0.0822186	0.0454545	COG0643,COG0784,COG0835,COG0840,COG1352,COG2201
Clique104	6	5	2	257310,345073,240292,258594,269796,279010,351627	2.41092	2.63288	0.21	-0.0822186	0.0454545	COG0123,COG0249,COG0468,COG0470,COG0553,COG0592
Clique258	6	5	2	257310,345073,240292,258594,269796,279010,351627	2.41092	2.63288	0.21	-0.0822186	0.0454545	COG0457,COG0642,COG0784,COG1352,COG2197,COG2202
Clique324	6	5	2	257310,345073,240292,258594,269796,279010,351627	2.41092	2.63288	0.21	-0.0822186	0.0454545	COG0039,COG0119,COG0149,COG0281,COG0469,COG0574
Clique325	6	5	2	257310,345073,240292,258594,269796,279010,351627	2.41092	2.63288	0.21	-0.0822186	0.0454545	COG0039,COG0057,COG0119,COG0149,COG0469,COG0574
Clique331	6	5	2	257310,345073,240292,258594,269796,279010,351627	2.41092	2.63288	0.21	-0.0822186	0.0454545	COG0039,COG0075,COG0174,COG0388,COG0446,COG1145
Clique341	6	5	2	257310,345073,240292,258594,269796,279010,351627	2.41092	2.63288	0.21	-0.0822186	0.0454545	COG0085,COG0123,COG0187,COG0188,COG0468,COG0553
Clique355	6	5	2	257310,345073,240292,258594,269796,279010,351627	2.41092	2.63288	0.21	-0.0822186	0.0454545	COG0085,COG0123,COG0187,COG0443,COG0468,COG0553
Clique419	6	5	2	257310,345073,240292,258594,269796,279010,351627	2.41092	2.63288	0.21	-0.0822186	0.0454545	COG0008,COG0075,COG0174,COG0388,COG0436,COG1145
Clique421	6	5	2	257310,345073,240292,258594,269796,279010,351627	2.41092	2.63288	0.21	-0.0822186	0.0454545	COG0039,COG0075,COG0174,COG0388,COG0436,COG1145
Clique422	6	5	2	257310,345073,240292,258594,269796,279010,351627	2.41092	2.63288	0.21	-0.0822186	0.0454545	COG0039,COG0075,COG0281,COG0436,COG0511,COG1145
Clique423	6	5	2	257310,345073,240292,258594,269796,279010,351627	2.41092	2.63288	0.21	-0.0822186	0.0454545	COG0039,COG0075,COG0281,COG0388,COG0436,COG1145
Clique103	7	5	2	257310,345073,240292,258594,269796,279010,351627	2.41092	2.63288	0.21	-0.0822186	0.0454545	COG0123,COG0187,COG0188,COG0468,COG0470,COG0553,COG0592
Clique257	7	5	2	257310,345073,240292,258594,269796,279010,351627	2.41092	2.63288	0.21	-0.0822186	0.0454545	COG0642,COG0643,COG0745,COG0784,COG2197,COG2201,COG2202
Clique327	7	5	2	257310,345073,240292,258594,269796,279010,351627	2.41092	2.63288	0.21	-0.0822186	0.0454545	COG0039,COG0057,COG0148,COG0191,COG0469,COG0508,COG0574
Clique328	7	5	2	257310,345073,240292,258594,269796,279010,351627	2.41092	2.63288	0.21	-0.0822186	0.0454545	COG0039,COG0057,COG0119,COG0469,COG0508,COG0574,COG1052
Clique356	7	5	2	257310,345073,240292,258594,269796,279010,351627	2.41092	2.63288	0.21	-0.0822186	0.0454545	COG0123,COG0443,COG0468,COG0470,COG0515,COG0553,COG0592
Clique357	7	5	2	257310,345073,240292,258594,269796,279010,351627	2.41092	2.63288	0.21	-0.0822186	0.0454545	COG0123,COG0187,COG0443,COG0468,COG0470,COG0553,COG0592
Clique375	7	5	2	257310,345073,240292,258594,269796,279010,351627	2.41092	2.63288	0.21	-0.0822186	0.0454545	COG0039,COG0148,COG0458,COG0469,COG0508,COG0511,COG0574
Clique259	8	5	2	257310,345073,240292,258594,269796,279010,351627	2.41092	2.63288	0.21	-0.0822186	0.0454545	COG0642,COG0643,COG0784,COG0840,COG1352,COG2197,COG2201,COG2202
Clique326	8	5	2	257310,345073,240292,258594,269796,279010,351627	2.41092	2.63288	0.21	-0.0822186	0.0454545	COG0039,COG0057,COG0126,COG0148,COG0149,COG0191,COG0469,COG0574
Clique385	8	5	2	257310,345073,240292,258594,269796,279010,351627	2.41092	2.63288	0.21	-0.0822186	0.0454545	COG0028,COG0039,COG0079,COG0281,COG0436,COG0469,COG0574,COG1052
Clique386	9	5	2	257310,345073,240292,258594,269796,279010,351627	2.41092	2.63288	0.21	-0.0822186	0.0454545	COG0028,COG0039,COG0119,COG0281,COG0436,COG0458,COG0469,COG0511,COG0574
Clique388	9	5	2	257310,345073,240292,258594,269796,279010,351627	2.41092	2.63288	0.21	-0.0822186	0.0454545	COG0019,COG0028,COG0119,COG0179,COG0281,COG0436,COG0469,COG0574,COG1052
Clique390	10	5	2	257310,345073,240292,258594,269796,279010,351627	2.41092	2.63288	0.21	-0.0822186	0.0454545	COG0028,COG0039,COG0119,COG0179,COG0281,COG0436,COG0469,COG0511,COG0574,COG1052
Clique323	11	5	2	257310,345073,240292,258594,269796,279010,351627	2.41092	2.63288	0.21	-0.0822186	0.0454545	COG0019,COG0028,COG0065,COG0066,COG0119,COG0179,COG0281,COG0469,COG0508,COG0574,COG1052
Clique376	11	5	2	257310,345073,240292,258594,269796,279010,351627	2.41092	2.63288	0.21	-0.0822186	0.0454545	COG0028,COG0039,COG0065,COG0066,COG0119,COG0281,COG0458,COG0469,COG0508,COG0511,COG0574
Clique329	12	5	2	257310,345073,240292,258594,269796,279010,351627	2.41092	2.63288	0.21	-0.0822186	0.0454545	COG0028,COG0039,COG0065,COG0066,COG0119,COG0179,COG0281,COG0469,COG0508,COG0511,COG0574,COG1052
Clique16	2	5	2	206672,272621,240292,258594,269796,279010,351627	2.41092	2.58028	0.29178	-0.0872879	0.0454545	COG0803,COG1653
Clique58	3	5	2	206672,272621,240292,258594,269796,279010,351627	2.41092	2.58028	0.29178	-0.0872879	0.0454545	COG0124,COG0275,COG1189
Clique72	3	5	2	206672,272621,240292,258594,269796,279010,351627	2.41092	2.58028	0.29178	-0.0872879	0.0454545	COG0124,COG1189,COG2890
Clique73	3	5	2	206672,272621,240292,258594,269796,279010,351627	2.41092	2.58028	0.29178	-0.0872879	0.0454545	COG0192,COG1189,COG2890
Clique97	4	5	2	206672,272621,240292,258594,269796,279010,351627	2.41092	2.58028	0.29178	-0.0872879	0.0454545	COG0192,COG0275,COG0772,COG1189
Clique1	1	5	2	206672,62977,240292,258594,269796,279010,351627	2.41092	2.66916	0.3081	-0.105108	0.0454545	COG1305
Clique156	2	5	2	206672,345073,240292,258594,269796,279010,351627	2.41092	2.70666	0.3156	-0.11252	0.0454545	COG0716,COG0735
Clique157	2	5	2	206672,345073,240292,258594,269796,279010,351627	2.41092	2.70666	0.3156	-0.11252	0.0454545	COG0714,COG0716
Clique225	3	5	2	206672,345073,240292,258594,269796,279010,351627	2.41092	2.70666	0.3156	-0.11252	0.0454545	COG0029,COG0157,COG1057
Clique334	3	5	2	206672,345073,240292,258594,269796,279010,351627	2.41092	2.70666	0.3156	-0.11252	0.0454545	COG0174,COG0388,COG0716
Clique369	3	5	2	206672,345073,240292,258594,269796,279010,351627	2.41092	2.70666	0.3156	-0.11252	0.0454545	COG0029,COG1057,COG4992
Clique203	4	5	2	206672,345073,240292,258594,269796,279010,351627	2.41092	2.70666	0.3156	-0.11252	0.0454545	COG0340,COG0501,COG0826,COG1066
Clique361	4	5	2	206672,345073,240292,258594,269796,279010,351627	2.41092	2.70666	0.3156	-0.11252	0.0454545	COG0366,COG0406,COG1472,COG1940
Clique368	5	5	2	206672,257310,240292,258594,269796,279010,351627	2.41092	2.71916	0.3181	-0.114963	0.0454545	COG0210,COG0366,COG0474,COG0553,COG2217
Clique345	6	5	2	206672,257310,240292,258594,269796,279010,351627	2.41092	2.71916	0.3181	-0.114963	0.0454545	COG0085,COG0086,COG0127,COG0469,COG0474,COG0801

## Sheet: Sheet3
Clique ID	Size	No of +ve Orgs	No of -ve Orgs	Organisms	PP	NP	NN	Phylogenetic Diversity Score = (PP-(NN+NP))/(PP+NN+NP)	Statstical Significance	COGS
Clique75	2	6	0	103690,240292,258594,269796,279010,351627	3.47397	0	0	1	0.0047619	COG0263,COG0860
Clique104	2	6	0	103690,240292,258594,269796,279010,351627	3.47397	0	0	1	0.0047619	COG0716,COG0735
Clique105	2	6	0	103690,240292,258594,269796,279010,351627	3.47397	0	0	1	0.0047619	COG0714,COG0716
Clique175	2	6	0	103690,240292,258594,269796,279010,351627	3.47397	0	0	1	0.0047619	COG0005,COG2262
Clique114	3	6	0	103690,240292,258594,269796,279010,351627	3.47397	0	0	1	0.0047619	COG0175,COG0716,COG1145
Clique115	3	6	0	103690,240292,258594,269796,279010,351627	3.47397	0	0	1	0.0047619	COG0031,COG0175,COG0716
Clique156	3	6	0	103690,240292,258594,269796,279010,351627	3.47397	0	0	1	0.0047619	COG0029,COG0157,COG1057
Clique171	3	6	0	103690,240292,258594,269796,279010,351627	3.47397	0	0	1	0.0047619	COG0148,COG0182,COG0235
Clique176	3	6	0	103690,240292,258594,269796,279010,351627	3.47397	0	0	1	0.0047619	COG0005,COG0524,COG1109
Clique177	3	6	0	103690,240292,258594,269796,279010,351627	3.47397	0	0	1	0.0047619	COG0005,COG0524,COG1057
Clique178	3	6	0	103690,240292,258594,269796,279010,351627	3.47397	0	0	1	0.0047619	COG0005,COG0503,COG0590
Clique179	3	6	0	103690,240292,258594,269796,279010,351627	3.47397	0	0	1	0.0047619	COG0005,COG0503,COG0524
Clique180	3	6	0	103690,240292,258594,269796,279010,351627	3.47397	0	0	1	0.0047619	COG0005,COG0237,COG0503
Clique181	3	6	0	103690,240292,258594,269796,279010,351627	3.47397	0	0	1	0.0047619	COG0005,COG0235,COG0524
Clique182	3	6	0	103690,240292,258594,269796,279010,351627	3.47397	0	0	1	0.0047619	COG0005,COG0182,COG0235
Clique183	3	6	0	103690,240292,258594,269796,279010,351627	3.47397	0	0	1	0.0047619	COG0005,COG0058,COG1109
Clique184	3	6	0	103690,240292,258594,269796,279010,351627	3.47397	0	0	1	0.0047619	COG0005,COG0037,COG0524
Clique273	3	6	0	103690,240292,258594,269796,279010,351627	3.47397	0	0	1	0.0047619	COG0029,COG1057,COG4992
Clique351	3	6	0	103690,240292,258594,269796,279010,351627	3.47397	0	0	1	0.0047619	COG0005,COG0078,COG0167
Clique353	3	6	0	103690,240292,258594,269796,279010,351627	3.47397	0	0	1	0.0047619	COG0007,COG0175,COG0716
Clique32	4	6	0	103690,240292,258594,269796,279010,351627	3.47397	0	0	1	0.0047619	COG0124,COG0141,COG0275,COG1189
Clique43	4	6	0	103690,240292,258594,269796,279010,351627	3.47397	0	0	1	0.0047619	COG0124,COG0141,COG1189,COG2890
Clique44	4	6	0	103690,240292,258594,269796,279010,351627	3.47397	0	0	1	0.0047619	COG0141,COG0192,COG1189,COG2890
Clique82	4	6	0	103690,240292,258594,269796,279010,351627	3.47397	0	0	1	0.0047619	COG0075,COG0112,COG0192,COG1145
Clique108	4	6	0	103690,240292,258594,269796,279010,351627	3.47397	0	0	1	0.0047619	COG0281,COG0511,COG0716,COG1145
Clique109	4	6	0	103690,240292,258594,269796,279010,351627	3.47397	0	0	1	0.0047619	COG0281,COG0388,COG0716,COG1145
Clique185	4	6	0	103690,240292,258594,269796,279010,351627	3.47397	0	0	1	0.0047619	COG0005,COG0130,COG0237,COG0564
Clique230	4	6	0	103690,240292,258594,269796,279010,351627	3.47397	0	0	1	0.0047619	COG0174,COG0388,COG0716,COG1145
Clique261	4	6	0	103690,240292,258594,269796,279010,351627	3.47397	0	0	1	0.0047619	COG0366,COG0406,COG1472,COG1940
Clique290	4	6	0	103690,240292,258594,269796,279010,351627	3.47397	0	0	1	0.0047619	COG0075,COG0192,COG0436,COG1145
Clique57	5	6	0	103690,240292,258594,269796,279010,351627	3.47397	0	0	1	0.0047619	COG0141,COG0192,COG0275,COG0772,COG1189
Clique186	5	6	0	103690,240292,258594,269796,279010,351627	3.47397	0	0	1	0.0047619	COG0005,COG0117,COG0130,COG0564,COG0590
Clique288	5	6	0	103690,240292,258594,269796,279010,351627	3.47397	0	0	1	0.0047619	COG0075,COG0340,COG0436,COG0511,COG1145
Clique294	5	6	0	103690,240292,258594,269796,279010,351627	3.47397	0	0	1	0.0047619	COG0029,COG0075,COG0436,COG0511,COG0540
Clique295	5	6	0	103690,240292,258594,269796,279010,351627	3.47397	0	0	1	0.0047619	COG0029,COG0075,COG0104,COG0436,COG0516
Clique296	5	6	0	103690,240292,258594,269796,279010,351627	3.47397	0	0	1	0.0047619	COG0029,COG0039,COG0075,COG0436,COG1167
Clique297	6	6	0	103690,240292,258594,269796,279010,351627	3.47397	0	0	1	0.0047619	COG0029,COG0039,COG0075,COG0436,COG0511,COG0516
Clique132	7	6	0	103690,240292,258594,269796,279010,351627	3.47397	0	0	1	0.0047619	COG0340,COG0501,COG0511,COG0612,COG0750,COG0826,COG1066
Clique187	7	6	0	103690,240292,258594,269796,279010,351627	3.47397	0	0	1	0.0047619	COG0005,COG0101,COG0130,COG0167,COG0564,COG0590,COG1187
Clique202	7	6	0	103690,240292,258594,269796,279010,351627	3.47397	0	0	1	0.0047619	COG0028,COG0119,COG0223,COG0281,COG0469,COG0574,COG1052
Clique341	7	6	0	103690,240292,258594,269796,279010,351627	3.47397	0	0	1	0.0047619	COG0029,COG0075,COG0104,COG0137,COG0436,COG0540,COG1167
Clique195	9	6	0	103690,240292,258594,269796,279010,351627	3.47397	0	0	1	0.0047619	COG0022,COG0028,COG0119,COG0340,COG0469,COG0508,COG0511,COG0574,COG1071
Clique196	9	6	0	103690,240292,258594,269796,279010,351627	3.47397	0	0	1	0.0047619	COG0028,COG0066,COG0119,COG0340,COG0469,COG0508,COG0511,COG0574,COG1071
Clique197	9	6	0	103690,240292,258594,269796,279010,351627	3.47397	0	0	1	0.0047619	COG0028,COG0065,COG0066,COG0119,COG0340,COG0469,COG0508,COG0511,COG0574
Clique280	9	6	0	103690,240292,258594,269796,279010,351627	3.47397	0	0	1	0.0047619	COG0022,COG0028,COG0119,COG0340,COG0436,COG0469,COG0511,COG0574,COG1071
Clique11	2	6	1	273036,103690,240292,258594,269796,279010,351627	3.47397	1.35807	0	0.43789	0.0333333	COG0726,COG1961
Clique121	2	6	1	273036,103690,240292,258594,269796,279010,351627	3.47397	1.35807	0	0.43789	0.0333333	COG0820,COG0826
Clique347	2	6	1	273036,103690,240292,258594,269796,279010,351627	3.47397	1.35807	0	0.43789	0.0333333	COG0156,COG1268
Clique4	3	6	1	273036,103690,240292,258594,269796,279010,351627	3.47397	1.35807	0	0.43789	0.0333333	COG0609,COG0614,COG0803
Clique5	3	6	1	273036,103690,240292,258594,269796,279010,351627	3.47397	1.35807	0	0.43789	0.0333333	COG0735,COG0803,COG1121
Clique6	3	6	1	273036,103690,240292,258594,269796,279010,351627	3.47397	1.35807	0	0.43789	0.0333333	COG0396,COG0719,COG0822
Clique279	3	6	1	273036,103690,240292,258594,269796,279010,351627	3.47397	1.35807	0	0.43789	0.0333333	COG0340,COG0436,COG1473
Clique79	4	6	1	273036,103690,240292,258594,269796,279010,351627	3.47397	1.35807	0	0.43789	0.0333333	COG0075,COG0112,COG0223,COG1052
Clique80	4	6	1	273036,103690,240292,258594,269796,279010,351627	3.47397	1.35807	0	0.43789	0.0333333	COG0075,COG0112,COG0172,COG0223
Clique81	4	6	1	273036,103690,240292,258594,269796,279010,351627	3.47397	1.35807	0	0.43789	0.0333333	COG0028,COG0075,COG0144,COG0223
Clique83	4	6	1	273036,103690,240292,258594,269796,279010,351627	3.47397	1.35807	0	0.43789	0.0333333	COG0075,COG0192,COG0508,COG1167
Clique154	4	6	1	273036,103690,240292,258594,269796,279010,351627	3.47397	1.35807	0	0.43789	0.0333333	COG0006,COG0340,COG0612,COG0826
Clique291	4	6	1	273036,103690,240292,258594,269796,279010,351627	3.47397	1.35807	0	0.43789	0.0333333	COG0075,COG0079,COG0192,COG0436
Clique349	4	6	1	273036,103690,240292,258594,269796,279010,351627	3.47397	1.35807	0	0.43789	0.0333333	COG0075,COG0156,COG0192,COG0508
Clique20	5	6	1	273036,103690,240292,258594,269796,279010,351627	3.47397	1.35807	0	0.43789	0.0333333	COG0022,COG0057,COG0406,COG1063,COG1940
Clique53	5	6	1	273036,103690,240292,258594,269796,279010,351627	3.47397	1.35807	0	0.43789	0.0333333	COG0057,COG0191,COG1063,COG1940,COG4948
Clique54	5	6	1	273036,103690,240292,258594,269796,279010,351627	3.47397	1.35807	0	0.43789	0.0333333	COG0329,COG0406,COG1063,COG1940,COG4948
Clique55	5	6	1	273036,103690,240292,258594,269796,279010,351627	3.47397	1.35807	0	0.43789	0.0333333	COG0057,COG0406,COG1063,COG1940,COG4948
Clique77	5	6	1	273036,103690,240292,258594,269796,279010,351627	3.47397	1.35807	0	0.43789	0.0333333	COG0028,COG0075,COG0144,COG0637,COG4122
Clique78	5	6	1	273036,103690,240292,258594,269796,279010,351627	3.47397	1.35807	0	0.43789	0.0333333	COG0075,COG0144,COG0637,COG0742,COG4122
Clique84	5	6	1	273036,103690,240292,258594,269796,279010,351627	3.47397	1.35807	0	0.43789	0.0333333	COG0031,COG0075,COG0112,COG0192,COG1167
Clique85	5	6	1	273036,103690,240292,258594,269796,279010,351627	3.47397	1.35807	0	0.43789	0.0333333	COG0075,COG0144,COG0192,COG0742,COG4122
Clique147	5	6	1	273036,103690,240292,258594,269796,279010,351627	3.47397	1.35807	0	0.43789	0.0333333	COG0057,COG0149,COG0406,COG1940,COG4948
Clique148	5	6	1	273036,103690,240292,258594,269796,279010,351627	3.47397	1.35807	0	0.43789	0.0333333	COG0022,COG0057,COG0149,COG0406,COG1940
Clique149	5	6	1	273036,103690,240292,258594,269796,279010,351627	3.47397	1.35807	0	0.43789	0.0333333	COG0057,COG0149,COG0191,COG1940,COG4948
Clique158	5	6	1	273036,103690,240292,258594,269796,279010,351627	3.47397	1.35807	0	0.43789	0.0333333	COG0406,COG0524,COG1063,COG1940,COG4948
Clique159	5	6	1	273036,103690,240292,258594,269796,279010,351627	3.47397	1.35807	0	0.43789	0.0333333	COG0191,COG0524,COG1063,COG1940,COG4948
Clique160	5	6	1	273036,103690,240292,258594,269796,279010,351627	3.47397	1.35807	0	0.43789	0.0333333	COG0176,COG0191,COG0524,COG1063,COG1940
Clique194	5	6	1	273036,103690,240292,258594,269796,279010,351627	3.47397	1.35807	0	0.43789	0.0333333	COG0065,COG0066,COG0469,COG0511,COG0758
Clique287	5	6	1	273036,103690,240292,258594,269796,279010,351627	3.47397	1.35807	0	0.43789	0.0333333	COG0028,COG0075,COG0436,COG0637,COG4122
Clique292	5	6	1	273036,103690,240292,258594,269796,279010,351627	3.47397	1.35807	0	0.43789	0.0333333	COG0075,COG0192,COG0436,COG1167,COG4122
Clique293	5	6	1	273036,103690,240292,258594,269796,279010,351627	3.47397	1.35807	0	0.43789	0.0333333	COG0031,COG0075,COG0192,COG0436,COG1167
Clique348	5	6	1	273036,103690,240292,258594,269796,279010,351627	3.47397	1.35807	0	0.43789	0.0333333	COG0075,COG0112,COG0156,COG0223,COG0446
Clique350	5	6	1	273036,103690,240292,258594,269796,279010,351627	3.47397	1.35807	0	0.43789	0.0333333	COG0031,COG0075,COG0112,COG0156,COG0192
Clique86	6	6	1	273036,103690,240292,258594,269796,279010,351627	3.47397	1.35807	0	0.43789	0.0333333	COG0030,COG0075,COG0192,COG0566,COG0742,COG2890
Clique87	6	6	1	273036,103690,240292,258594,269796,279010,351627	3.47397	1.35807	0	0.43789	0.0333333	COG0075,COG0192,COG0275,COG0566,COG0742,COG2265
Clique133	6	6	1	273036,103690,240292,258594,269796,279010,351627	3.47397	1.35807	0	0.43789	0.0333333	COG0340,COG0511,COG0612,COG0750,COG0826,COG1066
Clique203	6	6	1	273036,103690,240292,258594,269796,279010,351627	3.47397	1.35807	0	0.43789	0.0333333	COG0028,COG0119,COG0223,COG0281,COG0469,COG1052
Clique204	6	6	1	273036,103690,240292,258594,269796,279010,351627	3.47397	1.35807	0	0.43789	0.0333333	COG0028,COG0075,COG0223,COG0281,COG0469,COG1052
Clique21	7	6	1	273036,103690,240292,258594,269796,279010,351627	3.47397	1.35807	0	0.43789	0.0333333	COG0022,COG0057,COG0176,COG0191,COG1063,COG1071,COG1940
Clique88	7	6	1	273036,103690,240292,258594,269796,279010,351627	3.47397	1.35807	0	0.43789	0.0333333	COG0075,COG0192,COG0566,COG0742,COG2264,COG2265,COG2890
Clique89	7	6	1	273036,103690,240292,258594,269796,279010,351627	3.47397	1.35807	0	0.43789	0.0333333	COG0075,COG0144,COG0192,COG0566,COG0742,COG2264,COG2265
Clique110	7	6	1	273036,103690,240292,258594,269796,279010,351627	3.47397	1.35807	0	0.43789	0.0333333	COG0030,COG0075,COG0192,COG0275,COG0313,COG0566,COG0742
Clique111	7	6	1	273036,103690,240292,258594,269796,279010,351627	3.47397	1.35807	0	0.43789	0.0333333	COG0075,COG0144,COG0192,COG0313,COG0566,COG0742,COG2264
Clique112	7	6	1	273036,103690,240292,258594,269796,279010,351627	3.47397	1.35807	0	0.43789	0.0333333	COG0030,COG0075,COG0144,COG0192,COG0313,COG0566,COG0742
Clique150	7	6	1	273036,103690,240292,258594,269796,279010,351627	3.47397	1.35807	0	0.43789	0.0333333	COG0057,COG0126,COG0149,COG0166,COG0191,COG1071,COG1940
Clique155	7	6	1	273036,103690,240292,258594,269796,279010,351627	3.47397	1.35807	0	0.43789	0.0333333	COG0057,COG0149,COG0166,COG0176,COG0191,COG1109,COG1940
Clique161	7	6	1	273036,103690,240292,258594,269796,279010,351627	3.47397	1.35807	0	0.43789	0.0333333	COG0166,COG0176,COG0191,COG0524,COG1109,COG1210,COG1940
Clique151	8	6	1	273036,103690,240292,258594,269796,279010,351627	3.47397	1.35807	0	0.43789	0.0333333	COG0022,COG0057,COG0149,COG0166,COG0176,COG0191,COG1071,COG1940
Clique198	8	6	1	273036,103690,240292,258594,269796,279010,351627	3.47397	1.35807	0	0.43789	0.0333333	COG0022,COG0028,COG0075,COG0340,COG0469,COG0508,COG0511,COG1071
Clique199	8	6	1	273036,103690,240292,258594,269796,279010,351627	3.47397	1.35807	0	0.43789	0.0333333	COG0022,COG0028,COG0119,COG0340,COG0469,COG0508,COG0511,COG1071
Clique200	8	6	1	273036,103690,240292,258594,269796,279010,351627	3.47397	1.35807	0	0.43789	0.0333333	COG0028,COG0066,COG0119,COG0340,COG0469,COG0508,COG0511,COG1071
Clique201	8	6	1	273036,103690,240292,258594,269796,279010,351627	3.47397	1.35807	0	0.43789	0.0333333	COG0028,COG0065,COG0066,COG0119,COG0340,COG0469,COG0508,COG0511
Clique281	8	6	1	273036,103690,240292,258594,269796,279010,351627	3.47397	1.35807	0	0.43789	0.0333333	COG0022,COG0028,COG0119,COG0340,COG0436,COG0469,COG0511,COG1071
Clique289	8	6	1	273036,103690,240292,258594,269796,279010,351627	3.47397	1.35807	0	0.43789	0.0333333	COG0022,COG0028,COG0075,COG0340,COG0436,COG0469,COG0511,COG1071
Clique13	2	6	1	272621,103690,240292,258594,269796,279010,351627	3.47397	1.45797	0	0.408764	0.0333333	COG0803,COG1653
Clique106	2	6	1	272621,103690,240292,258594,269796,279010,351627	3.47397	1.45797	0	0.408764	0.0333333	COG0031,COG0716
Clique107	2	6	1	272621,103690,240292,258594,269796,279010,351627	3.47397	1.45797	0	0.408764	0.0333333	COG0281,COG0716
Clique229	2	6	1	272621,103690,240292,258594,269796,279010,351627	3.47397	1.45797	0	0.408764	0.0333333	COG0174,COG0716
Clique31	3	6	1	272621,103690,240292,258594,269796,279010,351627	3.47397	1.45797	0	0.408764	0.0333333	COG0124,COG0275,COG1189
Clique41	3	6	1	272621,103690,240292,258594,269796,279010,351627	3.47397	1.45797	0	0.408764	0.0333333	COG0124,COG1189,COG2890
Clique42	3	6	1	272621,103690,240292,258594,269796,279010,351627	3.47397	1.45797	0	0.408764	0.0333333	COG0192,COG1189,COG2890
Clique56	4	6	1	272621,103690,240292,258594,269796,279010,351627	3.47397	1.45797	0	0.408764	0.0333333	COG0192,COG0275,COG0772,COG1189
Clique172	4	6	1	272621,103690,240292,258594,269796,279010,351627	3.47397	1.45797	0	0.408764	0.0333333	COG0058,COG0217,COG1109,COG1210
Clique173	4	6	1	272621,103690,240292,258594,269796,279010,351627	3.47397	1.45797	0	0.408764	0.0333333	COG0058,COG0217,COG0297,COG1109
Clique205	4	6	1	272621,103690,240292,258594,269796,279010,351627	3.47397	1.45797	0	0.408764	0.0333333	COG0057,COG0058,COG0469,COG1109
Clique206	4	6	1	272621,103690,240292,258594,269796,279010,351627	3.47397	1.45797	0	0.408764	0.0333333	COG0058,COG0469,COG0637,COG1109
Clique264	4	6	1	272621,103690,240292,258594,269796,279010,351627	3.47397	1.45797	0	0.408764	0.0333333	COG0058,COG0296,COG0366,COG0438
Clique174	5	6	1	272621,103690,240292,258594,269796,279010,351627	3.47397	1.45797	0	0.408764	0.0333333	COG0058,COG0297,COG0448,COG0778,COG1109
Clique265	5	6	1	272621,103690,240292,258594,269796,279010,351627	3.47397	1.45797	0	0.408764	0.0333333	COG0366,COG0395,COG1175,COG1940,COG3839
Clique266	5	6	1	272621,103690,240292,258594,269796,279010,351627	3.47397	1.45797	0	0.408764	0.0333333	COG0058,COG0296,COG0297,COG0366,COG0448
Clique267	5	6	1	272621,103690,240292,258594,269796,279010,351627	3.47397	1.45797	0	0.408764	0.0333333	COG0058,COG0297,COG0366,COG0448,COG1109
Clique268	5	6	1	272621,103690,240292,258594,269796,279010,351627	3.47397	1.45797	0	0.408764	0.0333333	COG0058,COG0296,COG0366,COG0448,COG0637
Clique269	6	6	1	272621,103690,240292,258594,269796,279010,351627	3.47397	1.45797	0	0.408764	0.0333333	COG0058,COG0366,COG0448,COG0637,COG1109,COG1210
Clique1	2	6	1	62977,103690,240292,258594,269796,279010,351627	3.47397	1.56317	0	0.379342	0.0333333	COG1305,COG1721
Clique12	2	6	1	62977,103690,240292,258594,269796,279010,351627	3.47397	1.56317	0	0.379342	0.0333333	COG0379,COG1853
Clique23	2	6	1	62977,103690,240292,258594,269796,279010,351627	3.47397	1.56317	0	0.379342	0.0333333	COG0379,COG1053
Clique76	2	6	1	62977,103690,240292,258594,269796,279010,351627	3.47397	1.56317	0	0.379342	0.0333333	COG0143,COG0553
Clique18	3	6	1	62977,103690,240292,258594,269796,279010,351627	3.47397	1.56317	0	0.379342	0.0333333	COG0553,COG0629,COG1198
Clique22	3	6	1	62977,103690,240292,258594,269796,279010,351627	3.47397	1.56317	0	0.379342	0.0333333	COG0029,COG0157,COG0379
Clique26	3	6	1	62977,103690,240292,258594,269796,279010,351627	3.47397	1.56317	0	0.379342	0.0333333	COG0223,COG0451,COG0574
Clique66	3	6	1	62977,103690,240292,258594,269796,279010,351627	3.47397	1.56317	0	0.379342	0.0333333	COG0399,COG0438,COG1063
Clique72	3	6	1	62977,103690,240292,258594,269796,279010,351627	3.47397	1.56317	0	0.379342	0.0333333	COG0223,COG0399,COG0451
Clique98	3	6	1	62977,103690,240292,258594,269796,279010,351627	3.47397	1.56317	0	0.379342	0.0333333	COG0073,COG0223,COG0399
Clique116	3	6	1	62977,103690,240292,258594,269796,279010,351627	3.47397	1.56317	0	0.379342	0.0333333	COG0175,COG0476,COG0553
Clique124	3	6	1	62977,103690,240292,258594,269796,279010,351627	3.47397	1.56317	0	0.379342	0.0333333	COG0029,COG0511,COG0612
Clique144	3	6	1	62977,103690,240292,258594,269796,279010,351627	3.47397	1.56317	0	0.379342	0.0333333	COG0243,COG0340,COG0657
Clique232	3	6	1	62977,103690,240292,258594,269796,279010,351627	3.47397	1.56317	0	0.379342	0.0333333	COG0174,COG0535,COG1145
Clique241	3	6	1	62977,103690,240292,258594,269796,279010,351627	3.47397	1.56317	0	0.379342	0.0333333	COG0714,COG0720,COG1192
Clique272	3	6	1	62977,103690,240292,258594,269796,279010,351627	3.47397	1.56317	0	0.379342	0.0333333	COG0053,COG0210,COG0474
Clique330	3	6	1	62977,103690,240292,258594,269796,279010,351627	3.47397	1.56317	0	0.379342	0.0333333	COG0029,COG0141,COG0436
Clique352	3	6	1	62977,103690,240292,258594,269796,279010,351627	3.47397	1.56317	0	0.379342	0.0333333	COG0078,COG0243,COG1063
Clique14	4	6	1	62977,103690,240292,258594,269796,279010,351627	3.47397	1.56317	0	0.379342	0.0333333	COG0352,COG0422,COG0476,COG2022
Clique15	4	6	1	62977,103690,240292,258594,269796,279010,351627	3.47397	1.56317	0	0.379342	0.0333333	COG0351,COG0352,COG0422,COG2022
Clique16	4	6	1	62977,103690,240292,258594,269796,279010,351627	3.47397	1.56317	0	0.379342	0.0333333	COG0352,COG0422,COG1154,COG2022
Clique27	4	6	1	62977,103690,240292,258594,269796,279010,351627	3.47397	1.56317	0	0.379342	0.0333333	COG0041,COG0150,COG0352,COG0422
Clique35	4	6	1	62977,103690,240292,258594,269796,279010,351627	3.47397	1.56317	0	0.379342	0.0333333	COG0249,COG0550,COG0553,COG0629
Clique36	4	6	1	62977,103690,240292,258594,269796,279010,351627	3.47397	1.56317	0	0.379342	0.0333333	COG0041,COG0150,COG0249,COG0422
Clique40	4	6	1	62977,103690,240292,258594,269796,279010,351627	3.47397	1.56317	0	0.379342	0.0333333	COG0188,COG0550,COG0553,COG0629
Clique45	4	6	1	62977,103690,240292,258594,269796,279010,351627	3.47397	1.56317	0	0.379342	0.0333333	COG0169,COG0703,COG0757,COG1670
Clique51	4	6	1	62977,103690,240292,258594,269796,279010,351627	3.47397	1.56317	0	0.379342	0.0333333	COG0082,COG0337,COG0512,COG0757
Clique63	4	6	1	62977,103690,240292,258594,269796,279010,351627	3.47397	1.56317	0	0.379342	0.0333333	COG0112,COG0192,COG0449,COG1145
Clique73	4	6	1	62977,103690,240292,258594,269796,279010,351627	3.47397	1.56317	0	0.379342	0.0333333	COG0223,COG0281,COG0399,COG1052
Clique117	4	6	1	62977,103690,240292,258594,269796,279010,351627	3.47397	1.56317	0	0.379342	0.0333333	COG0175,COG0476,COG0607,COG1053
Clique125	4	6	1	62977,103690,240292,258594,269796,279010,351627	3.47397	1.56317	0	0.379342	0.0333333	COG0446,COG0778,COG1063,COG1145
Clique126	4	6	1	62977,103690,240292,258594,269796,279010,351627	3.47397	1.56317	0	0.379342	0.0333333	COG0446,COG0473,COG1063,COG1145
Clique134	4	6	1	62977,103690,240292,258594,269796,279010,351627	3.47397	1.56317	0	0.379342	0.0333333	COG0340,COG0511,COG0612,COG1145
Clique135	4	6	1	62977,103690,240292,258594,269796,279010,351627	3.47397	1.56317	0	0.379342	0.0333333	COG0340,COG0612,COG0741,COG1145
Clique136	4	6	1	62977,103690,240292,258594,269796,279010,351627	3.47397	1.56317	0	0.379342	0.0333333	COG0340,COG0612,COG0739,COG0741
Clique140	4	6	1	62977,103690,240292,258594,269796,279010,351627	3.47397	1.56317	0	0.379342	0.0333333	COG0340,COG0501,COG0542,COG1219
Clique145	4	6	1	62977,103690,240292,258594,269796,279010,351627	3.47397	1.56317	0	0.379342	0.0333333	COG0243,COG0340,COG0511,COG1145
Clique146	4	6	1	62977,103690,240292,258594,269796,279010,351627	3.47397	1.56317	0	0.379342	0.0333333	COG0243,COG0340,COG0741,COG1145
Clique165	4	6	1	62977,103690,240292,258594,269796,279010,351627	3.47397	1.56317	0	0.379342	0.0333333	COG0179,COG0235,COG0399,COG1063
Clique167	4	6	1	62977,103690,240292,258594,269796,279010,351627	3.47397	1.56317	0	0.379342	0.0333333	COG0179,COG0235,COG0508,COG1063
Clique256	4	6	1	62977,103690,240292,258594,269796,279010,351627	3.47397	1.56317	0	0.379342	0.0333333	COG0190,COG0197,COG0443,COG0553
Clique303	4	6	1	62977,103690,240292,258594,269796,279010,351627	3.47397	1.56317	0	0.379342	0.0333333	COG0073,COG0340,COG0436,COG1145
Clique304	4	6	1	62977,103690,240292,258594,269796,279010,351627	3.47397	1.56317	0	0.379342	0.0333333	COG0340,COG0436,COG0511,COG1145
Clique332	4	6	1	62977,103690,240292,258594,269796,279010,351627	3.47397	1.56317	0	0.379342	0.0333333	COG0029,COG0039,COG0157,COG0436
Clique336	4	6	1	62977,103690,240292,258594,269796,279010,351627	3.47397	1.56317	0	0.379342	0.0333333	COG0029,COG0104,COG0436,COG0516
Clique37	5	6	1	62977,103690,240292,258594,269796,279010,351627	3.47397	1.56317	0	0.379342	0.0333333	COG0115,COG0192,COG0508,COG0646,COG1410
Clique38	5	6	1	62977,103690,240292,258594,269796,279010,351627	3.47397	1.56317	0	0.379342	0.0333333	COG0192,COG0508,COG0646,COG0685,COG1410
Clique67	5	6	1	62977,103690,240292,258594,269796,279010,351627	3.47397	1.56317	0	0.379342	0.0333333	COG0057,COG0191,COG0399,COG0764,COG1063
Clique74	5	6	1	62977,103690,240292,258594,269796,279010,351627	3.47397	1.56317	0	0.379342	0.0333333	COG0388,COG0518,COG0519,COG1063,COG1145
Clique96	5	6	1	62977,103690,240292,258594,269796,279010,351627	3.47397	1.56317	0	0.379342	0.0333333	COG0073,COG0112,COG0143,COG0172,COG1145
Clique101	5	6	1	62977,103690,240292,258594,269796,279010,351627	3.47397	1.56317	0	0.379342	0.0333333	COG0008,COG0014,COG0263,COG0345,COG0442
Clique102	5	6	1	62977,103690,240292,258594,269796,279010,351627	3.47397	1.56317	0	0.379342	0.0333333	COG0008,COG0073,COG0143,COG0172,COG1145
Clique113	5	6	1	62977,103690,240292,258594,269796,279010,351627	3.47397	1.56317	0	0.379342	0.0333333	COG0243,COG0281,COG0388,COG1063,COG1145
Clique122	5	6	1	62977,103690,240292,258594,269796,279010,351627	3.47397	1.56317	0	0.379342	0.0333333	COG0243,COG0281,COG0388,COG0657,COG1063
Clique123	5	6	1	62977,103690,240292,258594,269796,279010,351627	3.47397	1.56317	0	0.379342	0.0333333	COG0243,COG0281,COG0657,COG1052,COG1063
Clique127	5	6	1	62977,103690,240292,258594,269796,279010,351627	3.47397	1.56317	0	0.379342	0.0333333	COG0243,COG0388,COG0446,COG1063,COG1145
Clique162	5	6	1	62977,103690,240292,258594,269796,279010,351627	3.47397	1.56317	0	0.379342	0.0333333	COG0036,COG0176,COG0235,COG0524,COG1063
Clique163	5	6	1	62977,103690,240292,258594,269796,279010,351627	3.47397	1.56317	0	0.379342	0.0333333	COG0176,COG0235,COG0524,COG1028,COG1063
Clique164	5	6	1	62977,103690,240292,258594,269796,279010,351627	3.47397	1.56317	0	0.379342	0.0333333	COG0176,COG0191,COG0235,COG0524,COG1063
Clique166	5	6	1	62977,103690,240292,258594,269796,279010,351627	3.47397	1.56317	0	0.379342	0.0333333	COG0057,COG0191,COG0235,COG0399,COG1063
Clique168	5	6	1	62977,103690,240292,258594,269796,279010,351627	3.47397	1.56317	0	0.379342	0.0333333	COG0036,COG0176,COG0235,COG0508,COG1063
Clique169	5	6	1	62977,103690,240292,258594,269796,279010,351627	3.47397	1.56317	0	0.379342	0.0333333	COG0176,COG0235,COG0508,COG1028,COG1063
Clique228	5	6	1	62977,103690,240292,258594,269796,279010,351627	3.47397	1.56317	0	0.379342	0.0333333	COG0197,COG0202,COG0553,COG0563,COG0571
Clique233	5	6	1	62977,103690,240292,258594,269796,279010,351627	3.47397	1.56317	0	0.379342	0.0333333	COG0086,COG0250,COG0480,COG0515,COG0553
Clique255	5	6	1	62977,103690,240292,258594,269796,279010,351627	3.47397	1.56317	0	0.379342	0.0333333	COG0258,COG0443,COG0476,COG0515,COG0553
Clique257	5	6	1	62977,103690,240292,258594,269796,279010,351627	3.47397	1.56317	0	0.379342	0.0333333	COG0126,COG0197,COG0443,COG0459,COG0553
Clique326	5	6	1	62977,103690,240292,258594,269796,279010,351627	3.47397	1.56317	0	0.379342	0.0333333	COG0008,COG0073,COG0143,COG0436,COG1145
Clique328	5	6	1	62977,103690,240292,258594,269796,279010,351627	3.47397	1.56317	0	0.379342	0.0333333	COG0029,COG0399,COG0436,COG0511,COG0540
Clique331	5	6	1	62977,103690,240292,258594,269796,279010,351627	3.47397	1.56317	0	0.379342	0.0333333	COG0029,COG0039,COG0399,COG0436,COG1167
Clique333	5	6	1	62977,103690,240292,258594,269796,279010,351627	3.47397	1.56317	0	0.379342	0.0333333	COG0029,COG0039,COG0436,COG0511,COG0516
Clique334	5	6	1	62977,103690,240292,258594,269796,279010,351627	3.47397	1.56317	0	0.379342	0.0333333	COG0029,COG0039,COG0399,COG0436,COG0511
Clique19	6	6	1	62977,103690,240292,258594,269796,279010,351627	3.47397	1.56317	0	0.379342	0.0333333	COG0190,COG0508,COG0646,COG0685,COG1249,COG1410
Clique25	6	6	1	62977,103690,240292,258594,269796,279010,351627	3.47397	1.56317	0	0.379342	0.0333333	COG0190,COG0223,COG0242,COG0646,COG0685,COG1410
Clique30	6	6	1	62977,103690,240292,258594,269796,279010,351627	3.47397	1.56317	0	0.379342	0.0333333	COG0028,COG0119,COG0223,COG0281,COG0574,COG1052
Clique33	6	6	1	62977,103690,240292,258594,269796,279010,351627	3.47397	1.56317	0	0.379342	0.0333333	COG0124,COG0141,COG0144,COG0742,COG3705,COG4122
Clique46	6	6	1	62977,103690,240292,258594,269796,279010,351627	3.47397	1.56317	0	0.379342	0.0333333	COG0112,COG0138,COG0192,COG0646,COG0685,COG1410
Clique47	6	6	1	62977,103690,240292,258594,269796,279010,351627	3.47397	1.56317	0	0.379342	0.0333333	COG0031,COG0112,COG0192,COG0646,COG0685,COG1410
Clique49	6	6	1	62977,103690,240292,258594,269796,279010,351627	3.47397	1.56317	0	0.379342	0.0333333	COG0031,COG0112,COG0190,COG0646,COG0685,COG1410
Clique52	6	6	1	62977,103690,240292,258594,269796,279010,351627	3.47397	1.56317	0	0.379342	0.0333333	COG0082,COG0128,COG0169,COG0337,COG0703,COG0757
Clique68	6	6	1	62977,103690,240292,258594,269796,279010,351627	3.47397	1.56317	0	0.379342	0.0333333	COG0057,COG0111,COG0399,COG0764,COG1052,COG1063
Clique69	6	6	1	62977,103690,240292,258594,269796,279010,351627	3.47397	1.56317	0	0.379342	0.0333333	COG0399,COG0667,COG0764,COG1052,COG1063,COG1853
Clique91	6	6	1	62977,103690,240292,258594,269796,279010,351627	3.47397	1.56317	0	0.379342	0.0333333	COG0073,COG0115,COG0143,COG0646,COG1249,COG1410
Clique97	6	6	1	62977,103690,240292,258594,269796,279010,351627	3.47397	1.56317	0	0.379342	0.0333333	COG0073,COG0112,COG0143,COG0192,COG0685,COG1145
Clique128	6	6	1	62977,103690,240292,258594,269796,279010,351627	3.47397	1.56317	0	0.379342	0.0333333	COG0112,COG0190,COG0299,COG0446,COG0685,COG1145
Clique129	6	6	1	62977,103690,240292,258594,269796,279010,351627	3.47397	1.56317	0	0.379342	0.0333333	COG0190,COG0413,COG0446,COG0646,COG0685,COG1410
Clique170	6	6	1	62977,103690,240292,258594,269796,279010,351627	3.47397	1.56317	0	0.379342	0.0333333	COG0057,COG0176,COG0191,COG0235,COG0508,COG1063
Clique191	6	6	1	62977,103690,240292,258594,269796,279010,351627	3.47397	1.56317	0	0.379342	0.0333333	COG0112,COG0143,COG0223,COG0557,COG0646,COG1410
Clique239	6	6	1	62977,103690,240292,258594,269796,279010,351627	3.47397	1.56317	0	0.379342	0.0333333	COG0085,COG0086,COG0202,COG0250,COG0525,COG0553
Clique240	6	6	1	62977,103690,240292,258594,269796,279010,351627	3.47397	1.56317	0	0.379342	0.0333333	COG0085,COG0086,COG0202,COG0250,COG0480,COG0553
Clique258	6	6	1	62977,103690,240292,258594,269796,279010,351627	3.47397	1.56317	0	0.379342	0.0333333	COG0197,COG0202,COG0443,COG0459,COG0480,COG0553
Clique278	6	6	1	62977,103690,240292,258594,269796,279010,351627	3.47397	1.56317	0	0.379342	0.0333333	COG0057,COG0235,COG0456,COG0508,COG1063,COG1670
Clique306	6	6	1	62977,103690,240292,258594,269796,279010,351627	3.47397	1.56317	0	0.379342	0.0333333	COG0008,COG0019,COG0174,COG0263,COG0436,COG1181
Clique322	6	6	1	62977,103690,240292,258594,269796,279010,351627	3.47397	1.56317	0	0.379342	0.0333333	COG0031,COG0192,COG0436,COG0646,COG0685,COG1410
Clique323	6	6	1	62977,103690,240292,258594,269796,279010,351627	3.47397	1.56317	0	0.379342	0.0333333	COG0031,COG0115,COG0192,COG0436,COG0646,COG1410
Clique327	6	6	1	62977,103690,240292,258594,269796,279010,351627	3.47397	1.56317	0	0.379342	0.0333333	COG0073,COG0143,COG0192,COG0436,COG0685,COG1145
Clique329	6	6	1	62977,103690,240292,258594,269796,279010,351627	3.47397	1.56317	0	0.379342	0.0333333	COG0029,COG0436,COG0458,COG0511,COG0540,COG4992
Clique335	6	6	1	62977,103690,240292,258594,269796,279010,351627	3.47397	1.56317	0	0.379342	0.0333333	COG0029,COG0039,COG0436,COG0458,COG0511,COG4992
Clique48	7	6	1	62977,103690,240292,258594,269796,279010,351627	3.47397	1.56317	0	0.379342	0.0333333	COG0112,COG0190,COG0509,COG0646,COG0685,COG1249,COG1410
Clique64	7	6	1	62977,103690,240292,258594,269796,279010,351627	3.47397	1.56317	0	0.379342	0.0333333	COG0111,COG0281,COG0399,COG0667,COG1052,COG1063,COG1167
Clique65	7	6	1	62977,103690,240292,258594,269796,279010,351627	3.47397	1.56317	0	0.379342	0.0333333	COG0179,COG0281,COG0399,COG0667,COG1052,COG1063,COG1167
Clique70	7	6	1	62977,103690,240292,258594,269796,279010,351627	3.47397	1.56317	0	0.379342	0.0333333	COG0179,COG0281,COG0399,COG0667,COG0764,COG1052,COG1063
Clique71	7	6	1	62977,103690,240292,258594,269796,279010,351627	3.47397	1.56317	0	0.379342	0.0333333	COG0111,COG0281,COG0399,COG0667,COG0764,COG1052,COG1063
Clique92	7	6	1	62977,103690,240292,258594,269796,279010,351627	3.47397	1.56317	0	0.379342	0.0333333	COG0073,COG0112,COG0143,COG0646,COG0685,COG1249,COG1410
Clique93	7	6	1	62977,103690,240292,258594,269796,279010,351627	3.47397	1.56317	0	0.379342	0.0333333	COG0073,COG0112,COG0143,COG0223,COG0646,COG0685,COG1410
Clique94	7	6	1	62977,103690,240292,258594,269796,279010,351627	3.47397	1.56317	0	0.379342	0.0333333	COG0073,COG0143,COG0223,COG0242,COG0646,COG0685,COG1410
Clique95	7	6	1	62977,103690,240292,258594,269796,279010,351627	3.47397	1.56317	0	0.379342	0.0333333	COG0073,COG0112,COG0143,COG0192,COG0646,COG0685,COG1410
Clique103	7	6	1	62977,103690,240292,258594,269796,279010,351627	3.47397	1.56317	0	0.379342	0.0333333	COG0399,COG0667,COG0778,COG1052,COG1063,COG1167,COG1853
Clique130	7	6	1	62977,103690,240292,258594,269796,279010,351627	3.47397	1.56317	0	0.379342	0.0333333	COG0112,COG0190,COG0446,COG0646,COG0685,COG1249,COG1410
Clique141	7	6	1	62977,103690,240292,258594,269796,279010,351627	3.47397	1.56317	0	0.379342	0.0333333	COG0340,COG0501,COG0511,COG0612,COG0739,COG0750,COG1066
Clique142	7	6	1	62977,103690,240292,258594,269796,279010,351627	3.47397	1.56317	0	0.379342	0.0333333	COG0330,COG0340,COG0511,COG0612,COG0739,COG0744,COG1066
Clique143	7	6	1	62977,103690,240292,258594,269796,279010,351627	3.47397	1.56317	0	0.379342	0.0333333	COG0330,COG0340,COG0501,COG0511,COG0612,COG0739,COG1066
Clique192	7	6	1	62977,103690,240292,258594,269796,279010,351627	3.47397	1.56317	0	0.379342	0.0333333	COG0112,COG0190,COG0223,COG0299,COG0557,COG0646,COG1410
Clique259	7	6	1	62977,103690,240292,258594,269796,279010,351627	3.47397	1.56317	0	0.379342	0.0333333	COG0197,COG0202,COG0443,COG0459,COG0468,COG0553,COG0563
Clique307	7	6	1	62977,103690,240292,258594,269796,279010,351627	3.47397	1.56317	0	0.379342	0.0333333	COG0014,COG0019,COG0174,COG0263,COG0436,COG0548,COG4992
Clique308	7	6	1	62977,103690,240292,258594,269796,279010,351627	3.47397	1.56317	0	0.379342	0.0333333	COG0014,COG0019,COG0174,COG0263,COG0436,COG0442,COG0548
Clique309	7	6	1	62977,103690,240292,258594,269796,279010,351627	3.47397	1.56317	0	0.379342	0.0333333	COG0008,COG0014,COG0019,COG0174,COG0263,COG0436,COG4992
Clique310	7	6	1	62977,103690,240292,258594,269796,279010,351627	3.47397	1.56317	0	0.379342	0.0333333	COG0008,COG0014,COG0019,COG0174,COG0263,COG0436,COG0442
Clique311	7	6	1	62977,103690,240292,258594,269796,279010,351627	3.47397	1.56317	0	0.379342	0.0333333	COG0067,COG0069,COG0070,COG0263,COG0436,COG0473,COG1145
Clique312	7	6	1	62977,103690,240292,258594,269796,279010,351627	3.47397	1.56317	0	0.379342	0.0333333	COG0014,COG0067,COG0069,COG0070,COG0263,COG0436,COG0473
Clique337	7	6	1	62977,103690,240292,258594,269796,279010,351627	3.47397	1.56317	0	0.379342	0.0333333	COG0019,COG0165,COG0174,COG0263,COG0436,COG0548,COG4992
Clique338	7	6	1	62977,103690,240292,258594,269796,279010,351627	3.47397	1.56317	0	0.379342	0.0333333	COG0008,COG0019,COG0165,COG0174,COG0263,COG0436,COG4992
Clique342	7	6	1	62977,103690,240292,258594,269796,279010,351627	3.47397	1.56317	0	0.379342	0.0333333	COG0104,COG0137,COG0173,COG0399,COG0436,COG0540,COG1053
Clique343	7	6	1	62977,103690,240292,258594,269796,279010,351627	3.47397	1.56317	0	0.379342	0.0333333	COG0029,COG0104,COG0137,COG0157,COG0173,COG0436,COG0540
Clique137	8	6	1	62977,103690,240292,258594,269796,279010,351627	3.47397	1.56317	0	0.379342	0.0333333	COG0022,COG0028,COG0119,COG0340,COG0508,COG0511,COG0574,COG1071
Clique138	8	6	1	62977,103690,240292,258594,269796,279010,351627	3.47397	1.56317	0	0.379342	0.0333333	COG0028,COG0066,COG0119,COG0340,COG0508,COG0511,COG0574,COG1071
Clique139	8	6	1	62977,103690,240292,258594,269796,279010,351627	3.47397	1.56317	0	0.379342	0.0333333	COG0028,COG0065,COG0066,COG0119,COG0340,COG0508,COG0511,COG0574
Clique305	8	6	1	62977,103690,240292,258594,269796,279010,351627	3.47397	1.56317	0	0.379342	0.0333333	COG0022,COG0028,COG0119,COG0340,COG0436,COG0511,COG0574,COG1071
Clique316	8	6	1	62977,103690,240292,258594,269796,279010,351627	3.47397	1.56317	0	0.379342	0.0333333	COG0008,COG0067,COG0069,COG0070,COG0174,COG0263,COG0436,COG1181
Clique317	8	6	1	62977,103690,240292,258594,269796,279010,351627	3.47397	1.56317	0	0.379342	0.0333333	COG0008,COG0067,COG0069,COG0070,COG0174,COG0263,COG0436,COG1145
Clique318	8	6	1	62977,103690,240292,258594,269796,279010,351627	3.47397	1.56317	0	0.379342	0.0333333	COG0008,COG0067,COG0069,COG0070,COG0174,COG0263,COG0436,COG0664
Clique344	8	6	1	62977,103690,240292,258594,269796,279010,351627	3.47397	1.56317	0	0.379342	0.0333333	COG0029,COG0104,COG0137,COG0173,COG0399,COG0436,COG0540,COG1167
Clique345	8	6	1	62977,103690,240292,258594,269796,279010,351627	3.47397	1.56317	0	0.379342	0.0333333	COG0029,COG0104,COG0137,COG0173,COG0436,COG0458,COG0540,COG4992
Clique50	9	6	1	62977,103690,240292,258594,269796,279010,351627	3.47397	1.56317	0	0.379342	0.0333333	COG0112,COG0138,COG0150,COG0151,COG0190,COG0223,COG0299,COG0646,COG1410
Clique131	9	6	1	62977,103690,240292,258594,269796,279010,351627	3.47397	1.56317	0	0.379342	0.0333333	COG0112,COG0138,COG0190,COG0223,COG0299,COG0446,COG0646,COG0685,COG1410
Clique313	9	6	1	62977,103690,240292,258594,269796,279010,351627	3.47397	1.56317	0	0.379342	0.0333333	COG0014,COG0067,COG0069,COG0070,COG0174,COG0263,COG0436,COG0548,COG4992
Clique314	9	6	1	62977,103690,240292,258594,269796,279010,351627	3.47397	1.56317	0	0.379342	0.0333333	COG0014,COG0067,COG0069,COG0070,COG0174,COG0263,COG0436,COG0442,COG0548
Clique315	9	6	1	62977,103690,240292,258594,269796,279010,351627	3.47397	1.56317	0	0.379342	0.0333333	COG0067,COG0069,COG0070,COG0174,COG0263,COG0436,COG0442,COG0456,COG0548
Clique319	9	6	1	62977,103690,240292,258594,269796,279010,351627	3.47397	1.56317	0	0.379342	0.0333333	COG0008,COG0067,COG0069,COG0070,COG0174,COG0263,COG0436,COG0442,COG0456
Clique320	9	6	1	62977,103690,240292,258594,269796,279010,351627	3.47397	1.56317	0	0.379342	0.0333333	COG0008,COG0014,COG0067,COG0069,COG0070,COG0174,COG0263,COG0436,COG4992
Clique321	9	6	1	62977,103690,240292,258594,269796,279010,351627	3.47397	1.56317	0	0.379342	0.0333333	COG0008,COG0014,COG0067,COG0069,COG0070,COG0174,COG0263,COG0436,COG0442
Clique324	9	6	1	62977,103690,240292,258594,269796,279010,351627	3.47397	1.56317	0	0.379342	0.0333333	COG0073,COG0079,COG0115,COG0143,COG0192,COG0242,COG0436,COG0646,COG1410
Clique325	9	6	1	62977,103690,240292,258594,269796,279010,351627	3.47397	1.56317	0	0.379342	0.0333333	COG0073,COG0079,COG0143,COG0192,COG0242,COG0436,COG0646,COG0685,COG1410
Clique339	9	6	1	62977,103690,240292,258594,269796,279010,351627	3.47397	1.56317	0	0.379342	0.0333333	COG0067,COG0069,COG0070,COG0165,COG0174,COG0263,COG0436,COG0548,COG4992
Clique340	9	6	1	62977,103690,240292,258594,269796,279010,351627	3.47397	1.56317	0	0.379342	0.0333333	COG0008,COG0067,COG0069,COG0070,COG0165,COG0174,COG0263,COG0436,COG4992
Clique346	9	6	1	62977,103690,240292,258594,269796,279010,351627	3.47397	1.56317	0	0.379342	0.0333333	COG0019,COG0029,COG0104,COG0137,COG0173,COG0436,COG0460,COG0540,COG4992
Clique2	2	6	1	257310,103690,240292,258594,269796,279010,351627	3.47397	1.62317	0	0.363106	0.0333333	COG0741,COG0860
Clique7	2	6	1	257310,103690,240292,258594,269796,279010,351627	3.47397	1.62317	0	0.363106	0.0333333	COG1136,COG2884
Clique8	2	6	1	257310,103690,240292,258594,269796,279010,351627	3.47397	1.62317	0	0.363106	0.0333333	COG0552,COG2884
Clique10	2	6	1	257310,103690,240292,258594,269796,279010,351627	3.47397	1.62317	0	0.363106	0.0333333	COG0323,COG0860
Clique17	2	6	1	257310,103690,240292,258594,269796,279010,351627	3.47397	1.62317	0	0.363106	0.0333333	COG0739,COG1994
Clique24	2	6	1	257310,103690,240292,258594,269796,279010,351627	3.47397	1.62317	0	0.363106	0.0333333	COG0568,COG2884
Clique242	2	6	1	257310,103690,240292,258594,269796,279010,351627	3.47397	1.62317	0	0.363106	0.0333333	COG0517,COG1994
Clique9	3	6	1	257310,103690,240292,258594,269796,279010,351627	3.47397	1.62317	0	0.363106	0.0333333	COG0621,COG0643,COG2201
Clique28	3	6	1	257310,103690,240292,258594,269796,279010,351627	3.47397	1.62317	0	0.363106	0.0333333	COG0123,COG0508,COG0553
Clique29	3	6	1	257310,103690,240292,258594,269796,279010,351627	3.47397	1.62317	0	0.363106	0.0333333	COG0123,COG0330,COG0477
Clique58	3	6	1	257310,103690,240292,258594,269796,279010,351627	3.47397	1.62317	0	0.363106	0.0333333	COG0206,COG0772,COG2884
Clique59	3	6	1	257310,103690,240292,258594,269796,279010,351627	3.47397	1.62317	0	0.363106	0.0333333	COG0468,COG1058,COG1546
Clique60	3	6	1	257310,103690,240292,258594,269796,279010,351627	3.47397	1.62317	0	0.363106	0.0333333	COG0468,COG0553,COG1058
Clique99	3	6	1	257310,103690,240292,258594,269796,279010,351627	3.47397	1.62317	0	0.363106	0.0333333	COG0014,COG0123,COG0249
Clique118	3	6	1	257310,103690,240292,258594,269796,279010,351627	3.47397	1.62317	0	0.363106	0.0333333	COG0175,COG0637,COG1058
Clique119	3	6	1	257310,103690,240292,258594,269796,279010,351627	3.47397	1.62317	0	0.363106	0.0333333	COG0175,COG0553,COG1058
Clique193	3	6	1	257310,103690,240292,258594,269796,279010,351627	3.47397	1.62317	0	0.363106	0.0333333	COG0075,COG0486,COG1160
Clique208	3	6	1	257310,103690,240292,258594,269796,279010,351627	3.47397	1.62317	0	0.363106	0.0333333	COG0406,COG0469,COG0689
Clique260	3	6	1	257310,103690,240292,258594,269796,279010,351627	3.47397	1.62317	0	0.363106	0.0333333	COG0366,COG0406,COG1472
Clique263	3	6	1	257310,103690,240292,258594,269796,279010,351627	3.47397	1.62317	0	0.363106	0.0333333	COG0366,COG0459,COG0553
Clique90	4	6	1	257310,103690,240292,258594,269796,279010,351627	3.47397	1.62317	0	0.363106	0.0333333	COG0075,COG0112,COG0172,COG1145
Clique100	4	6	1	257310,103690,240292,258594,269796,279010,351627	3.47397	1.62317	0	0.363106	0.0333333	COG0008,COG0075,COG0172,COG1145
Clique120	4	6	1	257310,103690,240292,258594,269796,279010,351627	3.47397	1.62317	0	0.363106	0.0333333	COG0175,COG0196,COG0394,COG1058
Clique253	4	6	1	257310,103690,240292,258594,269796,279010,351627	3.47397	1.62317	0	0.363106	0.0333333	COG0123,COG0330,COG0443,COG0484
Clique262	4	6	1	257310,103690,240292,258594,269796,279010,351627	3.47397	1.62317	0	0.363106	0.0333333	COG0366,COG0726,COG0741,COG1472
Clique34	5	6	1	257310,103690,240292,258594,269796,279010,351627	3.47397	1.62317	0	0.363106	0.0333333	COG0123,COG0249,COG0470,COG0553,COG1196
Clique152	5	6	1	257310,103690,240292,258594,269796,279010,351627	3.47397	1.62317	0	0.363106	0.0333333	COG0039,COG0075,COG0446,COG0473,COG1145
Clique153	5	6	1	257310,103690,240292,258594,269796,279010,351627	3.47397	1.62317	0	0.363106	0.0333333	COG0039,COG0075,COG0112,COG0446,COG1145
Clique157	5	6	1	257310,103690,240292,258594,269796,279010,351627	3.47397	1.62317	0	0.363106	0.0333333	COG0157,COG0171,COG0388,COG0799,COG1057
Clique209	5	6	1	257310,103690,240292,258594,269796,279010,351627	3.47397	1.62317	0	0.363106	0.0333333	COG0127,COG0194,COG0469,COG0563,COG0689
Clique227	5	6	1	257310,103690,240292,258594,269796,279010,351627	3.47397	1.62317	0	0.363106	0.0333333	COG0127,COG0469,COG0470,COG0563,COG1185
Clique235	5	6	1	257310,103690,240292,258594,269796,279010,351627	3.47397	1.62317	0	0.363106	0.0333333	COG0085,COG0123,COG0249,COG0553,COG1196
Clique237	5	6	1	257310,103690,240292,258594,269796,279010,351627	3.47397	1.62317	0	0.363106	0.0333333	COG0085,COG0123,COG0249,COG0468,COG0553
Clique244	5	6	1	257310,103690,240292,258594,269796,279010,351627	3.47397	1.62317	0	0.363106	0.0333333	COG0443,COG0469,COG0470,COG0563,COG1185
Clique247	5	6	1	257310,103690,240292,258594,269796,279010,351627	3.47397	1.62317	0	0.363106	0.0333333	COG0085,COG0123,COG0443,COG0474,COG0553
Clique248	5	6	1	257310,103690,240292,258594,269796,279010,351627	3.47397	1.62317	0	0.363106	0.0333333	COG0123,COG0443,COG0474,COG0515,COG0553
Clique254	5	6	1	257310,103690,240292,258594,269796,279010,351627	3.47397	1.62317	0	0.363106	0.0333333	COG0123,COG0330,COG0443,COG0474,COG0553
Clique270	5	6	1	257310,103690,240292,258594,269796,279010,351627	3.47397	1.62317	0	0.363106	0.0333333	COG0210,COG0305,COG0366,COG0553,COG1198
Clique271	5	6	1	257310,103690,240292,258594,269796,279010,351627	3.47397	1.62317	0	0.363106	0.0333333	COG0210,COG0366,COG0474,COG0553,COG2217
Clique299	5	6	1	257310,103690,240292,258594,269796,279010,351627	3.47397	1.62317	0	0.363106	0.0333333	COG0039,COG0075,COG0436,COG0473,COG1145
Clique3	6	6	1	257310,103690,240292,258594,269796,279010,351627	3.47397	1.62317	0	0.363106	0.0333333	COG0643,COG0784,COG0835,COG0840,COG1352,COG2201
Clique39	6	6	1	257310,103690,240292,258594,269796,279010,351627	3.47397	1.62317	0	0.363106	0.0333333	COG0123,COG0187,COG0188,COG0470,COG0553,COG1196
Clique62	6	6	1	257310,103690,240292,258594,269796,279010,351627	3.47397	1.62317	0	0.363106	0.0333333	COG0123,COG0249,COG0468,COG0470,COG0553,COG0592
Clique189	6	6	1	257310,103690,240292,258594,269796,279010,351627	3.47397	1.62317	0	0.363106	0.0333333	COG0457,COG0642,COG0784,COG1352,COG2197,COG2202
Clique207	6	6	1	257310,103690,240292,258594,269796,279010,351627	3.47397	1.62317	0	0.363106	0.0333333	COG0022,COG0028,COG0469,COG1053,COG1071,COG1653
Clique210	6	6	1	257310,103690,240292,258594,269796,279010,351627	3.47397	1.62317	0	0.363106	0.0333333	COG0022,COG0028,COG0469,COG0574,COG1071,COG1653
Clique214	6	6	1	257310,103690,240292,258594,269796,279010,351627	3.47397	1.62317	0	0.363106	0.0333333	COG0039,COG0057,COG0469,COG0574,COG1052,COG4948
Clique231	6	6	1	257310,103690,240292,258594,269796,279010,351627	3.47397	1.62317	0	0.363106	0.0333333	COG0039,COG0075,COG0174,COG0388,COG0446,COG1145
Clique236	6	6	1	257310,103690,240292,258594,269796,279010,351627	3.47397	1.62317	0	0.363106	0.0333333	COG0085,COG0123,COG0187,COG0188,COG0553,COG1196
Clique238	6	6	1	257310,103690,240292,258594,269796,279010,351627	3.47397	1.62317	0	0.363106	0.0333333	COG0085,COG0123,COG0187,COG0188,COG0468,COG0553
Clique243	6	6	1	257310,103690,240292,258594,269796,279010,351627	3.47397	1.62317	0	0.363106	0.0333333	COG0085,COG0086,COG0127,COG0469,COG0474,COG0801
Clique245	6	6	1	257310,103690,240292,258594,269796,279010,351627	3.47397	1.62317	0	0.363106	0.0333333	COG0085,COG0123,COG0187,COG0443,COG0553,COG1196
Clique246	6	6	1	257310,103690,240292,258594,269796,279010,351627	3.47397	1.62317	0	0.363106	0.0333333	COG0085,COG0123,COG0187,COG0443,COG0468,COG0553
Clique249	6	6	1	257310,103690,240292,258594,269796,279010,351627	3.47397	1.62317	0	0.363106	0.0333333	COG0123,COG0443,COG0470,COG0515,COG0553,COG1196
Clique251	6	6	1	257310,103690,240292,258594,269796,279010,351627	3.47397	1.62317	0	0.363106	0.0333333	COG0123,COG0187,COG0443,COG0470,COG0553,COG1196
Clique298	6	6	1	257310,103690,240292,258594,269796,279010,351627	3.47397	1.62317	0	0.363106	0.0333333	COG0008,COG0075,COG0174,COG0388,COG0436,COG1145
Clique300	6	6	1	257310,103690,240292,258594,269796,279010,351627	3.47397	1.62317	0	0.363106	0.0333333	COG0039,COG0075,COG0174,COG0388,COG0436,COG1145
Clique301	6	6	1	257310,103690,240292,258594,269796,279010,351627	3.47397	1.62317	0	0.363106	0.0333333	COG0039,COG0075,COG0281,COG0436,COG0511,COG1145
Clique302	6	6	1	257310,103690,240292,258594,269796,279010,351627	3.47397	1.62317	0	0.363106	0.0333333	COG0039,COG0075,COG0281,COG0388,COG0436,COG1145
Clique61	7	6	1	257310,103690,240292,258594,269796,279010,351627	3.47397	1.62317	0	0.363106	0.0333333	COG0123,COG0187,COG0188,COG0468,COG0470,COG0553,COG0592
Clique188	7	6	1	257310,103690,240292,258594,269796,279010,351627	3.47397	1.62317	0	0.363106	0.0333333	COG0642,COG0643,COG0745,COG0784,COG2197,COG2201,COG2202
Clique222	7	6	1	257310,103690,240292,258594,269796,279010,351627	3.47397	1.62317	0	0.363106	0.0333333	COG0039,COG0057,COG0148,COG0191,COG0469,COG0508,COG0574
Clique234	7	6	1	257310,103690,240292,258594,269796,279010,351627	3.47397	1.62317	0	0.363106	0.0333333	COG0085,COG0086,COG0127,COG0202,COG0469,COG0563,COG0689
Clique250	7	6	1	257310,103690,240292,258594,269796,279010,351627	3.47397	1.62317	0	0.363106	0.0333333	COG0123,COG0443,COG0468,COG0470,COG0515,COG0553,COG0592
Clique252	7	6	1	257310,103690,240292,258594,269796,279010,351627	3.47397	1.62317	0	0.363106	0.0333333	COG0123,COG0187,COG0443,COG0468,COG0470,COG0553,COG0592
Clique274	7	6	1	257310,103690,240292,258594,269796,279010,351627	3.47397	1.62317	0	0.363106	0.0333333	COG0039,COG0148,COG0458,COG0469,COG0508,COG0511,COG0574
Clique283	7	6	1	257310,103690,240292,258594,269796,279010,351627	3.47397	1.62317	0	0.363106	0.0333333	COG0039,COG0179,COG0436,COG0469,COG0574,COG1052,COG4948
Clique190	8	6	1	257310,103690,240292,258594,269796,279010,351627	3.47397	1.62317	0	0.363106	0.0333333	COG0642,COG0643,COG0784,COG0840,COG1352,COG2197,COG2201,COG2202
Clique215	8	6	1	257310,103690,240292,258594,269796,279010,351627	3.47397	1.62317	0	0.363106	0.0333333	COG0022,COG0039,COG0119,COG0149,COG0281,COG0469,COG0574,COG1071
Clique216	8	6	1	257310,103690,240292,258594,269796,279010,351627	3.47397	1.62317	0	0.363106	0.0333333	COG0022,COG0039,COG0057,COG0119,COG0149,COG0469,COG0574,COG1071
Clique217	8	6	1	257310,103690,240292,258594,269796,279010,351627	3.47397	1.62317	0	0.363106	0.0333333	COG0022,COG0039,COG0057,COG0149,COG0191,COG0469,COG0574,COG1071
Clique218	8	6	1	257310,103690,240292,258594,269796,279010,351627	3.47397	1.62317	0	0.363106	0.0333333	COG0039,COG0057,COG0148,COG0149,COG0191,COG0469,COG0574,COG4948
Clique219	8	6	1	257310,103690,240292,258594,269796,279010,351627	3.47397	1.62317	0	0.363106	0.0333333	COG0039,COG0057,COG0126,COG0149,COG0191,COG0469,COG0574,COG1071
Clique220	8	6	1	257310,103690,240292,258594,269796,279010,351627	3.47397	1.62317	0	0.363106	0.0333333	COG0039,COG0057,COG0126,COG0148,COG0149,COG0191,COG0469,COG0574
Clique221	8	6	1	257310,103690,240292,258594,269796,279010,351627	3.47397	1.62317	0	0.363106	0.0333333	COG0022,COG0039,COG0057,COG0191,COG0469,COG0508,COG0574,COG1071
Clique284	8	6	1	257310,103690,240292,258594,269796,279010,351627	3.47397	1.62317	0	0.363106	0.0333333	COG0028,COG0039,COG0079,COG0281,COG0436,COG0469,COG0574,COG1052
Clique223	9	6	1	257310,103690,240292,258594,269796,279010,351627	3.47397	1.62317	0	0.363106	0.0333333	COG0022,COG0039,COG0057,COG0119,COG0469,COG0508,COG0574,COG1052,COG1071
Clique211	11	6	1	257310,103690,240292,258594,269796,279010,351627	3.47397	1.62317	0	0.363106	0.0333333	COG0019,COG0022,COG0028,COG0119,COG0179,COG0281,COG0469,COG0508,COG0574,COG1052,COG1071
Clique212	11	6	1	257310,103690,240292,258594,269796,279010,351627	3.47397	1.62317	0	0.363106	0.0333333	COG0019,COG0028,COG0066,COG0119,COG0179,COG0281,COG0469,COG0508,COG0574,COG1052,COG1071
Clique213	11	6	1	257310,103690,240292,258594,269796,279010,351627	3.47397	1.62317	0	0.363106	0.0333333	COG0019,COG0028,COG0065,COG0066,COG0119,COG0179,COG0281,COG0469,COG0508,COG0574,COG1052
Clique275	11	6	1	257310,103690,240292,258594,269796,279010,351627	3.47397	1.62317	0	0.363106	0.0333333	COG0022,COG0028,COG0039,COG0119,COG0281,COG0458,COG0469,COG0508,COG0511,COG0574,COG1071
Clique276	11	6	1	257310,103690,240292,258594,269796,279010,351627	3.47397	1.62317	0	0.363106	0.0333333	COG0028,COG0039,COG0066,COG0119,COG0281,COG0458,COG0469,COG0508,COG0511,COG0574,COG1071
Clique277	11	6	1	257310,103690,240292,258594,269796,279010,351627	3.47397	1.62317	0	0.363106	0.0333333	COG0028,COG0039,COG0065,COG0066,COG0119,COG0281,COG0458,COG0469,COG0508,COG0511,COG0574
Clique282	11	6	1	257310,103690,240292,258594,269796,279010,351627	3.47397	1.62317	0	0.363106	0.0333333	COG0019,COG0022,COG0028,COG0119,COG0179,COG0281,COG0436,COG0469,COG0574,COG1052,COG1071
Clique285	11	6	1	257310,103690,240292,258594,269796,279010,351627	3.47397	1.62317	0	0.363106	0.0333333	COG0022,COG0028,COG0039,COG0119,COG0281,COG0436,COG0458,COG0469,COG0511,COG0574,COG1071
Clique224	12	6	1	257310,103690,240292,258594,269796,279010,351627	3.47397	1.62317	0	0.363106	0.0333333	COG0022,COG0028,COG0039,COG0119,COG0179,COG0281,COG0469,COG0508,COG0511,COG0574,COG1052,COG1071
Clique225	12	6	1	257310,103690,240292,258594,269796,279010,351627	3.47397	1.62317	0	0.363106	0.0333333	COG0028,COG0039,COG0066,COG0119,COG0179,COG0281,COG0469,COG0508,COG0511,COG0574,COG1052,COG1071
Clique226	12	6	1	257310,103690,240292,258594,269796,279010,351627	3.47397	1.62317	0	0.363106	0.0333333	COG0028,COG0039,COG0065,COG0066,COG0119,COG0179,COG0281,COG0469,COG0508,COG0511,COG0574,COG1052
Clique286	12	6	1	257310,103690,240292,258594,269796,279010,351627	3.47397	1.62317	0	0.363106	0.0333333	COG0022,COG0028,COG0039,COG0119,COG0179,COG0281,COG0436,COG0469,COG0511,COG0574,COG1052,COG1071

## Sheet: Sheet4
Clique ID	Size	No of +ve Orgs	No of -ve Orgs	Organisms	PP	NP	NN	Phylogenetic Diversity Score = (PP-(NN+NP))/(PP+NN+NP)	Statstical Significance	COGS
Clique1	2	6	0	103690,240292,269796,272562,279010,351627	3.48907	0	0	1	0.0119048	COG1122,COG1268
Clique5	2	6	0	103690,240292,269796,272562,279010,351627	3.48907	0	0	1	0.0119048	COG1070,COG2220
Clique30	2	6	0	103690,240292,269796,272562,279010,351627	3.48907	0	0	1	0.0119048	COG0263,COG1070
Clique53	2	6	0	103690,240292,269796,272562,279010,351627	3.48907	0	0	1	0.0119048	COG0005,COG2262
Clique2	3	6	0	103690,240292,269796,272562,279010,351627	3.48907	0	0	1	0.0119048	COG0609,COG0614,COG0803
Clique3	3	6	0	103690,240292,269796,272562,279010,351627	3.48907	0	0	1	0.0119048	COG0735,COG0803,COG1121
Clique4	3	6	0	103690,240292,269796,272562,279010,351627	3.48907	0	0	1	0.0119048	COG0396,COG0719,COG0822
Clique6	3	6	0	103690,240292,269796,272562,279010,351627	3.48907	0	0	1	0.0119048	COG0169,COG0757,COG1082
Clique7	3	6	0	103690,240292,269796,272562,279010,351627	3.48907	0	0	1	0.0119048	COG0329,COG1082,COG2755
Clique13	3	6	0	103690,240292,269796,272562,279010,351627	3.48907	0	0	1	0.0119048	COG0192,COG0619,COG0725
Clique38	3	6	0	103690,240292,269796,272562,279010,351627	3.48907	0	0	1	0.0119048	COG0657,COG1082,COG2755
Clique54	3	6	0	103690,240292,269796,272562,279010,351627	3.48907	0	0	1	0.0119048	COG0005,COG1057,COG1488
Clique55	3	6	0	103690,240292,269796,272562,279010,351627	3.48907	0	0	1	0.0119048	COG0005,COG0524,COG1109
Clique56	3	6	0	103690,240292,269796,272562,279010,351627	3.48907	0	0	1	0.0119048	COG0005,COG0524,COG1057
Clique57	3	6	0	103690,240292,269796,272562,279010,351627	3.48907	0	0	1	0.0119048	COG0005,COG0503,COG0524
Clique58	3	6	0	103690,240292,269796,272562,279010,351627	3.48907	0	0	1	0.0119048	COG0005,COG0237,COG0503
Clique60	3	6	0	103690,240292,269796,272562,279010,351627	3.48907	0	0	1	0.0119048	COG0005,COG0235,COG0524
Clique61	3	6	0	103690,240292,269796,272562,279010,351627	3.48907	0	0	1	0.0119048	COG0005,COG0058,COG1109
Clique62	3	6	0	103690,240292,269796,272562,279010,351627	3.48907	0	0	1	0.0119048	COG0005,COG0037,COG0524
Clique63	3	6	0	103690,240292,269796,272562,279010,351627	3.48907	0	0	1	0.0119048	COG0005,COG0037,COG0402
Clique67	3	6	0	103690,240292,269796,272562,279010,351627	3.48907	0	0	1	0.0119048	COG0469,COG0824,COG4948
Clique74	3	6	0	103690,240292,269796,272562,279010,351627	3.48907	0	0	1	0.0119048	COG0388,COG0436,COG1473
Clique75	3	6	0	103690,240292,269796,272562,279010,351627	3.48907	0	0	1	0.0119048	COG0340,COG0436,COG1473
Clique103	3	6	0	103690,240292,269796,272562,279010,351627	3.48907	0	0	1	0.0119048	COG0005,COG0078,COG0167
Clique8	4	6	0	103690,240292,269796,272562,279010,351627	3.48907	0	0	1	0.0119048	COG0169,COG0473,COG0764,COG1082
Clique12	4	6	0	103690,240292,269796,272562,279010,351627	3.48907	0	0	1	0.0119048	COG0124,COG0141,COG0275,COG1189
Clique15	4	6	0	103690,240292,269796,272562,279010,351627	3.48907	0	0	1	0.0119048	COG0124,COG0141,COG1189,COG2890
Clique16	4	6	0	103690,240292,269796,272562,279010,351627	3.48907	0	0	1	0.0119048	COG0141,COG0192,COG1189,COG2890
Clique24	4	6	0	103690,240292,269796,272562,279010,351627	3.48907	0	0	1	0.0119048	COG0115,COG0399,COG1082,COG2755
Clique29	4	6	0	103690,240292,269796,272562,279010,351627	3.48907	0	0	1	0.0119048	COG0329,COG0388,COG1063,COG1082
Clique31	4	6	0	103690,240292,269796,272562,279010,351627	3.48907	0	0	1	0.0119048	COG0154,COG0388,COG0726,COG1473
Clique35	4	6	0	103690,240292,269796,272562,279010,351627	3.48907	0	0	1	0.0119048	COG0073,COG0079,COG0192,COG0619
Clique36	4	6	0	103690,240292,269796,272562,279010,351627	3.48907	0	0	1	0.0119048	COG0072,COG0073,COG0079,COG0619
Clique37	4	6	0	103690,240292,269796,272562,279010,351627	3.48907	0	0	1	0.0119048	COG0072,COG0079,COG0287,COG0619
Clique49	4	6	0	103690,240292,269796,272562,279010,351627	3.48907	0	0	1	0.0119048	COG0129,COG0524,COG1052,COG1070
Clique50	4	6	0	103690,240292,269796,272562,279010,351627	3.48907	0	0	1	0.0119048	COG0235,COG1063,COG1070,COG1670
Clique59	4	6	0	103690,240292,269796,272562,279010,351627	3.48907	0	0	1	0.0119048	COG0005,COG0130,COG0237,COG0564
Clique78	4	6	0	103690,240292,269796,272562,279010,351627	3.48907	0	0	1	0.0119048	COG0329,COG0388,COG0436,COG1082
Clique9	5	6	0	103690,240292,269796,272562,279010,351627	3.48907	0	0	1	0.0119048	COG0028,COG0473,COG1052,COG1063,COG1082
Clique11	5	6	0	103690,240292,269796,272562,279010,351627	3.48907	0	0	1	0.0119048	COG0329,COG0473,COG1052,COG1063,COG1082
Clique14	5	6	0	103690,240292,269796,272562,279010,351627	3.48907	0	0	1	0.0119048	COG0111,COG0329,COG1052,COG1063,COG1082
Clique17	5	6	0	103690,240292,269796,272562,279010,351627	3.48907	0	0	1	0.0119048	COG0329,COG0406,COG1063,COG1940,COG4948
Clique18	5	6	0	103690,240292,269796,272562,279010,351627	3.48907	0	0	1	0.0119048	COG0057,COG0191,COG1063,COG1940,COG4948
Clique19	5	6	0	103690,240292,269796,272562,279010,351627	3.48907	0	0	1	0.0119048	COG0057,COG0406,COG1063,COG1940,COG4948
Clique21	5	6	0	103690,240292,269796,272562,279010,351627	3.48907	0	0	1	0.0119048	COG0141,COG0192,COG0275,COG0772,COG1189
Clique26	5	6	0	103690,240292,269796,272562,279010,351627	3.48907	0	0	1	0.0119048	COG0399,COG0764,COG0824,COG1082,COG2755
Clique27	5	6	0	103690,240292,269796,272562,279010,351627	3.48907	0	0	1	0.0119048	COG0111,COG0169,COG0399,COG0764,COG1082
Clique32	5	6	0	103690,240292,269796,272562,279010,351627	3.48907	0	0	1	0.0119048	COG0075,COG0144,COG0192,COG0742,COG4122
Clique33	5	6	0	103690,240292,269796,272562,279010,351627	3.48907	0	0	1	0.0119048	COG0028,COG0075,COG0144,COG0637,COG4122
Clique34	5	6	0	103690,240292,269796,272562,279010,351627	3.48907	0	0	1	0.0119048	COG0075,COG0144,COG0637,COG0742,COG4122
Clique42	5	6	0	103690,240292,269796,272562,279010,351627	3.48907	0	0	1	0.0119048	COG0057,COG0149,COG0191,COG1940,COG4948
Clique43	5	6	0	103690,240292,269796,272562,279010,351627	3.48907	0	0	1	0.0119048	COG0057,COG0149,COG0406,COG1940,COG4948
Clique44	5	6	0	103690,240292,269796,272562,279010,351627	3.48907	0	0	1	0.0119048	COG0191,COG0524,COG1063,COG1940,COG4948
Clique45	5	6	0	103690,240292,269796,272562,279010,351627	3.48907	0	0	1	0.0119048	COG0406,COG0524,COG1063,COG1940,COG4948
Clique47	5	6	0	103690,240292,269796,272562,279010,351627	3.48907	0	0	1	0.0119048	COG0176,COG0274,COG0524,COG1070,COG1940
Clique48	5	6	0	103690,240292,269796,272562,279010,351627	3.48907	0	0	1	0.0119048	COG0176,COG0524,COG1063,COG1070,COG1940
Clique64	5	6	0	103690,240292,269796,272562,279010,351627	3.48907	0	0	1	0.0119048	COG0005,COG0035,COG0402,COG0503,COG0590
Clique68	5	6	0	103690,240292,269796,272562,279010,351627	3.48907	0	0	1	0.0119048	COG0057,COG0111,COG0469,COG1052,COG4948
Clique73	5	6	0	103690,240292,269796,272562,279010,351627	3.48907	0	0	1	0.0119048	COG0210,COG0366,COG0474,COG0553,COG2217
Clique76	5	6	0	103690,240292,269796,272562,279010,351627	3.48907	0	0	1	0.0119048	COG0079,COG0281,COG0436,COG1082,COG4992
Clique77	5	6	0	103690,240292,269796,272562,279010,351627	3.48907	0	0	1	0.0119048	COG0019,COG0281,COG0436,COG1082,COG4992
Clique80	5	6	0	103690,240292,269796,272562,279010,351627	3.48907	0	0	1	0.0119048	COG0115,COG0399,COG0436,COG1082,COG1167
Clique81	5	6	0	103690,240292,269796,272562,279010,351627	3.48907	0	0	1	0.0119048	COG0115,COG0436,COG0473,COG1082,COG1167
Clique82	5	6	0	103690,240292,269796,272562,279010,351627	3.48907	0	0	1	0.0119048	COG0028,COG0115,COG0436,COG0473,COG1082
Clique83	5	6	0	103690,240292,269796,272562,279010,351627	3.48907	0	0	1	0.0119048	COG0079,COG0115,COG0436,COG1082,COG4992
Clique84	5	6	0	103690,240292,269796,272562,279010,351627	3.48907	0	0	1	0.0119048	COG0028,COG0079,COG0115,COG0436,COG1082
Clique85	5	6	0	103690,240292,269796,272562,279010,351627	3.48907	0	0	1	0.0119048	COG0079,COG0115,COG0399,COG0436,COG1082
Clique87	5	6	0	103690,240292,269796,272562,279010,351627	3.48907	0	0	1	0.0119048	COG0028,COG0436,COG0473,COG1052,COG1082
Clique89	5	6	0	103690,240292,269796,272562,279010,351627	3.48907	0	0	1	0.0119048	COG0329,COG0436,COG0473,COG1052,COG1082
Clique90	5	6	0	103690,240292,269796,272562,279010,351627	3.48907	0	0	1	0.0119048	COG0019,COG0329,COG0436,COG1052,COG1082
Clique91	5	6	0	103690,240292,269796,272562,279010,351627	3.48907	0	0	1	0.0119048	COG0111,COG0329,COG0436,COG1052,COG1082
Clique98	5	6	0	103690,240292,269796,272562,279010,351627	3.48907	0	0	1	0.0119048	COG0111,COG0436,COG0469,COG1052,COG4948
Clique100	5	6	0	103690,240292,269796,272562,279010,351627	3.48907	0	0	1	0.0119048	COG0028,COG0075,COG0436,COG0637,COG4122
Clique101	5	6	0	103690,240292,269796,272562,279010,351627	3.48907	0	0	1	0.0119048	COG0075,COG0192,COG0436,COG1167,COG4122
Clique102	5	6	0	103690,240292,269796,272562,279010,351627	3.48907	0	0	1	0.0119048	COG0019,COG0078,COG0436,COG1473,COG4992
Clique10	6	6	0	103690,240292,269796,272562,279010,351627	3.48907	0	0	1	0.0119048	COG0473,COG0764,COG1052,COG1063,COG1082,COG1853
Clique20	6	6	0	103690,240292,269796,272562,279010,351627	3.48907	0	0	1	0.0119048	COG0473,COG1052,COG1063,COG1082,COG1167,COG1853
Clique22	6	6	0	103690,240292,269796,272562,279010,351627	3.48907	0	0	1	0.0119048	COG0399,COG1052,COG1063,COG1082,COG1167,COG1853
Clique25	6	6	0	103690,240292,269796,272562,279010,351627	3.48907	0	0	1	0.0119048	COG0399,COG0764,COG1052,COG1063,COG1082,COG1853
Clique39	6	6	0	103690,240292,269796,272562,279010,351627	3.48907	0	0	1	0.0119048	COG0281,COG0388,COG0657,COG1063,COG1082,COG1167
Clique40	6	6	0	103690,240292,269796,272562,279010,351627	3.48907	0	0	1	0.0119048	COG0028,COG0281,COG0657,COG1052,COG1063,COG1082
Clique46	6	6	0	103690,240292,269796,272562,279010,351627	3.48907	0	0	1	0.0119048	COG0111,COG0524,COG1052,COG1063,COG1070,COG1082
Clique51	6	6	0	103690,240292,269796,272562,279010,351627	3.48907	0	0	1	0.0119048	COG0176,COG0235,COG0524,COG1028,COG1063,COG1070
Clique52	6	6	0	103690,240292,269796,272562,279010,351627	3.48907	0	0	1	0.0119048	COG0036,COG0176,COG0235,COG0524,COG1063,COG1070
Clique65	6	6	0	103690,240292,269796,272562,279010,351627	3.48907	0	0	1	0.0119048	COG0005,COG0035,COG0117,COG0130,COG0564,COG0590
Clique69	6	6	0	103690,240292,269796,272562,279010,351627	3.48907	0	0	1	0.0119048	COG0039,COG0057,COG0469,COG0574,COG1052,COG4948
Clique70	6	6	0	103690,240292,269796,272562,279010,351627	3.48907	0	0	1	0.0119048	COG0057,COG0148,COG0149,COG0406,COG0469,COG4948
Clique72	6	6	0	103690,240292,269796,272562,279010,351627	3.48907	0	0	1	0.0119048	COG0085,COG0086,COG0127,COG0469,COG0474,COG0801
Clique79	6	6	0	103690,240292,269796,272562,279010,351627	3.48907	0	0	1	0.0119048	COG0281,COG0388,COG0436,COG0657,COG1082,COG1167
Clique86	6	6	0	103690,240292,269796,272562,279010,351627	3.48907	0	0	1	0.0119048	COG0399,COG0436,COG1052,COG1082,COG1167,COG1853
Clique88	6	6	0	103690,240292,269796,272562,279010,351627	3.48907	0	0	1	0.0119048	COG0436,COG0473,COG1052,COG1082,COG1167,COG1853
Clique92	6	6	0	103690,240292,269796,272562,279010,351627	3.48907	0	0	1	0.0119048	COG0028,COG0281,COG0436,COG0657,COG1052,COG1082
Clique93	6	6	0	103690,240292,269796,272562,279010,351627	3.48907	0	0	1	0.0119048	COG0019,COG0028,COG0281,COG0436,COG1052,COG1082
Clique94	6	6	0	103690,240292,269796,272562,279010,351627	3.48907	0	0	1	0.0119048	COG0028,COG0079,COG0281,COG0436,COG1052,COG1082
Clique95	6	6	0	103690,240292,269796,272562,279010,351627	3.48907	0	0	1	0.0119048	COG0079,COG0281,COG0399,COG0436,COG1052,COG1082
Clique99	6	6	0	103690,240292,269796,272562,279010,351627	3.48907	0	0	1	0.0119048	COG0039,COG0436,COG0469,COG0574,COG1052,COG4948
Clique23	7	6	0	103690,240292,269796,272562,279010,351627	3.48907	0	0	1	0.0119048	COG0111,COG0281,COG0399,COG1052,COG1063,COG1082,COG1167
Clique28	7	6	0	103690,240292,269796,272562,279010,351627	3.48907	0	0	1	0.0119048	COG0111,COG0281,COG0399,COG0764,COG1052,COG1063,COG1082
Clique41	7	6	0	103690,240292,269796,272562,279010,351627	3.48907	0	0	1	0.0119048	COG0111,COG0281,COG0657,COG1052,COG1063,COG1082,COG1167
Clique96	7	6	0	103690,240292,269796,272562,279010,351627	3.48907	0	0	1	0.0119048	COG0111,COG0281,COG0399,COG0436,COG1052,COG1082,COG1167
Clique97	7	6	0	103690,240292,269796,272562,279010,351627	3.48907	0	0	1	0.0119048	COG0111,COG0281,COG0436,COG0657,COG1052,COG1082,COG1167
Clique71	8	6	0	103690,240292,269796,272562,279010,351627	3.48907	0	0	1	0.0119048	COG0039,COG0057,COG0148,COG0149,COG0191,COG0469,COG0574,COG4948
Clique66	9	6	0	103690,240292,269796,272562,279010,351627	3.48907	0	0	1	0.0119048	COG0005,COG0035,COG0101,COG0130,COG0167,COG0402,COG0564,COG0590,COG1187

## Sheet: Sheet5
Clique ID	Size	No of +ve Orgs	No of -ve Orgs	Organisms	PP	NP	NN	Phylogenetic Diversity Score = (PP-(NN+NP))/(PP+NN+NP)	Statstical Significance	COGS
Clique1	2	4	0	269796,272562,279010,351627	1.39181	0	0	1	0.0142857	COG0812,COG1987
Clique4	2	4	0	269796,272562,279010,351627	1.39181	0	0	1	0.0142857	COG0782,COG1734
Clique5	2	4	0	269796,272562,279010,351627	1.39181	0	0	1	0.0142857	COG0445,COG1522
Clique34	2	4	0	269796,272562,279010,351627	1.39181	0	0	1	0.0142857	COG0263,COG0860
Clique46	2	4	0	269796,272562,279010,351627	1.39181	0	0	1	0.0142857	COG0535,COG1145
Clique75	2	4	0	269796,272562,279010,351627	1.39181	0	0	1	0.0142857	COG0005,COG2262
Clique2	3	4	0	269796,272562,279010,351627	1.39181	0	0	1	0.0142857	COG0860,COG1388,COG3773
Clique3	3	4	0	269796,272562,279010,351627	1.39181	0	0	1	0.0142857	COG0741,COG0860,COG1388
Clique6	3	4	0	269796,272562,279010,351627	1.39181	0	0	1	0.0142857	COG0036,COG0698,COG1154
Clique8	3	4	0	269796,272562,279010,351627	1.39181	0	0	1	0.0142857	COG0568,COG1734,COG1923
Clique10	3	4	0	269796,272562,279010,351627	1.39181	0	0	1	0.0142857	COG0223,COG0451,COG0574
Clique22	3	4	0	269796,272562,279010,351627	1.39181	0	0	1	0.0142857	COG0379,COG0543,COG1853
Clique24	3	4	0	269796,272562,279010,351627	1.39181	0	0	1	0.0142857	COG0399,COG0438,COG1063
Clique29	3	4	0	269796,272562,279010,351627	1.39181	0	0	1	0.0142857	COG0223,COG0399,COG0451
Clique31	3	4	0	269796,272562,279010,351627	1.39181	0	0	1	0.0142857	COG0388,COG0741,COG1388
Clique41	3	4	0	269796,272562,279010,351627	1.39181	0	0	1	0.0142857	COG0073,COG0223,COG0399
Clique47	3	4	0	269796,272562,279010,351627	1.39181	0	0	1	0.0142857	COG0175,COG0716,COG1145
Clique48	3	4	0	269796,272562,279010,351627	1.39181	0	0	1	0.0142857	COG0031,COG0175,COG0716
Clique49	3	4	0	269796,272562,279010,351627	1.39181	0	0	1	0.0142857	COG0175,COG0476,COG0553
Clique51	3	4	0	269796,272562,279010,351627	1.39181	0	0	1	0.0142857	COG0029,COG0511,COG0612
Clique58	3	4	0	269796,272562,279010,351627	1.39181	0	0	1	0.0142857	COG0340,COG1521,COG1686
Clique63	3	4	0	269796,272562,279010,351627	1.39181	0	0	1	0.0142857	COG0019,COG0192,COG1586
Clique64	3	4	0	269796,272562,279010,351627	1.39181	0	0	1	0.0142857	COG0590,COG0807,COG1328
Clique67	3	4	0	269796,272562,279010,351627	1.39181	0	0	1	0.0142857	COG0235,COG1070,COG2390
Clique74	3	4	0	269796,272562,279010,351627	1.39181	0	0	1	0.0142857	COG0057,COG0058,COG1586
Clique76	3	4	0	269796,272562,279010,351627	1.39181	0	0	1	0.0142857	COG0005,COG1488,COG1683
Clique77	3	4	0	269796,272562,279010,351627	1.39181	0	0	1	0.0142857	COG0005,COG1057,COG1488
Clique78	3	4	0	269796,272562,279010,351627	1.39181	0	0	1	0.0142857	COG0005,COG0524,COG1109
Clique79	3	4	0	269796,272562,279010,351627	1.39181	0	0	1	0.0142857	COG0005,COG0524,COG1057
Clique80	3	4	0	269796,272562,279010,351627	1.39181	0	0	1	0.0142857	COG0005,COG0503,COG0524
Clique81	3	4	0	269796,272562,279010,351627	1.39181	0	0	1	0.0142857	COG0005,COG0421,COG1586
Clique82	3	4	0	269796,272562,279010,351627	1.39181	0	0	1	0.0142857	COG0005,COG0237,COG0503
Clique84	3	4	0	269796,272562,279010,351627	1.39181	0	0	1	0.0142857	COG0005,COG0235,COG0524
Clique85	3	4	0	269796,272562,279010,351627	1.39181	0	0	1	0.0142857	COG0005,COG0122,COG0524
Clique86	3	4	0	269796,272562,279010,351627	1.39181	0	0	1	0.0142857	COG0005,COG0058,COG1586
Clique87	3	4	0	269796,272562,279010,351627	1.39181	0	0	1	0.0142857	COG0005,COG0058,COG1109
Clique88	3	4	0	269796,272562,279010,351627	1.39181	0	0	1	0.0142857	COG0005,COG0037,COG0524
Clique89	3	4	0	269796,272562,279010,351627	1.39181	0	0	1	0.0142857	COG0005,COG0037,COG0402
Clique100	3	4	0	269796,272562,279010,351627	1.39181	0	0	1	0.0142857	COG0714,COG0720,COG1192
Clique104	3	4	0	269796,272562,279010,351627	1.39181	0	0	1	0.0142857	COG0053,COG0210,COG0474
Clique143	3	4	0	269796,272562,279010,351627	1.39181	0	0	1	0.0142857	COG0340,COG0414,COG1521
Clique146	3	4	0	269796,272562,279010,351627	1.39181	0	0	1	0.0142857	COG0005,COG0078,COG0167
Clique12	4	4	0	269796,272562,279010,351627	1.39181	0	0	1	0.0142857	COG0124,COG0141,COG3705,COG4123
Clique13	4	4	0	269796,272562,279010,351627	1.39181	0	0	1	0.0142857	COG0041,COG0150,COG0249,COG0422
Clique14	4	4	0	269796,272562,279010,351627	1.39181	0	0	1	0.0142857	COG0249,COG0550,COG0553,COG0629
Clique21	4	4	0	269796,272562,279010,351627	1.39181	0	0	1	0.0142857	COG0280,COG0281,COG1063,COG1145
Clique23	4	4	0	269796,272562,279010,351627	1.39181	0	0	1	0.0142857	COG0112,COG0192,COG0449,COG1145
Clique30	4	4	0	269796,272562,279010,351627	1.39181	0	0	1	0.0142857	COG0223,COG0281,COG0399,COG1052
Clique32	4	4	0	269796,272562,279010,351627	1.39181	0	0	1	0.0142857	COG0281,COG0388,COG1063,COG1145
Clique35	4	4	0	269796,272562,279010,351627	1.39181	0	0	1	0.0142857	COG0075,COG0112,COG0192,COG1145
Clique44	4	4	0	269796,272562,279010,351627	1.39181	0	0	1	0.0142857	COG0281,COG0511,COG0716,COG1145
Clique45	4	4	0	269796,272562,279010,351627	1.39181	0	0	1	0.0142857	COG0281,COG0388,COG0716,COG1145
Clique50	4	4	0	269796,272562,279010,351627	1.39181	0	0	1	0.0142857	COG0175,COG0476,COG0607,COG1053
Clique52	4	4	0	269796,272562,279010,351627	1.39181	0	0	1	0.0142857	COG0388,COG0446,COG1063,COG1145
Clique53	4	4	0	269796,272562,279010,351627	1.39181	0	0	1	0.0142857	COG0446,COG0778,COG1063,COG1145
Clique54	4	4	0	269796,272562,279010,351627	1.39181	0	0	1	0.0142857	COG0446,COG0473,COG1063,COG1145
Clique59	4	4	0	269796,272562,279010,351627	1.39181	0	0	1	0.0142857	COG0340,COG0511,COG0612,COG1145
Clique60	4	4	0	269796,272562,279010,351627	1.39181	0	0	1	0.0142857	COG0340,COG0612,COG0741,COG1145
Clique61	4	4	0	269796,272562,279010,351627	1.39181	0	0	1	0.0142857	COG0340,COG0739,COG0741,COG1388
Clique62	4	4	0	269796,272562,279010,351627	1.39181	0	0	1	0.0142857	COG0340,COG0612,COG0739,COG0741
Clique65	4	4	0	269796,272562,279010,351627	1.39181	0	0	1	0.0142857	COG0019,COG0421,COG1207,COG1586
Clique83	4	4	0	269796,272562,279010,351627	1.39181	0	0	1	0.0142857	COG0005,COG0130,COG0237,COG0564
Clique99	4	4	0	269796,272562,279010,351627	1.39181	0	0	1	0.0142857	COG0280,COG0469,COG0574,COG1180
Clique101	4	4	0	269796,272562,279010,351627	1.39181	0	0	1	0.0142857	COG0192,COG0443,COG0466,COG0484
Clique102	4	4	0	269796,272562,279010,351627	1.39181	0	0	1	0.0142857	COG0085,COG0192,COG0443,COG0466
Clique103	4	4	0	269796,272562,279010,351627	1.39181	0	0	1	0.0142857	COG0058,COG0366,COG0448,COG1586
Clique109	4	4	0	269796,272562,279010,351627	1.39181	0	0	1	0.0142857	COG0073,COG0340,COG0436,COG1145
Clique116	4	4	0	269796,272562,279010,351627	1.39181	0	0	1	0.0142857	COG0075,COG0192,COG0436,COG1145
Clique142	4	4	0	269796,272562,279010,351627	1.39181	0	0	1	0.0142857	COG0340,COG0452,COG0669,COG1521
Clique147	4	4	0	269796,272562,279010,351627	1.39181	0	0	1	0.0142857	COG0007,COG0175,COG0716,COG1648
Clique25	5	4	0	269796,272562,279010,351627	1.39181	0	0	1	0.0142857	COG0057,COG0191,COG0399,COG0764,COG1063
Clique28	5	4	0	269796,272562,279010,351627	1.39181	0	0	1	0.0142857	COG0381,COG0399,COG0438,COG0451,COG2148
Clique33	5	4	0	269796,272562,279010,351627	1.39181	0	0	1	0.0142857	COG0388,COG0518,COG0519,COG1063,COG1145
Clique39	5	4	0	269796,272562,279010,351627	1.39181	0	0	1	0.0142857	COG0073,COG0112,COG0143,COG0172,COG1145
Clique42	5	4	0	269796,272562,279010,351627	1.39181	0	0	1	0.0142857	COG0008,COG0073,COG0143,COG0172,COG1145
Clique68	5	4	0	269796,272562,279010,351627	1.39181	0	0	1	0.0142857	COG0057,COG0191,COG0235,COG0399,COG1063
Clique110	5	4	0	269796,272562,279010,351627	1.39181	0	0	1	0.0142857	COG0075,COG0340,COG0436,COG0511,COG1145
Clique119	5	4	0	269796,272562,279010,351627	1.39181	0	0	1	0.0142857	COG0008,COG0073,COG0143,COG0436,COG1145
Clique121	5	4	0	269796,272562,279010,351627	1.39181	0	0	1	0.0142857	COG0029,COG0399,COG0436,COG0511,COG0540
Clique122	5	4	0	269796,272562,279010,351627	1.39181	0	0	1	0.0142857	COG0029,COG0075,COG0436,COG0511,COG0540
Clique124	5	4	0	269796,272562,279010,351627	1.39181	0	0	1	0.0142857	COG0029,COG0039,COG0399,COG0436,COG1167
Clique125	5	4	0	269796,272562,279010,351627	1.39181	0	0	1	0.0142857	COG0029,COG0039,COG0075,COG0436,COG1167
Clique127	5	4	0	269796,272562,279010,351627	1.39181	0	0	1	0.0142857	COG0029,COG0039,COG0399,COG0436,COG0511
Clique141	5	4	0	269796,272562,279010,351627	1.39181	0	0	1	0.0142857	COG0057,COG0235,COG0399,COG1063,COG1454
Clique9	6	4	0	269796,272562,279010,351627	1.39181	0	0	1	0.0142857	COG0190,COG0223,COG0242,COG0646,COG0685,COG1410
Clique11	6	4	0	269796,272562,279010,351627	1.39181	0	0	1	0.0142857	COG0124,COG0141,COG0144,COG0742,COG3705,COG4122
Clique15	6	4	0	269796,272562,279010,351627	1.39181	0	0	1	0.0142857	COG0031,COG0112,COG0192,COG0646,COG0685,COG1410
Clique16	6	4	0	269796,272562,279010,351627	1.39181	0	0	1	0.0142857	COG0112,COG0138,COG0192,COG0646,COG0685,COG1410
Clique18	6	4	0	269796,272562,279010,351627	1.39181	0	0	1	0.0142857	COG0031,COG0112,COG0190,COG0646,COG0685,COG1410
Clique26	6	4	0	269796,272562,279010,351627	1.39181	0	0	1	0.0142857	COG0399,COG1052,COG1063,COG1082,COG1167,COG1853
Clique40	6	4	0	269796,272562,279010,351627	1.39181	0	0	1	0.0142857	COG0073,COG0112,COG0143,COG0192,COG0685,COG1145
Clique43	6	4	0	269796,272562,279010,351627	1.39181	0	0	1	0.0142857	COG0399,COG0778,COG1052,COG1063,COG1167,COG1853
Clique55	6	4	0	269796,272562,279010,351627	1.39181	0	0	1	0.0142857	COG0190,COG0413,COG0446,COG0646,COG0685,COG1410
Clique56	6	4	0	269796,272562,279010,351627	1.39181	0	0	1	0.0142857	COG0112,COG0190,COG0299,COG0446,COG0685,COG1145
Clique66	6	4	0	269796,272562,279010,351627	1.39181	0	0	1	0.0142857	COG0057,COG0126,COG0149,COG0191,COG0235,COG2390
Clique71	6	4	0	269796,272562,279010,351627	1.39181	0	0	1	0.0142857	COG0057,COG0149,COG0176,COG0191,COG0205,COG0235
Clique72	6	4	0	269796,272562,279010,351627	1.39181	0	0	1	0.0142857	COG0057,COG0176,COG0191,COG0205,COG0235,COG1063
Clique90	6	4	0	269796,272562,279010,351627	1.39181	0	0	1	0.0142857	COG0005,COG0035,COG0117,COG0130,COG0564,COG0590
Clique91	6	4	0	269796,272562,279010,351627	1.39181	0	0	1	0.0142857	COG0005,COG0035,COG0402,COG0503,COG0590,COG1683
Clique92	6	4	0	269796,272562,279010,351627	1.39181	0	0	1	0.0142857	COG0005,COG0035,COG0101,COG0402,COG0590,COG1683
Clique95	6	4	0	269796,272562,279010,351627	1.39181	0	0	1	0.0142857	COG0112,COG0143,COG0223,COG0557,COG0646,COG1410
Clique114	6	4	0	269796,272562,279010,351627	1.39181	0	0	1	0.0142857	COG0031,COG0192,COG0436,COG0646,COG0685,COG1410
Clique115	6	4	0	269796,272562,279010,351627	1.39181	0	0	1	0.0142857	COG0031,COG0115,COG0192,COG0436,COG0646,COG1410
Clique120	6	4	0	269796,272562,279010,351627	1.39181	0	0	1	0.0142857	COG0073,COG0143,COG0192,COG0436,COG0685,COG1145
Clique123	6	4	0	269796,272562,279010,351627	1.39181	0	0	1	0.0142857	COG0029,COG0436,COG0458,COG0511,COG0540,COG4992
Clique126	6	4	0	269796,272562,279010,351627	1.39181	0	0	1	0.0142857	COG0029,COG0039,COG0075,COG0436,COG0511,COG0516
Clique128	6	4	0	269796,272562,279010,351627	1.39181	0	0	1	0.0142857	COG0029,COG0039,COG0436,COG0458,COG0511,COG4992
Clique129	6	4	0	269796,272562,279010,351627	1.39181	0	0	1	0.0142857	COG0029,COG0075,COG0104,COG0367,COG0436,COG0516
Clique144	6	4	0	269796,272562,279010,351627	1.39181	0	0	1	0.0142857	COG0057,COG0235,COG0373,COG0456,COG1063,COG1670
Clique145	6	4	0	269796,272562,279010,351627	1.39181	0	0	1	0.0142857	COG0057,COG0235,COG0373,COG1063,COG1454,COG1670
Clique27	7	4	0	269796,272562,279010,351627	1.39181	0	0	1	0.0142857	COG0111,COG0281,COG0399,COG1052,COG1063,COG1082,COG1167
Clique36	7	4	0	269796,272562,279010,351627	1.39181	0	0	1	0.0142857	COG0073,COG0112,COG0143,COG0192,COG0646,COG0685,COG1410
Clique37	7	4	0	269796,272562,279010,351627	1.39181	0	0	1	0.0142857	COG0073,COG0112,COG0143,COG0223,COG0646,COG0685,COG1410
Clique38	7	4	0	269796,272562,279010,351627	1.39181	0	0	1	0.0142857	COG0073,COG0143,COG0223,COG0242,COG0646,COG0685,COG1410
Clique69	7	4	0	269796,272562,279010,351627	1.39181	0	0	1	0.0142857	COG0191,COG0235,COG0524,COG1063,COG1105,COG1349,COG1609
Clique70	7	4	0	269796,272562,279010,351627	1.39181	0	0	1	0.0142857	COG0057,COG0126,COG0148,COG0149,COG0191,COG0205,COG0235
Clique73	7	4	0	269796,272562,279010,351627	1.39181	0	0	1	0.0142857	COG0176,COG0191,COG0205,COG0235,COG0524,COG1063,COG1105
Clique93	7	4	0	269796,272562,279010,351627	1.39181	0	0	1	0.0142857	COG0005,COG0035,COG0101,COG0167,COG0402,COG0493,COG0564
Clique96	7	4	0	269796,272562,279010,351627	1.39181	0	0	1	0.0142857	COG0112,COG0190,COG0223,COG0299,COG0557,COG0646,COG1410
Clique111	7	4	0	269796,272562,279010,351627	1.39181	0	0	1	0.0142857	COG0028,COG0119,COG0340,COG0436,COG0469,COG0511,COG0574
Clique138	7	4	0	269796,272562,279010,351627	1.39181	0	0	1	0.0142857	COG0399,COG0764,COG1052,COG1063,COG1082,COG1454,COG1853
Clique139	7	4	0	269796,272562,279010,351627	1.39181	0	0	1	0.0142857	COG0057,COG0111,COG0399,COG0764,COG1052,COG1063,COG1454
Clique97	8	4	0	269796,272562,279010,351627	1.39181	0	0	1	0.0142857	COG0028,COG0065,COG0066,COG0119,COG0340,COG0469,COG0511,COG0574
Clique98	8	4	0	269796,272562,279010,351627	1.39181	0	0	1	0.0142857	COG0028,COG0119,COG0223,COG0280,COG0281,COG0469,COG0574,COG1052
Clique105	8	4	0	269796,272562,279010,351627	1.39181	0	0	1	0.0142857	COG0340,COG0501,COG0511,COG0612,COG0624,COG0750,COG0826,COG1066
Clique106	8	4	0	269796,272562,279010,351627	1.39181	0	0	1	0.0142857	COG0340,COG0501,COG0511,COG0612,COG0624,COG0739,COG0750,COG1066
Clique107	8	4	0	269796,272562,279010,351627	1.39181	0	0	1	0.0142857	COG0330,COG0340,COG0501,COG0511,COG0612,COG0624,COG0739,COG1066
Clique108	8	4	0	269796,272562,279010,351627	1.39181	0	0	1	0.0142857	COG0330,COG0340,COG0511,COG0612,COG0624,COG0739,COG0744,COG1066
Clique112	8	4	0	269796,272562,279010,351627	1.39181	0	0	1	0.0142857	COG0067,COG0069,COG0070,COG0263,COG0436,COG0473,COG0493,COG1145
Clique130	8	4	0	269796,272562,279010,351627	1.39181	0	0	1	0.0142857	COG0104,COG0137,COG0173,COG0367,COG0436,COG0458,COG0540,COG1053
Clique132	8	4	0	269796,272562,279010,351627	1.39181	0	0	1	0.0142857	COG0029,COG0075,COG0104,COG0137,COG0367,COG0436,COG0540,COG1167
Clique134	8	4	0	269796,272562,279010,351627	1.39181	0	0	1	0.0142857	COG0029,COG0104,COG0137,COG0157,COG0173,COG0436,COG0540,COG0853
Clique140	8	4	0	269796,272562,279010,351627	1.39181	0	0	1	0.0142857	COG0111,COG0281,COG0399,COG0764,COG1052,COG1063,COG1082,COG1454
Clique17	9	4	0	269796,272562,279010,351627	1.39181	0	0	1	0.0142857	COG0112,COG0138,COG0150,COG0151,COG0190,COG0223,COG0299,COG0646,COG1410
Clique57	9	4	0	269796,272562,279010,351627	1.39181	0	0	1	0.0142857	COG0112,COG0138,COG0190,COG0223,COG0299,COG0446,COG0646,COG0685,COG1410
Clique94	9	4	0	269796,272562,279010,351627	1.39181	0	0	1	0.0142857	COG0005,COG0035,COG0101,COG0130,COG0167,COG0402,COG0564,COG0590,COG1187
Clique113	9	4	0	269796,272562,279010,351627	1.39181	0	0	1	0.0142857	COG0008,COG0067,COG0069,COG0070,COG0263,COG0436,COG0493,COG0543,COG1145
Clique117	9	4	0	269796,272562,279010,351627	1.39181	0	0	1	0.0142857	COG0073,COG0079,COG0143,COG0192,COG0242,COG0436,COG0646,COG0685,COG1410
Clique118	9	4	0	269796,272562,279010,351627	1.39181	0	0	1	0.0142857	COG0073,COG0079,COG0115,COG0143,COG0192,COG0242,COG0436,COG0646,COG1410
Clique131	9	4	0	269796,272562,279010,351627	1.39181	0	0	1	0.0142857	COG0104,COG0137,COG0173,COG0367,COG0399,COG0436,COG0540,COG0853,COG1053
Clique133	9	4	0	269796,272562,279010,351627	1.39181	0	0	1	0.0142857	COG0029,COG0104,COG0137,COG0173,COG0367,COG0436,COG0458,COG0540,COG4992
Clique137	9	4	0	269796,272562,279010,351627	1.39181	0	0	1	0.0142857	COG0044,COG0104,COG0137,COG0173,COG0367,COG0436,COG0458,COG0505,COG0540
Clique20	10	4	0	269796,272562,279010,351627	1.39181	0	0	1	0.0142857	COG0455,COG1291,COG1360,COG1377,COG1419,COG1536,COG1684,COG1868,COG1886,COG1987
Clique135	10	4	0	269796,272562,279010,351627	1.39181	0	0	1	0.0142857	COG0029,COG0104,COG0137,COG0173,COG0367,COG0399,COG0436,COG0540,COG0853,COG1167
Clique136	11	4	0	269796,272562,279010,351627	1.39181	0	0	1	0.0142857	COG0019,COG0029,COG0104,COG0137,COG0173,COG0367,COG0436,COG0460,COG0540,COG0853,COG4992
Clique19	16	4	0	269796,272562,279010,351627	1.39181	0	0	1	0.0142857	COG1157,COG1291,COG1338,COG1344,COG1360,COG1377,COG1419,COG1536,COG1677,COG1684,COG1766,COG1815,COG1868,COG1886,COG1987,COG4786
Clique7	19	4	0	269796,272562,279010,351627	1.39181	0	0	1	0.0142857	COG1157,COG1256,COG1291,COG1338,COG1344,COG1345,COG1360,COG1377,COG1536,COG1558,COG1677,COG1684,COG1766,COG1815,COG1843,COG1868,COG1886,COG1987,COG4786

## Sheet: Sheet6
Clique ID	Size	No of +ve Orgs	No of -ve Orgs	Organisms	PP	NP	NN	Phylogenetic Diversity Score = (PP-(NN+NP))/(PP+NN+NP)	Statstical Significance	COGS
Clique222	2	6	0	103690,240292,258594,269796,279010,351627	3.47397	0	0	1	0.00108225	COG0005,COG2262
Clique218	3	6	0	103690,240292,258594,269796,279010,351627	3.47397	0	0	1	0.00108225	COG0148,COG0182,COG0235
Clique223	3	6	0	103690,240292,258594,269796,279010,351627	3.47397	0	0	1	0.00108225	COG0005,COG0524,COG1109
Clique224	3	6	0	103690,240292,258594,269796,279010,351627	3.47397	0	0	1	0.00108225	COG0005,COG0524,COG1057
Clique225	3	6	0	103690,240292,258594,269796,279010,351627	3.47397	0	0	1	0.00108225	COG0005,COG0503,COG0590
Clique226	3	6	0	103690,240292,258594,269796,279010,351627	3.47397	0	0	1	0.00108225	COG0005,COG0503,COG0524
Clique227	3	6	0	103690,240292,258594,269796,279010,351627	3.47397	0	0	1	0.00108225	COG0005,COG0237,COG0503
Clique228	3	6	0	103690,240292,258594,269796,279010,351627	3.47397	0	0	1	0.00108225	COG0005,COG0235,COG0524
Clique229	3	6	0	103690,240292,258594,269796,279010,351627	3.47397	0	0	1	0.00108225	COG0005,COG0182,COG0235
Clique230	3	6	0	103690,240292,258594,269796,279010,351627	3.47397	0	0	1	0.00108225	COG0005,COG0058,COG1109
Clique231	3	6	0	103690,240292,258594,269796,279010,351627	3.47397	0	0	1	0.00108225	COG0005,COG0037,COG0524
Clique432	3	6	0	103690,240292,258594,269796,279010,351627	3.47397	0	0	1	0.00108225	COG0005,COG0078,COG0167
Clique232	4	6	0	103690,240292,258594,269796,279010,351627	3.47397	0	0	1	0.00108225	COG0005,COG0130,COG0237,COG0564
Clique233	5	6	0	103690,240292,258594,269796,279010,351627	3.47397	0	0	1	0.00108225	COG0005,COG0117,COG0130,COG0564,COG0590
Clique234	7	6	0	103690,240292,258594,269796,279010,351627	3.47397	0	0	1	0.00108225	COG0005,COG0101,COG0130,COG0167,COG0564,COG0590,COG1187
Clique244	9	6	0	103690,240292,258594,269796,279010,351627	3.47397	0	0	1	0.00108225	COG0028,COG0066,COG0119,COG0340,COG0469,COG0508,COG0511,COG0574,COG1071
Clique252	9	6	0	103690,240292,258594,269796,279010,351627	3.47397	0	0	1	0.00108225	COG0022,COG0028,COG0119,COG0340,COG0469,COG0508,COG0511,COG0574,COG1071
Clique350	9	6	0	103690,240292,258594,269796,279010,351627	3.47397	0	0	1	0.00108225	COG0022,COG0028,COG0119,COG0340,COG0436,COG0469,COG0511,COG0574,COG1071
Clique427	2	6	1	273036,103690,240292,258594,269796,279010,351627	3.47397	1.35807	0	0.43789	0.00757576	COG0156,COG1268
Clique6	3	6	1	273036,103690,240292,258594,269796,279010,351627	3.47397	1.35807	0	0.43789	0.00757576	COG0609,COG0614,COG0803
Clique20	5	6	1	273036,103690,240292,258594,269796,279010,351627	3.47397	1.35807	0	0.43789	0.00757576	COG0022,COG0057,COG0406,COG1063,COG1940
Clique67	5	6	1	273036,103690,240292,258594,269796,279010,351627	3.47397	1.35807	0	0.43789	0.00757576	COG0057,COG0191,COG1063,COG1940,COG4948
Clique68	5	6	1	273036,103690,240292,258594,269796,279010,351627	3.47397	1.35807	0	0.43789	0.00757576	COG0329,COG0406,COG1063,COG1940,COG4948
Clique69	5	6	1	273036,103690,240292,258594,269796,279010,351627	3.47397	1.35807	0	0.43789	0.00757576	COG0057,COG0406,COG1063,COG1940,COG4948
Clique105	5	6	1	273036,103690,240292,258594,269796,279010,351627	3.47397	1.35807	0	0.43789	0.00757576	COG0075,COG0144,COG0192,COG0742,COG4122
Clique106	5	6	1	273036,103690,240292,258594,269796,279010,351627	3.47397	1.35807	0	0.43789	0.00757576	COG0028,COG0075,COG0144,COG0637,COG4122
Clique107	5	6	1	273036,103690,240292,258594,269796,279010,351627	3.47397	1.35807	0	0.43789	0.00757576	COG0075,COG0144,COG0637,COG0742,COG4122
Clique207	5	6	1	273036,103690,240292,258594,269796,279010,351627	3.47397	1.35807	0	0.43789	0.00757576	COG0191,COG0524,COG1063,COG1940,COG4948
Clique208	5	6	1	273036,103690,240292,258594,269796,279010,351627	3.47397	1.35807	0	0.43789	0.00757576	COG0406,COG0524,COG1063,COG1940,COG4948
Clique375	5	6	1	273036,103690,240292,258594,269796,279010,351627	3.47397	1.35807	0	0.43789	0.00757576	COG0028,COG0075,COG0436,COG0637,COG4122
Clique376	5	6	1	273036,103690,240292,258594,269796,279010,351627	3.47397	1.35807	0	0.43789	0.00757576	COG0075,COG0192,COG0436,COG1167,COG4122
Clique21	7	6	1	273036,103690,240292,258594,269796,279010,351627	3.47397	1.35807	0	0.43789	0.00757576	COG0022,COG0057,COG0176,COG0191,COG1063,COG1071,COG1940
Clique245	8	6	1	273036,103690,240292,258594,269796,279010,351627	3.47397	1.35807	0	0.43789	0.00757576	COG0028,COG0066,COG0119,COG0340,COG0469,COG0508,COG0511,COG1071
Clique255	8	6	1	273036,103690,240292,258594,269796,279010,351627	3.47397	1.35807	0	0.43789	0.00757576	COG0022,COG0028,COG0119,COG0340,COG0469,COG0508,COG0511,COG1071
Clique256	8	6	1	273036,103690,240292,258594,269796,279010,351627	3.47397	1.35807	0	0.43789	0.00757576	COG0022,COG0028,COG0075,COG0340,COG0469,COG0508,COG0511,COG1071
Clique351	8	6	1	273036,103690,240292,258594,269796,279010,351627	3.47397	1.35807	0	0.43789	0.00757576	COG0022,COG0028,COG0119,COG0340,COG0436,COG0469,COG0511,COG1071
Clique380	8	6	1	273036,103690,240292,258594,269796,279010,351627	3.47397	1.35807	0	0.43789	0.00757576	COG0022,COG0028,COG0075,COG0340,COG0436,COG0469,COG0511,COG1071
Clique253	8	6	1	321967,103690,240292,258594,269796,279010,351627	3.47397	1.39197	0	0.427872	0.00757576	COG0022,COG0028,COG0340,COG0469,COG0508,COG0511,COG0574,COG1071
Clique353	8	6	1	321967,103690,240292,258594,269796,279010,351627	3.47397	1.39197	0	0.427872	0.00757576	COG0022,COG0028,COG0340,COG0436,COG0469,COG0511,COG0574,COG1071
Clique2	2	6	1	62977,103690,240292,258594,269796,279010,351627	3.47397	1.56317	0	0.379342	0.00757576	COG1305,COG1721
Clique10	2	6	1	62977,103690,240292,258594,269796,279010,351627	3.47397	1.56317	0	0.379342	0.00757576	COG0379,COG1853
Clique300	3	6	1	62977,103690,240292,258594,269796,279010,351627	3.47397	1.56317	0	0.379342	0.00757576	COG0174,COG0535,COG1145
Clique49	6	6	1	62977,103690,240292,258594,269796,279010,351627	3.47397	1.56317	0	0.379342	0.00757576	COG0124,COG0141,COG0144,COG0742,COG3705,COG4122
Clique90	6	6	1	62977,103690,240292,258594,269796,279010,351627	3.47397	1.56317	0	0.379342	0.00757576	COG0399,COG0667,COG0764,COG1052,COG1063,COG1853
Clique133	7	6	1	62977,103690,240292,258594,269796,279010,351627	3.47397	1.56317	0	0.379342	0.00757576	COG0399,COG0667,COG0778,COG1052,COG1063,COG1167,COG1853
Clique168	8	6	1	62977,103690,240292,258594,269796,279010,351627	3.47397	1.56317	0	0.379342	0.00757576	COG0028,COG0066,COG0119,COG0340,COG0508,COG0511,COG0574,COG1071
Clique172	8	6	1	62977,103690,240292,258594,269796,279010,351627	3.47397	1.56317	0	0.379342	0.00757576	COG0022,COG0028,COG0119,COG0340,COG0508,COG0511,COG0574,COG1071
Clique401	8	6	1	62977,103690,240292,258594,269796,279010,351627	3.47397	1.56317	0	0.379342	0.00757576	COG0022,COG0028,COG0119,COG0340,COG0436,COG0511,COG0574,COG1071
Clique148	3	6	1	345073,103690,240292,258594,269796,279010,351627	3.47397	1.60817	0	0.367129	0.00757576	COG0175,COG0716,COG1145
Clique149	3	6	1	345073,103690,240292,258594,269796,279010,351627	3.47397	1.60817	0	0.367129	0.00757576	COG0031,COG0175,COG0716
Clique435	3	6	1	345073,103690,240292,258594,269796,279010,351627	3.47397	1.60817	0	0.367129	0.00757576	COG0007,COG0175,COG0716
Clique111	4	6	1	345073,103690,240292,258594,269796,279010,351627	3.47397	1.60817	0	0.367129	0.00757576	COG0075,COG0112,COG0192,COG1145
Clique136	4	6	1	345073,103690,240292,258594,269796,279010,351627	3.47397	1.60817	0	0.367129	0.00757576	COG0281,COG0511,COG0716,COG1145
Clique137	4	6	1	345073,103690,240292,258594,269796,279010,351627	3.47397	1.60817	0	0.367129	0.00757576	COG0281,COG0388,COG0716,COG1145
Clique302	4	6	1	345073,103690,240292,258594,269796,279010,351627	3.47397	1.60817	0	0.367129	0.00757576	COG0174,COG0388,COG0716,COG1145
Clique384	4	6	1	345073,103690,240292,258594,269796,279010,351627	3.47397	1.60817	0	0.367129	0.00757576	COG0075,COG0192,COG0436,COG1145
Clique382	5	6	1	345073,103690,240292,258594,269796,279010,351627	3.47397	1.60817	0	0.367129	0.00757576	COG0075,COG0340,COG0436,COG0511,COG1145
Clique387	5	6	1	345073,103690,240292,258594,269796,279010,351627	3.47397	1.60817	0	0.367129	0.00757576	COG0029,COG0075,COG0436,COG0511,COG0540
Clique388	5	6	1	345073,103690,240292,258594,269796,279010,351627	3.47397	1.60817	0	0.367129	0.00757576	COG0029,COG0075,COG0104,COG0436,COG0516
Clique389	5	6	1	345073,103690,240292,258594,269796,279010,351627	3.47397	1.60817	0	0.367129	0.00757576	COG0029,COG0039,COG0075,COG0436,COG1167
Clique390	6	6	1	345073,103690,240292,258594,269796,279010,351627	3.47397	1.60817	0	0.367129	0.00757576	COG0029,COG0039,COG0075,COG0436,COG0511,COG0516
Clique175	7	6	1	345073,103690,240292,258594,269796,279010,351627	3.47397	1.60817	0	0.367129	0.00757576	COG0340,COG0501,COG0511,COG0612,COG0750,COG0826,COG1066
Clique291	7	6	1	345073,103690,240292,258594,269796,279010,351627	3.47397	1.60817	0	0.367129	0.00757576	COG0028,COG0119,COG0223,COG0281,COG0469,COG0574,COG1052
Clique349	7	6	1	345073,103690,240292,258594,269796,279010,351627	3.47397	1.60817	0	0.367129	0.00757576	COG0028,COG0119,COG0340,COG0436,COG0469,COG0511,COG0574
Clique424	7	6	1	345073,103690,240292,258594,269796,279010,351627	3.47397	1.60817	0	0.367129	0.00757576	COG0029,COG0075,COG0104,COG0137,COG0436,COG0540,COG1167
Clique287	9	6	1	345073,103690,240292,258594,269796,279010,351627	3.47397	1.60817	0	0.367129	0.00757576	COG0028,COG0065,COG0066,COG0119,COG0340,COG0469,COG0508,COG0511,COG0574
Clique50	5	6	1	257310,103690,240292,258594,269796,279010,351627	3.47397	1.62317	0	0.363106	0.00757576	COG0123,COG0249,COG0470,COG0553,COG1196
Clique304	5	6	1	257310,103690,240292,258594,269796,279010,351627	3.47397	1.62317	0	0.363106	0.00757576	COG0085,COG0123,COG0249,COG0553,COG1196
Clique321	5	6	1	257310,103690,240292,258594,269796,279010,351627	3.47397	1.62317	0	0.363106	0.00757576	COG0123,COG0443,COG0474,COG0515,COG0553
Clique322	5	6	1	257310,103690,240292,258594,269796,279010,351627	3.47397	1.62317	0	0.363106	0.00757576	COG0085,COG0123,COG0443,COG0474,COG0553
Clique323	5	6	1	257310,103690,240292,258594,269796,279010,351627	3.47397	1.62317	0	0.363106	0.00757576	COG0123,COG0330,COG0443,COG0474,COG0553
Clique58	6	6	1	257310,103690,240292,258594,269796,279010,351627	3.47397	1.62317	0	0.363106	0.00757576	COG0123,COG0187,COG0188,COG0470,COG0553,COG1196
Clique305	6	6	1	257310,103690,240292,258594,269796,279010,351627	3.47397	1.62317	0	0.363106	0.00757576	COG0085,COG0123,COG0187,COG0188,COG0553,COG1196
Clique318	6	6	1	257310,103690,240292,258594,269796,279010,351627	3.47397	1.62317	0	0.363106	0.00757576	COG0085,COG0123,COG0187,COG0443,COG0553,COG1196
Clique319	6	6	1	257310,103690,240292,258594,269796,279010,351627	3.47397	1.62317	0	0.363106	0.00757576	COG0123,COG0187,COG0443,COG0470,COG0553,COG1196
Clique320	6	6	1	257310,103690,240292,258594,269796,279010,351627	3.47397	1.62317	0	0.363106	0.00757576	COG0123,COG0443,COG0470,COG0515,COG0553,COG1196
Clique356	7	6	1	257310,103690,240292,258594,269796,279010,351627	3.47397	1.62317	0	0.363106	0.00757576	COG0039,COG0179,COG0436,COG0469,COG0574,COG1052,COG4948
Clique259	8	6	1	257310,103690,240292,258594,269796,279010,351627	3.47397	1.62317	0	0.363106	0.00757576	COG0022,COG0039,COG0057,COG0119,COG0149,COG0469,COG0574,COG1071
Clique260	8	6	1	257310,103690,240292,258594,269796,279010,351627	3.47397	1.62317	0	0.363106	0.00757576	COG0022,COG0039,COG0119,COG0149,COG0281,COG0469,COG0574,COG1071
Clique269	9	6	1	257310,103690,240292,258594,269796,279010,351627	3.47397	1.62317	0	0.363106	0.00757576	COG0022,COG0039,COG0057,COG0119,COG0469,COG0508,COG0574,COG1052,COG1071
Clique249	11	6	1	257310,103690,240292,258594,269796,279010,351627	3.47397	1.62317	0	0.363106	0.00757576	COG0019,COG0028,COG0066,COG0119,COG0179,COG0281,COG0469,COG0508,COG0574,COG1052,COG1071
Clique266	11	6	1	257310,103690,240292,258594,269796,279010,351627	3.47397	1.62317	0	0.363106	0.00757576	COG0019,COG0022,COG0028,COG0119,COG0179,COG0281,COG0469,COG0508,COG0574,COG1052,COG1071
Clique339	11	6	1	257310,103690,240292,258594,269796,279010,351627	3.47397	1.62317	0	0.363106	0.00757576	COG0028,COG0039,COG0066,COG0119,COG0281,COG0458,COG0469,COG0508,COG0511,COG0574,COG1071
Clique341	11	6	1	257310,103690,240292,258594,269796,279010,351627	3.47397	1.62317	0	0.363106	0.00757576	COG0022,COG0028,COG0039,COG0119,COG0281,COG0458,COG0469,COG0508,COG0511,COG0574,COG1071
Clique359	11	6	1	257310,103690,240292,258594,269796,279010,351627	3.47397	1.62317	0	0.363106	0.00757576	COG0019,COG0022,COG0028,COG0119,COG0179,COG0281,COG0436,COG0469,COG0574,COG1052,COG1071
Clique361	11	6	1	257310,103690,240292,258594,269796,279010,351627	3.47397	1.62317	0	0.363106	0.00757576	COG0022,COG0028,COG0039,COG0119,COG0281,COG0436,COG0458,COG0469,COG0511,COG0574,COG1071
Clique250	12	6	1	257310,103690,240292,258594,269796,279010,351627	3.47397	1.62317	0	0.363106	0.00757576	COG0028,COG0039,COG0066,COG0119,COG0179,COG0281,COG0469,COG0508,COG0511,COG0574,COG1052,COG1071
Clique272	12	6	1	257310,103690,240292,258594,269796,279010,351627	3.47397	1.62317	0	0.363106	0.00757576	COG0022,COG0028,COG0039,COG0119,COG0179,COG0281,COG0469,COG0508,COG0511,COG0574,COG1052,COG1071
Clique365	12	6	1	257310,103690,240292,258594,269796,279010,351627	3.47397	1.62317	0	0.363106	0.00757576	COG0022,COG0028,COG0039,COG0119,COG0179,COG0281,COG0436,COG0469,COG0511,COG0574,COG1052,COG1071
Clique9	4	6	2	273036,321967,103690,240292,258594,269796,279010,351627	3.47397	2.75004	0.15405	0.0893501	0.030303	COG0195,COG0532,COG0779,COG2740
Clique66	4	6	2	273036,321967,103690,240292,258594,269796,279010,351627	3.47397	2.75004	0.15405	0.0893501	0.030303	COG0329,COG0406,COG1940,COG4948
Clique205	4	6	2	273036,321967,103690,240292,258594,269796,279010,351627	3.47397	2.75004	0.15405	0.0893501	0.030303	COG0191,COG0524,COG1940,COG4948
Clique206	4	6	2	273036,321967,103690,240292,258594,269796,279010,351627	3.47397	2.75004	0.15405	0.0893501	0.030303	COG0406,COG0524,COG1940,COG4948
Clique186	5	6	2	273036,321967,103690,240292,258594,269796,279010,351627	3.47397	2.75004	0.15405	0.0893501	0.030303	COG0057,COG0149,COG0406,COG1940,COG4948
Clique187	5	6	2	273036,321967,103690,240292,258594,269796,279010,351627	3.47397	2.75004	0.15405	0.0893501	0.030303	COG0022,COG0057,COG0149,COG0406,COG1940
Clique188	5	6	2	273036,321967,103690,240292,258594,269796,279010,351627	3.47397	2.75004	0.15405	0.0893501	0.030303	COG0057,COG0149,COG0191,COG1940,COG4948
Clique189	7	6	2	273036,321967,103690,240292,258594,269796,279010,351627	3.47397	2.75004	0.15405	0.0893501	0.030303	COG0057,COG0126,COG0149,COG0166,COG0191,COG1071,COG1940
Clique254	7	6	2	273036,321967,103690,240292,258594,269796,279010,351627	3.47397	2.75004	0.15405	0.0893501	0.030303	COG0022,COG0028,COG0340,COG0469,COG0508,COG0511,COG1071
Clique354	7	6	2	273036,321967,103690,240292,258594,269796,279010,351627	3.47397	2.75004	0.15405	0.0893501	0.030303	COG0022,COG0028,COG0340,COG0436,COG0469,COG0511,COG1071
Clique190	8	6	2	273036,321967,103690,240292,258594,269796,279010,351627	3.47397	2.75004	0.15405	0.0893501	0.030303	COG0022,COG0057,COG0149,COG0166,COG0176,COG0191,COG1071,COG1940
Clique35	11	6	2	273036,321967,103690,240292,258594,269796,279010,351627	3.47397	2.75004	0.15405	0.0893501	0.030303	COG0015,COG0026,COG0041,COG0046,COG0047,COG0138,COG0150,COG0151,COG0152,COG0299,COG1828
Clique14	2	6	2	273036,62977,103690,240292,258594,269796,279010,351627	3.47397	2.92124	0.26489	0.0432186	0.030303	COG0320,COG1235
Clique139	2	6	2	273036,62977,103690,240292,258594,269796,279010,351627	3.47397	2.92124	0.26489	0.0432186	0.030303	COG0535,COG1104
Clique299	2	6	2	273036,62977,103690,240292,258594,269796,279010,351627	3.47397	2.92124	0.26489	0.0432186	0.030303	COG0174,COG0535
Clique434	2	6	2	273036,62977,103690,240292,258594,269796,279010,351627	3.47397	2.92124	0.26489	0.0432186	0.030303	COG0007,COG0535
Clique54	3	6	2	273036,62977,103690,240292,258594,269796,279010,351627	3.47397	2.92124	0.26489	0.0432186	0.030303	COG0192,COG0500,COG4122
Clique313	3	6	2	273036,62977,103690,240292,258594,269796,279010,351627	3.47397	2.92124	0.26489	0.0432186	0.030303	COG0491,COG0500,COG0535
Clique11	4	6	2	273036,62977,103690,240292,258594,269796,279010,351627	3.47397	2.92124	0.26489	0.0432186	0.030303	COG0144,COG0251,COG1853,COG4122
Clique12	4	6	2	273036,62977,103690,240292,258594,269796,279010,351627	3.47397	2.92124	0.26489	0.0432186	0.030303	COG0144,COG0742,COG1853,COG4122
Clique15	4	6	2	273036,62977,103690,240292,258594,269796,279010,351627	3.47397	2.92124	0.26489	0.0432186	0.030303	COG0251,COG1063,COG1853,COG4122
Clique16	4	6	2	273036,62977,103690,240292,258594,269796,279010,351627	3.47397	2.92124	0.26489	0.0432186	0.030303	COG0707,COG1063,COG1853,COG4122
Clique18	4	6	2	273036,62977,103690,240292,258594,269796,279010,351627	3.47397	2.92124	0.26489	0.0432186	0.030303	COG0234,COG1063,COG1071,COG1249
Clique22	4	6	2	273036,62977,103690,240292,258594,269796,279010,351627	3.47397	2.92124	0.26489	0.0432186	0.030303	COG0022,COG0057,COG0406,COG1063
Clique29	4	6	2	273036,62977,103690,240292,258594,269796,279010,351627	3.47397	2.92124	0.26489	0.0432186	0.030303	COG0022,COG0320,COG0508,COG1249
Clique70	4	6	2	273036,62977,103690,240292,258594,269796,279010,351627	3.47397	2.92124	0.26489	0.0432186	0.030303	COG0057,COG0406,COG1063,COG4948
Clique71	4	6	2	273036,62977,103690,240292,258594,269796,279010,351627	3.47397	2.92124	0.26489	0.0432186	0.030303	COG0329,COG0406,COG1063,COG4948
Clique78	4	6	2	273036,62977,103690,240292,258594,269796,279010,351627	3.47397	2.92124	0.26489	0.0432186	0.030303	COG1063,COG1167,COG1853,COG4122
Clique84	4	6	2	273036,62977,103690,240292,258594,269796,279010,351627	3.47397	2.92124	0.26489	0.0432186	0.030303	COG0144,COG0637,COG0742,COG4122
Clique85	4	6	2	273036,62977,103690,240292,258594,269796,279010,351627	3.47397	2.92124	0.26489	0.0432186	0.030303	COG0028,COG0144,COG0637,COG4122
Clique102	4	6	2	273036,62977,103690,240292,258594,269796,279010,351627	3.47397	2.92124	0.26489	0.0432186	0.030303	COG0329,COG0388,COG1063,COG4948
Clique152	4	6	2	273036,62977,103690,240292,258594,269796,279010,351627	3.47397	2.92124	0.26489	0.0432186	0.030303	COG0144,COG0657,COG0742,COG4122
Clique153	4	6	2	273036,62977,103690,240292,258594,269796,279010,351627	3.47397	2.92124	0.26489	0.0432186	0.030303	COG0028,COG0144,COG0657,COG4122
Clique156	4	6	2	273036,62977,103690,240292,258594,269796,279010,351627	3.47397	2.92124	0.26489	0.0432186	0.030303	COG0388,COG0657,COG1063,COG4948
Clique209	4	6	2	273036,62977,103690,240292,258594,269796,279010,351627	3.47397	2.92124	0.26489	0.0432186	0.030303	COG0191,COG0524,COG1063,COG4948
Clique210	4	6	2	273036,62977,103690,240292,258594,269796,279010,351627	3.47397	2.92124	0.26489	0.0432186	0.030303	COG0406,COG0524,COG1063,COG4948
Clique397	4	6	2	273036,62977,103690,240292,258594,269796,279010,351627	3.47397	2.92124	0.26489	0.0432186	0.030303	COG0251,COG0436,COG1853,COG4122
Clique398	4	6	2	273036,62977,103690,240292,258594,269796,279010,351627	3.47397	2.92124	0.26489	0.0432186	0.030303	COG0436,COG1167,COG1853,COG4122
Clique48	5	6	2	273036,62977,103690,240292,258594,269796,279010,351627	3.47397	2.92124	0.26489	0.0432186	0.030303	COG0124,COG0141,COG0144,COG0742,COG4122
Clique55	5	6	2	273036,62977,103690,240292,258594,269796,279010,351627	3.47397	2.92124	0.26489	0.0432186	0.030303	COG0141,COG0144,COG0192,COG0742,COG4122
Clique72	5	6	2	273036,62977,103690,240292,258594,269796,279010,351627	3.47397	2.92124	0.26489	0.0432186	0.030303	COG0057,COG0191,COG0764,COG1063,COG4948
Clique159	5	6	2	273036,62977,103690,240292,258594,269796,279010,351627	3.47397	2.92124	0.26489	0.0432186	0.030303	COG0446,COG0473,COG1063,COG1167,COG1853
Clique160	5	6	2	273036,62977,103690,240292,258594,269796,279010,351627	3.47397	2.92124	0.26489	0.0432186	0.030303	COG0446,COG0778,COG1063,COG1167,COG1853
Clique191	5	6	2	273036,62977,103690,240292,258594,269796,279010,351627	3.47397	2.92124	0.26489	0.0432186	0.030303	COG0148,COG0149,COG0406,COG0696,COG4948
Clique203	5	6	2	273036,62977,103690,240292,258594,269796,279010,351627	3.47397	2.92124	0.26489	0.0432186	0.030303	COG0124,COG0144,COG0564,COG0742,COG4122
Clique204	5	6	2	273036,62977,103690,240292,258594,269796,279010,351627	3.47397	2.92124	0.26489	0.0432186	0.030303	COG0144,COG0192,COG0564,COG0742,COG4122
Clique23	6	6	2	273036,62977,103690,240292,258594,269796,279010,351627	3.47397	2.92124	0.26489	0.0432186	0.030303	COG0022,COG0057,COG0764,COG1052,COG1063,COG1071
Clique25	6	6	2	273036,62977,103690,240292,258594,269796,279010,351627	3.47397	2.92124	0.26489	0.0432186	0.030303	COG0022,COG0036,COG0176,COG0508,COG1063,COG1071
Clique26	6	6	2	273036,62977,103690,240292,258594,269796,279010,351627	3.47397	2.92124	0.26489	0.0432186	0.030303	COG0022,COG0057,COG0508,COG1063,COG1071,COG1249
Clique27	6	6	2	273036,62977,103690,240292,258594,269796,279010,351627	3.47397	2.92124	0.26489	0.0432186	0.030303	COG0022,COG0057,COG0508,COG1052,COG1063,COG1071
Clique36	6	6	2	273036,62977,103690,240292,258594,269796,279010,351627	3.47397	2.92124	0.26489	0.0432186	0.030303	COG0251,COG0473,COG0667,COG1052,COG1063,COG1853
Clique37	6	6	2	273036,62977,103690,240292,258594,269796,279010,351627	3.47397	2.92124	0.26489	0.0432186	0.030303	COG0473,COG0667,COG0764,COG1052,COG1063,COG1853
Clique38	6	6	2	273036,62977,103690,240292,258594,269796,279010,351627	3.47397	2.92124	0.26489	0.0432186	0.030303	COG0022,COG0473,COG0764,COG1052,COG1063,COG1071
Clique73	6	6	2	273036,62977,103690,240292,258594,269796,279010,351627	3.47397	2.92124	0.26489	0.0432186	0.030303	COG0057,COG0111,COG0764,COG1052,COG1063,COG4948
Clique74	6	6	2	273036,62977,103690,240292,258594,269796,279010,351627	3.47397	2.92124	0.26489	0.0432186	0.030303	COG0179,COG0329,COG0667,COG1052,COG1063,COG4948
Clique75	6	6	2	273036,62977,103690,240292,258594,269796,279010,351627	3.47397	2.92124	0.26489	0.0432186	0.030303	COG0179,COG0667,COG0764,COG1052,COG1063,COG4948
Clique76	6	6	2	273036,62977,103690,240292,258594,269796,279010,351627	3.47397	2.92124	0.26489	0.0432186	0.030303	COG0111,COG0329,COG0667,COG1052,COG1063,COG4948
Clique79	6	6	2	273036,62977,103690,240292,258594,269796,279010,351627	3.47397	2.92124	0.26489	0.0432186	0.030303	COG0473,COG0667,COG1052,COG1063,COG1167,COG1853
Clique80	6	6	2	273036,62977,103690,240292,258594,269796,279010,351627	3.47397	2.92124	0.26489	0.0432186	0.030303	COG0473,COG0508,COG1052,COG1063,COG1167,COG1853
Clique132	6	6	2	273036,62977,103690,240292,258594,269796,279010,351627	3.47397	2.92124	0.26489	0.0432186	0.030303	COG0667,COG0778,COG1052,COG1063,COG1167,COG1853
Clique211	6	6	2	273036,62977,103690,240292,258594,269796,279010,351627	3.47397	2.92124	0.26489	0.0432186	0.030303	COG0111,COG0524,COG1028,COG1052,COG1063,COG4948
Clique24	7	6	2	273036,62977,103690,240292,258594,269796,279010,351627	3.47397	2.92124	0.26489	0.0432186	0.030303	COG0022,COG0057,COG0176,COG0191,COG0764,COG1063,COG1071
Clique28	7	6	2	273036,62977,103690,240292,258594,269796,279010,351627	3.47397	2.92124	0.26489	0.0432186	0.030303	COG0022,COG0057,COG0176,COG0191,COG0508,COG1063,COG1071
Clique39	7	6	2	273036,62977,103690,240292,258594,269796,279010,351627	3.47397	2.92124	0.26489	0.0432186	0.030303	COG0022,COG0028,COG0473,COG0508,COG1063,COG1071,COG1249
Clique40	7	6	2	273036,62977,103690,240292,258594,269796,279010,351627	3.47397	2.92124	0.26489	0.0432186	0.030303	COG0022,COG0028,COG0473,COG0508,COG1052,COG1063,COG1071
Clique43	7	6	2	273036,62977,103690,240292,258594,269796,279010,351627	3.47397	2.92124	0.26489	0.0432186	0.030303	COG0022,COG0028,COG0281,COG0508,COG1063,COG1071,COG1249
Clique44	7	6	2	273036,62977,103690,240292,258594,269796,279010,351627	3.47397	2.92124	0.26489	0.0432186	0.030303	COG0022,COG0179,COG0281,COG0764,COG1052,COG1063,COG1071
Clique77	7	6	2	273036,62977,103690,240292,258594,269796,279010,351627	3.47397	2.92124	0.26489	0.0432186	0.030303	COG0111,COG0667,COG0764,COG1028,COG1052,COG1063,COG4948
Clique81	7	6	2	273036,62977,103690,240292,258594,269796,279010,351627	3.47397	2.92124	0.26489	0.0432186	0.030303	COG0022,COG0473,COG0508,COG1052,COG1063,COG1071,COG1167
Clique157	7	6	2	273036,62977,103690,240292,258594,269796,279010,351627	3.47397	2.92124	0.26489	0.0432186	0.030303	COG0111,COG0657,COG0667,COG1028,COG1052,COG1063,COG4948
Clique169	7	6	2	273036,62977,103690,240292,258594,269796,279010,351627	3.47397	2.92124	0.26489	0.0432186	0.030303	COG0028,COG0066,COG0119,COG0340,COG0508,COG0511,COG1071
Clique171	7	6	2	273036,62977,103690,240292,258594,269796,279010,351627	3.47397	2.92124	0.26489	0.0432186	0.030303	COG0022,COG0028,COG0119,COG0340,COG0508,COG0511,COG1071
Clique403	7	6	2	273036,62977,103690,240292,258594,269796,279010,351627	3.47397	2.92124	0.26489	0.0432186	0.030303	COG0022,COG0028,COG0119,COG0340,COG0436,COG0511,COG1071
Clique45	8	6	2	273036,62977,103690,240292,258594,269796,279010,351627	3.47397	2.92124	0.26489	0.0432186	0.030303	COG0022,COG0028,COG0179,COG0281,COG0508,COG1052,COG1063,COG1071
Clique82	8	6	2	273036,62977,103690,240292,258594,269796,279010,351627	3.47397	2.92124	0.26489	0.0432186	0.030303	COG0022,COG0179,COG0281,COG0508,COG1052,COG1063,COG1071,COG1167
Clique334	3	6	2	321967,62977,103690,240292,258594,269796,279010,351627	3.47397	2.95514	0.26068	0.0385887	0.030303	COG0053,COG0210,COG0474
Clique170	7	6	2	321967,62977,103690,240292,258594,269796,279010,351627	3.47397	2.95514	0.26068	0.0385887	0.030303	COG0022,COG0028,COG0340,COG0508,COG0511,COG0574,COG1071
Clique402	7	6	2	321967,62977,103690,240292,258594,269796,279010,351627	3.47397	2.95514	0.26068	0.0385887	0.030303	COG0022,COG0028,COG0340,COG0436,COG0511,COG0574,COG1071
Clique33	2	6	2	273036,345073,103690,240292,258594,269796,279010,351627	3.47397	2.96624	0.27239	0.0350594	0.030303	COG0223,COG1922
Clique4	3	6	2	273036,345073,103690,240292,258594,269796,279010,351627	3.47397	2.96624	0.27239	0.0350594	0.030303	COG0472,COG0768,COG1922
Clique32	3	6	2	273036,345073,103690,240292,258594,269796,279010,351627	3.47397	2.96624	0.27239	0.0350594	0.030303	COG0489,COG1210,COG2244
Clique7	4	6	2	273036,345073,103690,240292,258594,269796,279010,351627	3.47397	2.96624	0.27239	0.0350594	0.030303	COG0438,COG0472,COG1922,COG2148
Clique108	4	6	2	273036,345073,103690,240292,258594,269796,279010,351627	3.47397	2.96624	0.27239	0.0350594	0.030303	COG0075,COG0112,COG0223,COG1052
Clique109	4	6	2	273036,345073,103690,240292,258594,269796,279010,351627	3.47397	2.96624	0.27239	0.0350594	0.030303	COG0075,COG0112,COG0172,COG0223
Clique110	4	6	2	273036,345073,103690,240292,258594,269796,279010,351627	3.47397	2.96624	0.27239	0.0350594	0.030303	COG0028,COG0075,COG0144,COG0223
Clique112	4	6	2	273036,345073,103690,240292,258594,269796,279010,351627	3.47397	2.96624	0.27239	0.0350594	0.030303	COG0075,COG0192,COG0508,COG1167
Clique201	4	6	2	273036,345073,103690,240292,258594,269796,279010,351627	3.47397	2.96624	0.27239	0.0350594	0.030303	COG0006,COG0340,COG0612,COG0826
Clique385	4	6	2	273036,345073,103690,240292,258594,269796,279010,351627	3.47397	2.96624	0.27239	0.0350594	0.030303	COG0075,COG0079,COG0192,COG0436
Clique430	4	6	2	273036,345073,103690,240292,258594,269796,279010,351627	3.47397	2.96624	0.27239	0.0350594	0.030303	COG0075,COG0156,COG0192,COG0508
Clique113	5	6	2	273036,345073,103690,240292,258594,269796,279010,351627	3.47397	2.96624	0.27239	0.0350594	0.030303	COG0031,COG0075,COG0112,COG0192,COG1167
Clique285	5	6	2	273036,345073,103690,240292,258594,269796,279010,351627	3.47397	2.96624	0.27239	0.0350594	0.030303	COG0065,COG0066,COG0469,COG0511,COG0758
Clique386	5	6	2	273036,345073,103690,240292,258594,269796,279010,351627	3.47397	2.96624	0.27239	0.0350594	0.030303	COG0031,COG0075,COG0192,COG0436,COG1167
Clique429	5	6	2	273036,345073,103690,240292,258594,269796,279010,351627	3.47397	2.96624	0.27239	0.0350594	0.030303	COG0075,COG0112,COG0156,COG0223,COG0446
Clique431	5	6	2	273036,345073,103690,240292,258594,269796,279010,351627	3.47397	2.96624	0.27239	0.0350594	0.030303	COG0031,COG0075,COG0112,COG0156,COG0192
Clique114	6	6	2	273036,345073,103690,240292,258594,269796,279010,351627	3.47397	2.96624	0.27239	0.0350594	0.030303	COG0030,COG0075,COG0192,COG0566,COG0742,COG2890
Clique115	6	6	2	273036,345073,103690,240292,258594,269796,279010,351627	3.47397	2.96624	0.27239	0.0350594	0.030303	COG0075,COG0192,COG0275,COG0566,COG0742,COG2265
Clique174	6	6	2	273036,345073,103690,240292,258594,269796,279010,351627	3.47397	2.96624	0.27239	0.0350594	0.030303	COG0340,COG0511,COG0612,COG0750,COG0826,COG1066
Clique288	6	6	2	273036,345073,103690,240292,258594,269796,279010,351627	3.47397	2.96624	0.27239	0.0350594	0.030303	COG0028,COG0075,COG0340,COG0469,COG0508,COG0511
Clique292	6	6	2	273036,345073,103690,240292,258594,269796,279010,351627	3.47397	2.96624	0.27239	0.0350594	0.030303	COG0028,COG0119,COG0223,COG0281,COG0469,COG1052
Clique293	6	6	2	273036,345073,103690,240292,258594,269796,279010,351627	3.47397	2.96624	0.27239	0.0350594	0.030303	COG0028,COG0075,COG0223,COG0281,COG0469,COG1052
Clique348	6	6	2	273036,345073,103690,240292,258594,269796,279010,351627	3.47397	2.96624	0.27239	0.0350594	0.030303	COG0028,COG0119,COG0340,COG0436,COG0469,COG0511
Clique383	6	6	2	273036,345073,103690,240292,258594,269796,279010,351627	3.47397	2.96624	0.27239	0.0350594	0.030303	COG0028,COG0075,COG0340,COG0436,COG0469,COG0511
Clique116	7	6	2	273036,345073,103690,240292,258594,269796,279010,351627	3.47397	2.96624	0.27239	0.0350594	0.030303	COG0075,COG0192,COG0566,COG0742,COG2264,COG2265,COG2890
Clique117	7	6	2	273036,345073,103690,240292,258594,269796,279010,351627	3.47397	2.96624	0.27239	0.0350594	0.030303	COG0075,COG0144,COG0192,COG0566,COG0742,COG2264,COG2265
Clique140	7	6	2	273036,345073,103690,240292,258594,269796,279010,351627	3.47397	2.96624	0.27239	0.0350594	0.030303	COG0075,COG0144,COG0192,COG0313,COG0566,COG0742,COG2264
Clique141	7	6	2	273036,345073,103690,240292,258594,269796,279010,351627	3.47397	2.96624	0.27239	0.0350594	0.030303	COG0030,COG0075,COG0144,COG0192,COG0313,COG0566,COG0742
Clique142	7	6	2	273036,345073,103690,240292,258594,269796,279010,351627	3.47397	2.96624	0.27239	0.0350594	0.030303	COG0030,COG0075,COG0192,COG0275,COG0313,COG0566,COG0742
Clique289	8	6	2	273036,345073,103690,240292,258594,269796,279010,351627	3.47397	2.96624	0.27239	0.0350594	0.030303	COG0028,COG0065,COG0066,COG0119,COG0340,COG0469,COG0508,COG0511
Clique243	3	6	2	257310,273036,103690,240292,258594,269796,279010,351627	3.47397	2.98124	0.27489	0.032368	0.030303	COG0469,COG0824,COG4948
Clique307	4	6	2	257310,273036,103690,240292,258594,269796,279010,351627	3.47397	2.98124	0.27489	0.032368	0.030303	COG0085,COG0123,COG0249,COG1196
Clique316	4	6	2	257310,273036,103690,240292,258594,269796,279010,351627	3.47397	2.98124	0.27489	0.032368	0.030303	COG0123,COG0443,COG0515,COG1196
Clique104	5	6	2	257310,273036,103690,240292,258594,269796,279010,351627	3.47397	2.98124	0.27489	0.032368	0.030303	COG0123,COG0154,COG0388,COG0726,COG1473
Clique308	5	6	2	257310,273036,103690,240292,258594,269796,279010,351627	3.47397	2.98124	0.27489	0.032368	0.030303	COG0085,COG0123,COG0187,COG0188,COG1196
Clique317	5	6	2	257310,273036,103690,240292,258594,269796,279010,351627	3.47397	2.98124	0.27489	0.032368	0.030303	COG0085,COG0123,COG0187,COG0443,COG1196
Clique366	6	6	2	257310,273036,103690,240292,258594,269796,279010,351627	3.47397	2.98124	0.27489	0.032368	0.030303	COG0039,COG0179,COG0436,COG0469,COG1052,COG4948
Clique263	7	6	2	257310,273036,103690,240292,258594,269796,279010,351627	3.47397	2.98124	0.27489	0.032368	0.030303	COG0022,COG0039,COG0119,COG0149,COG0469,COG0473,COG1071
Clique264	7	6	2	257310,273036,103690,240292,258594,269796,279010,351627	3.47397	2.98124	0.27489	0.032368	0.030303	COG0022,COG0039,COG0119,COG0149,COG0281,COG0469,COG1071
Clique265	7	6	2	257310,273036,103690,240292,258594,269796,279010,351627	3.47397	2.98124	0.27489	0.032368	0.030303	COG0022,COG0039,COG0057,COG0119,COG0149,COG0469,COG1071
Clique193	8	6	2	257310,273036,103690,240292,258594,269796,279010,351627	3.47397	2.98124	0.27489	0.032368	0.030303	COG0022,COG0039,COG0075,COG0281,COG0508,COG1052,COG1071,COG1167
Clique194	8	6	2	257310,273036,103690,240292,258594,269796,279010,351627	3.47397	2.98124	0.27489	0.032368	0.030303	COG0022,COG0039,COG0075,COG0473,COG0508,COG1052,COG1071,COG1167
Clique274	8	6	2	257310,273036,103690,240292,258594,269796,279010,351627	3.47397	2.98124	0.27489	0.032368	0.030303	COG0022,COG0039,COG0057,COG0119,COG0469,COG0508,COG1071,COG1249
Clique275	8	6	2	257310,273036,103690,240292,258594,269796,279010,351627	3.47397	2.98124	0.27489	0.032368	0.030303	COG0022,COG0039,COG0057,COG0119,COG0469,COG0508,COG1052,COG1071
Clique368	8	6	2	257310,273036,103690,240292,258594,269796,279010,351627	3.47397	2.98124	0.27489	0.032368	0.030303	COG0022,COG0028,COG0039,COG0436,COG0469,COG0473,COG1053,COG1071
Clique377	8	6	2	257310,273036,103690,240292,258594,269796,279010,351627	3.47397	2.98124	0.27489	0.032368	0.030303	COG0022,COG0039,COG0075,COG0281,COG0436,COG1052,COG1071,COG1167
Clique378	8	6	2	257310,273036,103690,240292,258594,269796,279010,351627	3.47397	2.98124	0.27489	0.032368	0.030303	COG0022,COG0039,COG0075,COG0436,COG0473,COG1052,COG1071,COG1167
Clique247	9	6	2	257310,273036,103690,240292,258594,269796,279010,351627	3.47397	2.98124	0.27489	0.032368	0.030303	COG0028,COG0039,COG0066,COG0119,COG0469,COG0473,COG0508,COG1052,COG1071
Clique276	9	6	2	257310,273036,103690,240292,258594,269796,279010,351627	3.47397	2.98124	0.27489	0.032368	0.030303	COG0022,COG0028,COG0039,COG0119,COG0281,COG0469,COG0508,COG1071,COG1249
Clique277	9	6	2	257310,273036,103690,240292,258594,269796,279010,351627	3.47397	2.98124	0.27489	0.032368	0.030303	COG0022,COG0028,COG0039,COG0469,COG0473,COG0508,COG1053,COG1071,COG1249
Clique278	9	6	2	257310,273036,103690,240292,258594,269796,279010,351627	3.47397	2.98124	0.27489	0.032368	0.030303	COG0022,COG0028,COG0039,COG0075,COG0469,COG0473,COG0508,COG1052,COG1071
Clique279	9	6	2	257310,273036,103690,240292,258594,269796,279010,351627	3.47397	2.98124	0.27489	0.032368	0.030303	COG0022,COG0028,COG0039,COG0119,COG0469,COG0473,COG0508,COG1052,COG1071
Clique281	9	6	2	257310,273036,103690,240292,258594,269796,279010,351627	3.47397	2.98124	0.27489	0.032368	0.030303	COG0022,COG0028,COG0039,COG0179,COG0469,COG0508,COG0511,COG1053,COG1071
Clique282	9	6	2	257310,273036,103690,240292,258594,269796,279010,351627	3.47397	2.98124	0.27489	0.032368	0.030303	COG0022,COG0028,COG0039,COG0115,COG0119,COG0469,COG0508,COG0511,COG1071
Clique369	9	6	2	257310,273036,103690,240292,258594,269796,279010,351627	3.47397	2.98124	0.27489	0.032368	0.030303	COG0022,COG0028,COG0039,COG0119,COG0436,COG0469,COG0473,COG1052,COG1071
Clique370	9	6	2	257310,273036,103690,240292,258594,269796,279010,351627	3.47397	2.98124	0.27489	0.032368	0.030303	COG0022,COG0028,COG0039,COG0115,COG0119,COG0436,COG0469,COG0473,COG1071
Clique371	9	6	2	257310,273036,103690,240292,258594,269796,279010,351627	3.47397	2.98124	0.27489	0.032368	0.030303	COG0022,COG0028,COG0039,COG0179,COG0436,COG0469,COG0511,COG1053,COG1071
Clique374	9	6	2	257310,273036,103690,240292,258594,269796,279010,351627	3.47397	2.98124	0.27489	0.032368	0.030303	COG0022,COG0028,COG0039,COG0115,COG0119,COG0436,COG0469,COG0511,COG1071
Clique379	9	6	2	257310,273036,103690,240292,258594,269796,279010,351627	3.47397	2.98124	0.27489	0.032368	0.030303	COG0022,COG0028,COG0039,COG0075,COG0436,COG0469,COG0473,COG1052,COG1071
Clique248	10	6	2	257310,273036,103690,240292,258594,269796,279010,351627	3.47397	2.98124	0.27489	0.032368	0.030303	COG0019,COG0028,COG0066,COG0119,COG0179,COG0281,COG0469,COG0508,COG1052,COG1071
Clique273	10	6	2	257310,273036,103690,240292,258594,269796,279010,351627	3.47397	2.98124	0.27489	0.032368	0.030303	COG0019,COG0022,COG0028,COG0119,COG0179,COG0281,COG0469,COG0508,COG1052,COG1071
Clique280	10	6	2	257310,273036,103690,240292,258594,269796,279010,351627	3.47397	2.98124	0.27489	0.032368	0.030303	COG0022,COG0028,COG0039,COG0115,COG0119,COG0469,COG0473,COG0508,COG1071,COG1249
Clique283	10	6	2	257310,273036,103690,240292,258594,269796,279010,351627	3.47397	2.98124	0.27489	0.032368	0.030303	COG0022,COG0028,COG0039,COG0075,COG0281,COG0469,COG0508,COG0511,COG1052,COG1071
Clique340	10	6	2	257310,273036,103690,240292,258594,269796,279010,351627	3.47397	2.98124	0.27489	0.032368	0.030303	COG0028,COG0039,COG0066,COG0119,COG0281,COG0458,COG0469,COG0508,COG0511,COG1071
Clique342	10	6	2	257310,273036,103690,240292,258594,269796,279010,351627	3.47397	2.98124	0.27489	0.032368	0.030303	COG0022,COG0028,COG0039,COG0119,COG0281,COG0458,COG0469,COG0508,COG0511,COG1071
Clique367	10	6	2	257310,273036,103690,240292,258594,269796,279010,351627	3.47397	2.98124	0.27489	0.032368	0.030303	COG0019,COG0022,COG0028,COG0119,COG0179,COG0281,COG0436,COG0469,COG1052,COG1071
Clique372	10	6	2	257310,273036,103690,240292,258594,269796,279010,351627	3.47397	2.98124	0.27489	0.032368	0.030303	COG0022,COG0028,COG0039,COG0119,COG0281,COG0436,COG0458,COG0469,COG0511,COG1071
Clique381	10	6	2	257310,273036,103690,240292,258594,269796,279010,351627	3.47397	2.98124	0.27489	0.032368	0.030303	COG0022,COG0028,COG0039,COG0075,COG0281,COG0436,COG0469,COG0511,COG1052,COG1071
Clique251	11	6	2	257310,273036,103690,240292,258594,269796,279010,351627	3.47397	2.98124	0.27489	0.032368	0.030303	COG0028,COG0039,COG0066,COG0119,COG0179,COG0281,COG0469,COG0508,COG0511,COG1052,COG1071
Clique284	11	6	2	257310,273036,103690,240292,258594,269796,279010,351627	3.47397	2.98124	0.27489	0.032368	0.030303	COG0022,COG0028,COG0039,COG0119,COG0179,COG0281,COG0469,COG0508,COG0511,COG1052,COG1071
Clique373	11	6	2	257310,273036,103690,240292,258594,269796,279010,351627	3.47397	2.98124	0.27489	0.032368	0.030303	COG0022,COG0028,COG0039,COG0119,COG0179,COG0281,COG0436,COG0469,COG0511,COG1052,COG1071
Clique103	2	6	2	321967,345073,103690,240292,258594,269796,279010,351627	3.47397	3.00014	0.26818	0.0305015	0.030303	COG0263,COG0860
Clique138	3	6	2	321967,345073,103690,240292,258594,269796,279010,351627	3.47397	3.00014	0.26818	0.0305015	0.030303	COG0281,COG0511,COG0716
Clique219	4	6	2	321967,345073,103690,240292,258594,269796,279010,351627	3.47397	3.00014	0.26818	0.0305015	0.030303	COG0058,COG0217,COG1109,COG1210
Clique220	4	6	2	321967,345073,103690,240292,258594,269796,279010,351627	3.47397	3.00014	0.26818	0.0305015	0.030303	COG0058,COG0217,COG0297,COG1109
Clique221	5	6	2	321967,345073,103690,240292,258594,269796,279010,351627	3.47397	3.00014	0.26818	0.0305015	0.030303	COG0058,COG0297,COG0448,COG0778,COG1109
Clique332	5	6	2	321967,345073,103690,240292,258594,269796,279010,351627	3.47397	3.00014	0.26818	0.0305015	0.030303	COG0058,COG0297,COG0366,COG0448,COG1109
Clique333	5	6	2	321967,345073,103690,240292,258594,269796,279010,351627	3.47397	3.00014	0.26818	0.0305015	0.030303	COG0058,COG0296,COG0297,COG0366,COG0448
Clique286	6	6	2	321967,345073,103690,240292,258594,269796,279010,351627	3.47397	3.00014	0.26818	0.0305015	0.030303	COG0028,COG0340,COG0469,COG0508,COG0511,COG0574
Clique290	6	6	2	321967,345073,103690,240292,258594,269796,279010,351627	3.47397	3.00014	0.26818	0.0305015	0.030303	COG0028,COG0223,COG0281,COG0469,COG0574,COG1052
Clique331	6	6	2	321967,345073,103690,240292,258594,269796,279010,351627	3.47397	3.00014	0.26818	0.0305015	0.030303	COG0058,COG0366,COG0448,COG0637,COG1109,COG1210
Clique352	6	6	2	321967,345073,103690,240292,258594,269796,279010,351627	3.47397	3.00014	0.26818	0.0305015	0.030303	COG0028,COG0340,COG0436,COG0469,COG0511,COG0574
Clique241	6	6	2	257310,321967,103690,240292,258594,269796,279010,351627	3.47397	3.01514	0.27068	0.0278337	0.030303	COG0039,COG0057,COG0469,COG0574,COG1052,COG4948
Clique257	6	6	2	257310,321967,103690,240292,258594,269796,279010,351627	3.47397	3.01514	0.27068	0.0278337	0.030303	COG0022,COG0028,COG0469,COG1053,COG1071,COG1653
Clique258	6	6	2	257310,321967,103690,240292,258594,269796,279010,351627	3.47397	3.01514	0.27068	0.0278337	0.030303	COG0022,COG0028,COG0469,COG0574,COG1071,COG1653
Clique355	6	6	2	257310,321967,103690,240292,258594,269796,279010,351627	3.47397	3.01514	0.27068	0.0278337	0.030303	COG0039,COG0436,COG0469,COG0574,COG1052,COG4948
Clique261	7	6	2	257310,321967,103690,240292,258594,269796,279010,351627	3.47397	3.01514	0.27068	0.0278337	0.030303	COG0022,COG0039,COG0149,COG0281,COG0469,COG0574,COG1071
Clique242	8	6	2	257310,321967,103690,240292,258594,269796,279010,351627	3.47397	3.01514	0.27068	0.0278337	0.030303	COG0039,COG0057,COG0148,COG0149,COG0191,COG0469,COG0574,COG4948
Clique246	8	6	2	257310,321967,103690,240292,258594,269796,279010,351627	3.47397	3.01514	0.27068	0.0278337	0.030303	COG0039,COG0057,COG0126,COG0149,COG0191,COG0469,COG0574,COG1071
Clique262	8	6	2	257310,321967,103690,240292,258594,269796,279010,351627	3.47397	3.01514	0.27068	0.0278337	0.030303	COG0022,COG0039,COG0057,COG0149,COG0191,COG0469,COG0574,COG1071
Clique268	8	6	2	257310,321967,103690,240292,258594,269796,279010,351627	3.47397	3.01514	0.27068	0.0278337	0.030303	COG0022,COG0039,COG0057,COG0191,COG0469,COG0508,COG0574,COG1071
Clique270	8	6	2	257310,321967,103690,240292,258594,269796,279010,351627	3.47397	3.01514	0.27068	0.0278337	0.030303	COG0022,COG0039,COG0057,COG0469,COG0508,COG0574,COG1052,COG1071
Clique267	9	6	2	257310,321967,103690,240292,258594,269796,279010,351627	3.47397	3.01514	0.27068	0.0278337	0.030303	COG0019,COG0022,COG0028,COG0281,COG0469,COG0508,COG0574,COG1052,COG1071
Clique357	9	6	2	257310,321967,103690,240292,258594,269796,279010,351627	3.47397	3.01514	0.27068	0.0278337	0.030303	COG0019,COG0022,COG0028,COG0281,COG0436,COG0469,COG0574,COG1052,COG1071
Clique271	10	6	2	257310,321967,103690,240292,258594,269796,279010,351627	3.47397	3.01514	0.27068	0.0278337	0.030303	COG0022,COG0028,COG0039,COG0281,COG0469,COG0508,COG0511,COG0574,COG1052,COG1071
Clique343	10	6	2	257310,321967,103690,240292,258594,269796,279010,351627	3.47397	3.01514	0.27068	0.0278337	0.030303	COG0022,COG0028,COG0039,COG0281,COG0458,COG0469,COG0508,COG0511,COG0574,COG1071
Clique362	10	6	2	257310,321967,103690,240292,258594,269796,279010,351627	3.47397	3.01514	0.27068	0.0278337	0.030303	COG0022,COG0028,COG0039,COG0281,COG0436,COG0458,COG0469,COG0511,COG0574,COG1071
Clique364	10	6	2	257310,321967,103690,240292,258594,269796,279010,351627	3.47397	3.01514	0.27068	0.0278337	0.030303	COG0022,COG0028,COG0039,COG0281,COG0436,COG0469,COG0511,COG0574,COG1052,COG1071
Clique13	2	6	2	206672,321967,103690,240292,258594,269796,279010,351627	3.47397	3.08246	0.28078	0.0161952	0.030303	COG0803,COG1653
Clique47	4	6	2	206672,321967,103690,240292,258594,269796,279010,351627	3.47397	3.08246	0.28078	0.0161952	0.030303	COG0124,COG0141,COG0275,COG1189
Clique59	4	6	2	206672,321967,103690,240292,258594,269796,279010,351627	3.47397	3.08246	0.28078	0.0161952	0.030303	COG0124,COG0141,COG1189,COG2890
Clique60	4	6	2	206672,321967,103690,240292,258594,269796,279010,351627	3.47397	3.08246	0.28078	0.0161952	0.030303	COG0141,COG0192,COG1189,COG2890
Clique83	5	6	2	206672,321967,103690,240292,258594,269796,279010,351627	3.47397	3.08246	0.28078	0.0161952	0.030303	COG0141,COG0192,COG0275,COG0772,COG1189
Clique94	3	6	2	345073,62977,103690,240292,258594,269796,279010,351627	3.47397	3.17134	0.2	0.0149927	0.030303	COG0399,COG0438,COG1063
Clique99	3	6	2	345073,62977,103690,240292,258594,269796,279010,351627	3.47397	3.17134	0.2	0.0149927	0.030303	COG0223,COG0399,COG0451
Clique126	3	6	2	345073,62977,103690,240292,258594,269796,279010,351627	3.47397	3.17134	0.2	0.0149927	0.030303	COG0073,COG0223,COG0399
Clique150	3	6	2	345073,62977,103690,240292,258594,269796,279010,351627	3.47397	3.17134	0.2	0.0149927	0.030303	COG0175,COG0476,COG0553
Clique158	3	6	2	345073,62977,103690,240292,258594,269796,279010,351627	3.47397	3.17134	0.2	0.0149927	0.030303	COG0029,COG0511,COG0612
Clique183	3	6	2	345073,62977,103690,240292,258594,269796,279010,351627	3.47397	3.17134	0.2	0.0149927	0.030303	COG0243,COG0340,COG0657
Clique311	3	6	2	345073,62977,103690,240292,258594,269796,279010,351627	3.47397	3.17134	0.2	0.0149927	0.030303	COG0714,COG0720,COG1192
Clique433	3	6	2	345073,62977,103690,240292,258594,269796,279010,351627	3.47397	3.17134	0.2	0.0149927	0.030303	COG0078,COG0243,COG1063
Clique52	4	6	2	345073,62977,103690,240292,258594,269796,279010,351627	3.47397	3.17134	0.2	0.0149927	0.030303	COG0249,COG0550,COG0553,COG0629
Clique53	4	6	2	345073,62977,103690,240292,258594,269796,279010,351627	3.47397	3.17134	0.2	0.0149927	0.030303	COG0041,COG0150,COG0249,COG0422
Clique89	4	6	2	345073,62977,103690,240292,258594,269796,279010,351627	3.47397	3.17134	0.2	0.0149927	0.030303	COG0112,COG0192,COG0449,COG1145
Clique100	4	6	2	345073,62977,103690,240292,258594,269796,279010,351627	3.47397	3.17134	0.2	0.0149927	0.030303	COG0223,COG0281,COG0399,COG1052
Clique151	4	6	2	345073,62977,103690,240292,258594,269796,279010,351627	3.47397	3.17134	0.2	0.0149927	0.030303	COG0175,COG0476,COG0607,COG1053
Clique161	4	6	2	345073,62977,103690,240292,258594,269796,279010,351627	3.47397	3.17134	0.2	0.0149927	0.030303	COG0446,COG0778,COG1063,COG1145
Clique162	4	6	2	345073,62977,103690,240292,258594,269796,279010,351627	3.47397	3.17134	0.2	0.0149927	0.030303	COG0446,COG0473,COG1063,COG1145
Clique176	4	6	2	345073,62977,103690,240292,258594,269796,279010,351627	3.47397	3.17134	0.2	0.0149927	0.030303	COG0340,COG0511,COG0612,COG1145
Clique177	4	6	2	345073,62977,103690,240292,258594,269796,279010,351627	3.47397	3.17134	0.2	0.0149927	0.030303	COG0340,COG0612,COG0741,COG1145
Clique178	4	6	2	345073,62977,103690,240292,258594,269796,279010,351627	3.47397	3.17134	0.2	0.0149927	0.030303	COG0340,COG0612,COG0739,COG0741
Clique184	4	6	2	345073,62977,103690,240292,258594,269796,279010,351627	3.47397	3.17134	0.2	0.0149927	0.030303	COG0243,COG0340,COG0511,COG1145
Clique185	4	6	2	345073,62977,103690,240292,258594,269796,279010,351627	3.47397	3.17134	0.2	0.0149927	0.030303	COG0243,COG0340,COG0741,COG1145
Clique212	4	6	2	345073,62977,103690,240292,258594,269796,279010,351627	3.47397	3.17134	0.2	0.0149927	0.030303	COG0179,COG0235,COG0508,COG1063
Clique216	4	6	2	345073,62977,103690,240292,258594,269796,279010,351627	3.47397	3.17134	0.2	0.0149927	0.030303	COG0179,COG0235,COG0399,COG1063
Clique407	4	6	2	345073,62977,103690,240292,258594,269796,279010,351627	3.47397	3.17134	0.2	0.0149927	0.030303	COG0073,COG0340,COG0436,COG1145
Clique408	4	6	2	345073,62977,103690,240292,258594,269796,279010,351627	3.47397	3.17134	0.2	0.0149927	0.030303	COG0340,COG0436,COG0511,COG1145
Clique56	5	6	2	345073,62977,103690,240292,258594,269796,279010,351627	3.47397	3.17134	0.2	0.0149927	0.030303	COG0115,COG0192,COG0508,COG0646,COG1410
Clique57	5	6	2	345073,62977,103690,240292,258594,269796,279010,351627	3.47397	3.17134	0.2	0.0149927	0.030303	COG0192,COG0508,COG0646,COG0685,COG1410
Clique95	5	6	2	345073,62977,103690,240292,258594,269796,279010,351627	3.47397	3.17134	0.2	0.0149927	0.030303	COG0057,COG0191,COG0399,COG0764,COG1063
Clique101	5	6	2	345073,62977,103690,240292,258594,269796,279010,351627	3.47397	3.17134	0.2	0.0149927	0.030303	COG0388,COG0518,COG0519,COG1063,COG1145
Clique124	5	6	2	345073,62977,103690,240292,258594,269796,279010,351627	3.47397	3.17134	0.2	0.0149927	0.030303	COG0073,COG0112,COG0143,COG0172,COG1145
Clique131	5	6	2	345073,62977,103690,240292,258594,269796,279010,351627	3.47397	3.17134	0.2	0.0149927	0.030303	COG0008,COG0073,COG0143,COG0172,COG1145
Clique143	5	6	2	345073,62977,103690,240292,258594,269796,279010,351627	3.47397	3.17134	0.2	0.0149927	0.030303	COG0243,COG0281,COG0388,COG1063,COG1145
Clique154	5	6	2	345073,62977,103690,240292,258594,269796,279010,351627	3.47397	3.17134	0.2	0.0149927	0.030303	COG0243,COG0281,COG0657,COG1052,COG1063
Clique155	5	6	2	345073,62977,103690,240292,258594,269796,279010,351627	3.47397	3.17134	0.2	0.0149927	0.030303	COG0243,COG0281,COG0388,COG0657,COG1063
Clique163	5	6	2	345073,62977,103690,240292,258594,269796,279010,351627	3.47397	3.17134	0.2	0.0149927	0.030303	COG0243,COG0388,COG0446,COG1063,COG1145
Clique213	5	6	2	345073,62977,103690,240292,258594,269796,279010,351627	3.47397	3.17134	0.2	0.0149927	0.030303	COG0176,COG0235,COG0508,COG1028,COG1063
Clique214	5	6	2	345073,62977,103690,240292,258594,269796,279010,351627	3.47397	3.17134	0.2	0.0149927	0.030303	COG0036,COG0176,COG0235,COG0508,COG1063
Clique217	5	6	2	345073,62977,103690,240292,258594,269796,279010,351627	3.47397	3.17134	0.2	0.0149927	0.030303	COG0057,COG0191,COG0235,COG0399,COG1063
Clique416	5	6	2	345073,62977,103690,240292,258594,269796,279010,351627	3.47397	3.17134	0.2	0.0149927	0.030303	COG0008,COG0073,COG0143,COG0436,COG1145
Clique419	5	6	2	345073,62977,103690,240292,258594,269796,279010,351627	3.47397	3.17134	0.2	0.0149927	0.030303	COG0029,COG0039,COG0436,COG0511,COG0516
Clique421	5	6	2	345073,62977,103690,240292,258594,269796,279010,351627	3.47397	3.17134	0.2	0.0149927	0.030303	COG0029,COG0039,COG0399,COG0436,COG1167
Clique422	5	6	2	345073,62977,103690,240292,258594,269796,279010,351627	3.47397	3.17134	0.2	0.0149927	0.030303	COG0029,COG0039,COG0399,COG0436,COG0511
Clique423	5	6	2	345073,62977,103690,240292,258594,269796,279010,351627	3.47397	3.17134	0.2	0.0149927	0.030303	COG0029,COG0399,COG0436,COG0511,COG0540
Clique19	6	6	2	345073,62977,103690,240292,258594,269796,279010,351627	3.47397	3.17134	0.2	0.0149927	0.030303	COG0190,COG0508,COG0646,COG0685,COG1249,COG1410
Clique34	6	6	2	345073,62977,103690,240292,258594,269796,279010,351627	3.47397	3.17134	0.2	0.0149927	0.030303	COG0190,COG0223,COG0242,COG0646,COG0685,COG1410
Clique46	6	6	2	345073,62977,103690,240292,258594,269796,279010,351627	3.47397	3.17134	0.2	0.0149927	0.030303	COG0028,COG0119,COG0223,COG0281,COG0574,COG1052
Clique61	6	6	2	345073,62977,103690,240292,258594,269796,279010,351627	3.47397	3.17134	0.2	0.0149927	0.030303	COG0112,COG0138,COG0192,COG0646,COG0685,COG1410
Clique62	6	6	2	345073,62977,103690,240292,258594,269796,279010,351627	3.47397	3.17134	0.2	0.0149927	0.030303	COG0031,COG0112,COG0192,COG0646,COG0685,COG1410
Clique64	6	6	2	345073,62977,103690,240292,258594,269796,279010,351627	3.47397	3.17134	0.2	0.0149927	0.030303	COG0031,COG0112,COG0190,COG0646,COG0685,COG1410
Clique96	6	6	2	345073,62977,103690,240292,258594,269796,279010,351627	3.47397	3.17134	0.2	0.0149927	0.030303	COG0057,COG0111,COG0399,COG0764,COG1052,COG1063
Clique119	6	6	2	345073,62977,103690,240292,258594,269796,279010,351627	3.47397	3.17134	0.2	0.0149927	0.030303	COG0073,COG0115,COG0143,COG0646,COG1249,COG1410
Clique125	6	6	2	345073,62977,103690,240292,258594,269796,279010,351627	3.47397	3.17134	0.2	0.0149927	0.030303	COG0073,COG0112,COG0143,COG0192,COG0685,COG1145
Clique135	6	6	2	345073,62977,103690,240292,258594,269796,279010,351627	3.47397	3.17134	0.2	0.0149927	0.030303	COG0399,COG0667,COG0778,COG1052,COG1063,COG1167
Clique164	6	6	2	345073,62977,103690,240292,258594,269796,279010,351627	3.47397	3.17134	0.2	0.0149927	0.030303	COG0190,COG0413,COG0446,COG0646,COG0685,COG1410
Clique166	6	6	2	345073,62977,103690,240292,258594,269796,279010,351627	3.47397	3.17134	0.2	0.0149927	0.030303	COG0112,COG0190,COG0299,COG0446,COG0685,COG1145
Clique215	6	6	2	345073,62977,103690,240292,258594,269796,279010,351627	3.47397	3.17134	0.2	0.0149927	0.030303	COG0057,COG0176,COG0191,COG0235,COG0508,COG1063
Clique238	6	6	2	345073,62977,103690,240292,258594,269796,279010,351627	3.47397	3.17134	0.2	0.0149927	0.030303	COG0112,COG0143,COG0223,COG0557,COG0646,COG1410
Clique347	6	6	2	345073,62977,103690,240292,258594,269796,279010,351627	3.47397	3.17134	0.2	0.0149927	0.030303	COG0057,COG0235,COG0456,COG0508,COG1063,COG1670
Clique409	6	6	2	345073,62977,103690,240292,258594,269796,279010,351627	3.47397	3.17134	0.2	0.0149927	0.030303	COG0028,COG0119,COG0340,COG0436,COG0511,COG0574
Clique412	6	6	2	345073,62977,103690,240292,258594,269796,279010,351627	3.47397	3.17134	0.2	0.0149927	0.030303	COG0031,COG0192,COG0436,COG0646,COG0685,COG1410
Clique413	6	6	2	345073,62977,103690,240292,258594,269796,279010,351627	3.47397	3.17134	0.2	0.0149927	0.030303	COG0031,COG0115,COG0192,COG0436,COG0646,COG1410
Clique417	6	6	2	345073,62977,103690,240292,258594,269796,279010,351627	3.47397	3.17134	0.2	0.0149927	0.030303	COG0073,COG0143,COG0192,COG0436,COG0685,COG1145
Clique418	6	6	2	345073,62977,103690,240292,258594,269796,279010,351627	3.47397	3.17134	0.2	0.0149927	0.030303	COG0029,COG0436,COG0458,COG0511,COG0540,COG4992
Clique420	6	6	2	345073,62977,103690,240292,258594,269796,279010,351627	3.47397	3.17134	0.2	0.0149927	0.030303	COG0029,COG0039,COG0436,COG0458,COG0511,COG4992
Clique63	7	6	2	345073,62977,103690,240292,258594,269796,279010,351627	3.47397	3.17134	0.2	0.0149927	0.030303	COG0112,COG0190,COG0509,COG0646,COG0685,COG1249,COG1410
Clique92	7	6	2	345073,62977,103690,240292,258594,269796,279010,351627	3.47397	3.17134	0.2	0.0149927	0.030303	COG0111,COG0281,COG0399,COG0667,COG1052,COG1063,COG1167
Clique93	7	6	2	345073,62977,103690,240292,258594,269796,279010,351627	3.47397	3.17134	0.2	0.0149927	0.030303	COG0179,COG0281,COG0399,COG0667,COG1052,COG1063,COG1167
Clique97	7	6	2	345073,62977,103690,240292,258594,269796,279010,351627	3.47397	3.17134	0.2	0.0149927	0.030303	COG0111,COG0281,COG0399,COG0667,COG0764,COG1052,COG1063
Clique98	7	6	2	345073,62977,103690,240292,258594,269796,279010,351627	3.47397	3.17134	0.2	0.0149927	0.030303	COG0179,COG0281,COG0399,COG0667,COG0764,COG1052,COG1063
Clique120	7	6	2	345073,62977,103690,240292,258594,269796,279010,351627	3.47397	3.17134	0.2	0.0149927	0.030303	COG0073,COG0112,COG0143,COG0646,COG0685,COG1249,COG1410
Clique121	7	6	2	345073,62977,103690,240292,258594,269796,279010,351627	3.47397	3.17134	0.2	0.0149927	0.030303	COG0073,COG0112,COG0143,COG0223,COG0646,COG0685,COG1410
Clique122	7	6	2	345073,62977,103690,240292,258594,269796,279010,351627	3.47397	3.17134	0.2	0.0149927	0.030303	COG0073,COG0143,COG0223,COG0242,COG0646,COG0685,COG1410
Clique123	7	6	2	345073,62977,103690,240292,258594,269796,279010,351627	3.47397	3.17134	0.2	0.0149927	0.030303	COG0073,COG0112,COG0143,COG0192,COG0646,COG0685,COG1410
Clique165	7	6	2	345073,62977,103690,240292,258594,269796,279010,351627	3.47397	3.17134	0.2	0.0149927	0.030303	COG0112,COG0190,COG0446,COG0646,COG0685,COG1249,COG1410
Clique180	7	6	2	345073,62977,103690,240292,258594,269796,279010,351627	3.47397	3.17134	0.2	0.0149927	0.030303	COG0340,COG0501,COG0511,COG0612,COG0739,COG0750,COG1066
Clique181	7	6	2	345073,62977,103690,240292,258594,269796,279010,351627	3.47397	3.17134	0.2	0.0149927	0.030303	COG0330,COG0340,COG0511,COG0612,COG0739,COG0744,COG1066
Clique182	7	6	2	345073,62977,103690,240292,258594,269796,279010,351627	3.47397	3.17134	0.2	0.0149927	0.030303	COG0330,COG0340,COG0501,COG0511,COG0612,COG0739,COG1066
Clique239	7	6	2	345073,62977,103690,240292,258594,269796,279010,351627	3.47397	3.17134	0.2	0.0149927	0.030303	COG0112,COG0190,COG0223,COG0299,COG0557,COG0646,COG1410
Clique410	7	6	2	345073,62977,103690,240292,258594,269796,279010,351627	3.47397	3.17134	0.2	0.0149927	0.030303	COG0067,COG0069,COG0070,COG0263,COG0436,COG0473,COG1145
Clique425	7	6	2	345073,62977,103690,240292,258594,269796,279010,351627	3.47397	3.17134	0.2	0.0149927	0.030303	COG0104,COG0137,COG0173,COG0399,COG0436,COG0540,COG1053
Clique179	8	6	2	345073,62977,103690,240292,258594,269796,279010,351627	3.47397	3.17134	0.2	0.0149927	0.030303	COG0028,COG0065,COG0066,COG0119,COG0340,COG0508,COG0511,COG0574
Clique411	8	6	2	345073,62977,103690,240292,258594,269796,279010,351627	3.47397	3.17134	0.2	0.0149927	0.030303	COG0008,COG0067,COG0069,COG0070,COG0174,COG0263,COG0436,COG1145
Clique426	8	6	2	345073,62977,103690,240292,258594,269796,279010,351627	3.47397	3.17134	0.2	0.0149927	0.030303	COG0029,COG0104,COG0137,COG0173,COG0399,COG0436,COG0540,COG1167
Clique65	9	6	2	345073,62977,103690,240292,258594,269796,279010,351627	3.47397	3.17134	0.2	0.0149927	0.030303	COG0112,COG0138,COG0150,COG0151,COG0190,COG0223,COG0299,COG0646,COG1410
Clique167	9	6	2	345073,62977,103690,240292,258594,269796,279010,351627	3.47397	3.17134	0.2	0.0149927	0.030303	COG0112,COG0138,COG0190,COG0223,COG0299,COG0446,COG0646,COG0685,COG1410
Clique414	9	6	2	345073,62977,103690,240292,258594,269796,279010,351627	3.47397	3.17134	0.2	0.0149927	0.030303	COG0073,COG0079,COG0143,COG0192,COG0242,COG0436,COG0646,COG0685,COG1410
Clique415	9	6	2	345073,62977,103690,240292,258594,269796,279010,351627	3.47397	3.17134	0.2	0.0149927	0.030303	COG0073,COG0079,COG0115,COG0143,COG0192,COG0242,COG0436,COG0646,COG1410
Clique30	2	6	2	257310,62977,103690,240292,258594,269796,279010,351627	3.47397	3.18634	0.2	0.0127735	0.030303	COG0022,COG2022
Clique144	2	6	2	257310,62977,103690,240292,258594,269796,279010,351627	3.47397	3.18634	0.2	0.0127735	0.030303	COG0243,COG0600
Clique315	2	6	2	257310,62977,103690,240292,258594,269796,279010,351627	3.47397	3.18634	0.2	0.0127735	0.030303	COG0474,COG2239
Clique428	2	6	2	257310,62977,103690,240292,258594,269796,279010,351627	3.47397	3.18634	0.2	0.0127735	0.030303	COG0156,COG0474
Clique31	3	6	2	257310,62977,103690,240292,258594,269796,279010,351627	3.47397	3.18634	0.2	0.0127735	0.030303	COG0022,COG0743,COG0764
Clique335	4	6	2	257310,62977,103690,240292,258594,269796,279010,351627	3.47397	3.18634	0.2	0.0127735	0.030303	COG0210,COG0474,COG0720,COG1200
Clique399	4	6	2	257310,62977,103690,240292,258594,269796,279010,351627	3.47397	3.18634	0.2	0.0127735	0.030303	COG0069,COG0399,COG0436,COG1853
Clique91	5	6	2	257310,62977,103690,240292,258594,269796,279010,351627	3.47397	3.18634	0.2	0.0127735	0.030303	COG0399,COG0667,COG0764,COG1052,COG1853
Clique306	5	6	2	257310,62977,103690,240292,258594,269796,279010,351627	3.47397	3.18634	0.2	0.0127735	0.030303	COG0085,COG0249,COG0258,COG0553,COG1196
Clique329	5	6	2	257310,62977,103690,240292,258594,269796,279010,351627	3.47397	3.18634	0.2	0.0127735	0.030303	COG0443,COG0459,COG0553,COG0612,COG1196
Clique336	5	6	2	257310,62977,103690,240292,258594,269796,279010,351627	3.47397	3.18634	0.2	0.0127735	0.030303	COG0210,COG0474,COG0553,COG0720,COG2217
Clique400	5	6	2	257310,62977,103690,240292,258594,269796,279010,351627	3.47397	3.18634	0.2	0.0127735	0.030303	COG0399,COG0436,COG1052,COG1167,COG1853
Clique51	6	6	2	257310,62977,103690,240292,258594,269796,279010,351627	3.47397	3.18634	0.2	0.0127735	0.030303	COG0249,COG0258,COG0470,COG0550,COG0553,COG1196
Clique134	6	6	2	257310,62977,103690,240292,258594,269796,279010,351627	3.47397	3.18634	0.2	0.0127735	0.030303	COG0399,COG0667,COG0778,COG1052,COG1167,COG1853
Clique396	6	6	2	257310,62977,103690,240292,258594,269796,279010,351627	3.47397	3.18634	0.2	0.0127735	0.030303	COG0039,COG0179,COG0436,COG0574,COG1052,COG4948
Clique195	7	6	2	257310,62977,103690,240292,258594,269796,279010,351627	3.47397	3.18634	0.2	0.0127735	0.030303	COG0022,COG0039,COG0057,COG0119,COG0149,COG0574,COG1071
Clique196	7	6	2	257310,62977,103690,240292,258594,269796,279010,351627	3.47397	3.18634	0.2	0.0127735	0.030303	COG0022,COG0039,COG0119,COG0149,COG0281,COG0574,COG1071
Clique197	8	6	2	257310,62977,103690,240292,258594,269796,279010,351627	3.47397	3.18634	0.2	0.0127735	0.030303	COG0022,COG0039,COG0057,COG0119,COG0508,COG0574,COG1052,COG1071
Clique127	10	6	2	257310,62977,103690,240292,258594,269796,279010,351627	3.47397	3.18634	0.2	0.0127735	0.030303	COG0019,COG0028,COG0066,COG0119,COG0179,COG0281,COG0508,COG0574,COG1052,COG1071
Clique128	10	6	2	257310,62977,103690,240292,258594,269796,279010,351627	3.47397	3.18634	0.2	0.0127735	0.030303	COG0019,COG0022,COG0028,COG0119,COG0179,COG0281,COG0508,COG0574,COG1052,COG1071
Clique345	10	6	2	257310,62977,103690,240292,258594,269796,279010,351627	3.47397	3.18634	0.2	0.0127735	0.030303	COG0028,COG0039,COG0066,COG0119,COG0281,COG0458,COG0508,COG0511,COG0574,COG1071
Clique346	10	6	2	257310,62977,103690,240292,258594,269796,279010,351627	3.47397	3.18634	0.2	0.0127735	0.030303	COG0022,COG0028,COG0039,COG0119,COG0281,COG0458,COG0508,COG0511,COG0574,COG1071
Clique404	10	6	2	257310,62977,103690,240292,258594,269796,279010,351627	3.47397	3.18634	0.2	0.0127735	0.030303	COG0019,COG0022,COG0028,COG0119,COG0179,COG0281,COG0436,COG0574,COG1052,COG1071
Clique405	10	6	2	257310,62977,103690,240292,258594,269796,279010,351627	3.47397	3.18634	0.2	0.0127735	0.030303	COG0022,COG0028,COG0039,COG0119,COG0281,COG0436,COG0458,COG0511,COG0574,COG1071
Clique192	11	6	2	257310,62977,103690,240292,258594,269796,279010,351627	3.47397	3.18634	0.2	0.0127735	0.030303	COG0028,COG0039,COG0066,COG0119,COG0179,COG0281,COG0508,COG0511,COG0574,COG1052,COG1071
Clique198	11	6	2	257310,62977,103690,240292,258594,269796,279010,351627	3.47397	3.18634	0.2	0.0127735	0.030303	COG0022,COG0028,COG0039,COG0119,COG0179,COG0281,COG0508,COG0511,COG0574,COG1052,COG1071
Clique406	11	6	2	257310,62977,103690,240292,258594,269796,279010,351627	3.47397	3.18634	0.2	0.0127735	0.030303	COG0022,COG0028,COG0039,COG0119,COG0179,COG0281,COG0436,COG0511,COG0574,COG1052,COG1071
Clique3	2	6	2	257310,345073,103690,240292,258594,269796,279010,351627	3.47397	3.23134	0.21	0.00471852	0.030303	COG0741,COG0860
Clique17	2	6	2	257310,345073,103690,240292,258594,269796,279010,351627	3.47397	3.23134	0.21	0.00471852	0.030303	COG0739,COG1994
Clique312	2	6	2	257310,345073,103690,240292,258594,269796,279010,351627	3.47397	3.23134	0.21	0.00471852	0.030303	COG0517,COG1994
Clique8	3	6	2	257310,345073,103690,240292,258594,269796,279010,351627	3.47397	3.23134	0.21	0.00471852	0.030303	COG0621,COG0643,COG2201
Clique41	3	6	2	257310,345073,103690,240292,258594,269796,279010,351627	3.47397	3.23134	0.21	0.00471852	0.030303	COG0123,COG0508,COG0553
Clique42	3	6	2	257310,345073,103690,240292,258594,269796,279010,351627	3.47397	3.23134	0.21	0.00471852	0.030303	COG0123,COG0330,COG0477
Clique86	3	6	2	257310,345073,103690,240292,258594,269796,279010,351627	3.47397	3.23134	0.21	0.00471852	0.030303	COG0468,COG0553,COG1058
Clique129	3	6	2	257310,345073,103690,240292,258594,269796,279010,351627	3.47397	3.23134	0.21	0.00471852	0.030303	COG0014,COG0123,COG0249
Clique145	3	6	2	257310,345073,103690,240292,258594,269796,279010,351627	3.47397	3.23134	0.21	0.00471852	0.030303	COG0175,COG0637,COG1058
Clique146	3	6	2	257310,345073,103690,240292,258594,269796,279010,351627	3.47397	3.23134	0.21	0.00471852	0.030303	COG0175,COG0553,COG1058
Clique240	3	6	2	257310,345073,103690,240292,258594,269796,279010,351627	3.47397	3.23134	0.21	0.00471852	0.030303	COG0075,COG0486,COG1160
Clique118	4	6	2	257310,345073,103690,240292,258594,269796,279010,351627	3.47397	3.23134	0.21	0.00471852	0.030303	COG0075,COG0112,COG0172,COG1145
Clique130	4	6	2	257310,345073,103690,240292,258594,269796,279010,351627	3.47397	3.23134	0.21	0.00471852	0.030303	COG0008,COG0075,COG0172,COG1145
Clique147	4	6	2	257310,345073,103690,240292,258594,269796,279010,351627	3.47397	3.23134	0.21	0.00471852	0.030303	COG0175,COG0196,COG0394,COG1058
Clique327	4	6	2	257310,345073,103690,240292,258594,269796,279010,351627	3.47397	3.23134	0.21	0.00471852	0.030303	COG0123,COG0330,COG0443,COG0553
Clique328	4	6	2	257310,345073,103690,240292,258594,269796,279010,351627	3.47397	3.23134	0.21	0.00471852	0.030303	COG0123,COG0330,COG0443,COG0484
Clique330	4	6	2	257310,345073,103690,240292,258594,269796,279010,351627	3.47397	3.23134	0.21	0.00471852	0.030303	COG0366,COG0726,COG0741,COG1472
Clique199	5	6	2	257310,345073,103690,240292,258594,269796,279010,351627	3.47397	3.23134	0.21	0.00471852	0.030303	COG0039,COG0075,COG0446,COG0473,COG1145
Clique200	5	6	2	257310,345073,103690,240292,258594,269796,279010,351627	3.47397	3.23134	0.21	0.00471852	0.030303	COG0039,COG0075,COG0112,COG0446,COG1145
Clique309	5	6	2	257310,345073,103690,240292,258594,269796,279010,351627	3.47397	3.23134	0.21	0.00471852	0.030303	COG0085,COG0123,COG0249,COG0468,COG0553
Clique392	5	6	2	257310,345073,103690,240292,258594,269796,279010,351627	3.47397	3.23134	0.21	0.00471852	0.030303	COG0039,COG0075,COG0436,COG0473,COG1145
Clique5	6	6	2	257310,345073,103690,240292,258594,269796,279010,351627	3.47397	3.23134	0.21	0.00471852	0.030303	COG0643,COG0784,COG0835,COG0840,COG1352,COG2201
Clique88	6	6	2	257310,345073,103690,240292,258594,269796,279010,351627	3.47397	3.23134	0.21	0.00471852	0.030303	COG0123,COG0249,COG0468,COG0470,COG0553,COG0592
Clique236	6	6	2	257310,345073,103690,240292,258594,269796,279010,351627	3.47397	3.23134	0.21	0.00471852	0.030303	COG0457,COG0642,COG0784,COG1352,COG2197,COG2202
Clique295	6	6	2	257310,345073,103690,240292,258594,269796,279010,351627	3.47397	3.23134	0.21	0.00471852	0.030303	COG0039,COG0119,COG0149,COG0281,COG0469,COG0574
Clique296	6	6	2	257310,345073,103690,240292,258594,269796,279010,351627	3.47397	3.23134	0.21	0.00471852	0.030303	COG0039,COG0057,COG0119,COG0149,COG0469,COG0574
Clique303	6	6	2	257310,345073,103690,240292,258594,269796,279010,351627	3.47397	3.23134	0.21	0.00471852	0.030303	COG0039,COG0075,COG0174,COG0388,COG0446,COG1145
Clique310	6	6	2	257310,345073,103690,240292,258594,269796,279010,351627	3.47397	3.23134	0.21	0.00471852	0.030303	COG0085,COG0123,COG0187,COG0188,COG0468,COG0553
Clique324	6	6	2	257310,345073,103690,240292,258594,269796,279010,351627	3.47397	3.23134	0.21	0.00471852	0.030303	COG0085,COG0123,COG0187,COG0443,COG0468,COG0553
Clique391	6	6	2	257310,345073,103690,240292,258594,269796,279010,351627	3.47397	3.23134	0.21	0.00471852	0.030303	COG0008,COG0075,COG0174,COG0388,COG0436,COG1145
Clique393	6	6	2	257310,345073,103690,240292,258594,269796,279010,351627	3.47397	3.23134	0.21	0.00471852	0.030303	COG0039,COG0075,COG0174,COG0388,COG0436,COG1145
Clique394	6	6	2	257310,345073,103690,240292,258594,269796,279010,351627	3.47397	3.23134	0.21	0.00471852	0.030303	COG0039,COG0075,COG0281,COG0436,COG0511,COG1145
Clique395	6	6	2	257310,345073,103690,240292,258594,269796,279010,351627	3.47397	3.23134	0.21	0.00471852	0.030303	COG0039,COG0075,COG0281,COG0388,COG0436,COG1145
Clique87	7	6	2	257310,345073,103690,240292,258594,269796,279010,351627	3.47397	3.23134	0.21	0.00471852	0.030303	COG0123,COG0187,COG0188,COG0468,COG0470,COG0553,COG0592
Clique235	7	6	2	257310,345073,103690,240292,258594,269796,279010,351627	3.47397	3.23134	0.21	0.00471852	0.030303	COG0642,COG0643,COG0745,COG0784,COG2197,COG2201,COG2202
Clique297	7	6	2	257310,345073,103690,240292,258594,269796,279010,351627	3.47397	3.23134	0.21	0.00471852	0.030303	COG0039,COG0057,COG0119,COG0469,COG0508,COG0574,COG1052
Clique325	7	6	2	257310,345073,103690,240292,258594,269796,279010,351627	3.47397	3.23134	0.21	0.00471852	0.030303	COG0123,COG0443,COG0468,COG0470,COG0515,COG0553,COG0592
Clique326	7	6	2	257310,345073,103690,240292,258594,269796,279010,351627	3.47397	3.23134	0.21	0.00471852	0.030303	COG0123,COG0187,COG0443,COG0468,COG0470,COG0553,COG0592
Clique237	8	6	2	257310,345073,103690,240292,258594,269796,279010,351627	3.47397	3.23134	0.21	0.00471852	0.030303	COG0642,COG0643,COG0784,COG0840,COG1352,COG2197,COG2201,COG2202
Clique358	9	6	2	257310,345073,103690,240292,258594,269796,279010,351627	3.47397	3.23134	0.21	0.00471852	0.030303	COG0019,COG0028,COG0119,COG0179,COG0281,COG0436,COG0469,COG0574,COG1052
Clique360	9	6	2	257310,345073,103690,240292,258594,269796,279010,351627	3.47397	3.23134	0.21	0.00471852	0.030303	COG0028,COG0039,COG0119,COG0281,COG0436,COG0458,COG0469,COG0511,COG0574
Clique363	10	6	2	257310,345073,103690,240292,258594,269796,279010,351627	3.47397	3.23134	0.21	0.00471852	0.030303	COG0028,COG0039,COG0119,COG0179,COG0281,COG0436,COG0469,COG0511,COG0574,COG1052
Clique294	11	6	2	257310,345073,103690,240292,258594,269796,279010,351627	3.47397	3.23134	0.21	0.00471852	0.030303	COG0019,COG0028,COG0065,COG0066,COG0119,COG0179,COG0281,COG0469,COG0508,COG0574,COG1052
Clique344	11	6	2	257310,345073,103690,240292,258594,269796,279010,351627	3.47397	3.23134	0.21	0.00471852	0.030303	COG0028,COG0039,COG0065,COG0066,COG0119,COG0281,COG0458,COG0469,COG0508,COG0511,COG0574
Clique298	12	6	2	257310,345073,103690,240292,258594,269796,279010,351627	3.47397	3.23134	0.21	0.00471852	0.030303	COG0028,COG0039,COG0065,COG0066,COG0119,COG0179,COG0281,COG0469,COG0508,COG0511,COG0574,COG1052
Clique202	3	6	2	206672,345073,103690,240292,258594,269796,279010,351627	3.47397	3.29866	0.3156	-0.019792	0.030303	COG0029,COG0157,COG1057
Clique301	3	6	2	206672,345073,103690,240292,258594,269796,279010,351627	3.47397	3.29866	0.3156	-0.019792	0.030303	COG0174,COG0388,COG0716
Clique338	3	6	2	206672,345073,103690,240292,258594,269796,279010,351627	3.47397	3.29866	0.3156	-0.019792	0.030303	COG0029,COG1057,COG4992
Clique173	4	6	2	206672,345073,103690,240292,258594,269796,279010,351627	3.47397	3.29866	0.3156	-0.019792	0.030303	COG0340,COG0501,COG0826,COG1066
Clique337	5	6	2	206672,257310,103690,240292,258594,269796,279010,351627	3.47397	3.31366	0.3181	-0.022206	0.030303	COG0210,COG0366,COG0474,COG0553,COG2217
Clique314	6	6	2	206672,257310,103690,240292,258594,269796,279010,351627	3.47397	3.31366	0.3181	-0.022206	0.030303	COG0085,COG0086,COG0127,COG0469,COG0474,COG0801
Clique1	1	6	2	206672,321967,62977,103690,240292,258594,269796,279010,351627	3.47397	4.64563	0.84956	-0.225352	0.030303	COG1305

## Sheet: Sheet7
Clique ID	Size	No of +ve Orgs	No of -ve Orgs	Organisms	PP	NP	NN	Phylogenetic Diversity Score = (PP-(NN+NP))/(PP+NN+NP)	Statstical Significance	COGS
Clique34	2	7	0	103690,195103,240292,258594,269796,279010,351627	4.95974	0	0	1	0.0030303	COG0223,COG1922
Clique163	2	7	0	103690,195103,240292,258594,269796,279010,351627	4.95974	0	0	1	0.0030303	COG0005,COG2262
Clique265	2	7	0	103690,195103,240292,258594,269796,279010,351627	4.95974	0	0	1	0.0030303	COG0007,COG0716
Clique3	3	7	0	103690,195103,240292,258594,269796,279010,351627	4.95974	0	0	1	0.0030303	COG0472,COG0768,COG1922
Clique4	3	7	0	103690,195103,240292,258594,269796,279010,351627	4.95974	0	0	1	0.0030303	COG0609,COG0614,COG0803
Clique33	3	7	0	103690,195103,240292,258594,269796,279010,351627	4.95974	0	0	1	0.0030303	COG0489,COG1210,COG2244
Clique78	3	7	0	103690,195103,240292,258594,269796,279010,351627	4.95974	0	0	1	0.0030303	COG0075,COG0144,COG0223
Clique113	3	7	0	103690,195103,240292,258594,269796,279010,351627	4.95974	0	0	1	0.0030303	COG0511,COG0716,COG1145
Clique164	3	7	0	103690,195103,240292,258594,269796,279010,351627	4.95974	0	0	1	0.0030303	COG0005,COG0524,COG1109
Clique165	3	7	0	103690,195103,240292,258594,269796,279010,351627	4.95974	0	0	1	0.0030303	COG0005,COG0524,COG1057
Clique166	3	7	0	103690,195103,240292,258594,269796,279010,351627	4.95974	0	0	1	0.0030303	COG0005,COG0503,COG0590
Clique167	3	7	0	103690,195103,240292,258594,269796,279010,351627	4.95974	0	0	1	0.0030303	COG0005,COG0503,COG0524
Clique168	3	7	0	103690,195103,240292,258594,269796,279010,351627	4.95974	0	0	1	0.0030303	COG0005,COG0237,COG0503
Clique169	3	7	0	103690,195103,240292,258594,269796,279010,351627	4.95974	0	0	1	0.0030303	COG0005,COG0235,COG0524
Clique170	3	7	0	103690,195103,240292,258594,269796,279010,351627	4.95974	0	0	1	0.0030303	COG0005,COG0058,COG1109
Clique171	3	7	0	103690,195103,240292,258594,269796,279010,351627	4.95974	0	0	1	0.0030303	COG0005,COG0037,COG0524
Clique263	3	7	0	103690,195103,240292,258594,269796,279010,351627	4.95974	0	0	1	0.0030303	COG0005,COG0078,COG0167
Clique8	4	7	0	103690,195103,240292,258594,269796,279010,351627	4.95974	0	0	1	0.0030303	COG0438,COG0472,COG1922,COG2148
Clique79	4	7	0	103690,195103,240292,258594,269796,279010,351627	4.95974	0	0	1	0.0030303	COG0075,COG0112,COG0223,COG1052
Clique80	4	7	0	103690,195103,240292,258594,269796,279010,351627	4.95974	0	0	1	0.0030303	COG0075,COG0112,COG0172,COG0223
Clique81	4	7	0	103690,195103,240292,258594,269796,279010,351627	4.95974	0	0	1	0.0030303	COG0075,COG0112,COG0192,COG1145
Clique129	4	7	0	103690,195103,240292,258594,269796,279010,351627	4.95974	0	0	1	0.0030303	COG0075,COG0112,COG0223,COG0446
Clique150	4	7	0	103690,195103,240292,258594,269796,279010,351627	4.95974	0	0	1	0.0030303	COG0006,COG0340,COG0612,COG0826
Clique172	4	7	0	103690,195103,240292,258594,269796,279010,351627	4.95974	0	0	1	0.0030303	COG0005,COG0130,COG0237,COG0564
Clique179	4	7	0	103690,195103,240292,258594,269796,279010,351627	4.95974	0	0	1	0.0030303	COG0075,COG0223,COG0469,COG1052
Clique185	4	7	0	103690,195103,240292,258594,269796,279010,351627	4.95974	0	0	1	0.0030303	COG0174,COG0388,COG0716,COG1145
Clique196	4	7	0	103690,195103,240292,258594,269796,279010,351627	4.95974	0	0	1	0.0030303	COG0075,COG0436,COG0637,COG4122
Clique199	4	7	0	103690,195103,240292,258594,269796,279010,351627	4.95974	0	0	1	0.0030303	COG0075,COG0192,COG0436,COG1145
Clique200	4	7	0	103690,195103,240292,258594,269796,279010,351627	4.95974	0	0	1	0.0030303	COG0075,COG0079,COG0192,COG0436
Clique77	5	7	0	103690,195103,240292,258594,269796,279010,351627	4.95974	0	0	1	0.0030303	COG0075,COG0144,COG0637,COG0742,COG4122
Clique82	5	7	0	103690,195103,240292,258594,269796,279010,351627	4.95974	0	0	1	0.0030303	COG0031,COG0075,COG0112,COG0192,COG1167
Clique83	5	7	0	103690,195103,240292,258594,269796,279010,351627	4.95974	0	0	1	0.0030303	COG0075,COG0144,COG0192,COG0742,COG4122
Clique173	5	7	0	103690,195103,240292,258594,269796,279010,351627	4.95974	0	0	1	0.0030303	COG0005,COG0117,COG0130,COG0564,COG0590
Clique197	5	7	0	103690,195103,240292,258594,269796,279010,351627	4.95974	0	0	1	0.0030303	COG0075,COG0340,COG0436,COG0511,COG1145
Clique198	5	7	0	103690,195103,240292,258594,269796,279010,351627	4.95974	0	0	1	0.0030303	COG0075,COG0340,COG0436,COG0469,COG0511
Clique201	5	7	0	103690,195103,240292,258594,269796,279010,351627	4.95974	0	0	1	0.0030303	COG0075,COG0192,COG0436,COG1167,COG4122
Clique202	5	7	0	103690,195103,240292,258594,269796,279010,351627	4.95974	0	0	1	0.0030303	COG0031,COG0075,COG0192,COG0436,COG1167
Clique203	5	7	0	103690,195103,240292,258594,269796,279010,351627	4.95974	0	0	1	0.0030303	COG0029,COG0075,COG0436,COG0511,COG0540
Clique204	5	7	0	103690,195103,240292,258594,269796,279010,351627	4.95974	0	0	1	0.0030303	COG0029,COG0039,COG0075,COG0436,COG1167
Clique206	5	7	0	103690,195103,240292,258594,269796,279010,351627	4.95974	0	0	1	0.0030303	COG0029,COG0075,COG0104,COG0436,COG0516
Clique84	6	7	0	103690,195103,240292,258594,269796,279010,351627	4.95974	0	0	1	0.0030303	COG0030,COG0075,COG0192,COG0566,COG0742,COG2890
Clique85	6	7	0	103690,195103,240292,258594,269796,279010,351627	4.95974	0	0	1	0.0030303	COG0075,COG0192,COG0275,COG0566,COG0742,COG2265
Clique135	6	7	0	103690,195103,240292,258594,269796,279010,351627	4.95974	0	0	1	0.0030303	COG0340,COG0511,COG0612,COG0750,COG0826,COG1066
Clique205	6	7	0	103690,195103,240292,258594,269796,279010,351627	4.95974	0	0	1	0.0030303	COG0029,COG0039,COG0075,COG0436,COG0511,COG0516
Clique86	7	7	0	103690,195103,240292,258594,269796,279010,351627	4.95974	0	0	1	0.0030303	COG0075,COG0192,COG0566,COG0742,COG2264,COG2265,COG2890
Clique87	7	7	0	103690,195103,240292,258594,269796,279010,351627	4.95974	0	0	1	0.0030303	COG0075,COG0144,COG0192,COG0566,COG0742,COG2264,COG2265
Clique115	7	7	0	103690,195103,240292,258594,269796,279010,351627	4.95974	0	0	1	0.0030303	COG0030,COG0075,COG0192,COG0275,COG0313,COG0566,COG0742
Clique116	7	7	0	103690,195103,240292,258594,269796,279010,351627	4.95974	0	0	1	0.0030303	COG0075,COG0144,COG0192,COG0313,COG0566,COG0742,COG2264
Clique117	7	7	0	103690,195103,240292,258594,269796,279010,351627	4.95974	0	0	1	0.0030303	COG0030,COG0075,COG0144,COG0192,COG0313,COG0566,COG0742
Clique174	7	7	0	103690,195103,240292,258594,269796,279010,351627	4.95974	0	0	1	0.0030303	COG0005,COG0101,COG0130,COG0167,COG0564,COG0590,COG1187
Clique255	7	7	0	103690,195103,240292,258594,269796,279010,351627	4.95974	0	0	1	0.0030303	COG0029,COG0075,COG0104,COG0137,COG0436,COG0540,COG1167
Clique1	2	7	1	321967,103690,195103,240292,258594,269796,279010,351627	4.95974	1.59501	0	0.513327	0.0242424	COG0582,COG1961
Clique12	2	7	1	321967,103690,195103,240292,258594,269796,279010,351627	4.95974	1.59501	0	0.513327	0.0242424	COG0726,COG1961
Clique18	2	7	1	321967,103690,195103,240292,258594,269796,279010,351627	4.95974	1.59501	0	0.513327	0.0242424	COG1940,COG1961
Clique32	2	7	1	321967,103690,195103,240292,258594,269796,279010,351627	4.95974	1.59501	0	0.513327	0.0242424	COG1210,COG2244
Clique75	2	7	1	321967,103690,195103,240292,258594,269796,279010,351627	4.95974	1.59501	0	0.513327	0.0242424	COG0263,COG0860
Clique114	2	7	1	321967,103690,195103,240292,258594,269796,279010,351627	4.95974	1.59501	0	0.513327	0.0242424	COG0511,COG0716
Clique178	3	7	1	321967,103690,195103,240292,258594,269796,279010,351627	4.95974	1.59501	0	0.513327	0.0242424	COG0469,COG0511,COG0758
Clique10	4	7	1	321967,103690,195103,240292,258594,269796,279010,351627	4.95974	1.59501	0	0.513327	0.0242424	COG0195,COG0532,COG0779,COG2740
Clique162	4	7	1	321967,103690,195103,240292,258594,269796,279010,351627	4.95974	1.59501	0	0.513327	0.0242424	COG0058,COG0217,COG1109,COG1210
Clique180	4	7	1	321967,103690,195103,240292,258594,269796,279010,351627	4.95974	1.59501	0	0.513327	0.0242424	COG0223,COG0469,COG0574,COG1052
Clique193	5	7	1	321967,103690,195103,240292,258594,269796,279010,351627	4.95974	1.59501	0	0.513327	0.0242424	COG0058,COG0366,COG0637,COG1109,COG1210
Clique195	5	7	1	321967,103690,195103,240292,258594,269796,279010,351627	4.95974	1.59501	0	0.513327	0.0242424	COG0340,COG0436,COG0469,COG0511,COG0574
Clique194	6	7	1	321967,103690,195103,240292,258594,269796,279010,351627	4.95974	1.59501	0	0.513327	0.0242424	COG0366,COG0524,COG0637,COG1109,COG1210,COG1940
Clique155	7	7	1	321967,103690,195103,240292,258594,269796,279010,351627	4.95974	1.59501	0	0.513327	0.0242424	COG0166,COG0176,COG0191,COG0524,COG1109,COG1210,COG1940
Clique13	2	7	1	62977,103690,195103,240292,258594,269796,279010,351627	4.95974	1.83197	0	0.460528	0.0242424	COG0379,COG1853
Clique52	2	7	1	62977,103690,195103,240292,258594,269796,279010,351627	4.95974	1.83197	0	0.460528	0.0242424	COG0192,COG0725
Clique261	2	7	1	62977,103690,195103,240292,258594,269796,279010,351627	4.95974	1.83197	0	0.460528	0.0242424	COG0113,COG0558
Clique262	2	7	1	62977,103690,195103,240292,258594,269796,279010,351627	4.95974	1.83197	0	0.460528	0.0242424	COG0113,COG0760
Clique7	3	7	1	62977,103690,195103,240292,258594,269796,279010,351627	4.95974	1.83197	0	0.460528	0.0242424	COG0824,COG1121,COG2255
Clique23	3	7	1	62977,103690,195103,240292,258594,269796,279010,351627	4.95974	1.83197	0	0.460528	0.0242424	COG0394,COG0640,COG1063
Clique53	3	7	1	62977,103690,195103,240292,258594,269796,279010,351627	4.95974	1.83197	0	0.460528	0.0242424	COG0192,COG0500,COG4122
Clique55	3	7	1	62977,103690,195103,240292,258594,269796,279010,351627	4.95974	1.83197	0	0.460528	0.0242424	COG0476,COG0500,COG0515
Clique66	3	7	1	62977,103690,195103,240292,258594,269796,279010,351627	4.95974	1.83197	0	0.460528	0.0242424	COG0441,COG0640,COG1063
Clique68	3	7	1	62977,103690,195103,240292,258594,269796,279010,351627	4.95974	1.83197	0	0.460528	0.0242424	COG0399,COG0438,COG1063
Clique72	3	7	1	62977,103690,195103,240292,258594,269796,279010,351627	4.95974	1.83197	0	0.460528	0.0242424	COG0223,COG0399,COG1052
Clique105	3	7	1	62977,103690,195103,240292,258594,269796,279010,351627	4.95974	1.83197	0	0.460528	0.0242424	COG0073,COG0223,COG0399
Clique127	3	7	1	62977,103690,195103,240292,258594,269796,279010,351627	4.95974	1.83197	0	0.460528	0.0242424	COG0029,COG0511,COG0612
Clique128	3	7	1	62977,103690,195103,240292,258594,269796,279010,351627	4.95974	1.83197	0	0.460528	0.0242424	COG0283,COG0563,COG0703
Clique142	3	7	1	62977,103690,195103,240292,258594,269796,279010,351627	4.95974	1.83197	0	0.460528	0.0242424	COG0243,COG0340,COG0657
Clique264	3	7	1	62977,103690,195103,240292,258594,269796,279010,351627	4.95974	1.83197	0	0.460528	0.0242424	COG0078,COG0243,COG1063
Clique266	3	7	1	62977,103690,195103,240292,258594,269796,279010,351627	4.95974	1.83197	0	0.460528	0.0242424	COG0007,COG0113,COG0181
Clique9	4	7	1	62977,103690,195103,240292,258594,269796,279010,351627	4.95974	1.83197	0	0.460528	0.0242424	COG0577,COG0845,COG1131,COG1136
Clique11	4	7	1	62977,103690,195103,240292,258594,269796,279010,351627	4.95974	1.83197	0	0.460528	0.0242424	COG0222,COG0291,COG0776,COG1825
Clique16	4	7	1	62977,103690,195103,240292,258594,269796,279010,351627	4.95974	1.83197	0	0.460528	0.0242424	COG0144,COG0742,COG1853,COG4122
Clique17	4	7	1	62977,103690,195103,240292,258594,269796,279010,351627	4.95974	1.83197	0	0.460528	0.0242424	COG0144,COG0251,COG1853,COG4122
Clique19	4	7	1	62977,103690,195103,240292,258594,269796,279010,351627	4.95974	1.83197	0	0.460528	0.0242424	COG0251,COG1063,COG1853,COG4122
Clique20	4	7	1	62977,103690,195103,240292,258594,269796,279010,351627	4.95974	1.83197	0	0.460528	0.0242424	COG0707,COG1063,COG1853,COG4122
Clique24	4	7	1	62977,103690,195103,240292,258594,269796,279010,351627	4.95974	1.83197	0	0.460528	0.0242424	COG0176,COG0764,COG1028,COG1063
Clique29	4	7	1	62977,103690,195103,240292,258594,269796,279010,351627	4.95974	1.83197	0	0.460528	0.0242424	COG0251,COG1052,COG1063,COG1853
Clique30	4	7	1	62977,103690,195103,240292,258594,269796,279010,351627	4.95974	1.83197	0	0.460528	0.0242424	COG0251,COG1028,COG1052,COG1063
Clique35	4	7	1	62977,103690,195103,240292,258594,269796,279010,351627	4.95974	1.83197	0	0.460528	0.0242424	COG0190,COG0223,COG0242,COG0646
Clique36	4	7	1	62977,103690,195103,240292,258594,269796,279010,351627	4.95974	1.83197	0	0.460528	0.0242424	COG0249,COG0550,COG0553,COG0629
Clique37	4	7	1	62977,103690,195103,240292,258594,269796,279010,351627	4.95974	1.83197	0	0.460528	0.0242424	COG0041,COG0150,COG0249,COG0422
Clique57	4	7	1	62977,103690,195103,240292,258594,269796,279010,351627	4.95974	1.83197	0	0.460528	0.0242424	COG0031,COG0112,COG0192,COG0646
Clique58	4	7	1	62977,103690,195103,240292,258594,269796,279010,351627	4.95974	1.83197	0	0.460528	0.0242424	COG0112,COG0138,COG0192,COG0646
Clique59	4	7	1	62977,103690,195103,240292,258594,269796,279010,351627	4.95974	1.83197	0	0.460528	0.0242424	COG0082,COG0128,COG0283,COG0703
Clique60	4	7	1	62977,103690,195103,240292,258594,269796,279010,351627	4.95974	1.83197	0	0.460528	0.0242424	COG1063,COG1167,COG1853,COG4122
Clique61	4	7	1	62977,103690,195103,240292,258594,269796,279010,351627	4.95974	1.83197	0	0.460528	0.0242424	COG0144,COG0637,COG0742,COG4122
Clique65	4	7	1	62977,103690,195103,240292,258594,269796,279010,351627	4.95974	1.83197	0	0.460528	0.0242424	COG0112,COG0192,COG0449,COG1145
Clique111	4	7	1	62977,103690,195103,240292,258594,269796,279010,351627	4.95974	1.83197	0	0.460528	0.0242424	COG0778,COG1028,COG1052,COG1063
Clique122	4	7	1	62977,103690,195103,240292,258594,269796,279010,351627	4.95974	1.83197	0	0.460528	0.0242424	COG0144,COG0657,COG0742,COG4122
Clique125	4	7	1	62977,103690,195103,240292,258594,269796,279010,351627	4.95974	1.83197	0	0.460528	0.0242424	COG0243,COG0657,COG1052,COG1063
Clique126	4	7	1	62977,103690,195103,240292,258594,269796,279010,351627	4.95974	1.83197	0	0.460528	0.0242424	COG0243,COG0388,COG0657,COG1063
Clique131	4	7	1	62977,103690,195103,240292,258594,269796,279010,351627	4.95974	1.83197	0	0.460528	0.0242424	COG0446,COG0778,COG1063,COG1145
Clique136	4	7	1	62977,103690,195103,240292,258594,269796,279010,351627	4.95974	1.83197	0	0.460528	0.0242424	COG0340,COG0511,COG0612,COG1145
Clique137	4	7	1	62977,103690,195103,240292,258594,269796,279010,351627	4.95974	1.83197	0	0.460528	0.0242424	COG0340,COG0612,COG0741,COG1145
Clique138	4	7	1	62977,103690,195103,240292,258594,269796,279010,351627	4.95974	1.83197	0	0.460528	0.0242424	COG0340,COG0612,COG0739,COG1214
Clique139	4	7	1	62977,103690,195103,240292,258594,269796,279010,351627	4.95974	1.83197	0	0.460528	0.0242424	COG0340,COG0612,COG0739,COG0741
Clique143	4	7	1	62977,103690,195103,240292,258594,269796,279010,351627	4.95974	1.83197	0	0.460528	0.0242424	COG0243,COG0340,COG0511,COG1145
Clique144	4	7	1	62977,103690,195103,240292,258594,269796,279010,351627	4.95974	1.83197	0	0.460528	0.0242424	COG0243,COG0340,COG0741,COG1145
Clique188	4	7	1	62977,103690,195103,240292,258594,269796,279010,351627	4.95974	1.83197	0	0.460528	0.0242424	COG0036,COG0108,COG0337,COG0807
Clique239	4	7	1	62977,103690,195103,240292,258594,269796,279010,351627	4.95974	1.83197	0	0.460528	0.0242424	COG0251,COG0436,COG1853,COG4122
Clique240	4	7	1	62977,103690,195103,240292,258594,269796,279010,351627	4.95974	1.83197	0	0.460528	0.0242424	COG0436,COG1167,COG1853,COG4122
Clique241	4	7	1	62977,103690,195103,240292,258594,269796,279010,351627	4.95974	1.83197	0	0.460528	0.0242424	COG0073,COG0340,COG0436,COG1145
Clique242	4	7	1	62977,103690,195103,240292,258594,269796,279010,351627	4.95974	1.83197	0	0.460528	0.0242424	COG0340,COG0436,COG0511,COG1145
Clique243	4	7	1	62977,103690,195103,240292,258594,269796,279010,351627	4.95974	1.83197	0	0.460528	0.0242424	COG0340,COG0436,COG0511,COG0739
Clique27	5	7	1	62977,103690,195103,240292,258594,269796,279010,351627	4.95974	1.83197	0	0.460528	0.0242424	COG0057,COG0176,COG0191,COG0764,COG1063
Clique28	5	7	1	62977,103690,195103,240292,258594,269796,279010,351627	4.95974	1.83197	0	0.460528	0.0242424	COG0057,COG0204,COG0304,COG0764,COG1063
Clique54	5	7	1	62977,103690,195103,240292,258594,269796,279010,351627	4.95974	1.83197	0	0.460528	0.0242424	COG0111,COG0764,COG1028,COG1052,COG1063
Clique63	5	7	1	62977,103690,195103,240292,258594,269796,279010,351627	4.95974	1.83197	0	0.460528	0.0242424	COG0111,COG0329,COG0637,COG1052,COG1063
Clique67	5	7	1	62977,103690,195103,240292,258594,269796,279010,351627	4.95974	1.83197	0	0.460528	0.0242424	COG0111,COG0399,COG1052,COG1063,COG1167
Clique69	5	7	1	62977,103690,195103,240292,258594,269796,279010,351627	4.95974	1.83197	0	0.460528	0.0242424	COG0057,COG0191,COG0399,COG0764,COG1063
Clique70	5	7	1	62977,103690,195103,240292,258594,269796,279010,351627	4.95974	1.83197	0	0.460528	0.0242424	COG0399,COG0764,COG1052,COG1063,COG1853
Clique73	5	7	1	62977,103690,195103,240292,258594,269796,279010,351627	4.95974	1.83197	0	0.460528	0.0242424	COG0388,COG0518,COG0519,COG1063,COG1145
Clique76	5	7	1	62977,103690,195103,240292,258594,269796,279010,351627	4.95974	1.83197	0	0.460528	0.0242424	COG0126,COG0148,COG0518,COG0519,COG0696
Clique98	5	7	1	62977,103690,195103,240292,258594,269796,279010,351627	4.95974	1.83197	0	0.460528	0.0242424	COG0073,COG0112,COG0143,COG0192,COG1145
Clique99	5	7	1	62977,103690,195103,240292,258594,269796,279010,351627	4.95974	1.83197	0	0.460528	0.0242424	COG0073,COG0112,COG0143,COG0172,COG1145
Clique100	5	7	1	62977,103690,195103,240292,258594,269796,279010,351627	4.95974	1.83197	0	0.460528	0.0242424	COG0073,COG0143,COG0223,COG0242,COG0646
Clique101	5	7	1	62977,103690,195103,240292,258594,269796,279010,351627	4.95974	1.83197	0	0.460528	0.0242424	COG0073,COG0112,COG0143,COG0646,COG1249
Clique102	5	7	1	62977,103690,195103,240292,258594,269796,279010,351627	4.95974	1.83197	0	0.460528	0.0242424	COG0073,COG0112,COG0143,COG0223,COG0646
Clique103	5	7	1	62977,103690,195103,240292,258594,269796,279010,351627	4.95974	1.83197	0	0.460528	0.0242424	COG0073,COG0112,COG0143,COG0192,COG0646
Clique104	5	7	1	62977,103690,195103,240292,258594,269796,279010,351627	4.95974	1.83197	0	0.460528	0.0242424	COG0073,COG0115,COG0143,COG0646,COG1249
Clique110	5	7	1	62977,103690,195103,240292,258594,269796,279010,351627	4.95974	1.83197	0	0.460528	0.0242424	COG0008,COG0073,COG0143,COG0172,COG1145
Clique123	5	7	1	62977,103690,195103,240292,258594,269796,279010,351627	4.95974	1.83197	0	0.460528	0.0242424	COG0111,COG0657,COG1052,COG1063,COG1167
Clique124	5	7	1	62977,103690,195103,240292,258594,269796,279010,351627	4.95974	1.83197	0	0.460528	0.0242424	COG0111,COG0657,COG1028,COG1052,COG1063
Clique130	5	7	1	62977,103690,195103,240292,258594,269796,279010,351627	4.95974	1.83197	0	0.460528	0.0242424	COG0446,COG0778,COG1063,COG1167,COG1853
Clique132	5	7	1	62977,103690,195103,240292,258594,269796,279010,351627	4.95974	1.83197	0	0.460528	0.0242424	COG0243,COG0388,COG0446,COG1063,COG1145
Clique145	5	7	1	62977,103690,195103,240292,258594,269796,279010,351627	4.95974	1.83197	0	0.460528	0.0242424	COG0126,COG0148,COG0149,COG0406,COG0696
Clique153	5	7	1	62977,103690,195103,240292,258594,269796,279010,351627	4.95974	1.83197	0	0.460528	0.0242424	COG0124,COG0144,COG0564,COG0742,COG4122
Clique154	5	7	1	62977,103690,195103,240292,258594,269796,279010,351627	4.95974	1.83197	0	0.460528	0.0242424	COG0144,COG0192,COG0564,COG0742,COG4122
Clique156	5	7	1	62977,103690,195103,240292,258594,269796,279010,351627	4.95974	1.83197	0	0.460528	0.0242424	COG0111,COG0524,COG1028,COG1052,COG1063
Clique157	5	7	1	62977,103690,195103,240292,258594,269796,279010,351627	4.95974	1.83197	0	0.460528	0.0242424	COG0111,COG0524,COG0637,COG1052,COG1063
Clique161	5	7	1	62977,103690,195103,240292,258594,269796,279010,351627	4.95974	1.83197	0	0.460528	0.0242424	COG0057,COG0191,COG0235,COG0399,COG1063
Clique176	5	7	1	62977,103690,195103,240292,258594,269796,279010,351627	4.95974	1.83197	0	0.460528	0.0242424	COG0112,COG0143,COG0223,COG0557,COG0646
Clique244	5	7	1	62977,103690,195103,240292,258594,269796,279010,351627	4.95974	1.83197	0	0.460528	0.0242424	COG0008,COG0174,COG0263,COG0436,COG1145
Clique245	5	7	1	62977,103690,195103,240292,258594,269796,279010,351627	4.95974	1.83197	0	0.460528	0.0242424	COG0031,COG0115,COG0192,COG0436,COG0646
Clique246	5	7	1	62977,103690,195103,240292,258594,269796,279010,351627	4.95974	1.83197	0	0.460528	0.0242424	COG0008,COG0073,COG0143,COG0436,COG1145
Clique247	5	7	1	62977,103690,195103,240292,258594,269796,279010,351627	4.95974	1.83197	0	0.460528	0.0242424	COG0073,COG0143,COG0192,COG0436,COG1145
Clique249	5	7	1	62977,103690,195103,240292,258594,269796,279010,351627	4.95974	1.83197	0	0.460528	0.0242424	COG0029,COG0039,COG0436,COG0511,COG0516
Clique250	5	7	1	62977,103690,195103,240292,258594,269796,279010,351627	4.95974	1.83197	0	0.460528	0.0242424	COG0029,COG0436,COG0458,COG0511,COG0540
Clique251	5	7	1	62977,103690,195103,240292,258594,269796,279010,351627	4.95974	1.83197	0	0.460528	0.0242424	COG0029,COG0039,COG0436,COG0458,COG0511
Clique252	5	7	1	62977,103690,195103,240292,258594,269796,279010,351627	4.95974	1.83197	0	0.460528	0.0242424	COG0029,COG0039,COG0399,COG0436,COG1167
Clique253	5	7	1	62977,103690,195103,240292,258594,269796,279010,351627	4.95974	1.83197	0	0.460528	0.0242424	COG0029,COG0039,COG0399,COG0436,COG0511
Clique254	5	7	1	62977,103690,195103,240292,258594,269796,279010,351627	4.95974	1.83197	0	0.460528	0.0242424	COG0029,COG0399,COG0436,COG0511,COG0540
Clique21	6	7	1	62977,103690,195103,240292,258594,269796,279010,351627	4.95974	1.83197	0	0.460528	0.0242424	COG0204,COG0304,COG0331,COG0764,COG1028,COG1063
Clique51	6	7	1	62977,103690,195103,240292,258594,269796,279010,351627	4.95974	1.83197	0	0.460528	0.0242424	COG0303,COG0315,COG0476,COG0521,COG0607,COG2896
Clique71	6	7	1	62977,103690,195103,240292,258594,269796,279010,351627	4.95974	1.83197	0	0.460528	0.0242424	COG0057,COG0111,COG0399,COG0764,COG1052,COG1063
Clique112	6	7	1	62977,103690,195103,240292,258594,269796,279010,351627	4.95974	1.83197	0	0.460528	0.0242424	COG0399,COG0778,COG1052,COG1063,COG1167,COG1853
Clique175	6	7	1	62977,103690,195103,240292,258594,269796,279010,351627	4.95974	1.83197	0	0.460528	0.0242424	COG0112,COG0190,COG0223,COG0299,COG0557,COG0646
Clique133	7	7	1	62977,103690,195103,240292,258594,269796,279010,351627	4.95974	1.83197	0	0.460528	0.0242424	COG0112,COG0138,COG0190,COG0223,COG0299,COG0446,COG0646
Clique140	7	7	1	62977,103690,195103,240292,258594,269796,279010,351627	4.95974	1.83197	0	0.460528	0.0242424	COG0330,COG0340,COG0511,COG0612,COG0739,COG0744,COG1066
Clique141	7	7	1	62977,103690,195103,240292,258594,269796,279010,351627	4.95974	1.83197	0	0.460528	0.0242424	COG0340,COG0511,COG0612,COG0739,COG0744,COG0750,COG1066
Clique259	7	7	1	62977,103690,195103,240292,258594,269796,279010,351627	4.95974	1.83197	0	0.460528	0.0242424	COG0104,COG0137,COG0173,COG0399,COG0436,COG0540,COG1053
Clique56	8	7	1	62977,103690,195103,240292,258594,269796,279010,351627	4.95974	1.83197	0	0.460528	0.0242424	COG0112,COG0138,COG0150,COG0151,COG0190,COG0223,COG0299,COG0646
Clique248	8	7	1	62977,103690,195103,240292,258594,269796,279010,351627	4.95974	1.83197	0	0.460528	0.0242424	COG0073,COG0079,COG0115,COG0143,COG0192,COG0242,COG0436,COG0646
Clique260	8	7	1	62977,103690,195103,240292,258594,269796,279010,351627	4.95974	1.83197	0	0.460528	0.0242424	COG0029,COG0104,COG0137,COG0173,COG0399,COG0436,COG0540,COG1167
Clique38	22	7	1	62977,103690,195103,240292,258594,269796,279010,351627	4.95974	1.83197	0	0.460528	0.0242424	COG0048,COG0080,COG0081,COG0087,COG0088,COG0089,COG0090,COG0091,COG0093,COG0094,COG0097,COG0102,COG0103,COG0197,COG0198,COG0200,COG0203,COG0233,COG0255,COG0256,COG0333,COG0480
Clique39	22	7	1	62977,103690,195103,240292,258594,269796,279010,351627	4.95974	1.83197	0	0.460528	0.0242424	COG0048,COG0080,COG0081,COG0087,COG0088,COG0089,COG0090,COG0091,COG0093,COG0094,COG0097,COG0102,COG0197,COG0198,COG0200,COG0203,COG0233,COG0255,COG0256,COG0261,COG0333,COG0480
Clique40	22	7	1	62977,103690,195103,240292,258594,269796,279010,351627	4.95974	1.83197	0	0.460528	0.0242424	COG0048,COG0080,COG0081,COG0087,COG0088,COG0089,COG0090,COG0091,COG0093,COG0094,COG0097,COG0102,COG0103,COG0197,COG0198,COG0200,COG0203,COG0244,COG0255,COG0256,COG0333,COG0480
Clique41	23	7	1	62977,103690,195103,240292,258594,269796,279010,351627	4.95974	1.83197	0	0.460528	0.0242424	COG0048,COG0080,COG0081,COG0087,COG0088,COG0089,COG0090,COG0091,COG0093,COG0094,COG0097,COG0102,COG0197,COG0198,COG0200,COG0203,COG0222,COG0244,COG0255,COG0256,COG0261,COG0333,COG0480
Clique43	23	7	1	62977,103690,195103,240292,258594,269796,279010,351627	4.95974	1.83197	0	0.460528	0.0242424	COG0080,COG0081,COG0087,COG0088,COG0089,COG0090,COG0091,COG0093,COG0094,COG0097,COG0102,COG0103,COG0197,COG0198,COG0200,COG0203,COG0211,COG0233,COG0255,COG0256,COG0333,COG0335,COG0480
Clique45	23	7	1	62977,103690,195103,240292,258594,269796,279010,351627	4.95974	1.83197	0	0.460528	0.0242424	COG0080,COG0081,COG0087,COG0088,COG0089,COG0090,COG0091,COG0093,COG0094,COG0097,COG0102,COG0103,COG0197,COG0198,COG0200,COG0203,COG0211,COG0244,COG0255,COG0256,COG0333,COG0335,COG0480
Clique48	23	7	1	62977,103690,195103,240292,258594,269796,279010,351627	4.95974	1.83197	0	0.460528	0.0242424	COG0080,COG0081,COG0087,COG0088,COG0089,COG0090,COG0091,COG0093,COG0094,COG0097,COG0102,COG0103,COG0197,COG0198,COG0200,COG0203,COG0211,COG0227,COG0244,COG0255,COG0256,COG0333,COG0335
Clique42	28	7	1	62977,103690,195103,240292,258594,269796,279010,351627	4.95974	1.83197	0	0.460528	0.0242424	COG0080,COG0087,COG0088,COG0089,COG0090,COG0091,COG0093,COG0094,COG0097,COG0102,COG0197,COG0198,COG0200,COG0203,COG0211,COG0254,COG0255,COG0256,COG0261,COG0267,COG0291,COG0292,COG0333,COG0335,COG0359,COG0480,COG0541,COG1825
Clique44	29	7	1	62977,103690,195103,240292,258594,269796,279010,351627	4.95974	1.83197	0	0.460528	0.0242424	COG0080,COG0081,COG0087,COG0088,COG0089,COG0090,COG0091,COG0093,COG0094,COG0097,COG0102,COG0197,COG0198,COG0200,COG0203,COG0211,COG0233,COG0254,COG0255,COG0256,COG0261,COG0267,COG0291,COG0292,COG0333,COG0335,COG0359,COG0480,COG1825
Clique46	29	7	1	62977,103690,195103,240292,258594,269796,279010,351627	4.95974	1.83197	0	0.460528	0.0242424	COG0080,COG0081,COG0087,COG0088,COG0089,COG0090,COG0091,COG0093,COG0094,COG0097,COG0102,COG0197,COG0198,COG0200,COG0203,COG0211,COG0244,COG0254,COG0255,COG0256,COG0261,COG0267,COG0291,COG0292,COG0333,COG0335,COG0359,COG0480,COG1825
Clique47	29	7	1	62977,103690,195103,240292,258594,269796,279010,351627	4.95974	1.83197	0	0.460528	0.0242424	COG0080,COG0081,COG0087,COG0088,COG0089,COG0090,COG0091,COG0093,COG0094,COG0097,COG0102,COG0197,COG0198,COG0200,COG0203,COG0211,COG0222,COG0244,COG0255,COG0256,COG0261,COG0267,COG0291,COG0292,COG0333,COG0335,COG0359,COG0480,COG1825
Clique49	29	7	1	62977,103690,195103,240292,258594,269796,279010,351627	4.95974	1.83197	0	0.460528	0.0242424	COG0080,COG0081,COG0087,COG0088,COG0089,COG0090,COG0091,COG0093,COG0094,COG0097,COG0102,COG0197,COG0198,COG0200,COG0203,COG0211,COG0222,COG0227,COG0244,COG0255,COG0256,COG0261,COG0267,COG0291,COG0292,COG0333,COG0335,COG0359,COG1825
Clique50	29	7	1	62977,103690,195103,240292,258594,269796,279010,351627	4.95974	1.83197	0	0.460528	0.0242424	COG0080,COG0081,COG0087,COG0088,COG0089,COG0090,COG0091,COG0093,COG0094,COG0097,COG0102,COG0197,COG0198,COG0200,COG0203,COG0211,COG0227,COG0244,COG0254,COG0255,COG0256,COG0261,COG0267,COG0291,COG0292,COG0333,COG0335,COG0359,COG1825
Clique2	2	7	1	257310,103690,195103,240292,258594,269796,279010,351627	4.95974	1.90197	0	0.445628	0.0242424	COG0741,COG0860
Clique6	2	7	1	257310,103690,195103,240292,258594,269796,279010,351627	4.95974	1.90197	0	0.445628	0.0242424	COG0725,COG3839
Clique22	2	7	1	257310,103690,195103,240292,258594,269796,279010,351627	4.95974	1.90197	0	0.445628	0.0242424	COG0739,COG1994
Clique189	2	7	1	257310,103690,195103,240292,258594,269796,279010,351627	4.95974	1.90197	0	0.445628	0.0242424	COG0517,COG1994
Clique64	3	7	1	257310,103690,195103,240292,258594,269796,279010,351627	4.95974	1.90197	0	0.445628	0.0242424	COG0468,COG0553,COG1058
Clique74	3	7	1	257310,103690,195103,240292,258594,269796,279010,351627	4.95974	1.90197	0	0.445628	0.0242424	COG0388,COG0726,COG1473
Clique177	3	7	1	257310,103690,195103,240292,258594,269796,279010,351627	4.95974	1.90197	0	0.445628	0.0242424	COG0075,COG0486,COG1160
Clique181	3	7	1	257310,103690,195103,240292,258594,269796,279010,351627	4.95974	1.90197	0	0.445628	0.0242424	COG0469,COG1052,COG1185
Clique183	3	7	1	257310,103690,195103,240292,258594,269796,279010,351627	4.95974	1.90197	0	0.445628	0.0242424	COG0317,COG0469,COG0824
Clique15	4	7	1	257310,103690,195103,240292,258594,269796,279010,351627	4.95974	1.90197	0	0.445628	0.0242424	COG0204,COG0304,COG0416,COG0824
Clique91	4	7	1	257310,103690,195103,240292,258594,269796,279010,351627	4.95974	1.90197	0	0.445628	0.0242424	COG0075,COG0112,COG0172,COG1145
Clique106	4	7	1	257310,103690,195103,240292,258594,269796,279010,351627	4.95974	1.90197	0	0.445628	0.0242424	COG0008,COG0075,COG0172,COG1145
Clique107	4	7	1	257310,103690,195103,240292,258594,269796,279010,351627	4.95974	1.90197	0	0.445628	0.0242424	COG0008,COG0072,COG0075,COG0172
Clique108	4	7	1	257310,103690,195103,240292,258594,269796,279010,351627	4.95974	1.90197	0	0.445628	0.0242424	COG0008,COG0013,COG0075,COG0172
Clique152	4	7	1	257310,103690,195103,240292,258594,269796,279010,351627	4.95974	1.90197	0	0.445628	0.0242424	COG0061,COG0171,COG0824,COG1057
Clique182	4	7	1	257310,103690,195103,240292,258594,269796,279010,351627	4.95974	1.90197	0	0.445628	0.0242424	COG0075,COG0469,COG0637,COG2265
Clique190	4	7	1	257310,103690,195103,240292,258594,269796,279010,351627	4.95974	1.90197	0	0.445628	0.0242424	COG0039,COG0075,COG0112,COG0517
Clique192	4	7	1	257310,103690,195103,240292,258594,269796,279010,351627	4.95974	1.90197	0	0.445628	0.0242424	COG0366,COG0726,COG0741,COG1472
Clique217	4	7	1	257310,103690,195103,240292,258594,269796,279010,351627	4.95974	1.90197	0	0.445628	0.0242424	COG0075,COG0436,COG0511,COG0540
Clique14	5	7	1	257310,103690,195103,240292,258594,269796,279010,351627	4.95974	1.90197	0	0.445628	0.0242424	COG0331,COG0332,COG0333,COG0416,COG1028
Clique89	5	7	1	257310,103690,195103,240292,258594,269796,279010,351627	4.95974	1.90197	0	0.445628	0.0242424	COG0031,COG0075,COG0162,COG0172,COG0180
Clique92	5	7	1	257310,103690,195103,240292,258594,269796,279010,351627	4.95974	1.90197	0	0.445628	0.0242424	COG0075,COG0111,COG0112,COG1052,COG1167
Clique93	5	7	1	257310,103690,195103,240292,258594,269796,279010,351627	4.95974	1.90197	0	0.445628	0.0242424	COG0031,COG0075,COG0112,COG1052,COG1167
Clique109	5	7	1	257310,103690,195103,240292,258594,269796,279010,351627	4.95974	1.90197	0	0.445628	0.0242424	COG0008,COG0075,COG0162,COG0172,COG0180
Clique146	5	7	1	257310,103690,195103,240292,258594,269796,279010,351627	4.95974	1.90197	0	0.445628	0.0242424	COG0039,COG0075,COG0112,COG1052,COG1167
Clique147	5	7	1	257310,103690,195103,240292,258594,269796,279010,351627	4.95974	1.90197	0	0.445628	0.0242424	COG0039,COG0075,COG0112,COG0446,COG1145
Clique148	5	7	1	257310,103690,195103,240292,258594,269796,279010,351627	4.95974	1.90197	0	0.445628	0.0242424	COG0039,COG0075,COG0112,COG0446,COG1167
Clique209	5	7	1	257310,103690,195103,240292,258594,269796,279010,351627	4.95974	1.90197	0	0.445628	0.0242424	COG0075,COG0174,COG0436,COG0637,COG1052
Clique213	5	7	1	257310,103690,195103,240292,258594,269796,279010,351627	4.95974	1.90197	0	0.445628	0.0242424	COG0031,COG0075,COG0215,COG0436,COG0517
Clique214	5	7	1	257310,103690,195103,240292,258594,269796,279010,351627	4.95974	1.90197	0	0.445628	0.0242424	COG0031,COG0075,COG0436,COG0516,COG0517
Clique215	5	7	1	257310,103690,195103,240292,258594,269796,279010,351627	4.95974	1.90197	0	0.445628	0.0242424	COG0075,COG0104,COG0436,COG0516,COG0517
Clique218	5	7	1	257310,103690,195103,240292,258594,269796,279010,351627	4.95974	1.90197	0	0.445628	0.0242424	COG0039,COG0075,COG0436,COG0511,COG1145
Clique220	5	7	1	257310,103690,195103,240292,258594,269796,279010,351627	4.95974	1.90197	0	0.445628	0.0242424	COG0075,COG0436,COG0469,COG0537,COG0637
Clique224	5	7	1	257310,103690,195103,240292,258594,269796,279010,351627	4.95974	1.90197	0	0.445628	0.0242424	COG0008,COG0075,COG0079,COG0162,COG0436
Clique226	5	7	1	257310,103690,195103,240292,258594,269796,279010,351627	4.95974	1.90197	0	0.445628	0.0242424	COG0075,COG0111,COG0436,COG1052,COG1167
Clique227	5	7	1	257310,103690,195103,240292,258594,269796,279010,351627	4.95974	1.90197	0	0.445628	0.0242424	COG0075,COG0111,COG0436,COG0527,COG1167
Clique231	5	7	1	257310,103690,195103,240292,258594,269796,279010,351627	4.95974	1.90197	0	0.445628	0.0242424	COG0031,COG0075,COG0436,COG1052,COG1167
Clique232	5	7	1	257310,103690,195103,240292,258594,269796,279010,351627	4.95974	1.90197	0	0.445628	0.0242424	COG0031,COG0075,COG0215,COG0436,COG1167
Clique233	5	7	1	257310,103690,195103,240292,258594,269796,279010,351627	4.95974	1.90197	0	0.445628	0.0242424	COG0031,COG0075,COG0162,COG0436,COG1167
Clique234	5	7	1	257310,103690,195103,240292,258594,269796,279010,351627	4.95974	1.90197	0	0.445628	0.0242424	COG0008,COG0075,COG0215,COG0436,COG1167
Clique235	5	7	1	257310,103690,195103,240292,258594,269796,279010,351627	4.95974	1.90197	0	0.445628	0.0242424	COG0008,COG0075,COG0162,COG0436,COG1167
Clique88	6	7	1	257310,103690,195103,240292,258594,269796,279010,351627	4.95974	1.90197	0	0.445628	0.0242424	COG0075,COG0275,COG0566,COG0637,COG0742,COG2265
Clique94	6	7	1	257310,103690,195103,240292,258594,269796,279010,351627	4.95974	1.90197	0	0.445628	0.0242424	COG0030,COG0075,COG0144,COG0566,COG0637,COG0742
Clique95	6	7	1	257310,103690,195103,240292,258594,269796,279010,351627	4.95974	1.90197	0	0.445628	0.0242424	COG0030,COG0075,COG0275,COG0566,COG0637,COG0742
Clique96	6	7	1	257310,103690,195103,240292,258594,269796,279010,351627	4.95974	1.90197	0	0.445628	0.0242424	COG0030,COG0075,COG0566,COG0637,COG0742,COG2890
Clique118	6	7	1	257310,103690,195103,240292,258594,269796,279010,351627	4.95974	1.90197	0	0.445628	0.0242424	COG0030,COG0075,COG0275,COG0313,COG0566,COG0742
Clique119	6	7	1	257310,103690,195103,240292,258594,269796,279010,351627	4.95974	1.90197	0	0.445628	0.0242424	COG0075,COG0144,COG0313,COG0566,COG0742,COG2264
Clique120	6	7	1	257310,103690,195103,240292,258594,269796,279010,351627	4.95974	1.90197	0	0.445628	0.0242424	COG0030,COG0075,COG0144,COG0313,COG0566,COG0742
Clique186	6	7	1	257310,103690,195103,240292,258594,269796,279010,351627	4.95974	1.90197	0	0.445628	0.0242424	COG0039,COG0075,COG0174,COG0388,COG0446,COG1167
Clique187	6	7	1	257310,103690,195103,240292,258594,269796,279010,351627	4.95974	1.90197	0	0.445628	0.0242424	COG0039,COG0075,COG0174,COG0388,COG0446,COG1145
Clique191	6	7	1	257310,103690,195103,240292,258594,269796,279010,351627	4.95974	1.90197	0	0.445628	0.0242424	COG0031,COG0075,COG0112,COG0172,COG0180,COG0517
Clique207	6	7	1	257310,103690,195103,240292,258594,269796,279010,351627	4.95974	1.90197	0	0.445628	0.0242424	COG0008,COG0075,COG0174,COG0388,COG0436,COG1145
Clique208	6	7	1	257310,103690,195103,240292,258594,269796,279010,351627	4.95974	1.90197	0	0.445628	0.0242424	COG0039,COG0075,COG0174,COG0388,COG0436,COG1145
Clique211	6	7	1	257310,103690,195103,240292,258594,269796,279010,351627	4.95974	1.90197	0	0.445628	0.0242424	COG0008,COG0013,COG0075,COG0388,COG0436,COG0537
Clique216	6	7	1	257310,103690,195103,240292,258594,269796,279010,351627	4.95974	1.90197	0	0.445628	0.0242424	COG0013,COG0039,COG0075,COG0436,COG0516,COG0787
Clique219	6	7	1	257310,103690,195103,240292,258594,269796,279010,351627	4.95974	1.90197	0	0.445628	0.0242424	COG0039,COG0075,COG0436,COG0511,COG0516,COG0517
Clique221	6	7	1	257310,103690,195103,240292,258594,269796,279010,351627	4.95974	1.90197	0	0.445628	0.0242424	COG0039,COG0075,COG0436,COG0469,COG0511,COG1052
Clique222	6	7	1	257310,103690,195103,240292,258594,269796,279010,351627	4.95974	1.90197	0	0.445628	0.0242424	COG0075,COG0111,COG0436,COG0469,COG0637,COG1052
Clique223	6	7	1	257310,103690,195103,240292,258594,269796,279010,351627	4.95974	1.90197	0	0.445628	0.0242424	COG0039,COG0075,COG0079,COG0436,COG0469,COG1052
Clique225	6	7	1	257310,103690,195103,240292,258594,269796,279010,351627	4.95974	1.90197	0	0.445628	0.0242424	COG0008,COG0016,COG0072,COG0075,COG0079,COG0436
Clique228	6	7	1	257310,103690,195103,240292,258594,269796,279010,351627	4.95974	1.90197	0	0.445628	0.0242424	COG0039,COG0075,COG0174,COG0436,COG1052,COG1167
Clique229	6	7	1	257310,103690,195103,240292,258594,269796,279010,351627	4.95974	1.90197	0	0.445628	0.0242424	COG0039,COG0075,COG0174,COG0388,COG0436,COG1167
Clique236	6	7	1	257310,103690,195103,240292,258594,269796,279010,351627	4.95974	1.90197	0	0.445628	0.0242424	COG0008,COG0016,COG0072,COG0075,COG0436,COG1167
Clique237	6	7	1	257310,103690,195103,240292,258594,269796,279010,351627	4.95974	1.90197	0	0.445628	0.0242424	COG0008,COG0013,COG0075,COG0388,COG0436,COG1167
Clique256	6	7	1	257310,103690,195103,240292,258594,269796,279010,351627	4.95974	1.90197	0	0.445628	0.0242424	COG0075,COG0104,COG0137,COG0436,COG0527,COG1167
Clique257	6	7	1	257310,103690,195103,240292,258594,269796,279010,351627	4.95974	1.90197	0	0.445628	0.0242424	COG0075,COG0104,COG0137,COG0436,COG0540,COG1167
Clique90	7	7	1	257310,103690,195103,240292,258594,269796,279010,351627	4.95974	1.90197	0	0.445628	0.0242424	COG0075,COG0144,COG0566,COG0637,COG0742,COG2264,COG2265
Clique97	7	7	1	257310,103690,195103,240292,258594,269796,279010,351627	4.95974	1.90197	0	0.445628	0.0242424	COG0075,COG0566,COG0637,COG0742,COG2264,COG2265,COG2890
Clique210	7	7	1	257310,103690,195103,240292,258594,269796,279010,351627	4.95974	1.90197	0	0.445628	0.0242424	COG0008,COG0075,COG0174,COG0388,COG0436,COG0540,COG0637
Clique212	7	7	1	257310,103690,195103,240292,258594,269796,279010,351627	4.95974	1.90197	0	0.445628	0.0242424	COG0008,COG0075,COG0174,COG0388,COG0436,COG0537,COG0637
Clique230	7	7	1	257310,103690,195103,240292,258594,269796,279010,351627	4.95974	1.90197	0	0.445628	0.0242424	COG0013,COG0039,COG0075,COG0388,COG0436,COG0787,COG1167
Clique238	7	7	1	257310,103690,195103,240292,258594,269796,279010,351627	4.95974	1.90197	0	0.445628	0.0242424	COG0008,COG0075,COG0174,COG0388,COG0436,COG0540,COG1167
Clique258	7	7	1	257310,103690,195103,240292,258594,269796,279010,351627	4.95974	1.90197	0	0.445628	0.0242424	COG0008,COG0075,COG0137,COG0174,COG0436,COG0540,COG1167
Clique121	2	7	1	206672,103690,195103,240292,258594,269796,279010,351627	4.95974	1.97939	0	0.429499	0.0242424	COG0820,COG0826
Clique5	3	7	1	206672,103690,195103,240292,258594,269796,279010,351627	4.95974	1.97939	0	0.429499	0.0242424	COG0489,COG2148,COG2244
Clique134	3	7	1	206672,103690,195103,240292,258594,269796,279010,351627	4.95974	1.97939	0	0.429499	0.0242424	COG0340,COG0826,COG1066
Clique149	3	7	1	206672,103690,195103,240292,258594,269796,279010,351627	4.95974	1.97939	0	0.429499	0.0242424	COG0006,COG0340,COG0826
Clique151	3	7	1	206672,103690,195103,240292,258594,269796,279010,351627	4.95974	1.97939	0	0.429499	0.0242424	COG0029,COG0157,COG1057
Clique184	3	7	1	206672,103690,195103,240292,258594,269796,279010,351627	4.95974	1.97939	0	0.429499	0.0242424	COG0174,COG0388,COG0716
Clique25	4	7	1	206672,103690,195103,240292,258594,269796,279010,351627	4.95974	1.97939	0	0.429499	0.0242424	COG0057,COG0406,COG1063,COG1940
Clique31	4	7	1	206672,103690,195103,240292,258594,269796,279010,351627	4.95974	1.97939	0	0.429499	0.0242424	COG0329,COG0406,COG1063,COG1940
Clique62	4	7	1	206672,103690,195103,240292,258594,269796,279010,351627	4.95974	1.97939	0	0.429499	0.0242424	COG0329,COG0637,COG1063,COG1940
Clique158	4	7	1	206672,103690,195103,240292,258594,269796,279010,351627	4.95974	1.97939	0	0.429499	0.0242424	COG0524,COG0637,COG1063,COG1940
Clique159	4	7	1	206672,103690,195103,240292,258594,269796,279010,351627	4.95974	1.97939	0	0.429499	0.0242424	COG0406,COG0524,COG1063,COG1940
Clique26	5	7	1	206672,103690,195103,240292,258594,269796,279010,351627	4.95974	1.97939	0	0.429499	0.0242424	COG0057,COG0176,COG0191,COG1063,COG1940
Clique160	5	7	1	206672,103690,195103,240292,258594,269796,279010,351627	4.95974	1.97939	0	0.429499	0.0242424	COG0176,COG0191,COG0524,COG1063,COG1940

## Sheet: Sheet8
Clique ID	Size	No of +ve Orgs	No of -ve Orgs	Organisms	PP	NP	NN	Phylogenetic Diversity Score = (PP-(NN+NP))/(PP+NN+NP)	Statstical Significance	COGS
Clique6	2	4	0	195103,240292,258594,269796	1.4366	0	0	1	0.0047619	COG1357,COG1961
Clique50	2	4	0	195103,240292,258594,269796	1.4366	0	0	1	0.0047619	COG0489,COG2082
Clique15	3	4	0	195103,240292,258594,269796	1.4366	0	0	1	0.0047619	COG0144,COG0190,COG2241
Clique16	3	4	0	195103,240292,258594,269796	1.4366	0	0	1	0.0047619	COG0823,COG1940,COG3706
Clique32	3	4	0	195103,240292,258594,269796	1.4366	0	0	1	0.0047619	COG0192,COG0626,COG2241
Clique35	3	4	0	195103,240292,258594,269796	1.4366	0	0	1	0.0047619	COG0112,COG0192,COG2241
Clique48	3	4	0	195103,240292,258594,269796	1.4366	0	0	1	0.0047619	COG1235,COG1270,COG2109
Clique51	3	4	0	195103,240292,258594,269796	1.4366	0	0	1	0.0047619	COG0671,COG1853,COG2038
Clique57	3	4	0	195103,240292,258594,269796	1.4366	0	0	1	0.0047619	COG1010,COG1053,COG2243
Clique62	3	4	0	195103,240292,258594,269796	1.4366	0	0	1	0.0047619	COG0778,COG1853,COG2038
Clique72	3	4	0	195103,240292,258594,269796	1.4366	0	0	1	0.0047619	COG0674,COG1014,COG2099
Clique88	3	4	0	195103,240292,258594,269796	1.4366	0	0	1	0.0047619	COG0155,COG1192,COG2082
Clique132	3	4	0	195103,240292,258594,269796	1.4366	0	0	1	0.0047619	COG0005,COG0737,COG2262
Clique133	3	4	0	195103,240292,258594,269796	1.4366	0	0	1	0.0047619	COG0005,COG1057,COG1335
Clique134	3	4	0	195103,240292,258594,269796	1.4366	0	0	1	0.0047619	COG0005,COG0737,COG1057
Clique135	3	4	0	195103,240292,258594,269796	1.4366	0	0	1	0.0047619	COG0005,COG0117,COG0546
Clique136	3	4	0	195103,240292,258594,269796	1.4366	0	0	1	0.0047619	COG0005,COG0524,COG1109
Clique139	3	4	0	195103,240292,258594,269796	1.4366	0	0	1	0.0047619	COG0005,COG0237,COG0503
Clique141	3	4	0	195103,240292,258594,269796	1.4366	0	0	1	0.0047619	COG0005,COG0235,COG0524
Clique142	3	4	0	195103,240292,258594,269796	1.4366	0	0	1	0.0047619	COG0005,COG0058,COG1109
Clique143	3	4	0	195103,240292,258594,269796	1.4366	0	0	1	0.0047619	COG0005,COG0037,COG0524
Clique151	3	4	0	195103,240292,258594,269796	1.4366	0	0	1	0.0047619	COG0789,COG1249,COG2241
Clique154	3	4	0	195103,240292,258594,269796	1.4366	0	0	1	0.0047619	COG0789,COG1192,COG2082
Clique225	3	4	0	195103,240292,258594,269796	1.4366	0	0	1	0.0047619	COG0005,COG0078,COG0167
Clique228	3	4	0	195103,240292,258594,269796	1.4366	0	0	1	0.0047619	COG0007,COG0674,COG2099
Clique229	3	4	0	195103,240292,258594,269796	1.4366	0	0	1	0.0047619	COG0007,COG1010,COG2109
Clique36	4	4	0	195103,240292,258594,269796	1.4366	0	0	1	0.0047619	COG0112,COG0190,COG1249,COG2241
Clique49	4	4	0	195103,240292,258594,269796	1.4366	0	0	1	0.0047619	COG0079,COG1270,COG1492,COG2082
Clique56	4	4	0	195103,240292,258594,269796	1.4366	0	0	1	0.0047619	COG1010,COG1270,COG1492,COG2109
Clique79	4	4	0	195103,240292,258594,269796	1.4366	0	0	1	0.0047619	COG0192,COG0313,COG2242,COG2875
Clique80	4	4	0	195103,240292,258594,269796	1.4366	0	0	1	0.0047619	COG0313,COG2242,COG2243,COG2875
Clique81	4	4	0	195103,240292,258594,269796	1.4366	0	0	1	0.0047619	COG0124,COG0313,COG2242,COG2875
Clique87	4	4	0	195103,240292,258594,269796	1.4366	0	0	1	0.0047619	COG0124,COG0155,COG0626,COG2241
Clique98	4	4	0	195103,240292,258594,269796	1.4366	0	0	1	0.0047619	COG0079,COG0665,COG1492,COG2082
Clique137	4	4	0	195103,240292,258594,269796	1.4366	0	0	1	0.0047619	COG0005,COG0524,COG0546,COG1057
Clique138	4	4	0	195103,240292,258594,269796	1.4366	0	0	1	0.0047619	COG0005,COG0503,COG0524,COG0546
Clique140	4	4	0	195103,240292,258594,269796	1.4366	0	0	1	0.0047619	COG0005,COG0130,COG0237,COG0564
Clique144	4	4	0	195103,240292,258594,269796	1.4366	0	0	1	0.0047619	COG0005,COG0503,COG0590,COG0737
Clique147	4	4	0	195103,240292,258594,269796	1.4366	0	0	1	0.0047619	COG0192,COG0313,COG0789,COG2242
Clique148	4	4	0	195103,240292,258594,269796	1.4366	0	0	1	0.0047619	COG0124,COG0313,COG0789,COG2242
Clique149	4	4	0	195103,240292,258594,269796	1.4366	0	0	1	0.0047619	COG0124,COG0789,COG2241,COG2242
Clique150	4	4	0	195103,240292,258594,269796	1.4366	0	0	1	0.0047619	COG0124,COG0144,COG0789,COG2241
Clique152	4	4	0	195103,240292,258594,269796	1.4366	0	0	1	0.0047619	COG0192,COG0789,COG2241,COG2242
Clique153	4	4	0	195103,240292,258594,269796	1.4366	0	0	1	0.0047619	COG0144,COG0192,COG0789,COG2241
Clique155	4	4	0	195103,240292,258594,269796	1.4366	0	0	1	0.0047619	COG0789,COG2082,COG2241,COG2242
Clique163	4	4	0	195103,240292,258594,269796	1.4366	0	0	1	0.0047619	COG0155,COG0174,COG0665,COG2082
Clique164	4	4	0	195103,240292,258594,269796	1.4366	0	0	1	0.0047619	COG0174,COG0665,COG0789,COG2082
Clique227	4	4	0	195103,240292,258594,269796	1.4366	0	0	1	0.0047619	COG0007,COG0313,COG2243,COG2875
Clique18	5	4	0	195103,240292,258594,269796	1.4366	0	0	1	0.0047619	COG0644,COG0723,COG1063,COG1853,COG2084
Clique41	5	4	0	195103,240292,258594,269796	1.4366	0	0	1	0.0047619	COG0075,COG0144,COG0192,COG1032,COG4122
Clique58	5	4	0	195103,240292,258594,269796	1.4366	0	0	1	0.0047619	COG0192,COG1010,COG2241,COG2242,COG2875
Clique59	5	4	0	195103,240292,258594,269796	1.4366	0	0	1	0.0047619	COG0124,COG1010,COG2241,COG2242,COG2875
Clique73	5	4	0	195103,240292,258594,269796	1.4366	0	0	1	0.0047619	COG0644,COG0674,COG1013,COG1014,COG1053
Clique90	5	4	0	195103,240292,258594,269796	1.4366	0	0	1	0.0047619	COG0124,COG0155,COG1010,COG2241,COG2242
Clique145	5	4	0	195103,240292,258594,269796	1.4366	0	0	1	0.0047619	COG0005,COG0117,COG0130,COG0564,COG0590
Clique156	5	4	0	195103,240292,258594,269796	1.4366	0	0	1	0.0047619	COG0642,COG0784,COG2199,COG2202,COG3920
Clique230	5	4	0	195103,240292,258594,269796	1.4366	0	0	1	0.0047619	COG0007,COG0155,COG1010,COG2082,COG2243
Clique91	6	4	0	195103,240292,258594,269796	1.4366	0	0	1	0.0047619	COG0155,COG1010,COG2082,COG2241,COG2242,COG2243
Clique99	6	4	0	195103,240292,258594,269796	1.4366	0	0	1	0.0047619	COG0665,COG0723,COG1052,COG1063,COG1853,COG2084
Clique231	6	4	0	195103,240292,258594,269796	1.4366	0	0	1	0.0047619	COG0007,COG1010,COG2082,COG2099,COG2243,COG2875
Clique60	7	4	0	195103,240292,258594,269796	1.4366	0	0	1	0.0047619	COG1010,COG2082,COG2099,COG2241,COG2242,COG2243,COG2875
Clique146	7	4	0	195103,240292,258594,269796	1.4366	0	0	1	0.0047619	COG0005,COG0101,COG0130,COG0167,COG0564,COG0590,COG1187
Clique61	8	4	0	195103,240292,258594,269796	1.4366	0	0	1	0.0047619	COG1010,COG1270,COG1492,COG2082,COG2241,COG2242,COG2243,COG2875
Clique21	2	4	1	273036,195103,240292,258594,269796	1.4366	0.9534	0	0.202176	0.0238095	COG1233,COG1595
Clique2	3	4	1	273036,195103,240292,258594,269796	1.4366	0.9534	0	0.202176	0.0238095	COG0609,COG0614,COG0803
Clique24	3	4	1	273036,195103,240292,258594,269796	1.4366	0.9534	0	0.202176	0.0238095	COG0020,COG0142,COG1233
Clique199	4	4	1	273036,195103,240292,258594,269796	1.4366	0.9534	0	0.202176	0.0238095	COG0075,COG0436,COG0637,COG4122
Clique42	5	4	1	273036,195103,240292,258594,269796	1.4366	0.9534	0	0.202176	0.0238095	COG0075,COG0144,COG0637,COG0742,COG4122
Clique43	5	4	1	273036,195103,240292,258594,269796	1.4366	0.9534	0	0.202176	0.0238095	COG0075,COG0144,COG0192,COG0742,COG4122
Clique200	5	4	1	273036,195103,240292,258594,269796	1.4366	0.9534	0	0.202176	0.0238095	COG0075,COG0192,COG0436,COG1167,COG4122
Clique10	2	4	1	62977,195103,240292,258594,269796	1.4366	1.00804	0	0.175306	0.0238095	COG0379,COG1853
Clique12	3	4	1	62977,195103,240292,258594,269796	1.4366	1.00804	0	0.175306	0.0238095	COG0144,COG0661,COG4122
Clique22	3	4	1	62977,195103,240292,258594,269796	1.4366	1.00804	0	0.175306	0.0238095	COG0382,COG0644,COG1063
Clique23	3	4	1	62977,195103,240292,258594,269796	1.4366	1.00804	0	0.175306	0.0238095	COG0142,COG0382,COG0644
Clique25	3	4	1	62977,195103,240292,258594,269796	1.4366	1.00804	0	0.175306	0.0238095	COG0836,COG1088,COG1210
Clique39	3	4	1	62977,195103,240292,258594,269796	1.4366	1.00804	0	0.175306	0.0238095	COG0399,COG1063,COG1898
Clique1	4	4	1	62977,195103,240292,258594,269796	1.4366	1.00804	0	0.175306	0.0238095	COG1079,COG1744,COG3845,COG4603
Clique13	4	4	1	62977,195103,240292,258594,269796	1.4366	1.00804	0	0.175306	0.0238095	COG0144,COG1032,COG1853,COG4122
Clique14	4	4	1	62977,195103,240292,258594,269796	1.4366	1.00804	0	0.175306	0.0238095	COG0144,COG0566,COG1032,COG1853
Clique29	4	4	1	62977,195103,240292,258594,269796	1.4366	1.00804	0	0.175306	0.0238095	COG0124,COG0144,COG1032,COG4122
Clique31	4	4	1	62977,195103,240292,258594,269796	1.4366	1.00804	0	0.175306	0.0238095	COG1088,COG1207,COG1209,COG1210
Clique33	4	4	1	62977,195103,240292,258594,269796	1.4366	1.00804	0	0.175306	0.0238095	COG0144,COG0192,COG1032,COG4122
Clique82	4	4	1	62977,195103,240292,258594,269796	1.4366	1.00804	0	0.175306	0.0238095	COG0243,COG1063,COG1145,COG2070
Clique89	4	4	1	62977,195103,240292,258594,269796	1.4366	1.00804	0	0.175306	0.0238095	COG0155,COG0243,COG1145,COG2070
Clique105	4	4	1	62977,195103,240292,258594,269796	1.4366	1.00804	0	0.175306	0.0238095	COG0243,COG0657,COG1063,COG2070
Clique124	4	4	1	62977,195103,240292,258594,269796	1.4366	1.00804	0	0.175306	0.0238095	COG1109,COG1207,COG1209,COG1210
Clique34	5	4	1	62977,195103,240292,258594,269796	1.4366	1.00804	0	0.175306	0.0238095	COG0219,COG0566,COG1032,COG1853,COG2890
Clique180	5	4	1	62977,195103,240292,258594,269796	1.4366	1.00804	0	0.175306	0.0238095	COG0105,COG0127,COG0302,COG0474,COG1758
Clique181	5	4	1	62977,195103,240292,258594,269796	1.4366	1.00804	0	0.175306	0.0238095	COG0105,COG0302,COG0443,COG0474,COG1758
Clique182	5	4	1	62977,195103,240292,258594,269796	1.4366	1.00804	0	0.175306	0.0238095	COG0105,COG0302,COG0443,COG0474,COG1200
Clique222	5	4	1	62977,195103,240292,258594,269796	1.4366	1.00804	0	0.175306	0.0238095	COG0143,COG0192,COG0436,COG0646,COG1091
Clique40	6	4	1	62977,195103,240292,258594,269796	1.4366	1.00804	0	0.175306	0.0238095	COG0399,COG0764,COG1052,COG1063,COG1853,COG2084
Clique67	6	4	1	62977,195103,240292,258594,269796	1.4366	1.00804	0	0.175306	0.0238095	COG0346,COG0644,COG0778,COG1063,COG1853,COG2084
Clique68	6	4	1	62977,195103,240292,258594,269796	1.4366	1.00804	0	0.175306	0.0238095	COG0399,COG0644,COG0778,COG1063,COG1853,COG2084
Clique113	6	4	1	62977,195103,240292,258594,269796	1.4366	1.00804	0	0.175306	0.0238095	COG0277,COG0446,COG0665,COG1063,COG1167,COG1853
Clique114	6	4	1	62977,195103,240292,258594,269796	1.4366	1.00804	0	0.175306	0.0238095	COG0277,COG0346,COG0446,COG0665,COG1063,COG1853
Clique66	7	4	1	62977,195103,240292,258594,269796	1.4366	1.00804	0	0.175306	0.0238095	COG0399,COG0778,COG1052,COG1063,COG1167,COG1853,COG2084
Clique100	7	4	1	62977,195103,240292,258594,269796	1.4366	1.00804	0	0.175306	0.0238095	COG0399,COG0665,COG1052,COG1063,COG1167,COG1853,COG2084
Clique101	7	4	1	62977,195103,240292,258594,269796	1.4366	1.00804	0	0.175306	0.0238095	COG0277,COG0665,COG1052,COG1063,COG1167,COG1853,COG2084
Clique120	7	4	1	62977,195103,240292,258594,269796	1.4366	1.00804	0	0.175306	0.0238095	COG0346,COG0778,COG1052,COG1063,COG1335,COG1853,COG2084
Clique121	8	4	1	62977,195103,240292,258594,269796	1.4366	1.00804	0	0.175306	0.0238095	COG0277,COG0346,COG0665,COG1052,COG1063,COG1335,COG1853,COG2084
Clique122	8	4	1	62977,195103,240292,258594,269796	1.4366	1.00804	0	0.175306	0.0238095	COG0251,COG0277,COG0346,COG1052,COG1063,COG1335,COG1853,COG2084
Clique4	2	4	1	345073,195103,240292,258594,269796	1.4366	1.03804	0	0.161058	0.0238095	COG0368,COG1192
Clique5	2	4	1	345073,195103,240292,258594,269796	1.4366	1.03804	0	0.161058	0.0238095	COG0368,COG0489
Clique71	2	4	1	345073,195103,240292,258594,269796	1.4366	1.03804	0	0.161058	0.0238095	COG0368,COG0716
Clique7	3	4	1	345073,195103,240292,258594,269796	1.4366	1.03804	0	0.161058	0.0238095	COG0768,COG0836,COG1922
Clique17	3	4	1	345073,195103,240292,258594,269796	1.4366	1.03804	0	0.161058	0.0238095	COG0823,COG1472,COG1940
Clique27	3	4	1	345073,195103,240292,258594,269796	1.4366	1.03804	0	0.161058	0.0238095	COG0223,COG0836,COG1922
Clique52	3	4	1	345073,195103,240292,258594,269796	1.4366	1.03804	0	0.161058	0.0238095	COG0637,COG0671,COG2038
Clique53	3	4	1	345073,195103,240292,258594,269796	1.4366	1.03804	0	0.161058	0.0238095	COG0617,COG1011,COG2038
Clique106	3	4	1	345073,195103,240292,258594,269796	1.4366	1.03804	0	0.161058	0.0238095	COG0029,COG0612,COG0723
Clique126	3	4	1	345073,195103,240292,258594,269796	1.4366	1.03804	0	0.161058	0.0238095	COG0079,COG0546,COG2038
Clique127	3	4	1	345073,195103,240292,258594,269796	1.4366	1.03804	0	0.161058	0.0238095	COG0406,COG0546,COG2038
Clique233	3	4	1	345073,195103,240292,258594,269796	1.4366	1.03804	0	0.161058	0.0238095	COG0007,COG0716,COG2109
Clique8	4	4	1	345073,195103,240292,258594,269796	1.4366	1.03804	0	0.161058	0.0238095	COG0438,COG0836,COG1922,COG2148
Clique20	4	4	1	345073,195103,240292,258594,269796	1.4366	1.03804	0	0.161058	0.0238095	COG0126,COG0406,COG0836,COG1940
Clique28	4	4	1	345073,195103,240292,258594,269796	1.4366	1.03804	0	0.161058	0.0238095	COG0138,COG0639,COG1011,COG1063
Clique37	4	4	1	345073,195103,240292,258594,269796	1.4366	1.03804	0	0.161058	0.0238095	COG0637,COG0639,COG1011,COG1063
Clique44	4	4	1	345073,195103,240292,258594,269796	1.4366	1.03804	0	0.161058	0.0238095	COG0075,COG0144,COG0223,COG0277
Clique45	4	4	1	345073,195103,240292,258594,269796	1.4366	1.03804	0	0.161058	0.0238095	COG0075,COG0112,COG0192,COG1145
Clique63	4	4	1	345073,195103,240292,258594,269796	1.4366	1.03804	0	0.161058	0.0238095	COG0079,COG0778,COG2038,COG2109
Clique64	4	4	1	345073,195103,240292,258594,269796	1.4366	1.03804	0	0.161058	0.0238095	COG0079,COG0368,COG0778,COG2038
Clique65	4	4	1	345073,195103,240292,258594,269796	1.4366	1.03804	0	0.161058	0.0238095	COG0368,COG0406,COG0778,COG2038
Clique83	4	4	1	345073,195103,240292,258594,269796	1.4366	1.03804	0	0.161058	0.0238095	COG0243,COG0388,COG0520,COG1013
Clique94	4	4	1	345073,195103,240292,258594,269796	1.4366	1.03804	0	0.161058	0.0238095	COG0155,COG0674,COG0716,COG1145
Clique96	4	4	1	345073,195103,240292,258594,269796	1.4366	1.03804	0	0.161058	0.0238095	COG0155,COG0243,COG0674,COG1145
Clique112	4	4	1	345073,195103,240292,258594,269796	1.4366	1.03804	0	0.161058	0.0238095	COG0075,COG0223,COG0277,COG0446
Clique128	4	4	1	345073,195103,240292,258594,269796	1.4366	1.03804	0	0.161058	0.0238095	COG0546,COG0637,COG1011,COG2038
Clique130	4	4	1	345073,195103,240292,258594,269796	1.4366	1.03804	0	0.161058	0.0238095	COG0406,COG0524,COG0836,COG1940
Clique215	4	4	1	345073,195103,240292,258594,269796	1.4366	1.03804	0	0.161058	0.0238095	COG0075,COG0192,COG0436,COG1145
Clique232	4	4	1	345073,195103,240292,258594,269796	1.4366	1.03804	0	0.161058	0.0238095	COG0007,COG0778,COG2038,COG2109
Clique234	4	4	1	345073,195103,240292,258594,269796	1.4366	1.03804	0	0.161058	0.0238095	COG0007,COG0155,COG0674,COG0716
Clique235	4	4	1	345073,195103,240292,258594,269796	1.4366	1.03804	0	0.161058	0.0238095	COG0007,COG0155,COG0243,COG0674
Clique236	4	4	1	345073,195103,240292,258594,269796	1.4366	1.03804	0	0.161058	0.0238095	COG0007,COG0674,COG0716,COG1013
Clique237	4	4	1	345073,195103,240292,258594,269796	1.4366	1.03804	0	0.161058	0.0238095	COG0007,COG0243,COG0674,COG1013
Clique46	5	4	1	345073,195103,240292,258594,269796	1.4366	1.03804	0	0.161058	0.0238095	COG0075,COG0192,COG0566,COG1032,COG2890
Clique47	5	4	1	345073,195103,240292,258594,269796	1.4366	1.03804	0	0.161058	0.0238095	COG0075,COG0144,COG0192,COG0566,COG1032
Clique54	5	4	1	345073,195103,240292,258594,269796	1.4366	1.03804	0	0.161058	0.0238095	COG0079,COG1270,COG1492,COG2038,COG2109
Clique55	5	4	1	345073,195103,240292,258594,269796	1.4366	1.03804	0	0.161058	0.0238095	COG0079,COG0368,COG1270,COG1492,COG2038
Clique69	5	4	1	345073,195103,240292,258594,269796	1.4366	1.03804	0	0.161058	0.0238095	COG0031,COG0520,COG0626,COG0716,COG1013
Clique70	5	4	1	345073,195103,240292,258594,269796	1.4366	1.03804	0	0.161058	0.0238095	COG0388,COG0520,COG0626,COG0716,COG1013
Clique74	5	4	1	345073,195103,240292,258594,269796	1.4366	1.03804	0	0.161058	0.0238095	COG0031,COG0520,COG0674,COG0716,COG1013
Clique75	5	4	1	345073,195103,240292,258594,269796	1.4366	1.03804	0	0.161058	0.0238095	COG0674,COG1013,COG1014,COG1171,COG1653
Clique76	5	4	1	345073,195103,240292,258594,269796	1.4366	1.03804	0	0.161058	0.0238095	COG0075,COG0674,COG1013,COG1014,COG1032
Clique77	5	4	1	345073,195103,240292,258594,269796	1.4366	1.03804	0	0.161058	0.0238095	COG0635,COG0674,COG1013,COG1014,COG1032
Clique84	5	4	1	345073,195103,240292,258594,269796	1.4366	1.03804	0	0.161058	0.0238095	COG0031,COG0243,COG0674,COG1013,COG1052
Clique85	5	4	1	345073,195103,240292,258594,269796	1.4366	1.03804	0	0.161058	0.0238095	COG0031,COG0243,COG0520,COG0674,COG1013
Clique92	5	4	1	345073,195103,240292,258594,269796	1.4366	1.03804	0	0.161058	0.0238095	COG0031,COG0155,COG0520,COG0626,COG0716
Clique93	5	4	1	345073,195103,240292,258594,269796	1.4366	1.03804	0	0.161058	0.0238095	COG0155,COG0388,COG0520,COG0626,COG0716
Clique95	5	4	1	345073,195103,240292,258594,269796	1.4366	1.03804	0	0.161058	0.0238095	COG0031,COG0155,COG0520,COG0674,COG0716
Clique97	5	4	1	345073,195103,240292,258594,269796	1.4366	1.03804	0	0.161058	0.0238095	COG0031,COG0155,COG0243,COG0520,COG0674
Clique103	5	4	1	345073,195103,240292,258594,269796	1.4366	1.03804	0	0.161058	0.0238095	COG0665,COG0723,COG1052,COG1063,COG2084
Clique104	5	4	1	345073,195103,240292,258594,269796	1.4366	1.03804	0	0.161058	0.0238095	COG0075,COG0112,COG0192,COG0665,COG1167
Clique125	5	4	1	345073,195103,240292,258594,269796	1.4366	1.03804	0	0.161058	0.0238095	COG0126,COG0166,COG0836,COG1109,COG1940
Clique167	5	4	1	345073,195103,240292,258594,269796	1.4366	1.03804	0	0.161058	0.0238095	COG0155,COG0174,COG0388,COG0716,COG1145
Clique168	5	4	1	345073,195103,240292,258594,269796	1.4366	1.03804	0	0.161058	0.0238095	COG0155,COG0174,COG0388,COG0665,COG0716
Clique169	5	4	1	345073,195103,240292,258594,269796	1.4366	1.03804	0	0.161058	0.0238095	COG0174,COG0388,COG0665,COG0716,COG1013
Clique216	5	4	1	345073,195103,240292,258594,269796	1.4366	1.03804	0	0.161058	0.0238095	COG0075,COG0192,COG0436,COG0665,COG1167
Clique217	5	4	1	345073,195103,240292,258594,269796	1.4366	1.03804	0	0.161058	0.0238095	COG0075,COG0079,COG0192,COG0436,COG0665
Clique218	5	4	1	345073,195103,240292,258594,269796	1.4366	1.03804	0	0.161058	0.0238095	COG0029,COG0075,COG0104,COG0436,COG0516
Clique86	6	4	1	345073,195103,240292,258594,269796	1.4366	1.03804	0	0.161058	0.0238095	COG0243,COG0248,COG0674,COG1013,COG1014,COG1053
Clique159	6	4	1	345073,195103,240292,258594,269796	1.4366	1.03804	0	0.161058	0.0238095	COG0469,COG0674,COG1013,COG1014,COG1053,COG1653
Clique160	6	4	1	345073,195103,240292,258594,269796	1.4366	1.03804	0	0.161058	0.0238095	COG0469,COG0574,COG0674,COG1013,COG1014,COG1653
Clique165	6	4	1	345073,195103,240292,258594,269796	1.4366	1.03804	0	0.161058	0.0238095	COG0039,COG0174,COG0243,COG0439,COG1013,COG1052
Clique170	6	4	1	345073,195103,240292,258594,269796	1.4366	1.03804	0	0.161058	0.0238095	COG0174,COG0388,COG0439,COG0716,COG1013,COG1145
Clique195	6	4	1	345073,195103,240292,258594,269796	1.4366	1.03804	0	0.161058	0.0238095	COG0019,COG0174,COG0247,COG0436,COG1013,COG1052
Clique219	6	4	1	345073,195103,240292,258594,269796	1.4366	1.03804	0	0.161058	0.0238095	COG0029,COG0075,COG0436,COG0439,COG0511,COG0540
Clique220	6	4	1	345073,195103,240292,258594,269796	1.4366	1.03804	0	0.161058	0.0238095	COG0029,COG0039,COG0075,COG0436,COG0439,COG1167
Clique38	7	4	1	345073,195103,240292,258594,269796	1.4366	1.03804	0	0.161058	0.0238095	COG0111,COG0277,COG0329,COG0637,COG1011,COG1052,COG1063
Clique78	7	4	1	345073,195103,240292,258594,269796	1.4366	1.03804	0	0.161058	0.0238095	COG0439,COG0511,COG0674,COG0716,COG1013,COG1014,COG1145
Clique119	7	4	1	345073,195103,240292,258594,269796	1.4366	1.03804	0	0.161058	0.0238095	COG0039,COG0075,COG0674,COG1013,COG1014,COG1145,COG1171
Clique129	7	4	1	345073,195103,240292,258594,269796	1.4366	1.03804	0	0.161058	0.0238095	COG0111,COG0277,COG0546,COG0637,COG1011,COG1052,COG1063
Clique131	7	4	1	345073,195103,240292,258594,269796	1.4366	1.03804	0	0.161058	0.0238095	COG0166,COG0176,COG0524,COG0836,COG1109,COG1210,COG1940
Clique166	7	4	1	345073,195103,240292,258594,269796	1.4366	1.03804	0	0.161058	0.0238095	COG0039,COG0174,COG0243,COG0388,COG0439,COG1013,COG1145
Clique205	7	4	1	345073,195103,240292,258594,269796	1.4366	1.03804	0	0.161058	0.0238095	COG0075,COG0247,COG0277,COG0436,COG0665,COG1013,COG1052
Clique206	7	4	1	345073,195103,240292,258594,269796	1.4366	1.03804	0	0.161058	0.0238095	COG0075,COG0174,COG0247,COG0436,COG0665,COG1013,COG1052
Clique207	7	4	1	345073,195103,240292,258594,269796	1.4366	1.03804	0	0.161058	0.0238095	COG0075,COG0174,COG0247,COG0388,COG0436,COG0665,COG1013
Clique208	7	4	1	345073,195103,240292,258594,269796	1.4366	1.03804	0	0.161058	0.0238095	COG0075,COG0174,COG0247,COG0388,COG0436,COG0439,COG1013
Clique209	7	4	1	345073,195103,240292,258594,269796	1.4366	1.03804	0	0.161058	0.0238095	COG0075,COG0174,COG0247,COG0436,COG0439,COG1013,COG1052
Clique221	7	4	1	345073,195103,240292,258594,269796	1.4366	1.03804	0	0.161058	0.0238095	COG0029,COG0039,COG0075,COG0436,COG0439,COG0511,COG0516
Clique223	7	4	1	345073,195103,240292,258594,269796	1.4366	1.03804	0	0.161058	0.0238095	COG0029,COG0075,COG0104,COG0137,COG0436,COG0540,COG1167
Clique224	7	4	1	345073,195103,240292,258594,269796	1.4366	1.03804	0	0.161058	0.0238095	COG0029,COG0075,COG0137,COG0436,COG0439,COG0540,COG1167
Clique115	8	4	1	345073,195103,240292,258594,269796	1.4366	1.03804	0	0.161058	0.0238095	COG0243,COG0340,COG0439,COG0511,COG0674,COG1013,COG1014,COG1145
Clique116	8	4	1	345073,195103,240292,258594,269796	1.4366	1.03804	0	0.161058	0.0238095	COG0039,COG0243,COG0439,COG0511,COG0674,COG1013,COG1014,COG1145
Clique117	8	4	1	345073,195103,240292,258594,269796	1.4366	1.03804	0	0.161058	0.0238095	COG0039,COG0243,COG0439,COG0511,COG0674,COG1013,COG1014,COG1053
Clique118	8	4	1	345073,195103,240292,258594,269796	1.4366	1.03804	0	0.161058	0.0238095	COG0039,COG0243,COG0439,COG0511,COG0674,COG1013,COG1014,COG1052
Clique161	8	4	1	345073,195103,240292,258594,269796	1.4366	1.03804	0	0.161058	0.0238095	COG0075,COG0223,COG0277,COG0469,COG0674,COG1013,COG1014,COG1052
Clique162	8	4	1	345073,195103,240292,258594,269796	1.4366	1.03804	0	0.161058	0.0238095	COG0223,COG0277,COG0469,COG0574,COG0674,COG1013,COG1014,COG1052
Clique190	8	4	1	345073,195103,240292,258594,269796	1.4366	1.03804	0	0.161058	0.0238095	COG0039,COG0079,COG0436,COG0469,COG0574,COG0674,COG1014,COG1052
Clique201	8	4	1	345073,195103,240292,258594,269796	1.4366	1.03804	0	0.161058	0.0238095	COG0039,COG0075,COG0174,COG0388,COG0436,COG0439,COG1013,COG1145
Clique202	8	4	1	345073,195103,240292,258594,269796	1.4366	1.03804	0	0.161058	0.0238095	COG0039,COG0075,COG0174,COG0388,COG0436,COG0665,COG1013,COG1167
Clique203	8	4	1	345073,195103,240292,258594,269796	1.4366	1.03804	0	0.161058	0.0238095	COG0039,COG0075,COG0174,COG0436,COG0665,COG1013,COG1052,COG1167
Clique204	8	4	1	345073,195103,240292,258594,269796	1.4366	1.03804	0	0.161058	0.0238095	COG0039,COG0075,COG0277,COG0436,COG0665,COG1013,COG1052,COG1167
Clique193	9	4	1	345073,195103,240292,258594,269796	1.4366	1.03804	0	0.161058	0.0238095	COG0340,COG0436,COG0439,COG0469,COG0511,COG0574,COG0674,COG1013,COG1014
Clique210	9	4	1	345073,195103,240292,258594,269796	1.4366	1.03804	0	0.161058	0.0238095	COG0039,COG0075,COG0436,COG0439,COG0511,COG0674,COG1013,COG1014,COG1145
Clique214	9	4	1	345073,195103,240292,258594,269796	1.4366	1.03804	0	0.161058	0.0238095	COG0075,COG0340,COG0436,COG0439,COG0511,COG0674,COG1013,COG1014,COG1145
Clique191	10	4	1	345073,195103,240292,258594,269796	1.4366	1.03804	0	0.161058	0.0238095	COG0039,COG0277,COG0436,COG0439,COG0469,COG0511,COG0674,COG1013,COG1014,COG1053
Clique196	10	4	1	345073,195103,240292,258594,269796	1.4366	1.03804	0	0.161058	0.0238095	COG0247,COG0277,COG0436,COG0439,COG0469,COG0511,COG0674,COG1013,COG1014,COG1053
Clique197	10	4	1	345073,195103,240292,258594,269796	1.4366	1.03804	0	0.161058	0.0238095	COG0019,COG0247,COG0277,COG0436,COG0469,COG0574,COG0674,COG1013,COG1014,COG1052
Clique212	10	4	1	345073,195103,240292,258594,269796	1.4366	1.03804	0	0.161058	0.0238095	COG0039,COG0075,COG0277,COG0436,COG0439,COG0674,COG1013,COG1014,COG1052,COG1167
Clique192	11	4	1	345073,195103,240292,258594,269796	1.4366	1.03804	0	0.161058	0.0238095	COG0039,COG0277,COG0436,COG0439,COG0469,COG0511,COG0574,COG0674,COG1013,COG1014,COG1052
Clique198	11	4	1	345073,195103,240292,258594,269796	1.4366	1.03804	0	0.161058	0.0238095	COG0247,COG0277,COG0436,COG0439,COG0469,COG0511,COG0574,COG0674,COG1013,COG1014,COG1052
Clique211	11	4	1	345073,195103,240292,258594,269796	1.4366	1.03804	0	0.161058	0.0238095	COG0075,COG0247,COG0277,COG0436,COG0439,COG0469,COG0511,COG0674,COG1013,COG1014,COG1052
Clique213	11	4	1	345073,195103,240292,258594,269796	1.4366	1.03804	0	0.161058	0.0238095	COG0039,COG0075,COG0277,COG0436,COG0439,COG0469,COG0511,COG0674,COG1013,COG1014,COG1052
Clique3	2	4	1	257310,195103,240292,258594,269796	1.4366	1.04804	0	0.156385	0.0238095	COG0823,COG3706
Clique9	2	4	1	257310,195103,240292,258594,269796	1.4366	1.04804	0	0.156385	0.0238095	COG1541,COG1853
Clique174	2	4	1	257310,195103,240292,258594,269796	1.4366	1.04804	0	0.156385	0.0238095	COG0491,COG2367
Clique226	2	4	1	257310,195103,240292,258594,269796	1.4366	1.04804	0	0.156385	0.0238095	COG0078,COG1357
Clique26	3	4	1	257310,195103,240292,258594,269796	1.4366	1.04804	0	0.156385	0.0238095	COG0644,COG1014,COG1053
Clique171	3	4	1	257310,195103,240292,258594,269796	1.4366	1.04804	0	0.156385	0.0238095	COG0105,COG0642,COG3706
Clique187	3	4	1	257310,195103,240292,258594,269796	1.4366	1.04804	0	0.156385	0.0238095	COG0456,COG0457,COG1357
Clique11	4	4	1	257310,195103,240292,258594,269796	1.4366	1.04804	0	0.156385	0.0238095	COG0644,COG0723,COG1853,COG2084
Clique107	4	4	1	257310,195103,240292,258594,269796	1.4366	1.04804	0	0.156385	0.0238095	COG0612,COG0723,COG1034,COG1053
Clique108	4	4	1	257310,195103,240292,258594,269796	1.4366	1.04804	0	0.156385	0.0238095	COG0055,COG0612,COG0723,COG1034
Clique109	4	4	1	257310,195103,240292,258594,269796	1.4366	1.04804	0	0.156385	0.0238095	COG0236,COG0612,COG0723,COG1034
Clique110	4	4	1	257310,195103,240292,258594,269796	1.4366	1.04804	0	0.156385	0.0238095	COG0612,COG0644,COG0723,COG1053
Clique179	4	4	1	257310,195103,240292,258594,269796	1.4366	1.04804	0	0.156385	0.0238095	COG0366,COG0474,COG0553,COG0639
Clique102	5	4	1	257310,195103,240292,258594,269796	1.4366	1.04804	0	0.156385	0.0238095	COG0665,COG0723,COG1052,COG1853,COG2084
Clique176	5	4	1	257310,195103,240292,258594,269796	1.4366	1.04804	0	0.156385	0.0238095	COG0326,COG0443,COG0469,COG0474,COG0515
Clique177	5	4	1	257310,195103,240292,258594,269796	1.4366	1.04804	0	0.156385	0.0238095	COG0202,COG0326,COG0443,COG0469,COG0474
Clique178	5	4	1	257310,195103,240292,258594,269796	1.4366	1.04804	0	0.156385	0.0238095	COG0126,COG0326,COG0443,COG0469,COG0474
Clique188	5	4	1	257310,195103,240292,258594,269796	1.4366	1.04804	0	0.156385	0.0238095	COG0235,COG0456,COG1357,COG1670,COG3153
Clique189	5	4	1	257310,195103,240292,258594,269796	1.4366	1.04804	0	0.156385	0.0238095	COG0240,COG0456,COG1357,COG1670,COG3153
Clique30	6	4	1	257310,195103,240292,258594,269796	1.4366	1.04804	0	0.156385	0.0238095	COG0249,COG0258,COG0514,COG0550,COG0553,COG1196
Clique111	6	4	1	257310,195103,240292,258594,269796	1.4366	1.04804	0	0.156385	0.0238095	COG0247,COG0277,COG0346,COG0446,COG0665,COG1853
Clique157	6	4	1	257310,195103,240292,258594,269796	1.4366	1.04804	0	0.156385	0.0238095	COG0642,COG0784,COG2199,COG2200,COG2202,COG3706
Clique173	6	4	1	257310,195103,240292,258594,269796	1.4366	1.04804	0	0.156385	0.0238095	COG0085,COG0249,COG0258,COG0514,COG0553,COG1196
Clique194	6	4	1	257310,195103,240292,258594,269796	1.4366	1.04804	0	0.156385	0.0238095	COG0247,COG0277,COG0436,COG0665,COG1052,COG1853
Clique123	7	4	1	257310,195103,240292,258594,269796	1.4366	1.04804	0	0.156385	0.0238095	COG0247,COG0277,COG0346,COG0665,COG1052,COG1335,COG1853
Clique175	8	4	1	257310,195103,240292,258594,269796	1.4366	1.04804	0	0.156385	0.0238095	COG0234,COG0326,COG0443,COG0459,COG0484,COG0542,COG0568,COG1420
Clique172	9	4	1	257310,195103,240292,258594,269796	1.4366	1.04804	0	0.156385	0.0238095	COG0085,COG0086,COG0105,COG0202,COG0317,COG0469,COG0537,COG1758,COG3706
Clique19	2	4	1	206672,195103,240292,258594,269796	1.4366	1.14812	0	0.11161	0.0238095	COG0392,COG3920
Clique158	2	4	1	206672,195103,240292,258594,269796	1.4366	1.14812	0	0.11161	0.0238095	COG0642,COG3920
Clique183	6	4	1	206672,195103,240292,258594,269796	1.4366	1.14812	0	0.11161	0.0238095	COG0302,COG0474,COG0514,COG0553,COG0801,COG1758
Clique184	7	4	1	206672,195103,240292,258594,269796	1.4366	1.14812	0	0.11161	0.0238095	COG0210,COG0302,COG0474,COG0514,COG1051,COG1200,COG1539
Clique185	8	4	1	206672,195103,240292,258594,269796	1.4366	1.14812	0	0.11161	0.0238095	COG0210,COG0302,COG0474,COG0514,COG0553,COG0801,COG1539,COG2217
Clique186	8	4	1	206672,195103,240292,258594,269796	1.4366	1.14812	0	0.11161	0.0238095	COG0210,COG0302,COG0474,COG0514,COG0553,COG1051,COG1539,COG2217

## Sheet: Sheet9
Clique ID	Size	No of +ve Orgs	No of -ve Orgs	Organisms	PP	NP	NN	Phylogenetic Diversity Score = (PP-(NN+NP))/(PP+NN+NP)	Statstical Significance	COGS
Clique11	2	4	0	103690,240292,258594,279010	1.31794	0	0	1	0.00793651	COG0842,COG2340
Clique27	2	4	0	103690,240292,258594,279010	1.31794	0	0	1	0.00793651	COG0357,COG1850
Clique81	2	4	0	103690,240292,258594,279010	1.31794	0	0	1	0.00793651	COG0712,COG1657
Clique87	2	4	0	103690,240292,258594,279010	1.31794	0	0	1	0.00793651	COG0020,COG1657
Clique912	2	4	0	103690,240292,258594,279010	1.31794	0	0	1	0.00793651	COG0005,COG2262
Clique1596	2	4	0	103690,240292,258594,279010	1.31794	0	0	1	0.00793651	COG0276,COG0785
Clique6	3	4	0	103690,240292,258594,279010	1.31794	0	0	1	0.00793651	COG0609,COG0614,COG0803
Clique75	3	4	0	103690,240292,258594,279010	1.31794	0	0	1	0.00793651	COG0126,COG1940,COG2340
Clique82	3	4	0	103690,240292,258594,279010	1.31794	0	0	1	0.00793651	COG0500,COG1657,COG2267
Clique83	3	4	0	103690,240292,258594,279010	1.31794	0	0	1	0.00793651	COG0043,COG0109,COG0163
Clique176	3	4	0	103690,240292,258594,279010	1.31794	0	0	1	0.00793651	COG0450,COG1064,COG2128
Clique177	3	4	0	103690,240292,258594,279010	1.31794	0	0	1	0.00793651	COG0604,COG1064,COG2128
Clique199	3	4	0	103690,240292,258594,279010	1.31794	0	0	1	0.00793651	COG0329,COG0611,COG0631
Clique403	3	4	0	103690,240292,258594,279010	1.31794	0	0	1	0.00793651	COG0204,COG0247,COG3239
Clique404	3	4	0	103690,240292,258594,279010	1.31794	0	0	1	0.00793651	COG0247,COG1853,COG3239
Clique519	3	4	0	103690,240292,258594,279010	1.31794	0	0	1	0.00793651	COG0526,COG0755,COG0785
Clique750	3	4	0	103690,240292,258594,279010	1.31794	0	0	1	0.00793651	COG0123,COG0654,COG1657
Clique751	3	4	0	103690,240292,258594,279010	1.31794	0	0	1	0.00793651	COG0277,COG0654,COG1657
Clique906	3	4	0	103690,240292,258594,279010	1.31794	0	0	1	0.00793651	COG0148,COG0182,COG0235
Clique914	3	4	0	103690,240292,258594,279010	1.31794	0	0	1	0.00793651	COG0005,COG0117,COG0546
Clique915	3	4	0	103690,240292,258594,279010	1.31794	0	0	1	0.00793651	COG0005,COG0524,COG1109
Clique917	3	4	0	103690,240292,258594,279010	1.31794	0	0	1	0.00793651	COG0005,COG0503,COG0590
Clique918	3	4	0	103690,240292,258594,279010	1.31794	0	0	1	0.00793651	COG0005,COG0237,COG0503
Clique920	3	4	0	103690,240292,258594,279010	1.31794	0	0	1	0.00793651	COG0005,COG0235,COG0524
Clique921	3	4	0	103690,240292,258594,279010	1.31794	0	0	1	0.00793651	COG0005,COG0182,COG0235
Clique922	3	4	0	103690,240292,258594,279010	1.31794	0	0	1	0.00793651	COG0005,COG0058,COG1109
Clique923	3	4	0	103690,240292,258594,279010	1.31794	0	0	1	0.00793651	COG0005,COG0037,COG0524
Clique1408	3	4	0	103690,240292,258594,279010	1.31794	0	0	1	0.00793651	COG0436,COG1791,COG2141
Clique1593	3	4	0	103690,240292,258594,279010	1.31794	0	0	1	0.00793651	COG0407,COG0614,COG0803
Clique1617	3	4	0	103690,240292,258594,279010	1.31794	0	0	1	0.00793651	COG0005,COG0078,COG0167
Clique154	4	4	0	103690,240292,258594,279010	1.31794	0	0	1	0.00793651	COG0022,COG0163,COG1071,COG1940
Clique197	4	4	0	103690,240292,258594,279010	1.31794	0	0	1	0.00793651	COG0394,COG0631,COG0639,COG1063
Clique200	4	4	0	103690,240292,258594,279010	1.31794	0	0	1	0.00793651	COG0351,COG0352,COG0611,COG0631
Clique202	4	4	0	103690,240292,258594,279010	1.31794	0	0	1	0.00793651	COG0307,COG0394,COG0631,COG1409
Clique228	4	4	0	103690,240292,258594,279010	1.31794	0	0	1	0.00793651	COG0372,COG0605,COG0631,COG1249
Clique245	4	4	0	103690,240292,258594,279010	1.31794	0	0	1	0.00793651	COG0326,COG0631,COG0639,COG1063
Clique246	4	4	0	103690,240292,258594,279010	1.31794	0	0	1	0.00793651	COG0326,COG0508,COG0553,COG0631
Clique247	4	4	0	103690,240292,258594,279010	1.31794	0	0	1	0.00793651	COG0326,COG0508,COG0631,COG1063
Clique405	4	4	0	103690,240292,258594,279010	1.31794	0	0	1	0.00793651	COG0247,COG0824,COG2091,COG4948
Clique565	4	4	0	103690,240292,258594,279010	1.31794	0	0	1	0.00793651	COG0155,COG0175,COG0369,COG2128
Clique566	4	4	0	103690,240292,258594,279010	1.31794	0	0	1	0.00793651	COG0155,COG2010,COG2070,COG2141
Clique609	4	4	0	103690,240292,258594,279010	1.31794	0	0	1	0.00793651	COG0155,COG0665,COG2010,COG2141
Clique752	4	4	0	103690,240292,258594,279010	1.31794	0	0	1	0.00793651	COG0500,COG0654,COG1657,COG2124
Clique869	4	4	0	103690,240292,258594,279010	1.31794	0	0	1	0.00793651	COG0406,COG0546,COG0696,COG1850
Clique884	4	4	0	103690,240292,258594,279010	1.31794	0	0	1	0.00793651	COG0326,COG0524,COG0631,COG1063
Clique913	4	4	0	103690,240292,258594,279010	1.31794	0	0	1	0.00793651	COG0005,COG0654,COG1057,COG1335
Clique916	4	4	0	103690,240292,258594,279010	1.31794	0	0	1	0.00793651	COG0005,COG0524,COG0546,COG1057
Clique919	4	4	0	103690,240292,258594,279010	1.31794	0	0	1	0.00793651	COG0005,COG0503,COG0524,COG0546
Clique924	4	4	0	103690,240292,258594,279010	1.31794	0	0	1	0.00793651	COG0005,COG0130,COG0237,COG0564
Clique1102	4	4	0	103690,240292,258594,279010	1.31794	0	0	1	0.00793651	COG0202,COG0326,COG0631,COG0664
Clique1123	4	4	0	103690,240292,258594,279010	1.31794	0	0	1	0.00793651	COG0654,COG1853,COG2141,COG3540
Clique1124	4	4	0	103690,240292,258594,279010	1.31794	0	0	1	0.00793651	COG1409,COG1853,COG2141,COG3540
Clique1128	4	4	0	103690,240292,258594,279010	1.31794	0	0	1	0.00793651	COG0326,COG0517,COG0524,COG0631
Clique1129	4	4	0	103690,240292,258594,279010	1.31794	0	0	1	0.00793651	COG0326,COG0372,COG0517,COG0631
Clique1176	4	4	0	103690,240292,258594,279010	1.31794	0	0	1	0.00793651	COG0087,COG0464,COG0571,COG0639
Clique1271	4	4	0	103690,240292,258594,279010	1.31794	0	0	1	0.00793651	COG0366,COG0741,COG1472,COG1680
Clique1279	4	4	0	103690,240292,258594,279010	1.31794	0	0	1	0.00793651	COG0302,COG0720,COG2262,COG3540
Clique1282	4	4	0	103690,240292,258594,279010	1.31794	0	0	1	0.00793651	COG0302,COG0489,COG0720,COG3540
Clique1284	4	4	0	103690,240292,258594,279010	1.31794	0	0	1	0.00793651	COG0037,COG0302,COG0720,COG3540
Clique1285	4	4	0	103690,240292,258594,279010	1.31794	0	0	1	0.00793651	COG0302,COG1539,COG2262,COG3540
Clique1286	4	4	0	103690,240292,258594,279010	1.31794	0	0	1	0.00793651	COG0302,COG1294,COG1539,COG3540
Clique1288	4	4	0	103690,240292,258594,279010	1.31794	0	0	1	0.00793651	COG0302,COG0489,COG1539,COG3540
Clique1290	4	4	0	103690,240292,258594,279010	1.31794	0	0	1	0.00793651	COG0037,COG0302,COG1539,COG3540
Clique1575	4	4	0	103690,240292,258594,279010	1.31794	0	0	1	0.00793651	COG0304,COG1020,COG1696,COG2091
Clique1613	4	4	0	103690,240292,258594,279010	1.31794	0	0	1	0.00793651	COG0132,COG0156,COG0502,COG1268
Clique26	5	4	0	103690,240292,258594,279010	1.31794	0	0	1	0.00793651	COG0316,COG0396,COG0520,COG0719,COG0822
Clique45	5	4	0	103690,240292,258594,279010	1.31794	0	0	1	0.00793651	COG0554,COG0604,COG1063,COG1064,COG2130
Clique46	5	4	0	103690,240292,258594,279010	1.31794	0	0	1	0.00793651	COG1063,COG1791,COG2084,COG2133,COG2141
Clique146	5	4	0	103690,240292,258594,279010	1.31794	0	0	1	0.00793651	COG0022,COG0057,COG0406,COG1063,COG1940
Clique148	5	4	0	103690,240292,258594,279010	1.31794	0	0	1	0.00793651	COG0022,COG0057,COG0406,COG1494,COG1940
Clique153	5	4	0	103690,240292,258594,279010	1.31794	0	0	1	0.00793651	COG0022,COG0673,COG1063,COG1071,COG1940
Clique190	5	4	0	103690,240292,258594,279010	1.31794	0	0	1	0.00793651	COG0223,COG0662,COG1004,COG1215,COG1922
Clique201	5	4	0	103690,240292,258594,279010	1.31794	0	0	1	0.00793651	COG0352,COG0483,COG0611,COG0631,COG0671
[truncated: 1,550 more rows]

## Sheet: Sheet10
CliqueID	Size	No of +ve Orgs	No of -ve Orgs	Organisms	PP	NP	NN	Phylogenetic Diversity Score = (PP-(NN+NP))/(PP+NN+NP)	Statstical Significance	COGS
[truncated: 108 more rows]

[truncated: 11 more sheets: Sheet11, Sheet12, Sheet13, Sheet14, Sheet15, Sheet16, Sheet17, Sheet18, Sheet19, Sheet20, Sheet21]
