# Supplementary material for: Efficient α, β-motif finder for identification of phenotype-related functional modules
Source: BMC Bioinformatics. 2011 Nov 11;12:440. doi: 10.1186/1471-2105-12-440 (PMC3287386; doi:10.1186/1471-2105-12-440)
Supplement: Additional file 12 — Algorithm runtimes for hydrogen production phenotype. The (α, β)-motif finder algorithm runtimes for hydrogen production phenotype. [file 1471-2105-12-440-S12.XLS]

## Sheet: Figure 4 (c)
0	0	7.618			0	1	2	3	4	5	6	7	8	9
0	1	16.396		0	7.618	7.595	7.523	7.343	7.098	6.774	6.318	5.849	5.328	4.222
0	2	22.608		1	16.396	16.318	16.047	15.476	14.768	13.866	12.625	11.553	10.351	8.122
0	3	26.849		2	22.608	22.441	22.054	21.196	20.106	18.671	16.697	15.041	13.274	10.258
0	4	29.304		3	26.849	26.7	26.227	25.237	23.919	22.012	19.609	17.386	15.207	11.521
0	5	31.067		4	29.304	29.119	28.7	27.612	26.147	24.114	21.401	18.855	16.432	12.276
0	6	33.177		5	31.067	30.929	30.501	29.382	27.821	25.755	22.915	20.083	17.44	12.953
0	7	35.642		6	33.177	33.045	32.482	31.398	29.979	27.751	24.807	21.797	18.967	13.883
0	8	36.335		7	35.642	35.572	35.042	34.048	32.438	30.319	27.385	24.325	21.246	15.387
1	0	7.595		8	36.335	36.145	35.706	34.555	33.104	30.896	27.944	24.909	21.875	15.903
1	1	16.318
1	2	22.441
1	3	26.7
1	4	29.119
1	5	30.929
1	6	33.045
1	7	35.572
1	8	36.145
2	0	7.523
2	1	16.047
2	2	22.054
2	3	26.227
2	4	28.7
2	5	30.501
2	6	32.482
2	7	35.042
2	8	35.706
3	0	7.343
3	1	15.476
3	2	21.196
3	3	25.237
3	4	27.612
3	5	29.382
3	6	31.398
3	7	34.048
3	8	34.555
4	0	7.098
4	1	14.768
4	2	20.106
4	3	23.919
4	4	26.147
4	5	27.821
4	6	29.979
4	7	32.438
4	8	33.104
5	0	6.774
5	1	13.866
5	2	18.671
5	3	22.012
5	4	24.114
5	5	25.755
5	6	27.751
5	7	30.319
5	8	30.896
6	0	6.318
6	1	12.625
6	2	16.697
6	3	19.609
6	4	21.401
6	5	22.915
6	6	24.807
6	7	27.385
6	8	27.944
7	0	5.849
7	1	11.553
7	2	15.041
7	3	17.386
7	4	18.855
7	5	20.083
7	6	21.797
7	7	24.325
7	8	24.909
8	0	5.328
8	1	10.351
8	2	13.274
8	3	15.207
8	4	16.432
8	5	17.44
8	6	18.967
8	7	21.246
8	8	21.875
9	0	4.222
9	1	8.122
9	2	10.258
9	3	11.521
9	4	12.276
9	5	12.953
9	6	13.883
9	7	15.387
9	8	15.903

## Sheet: Figure 4 (b)
0	0	7.786			0	1	2	3	4	5	6	7	8	9
0	1	16.738		0	7.786	7.79	7.777	7.741	7.735	7.727	7.723	7.724	7.723	7.717
0	2	23.018		1	16.738	16.705	18.416	16.66	16.595	16.561	16.53	16.517	16.538	16.522
0	3	27.306		2	23.018	22.973	23.166	22.836	22.97	22.741	22.67	22.679	22.699	22.658
0	4	29.879		3	27.306	27.305	27.203	27.156	27.083	27.011	26.916	26.874	26.882	26.911
0	5	31.623		4	29.879	29.828	29.704	29.65	29.746	29.424	29.356	31.263	29.339	29.227
0	6	33.651		5	31.623	31.571	31.499	31.396	31.31	31.222	31.139	31.137	31.056	31.056
0	7	36.261		6	33.651	33.985	33.591	33.498	33.339	33.331	33.149	33.078	33.056	33.076
0	8	36.862		7	36.261	36.243	36.142	36.14	36.014	35.841	35.78	35.722	35.671	35.664
1	0	7.79		8	36.862	36.927	36.75	36.679	36.549	36.509	36.385	36.303	36.29	36.285
1	1	16.705
1	2	22.973
1	3	27.305
1	4	29.828
1	5	31.571
1	6	33.985
1	7	36.243
1	8	36.927
2	0	7.777
2	1	18.416
2	2	23.166
2	3	27.203
2	4	29.704
2	5	31.499
2	6	33.591
2	7	36.142
2	8	36.75
3	0	7.741
3	1	16.66
3	2	22.836
3	3	27.156
3	4	29.65
3	5	31.396
3	6	33.498
3	7	36.14
3	8	36.679
4	0	7.735
4	1	16.595
4	2	22.97
4	3	27.083
4	4	29.746
4	5	31.31
4	6	33.339
4	7	36.014
4	8	36.549
5	0	7.727
5	1	16.561
5	2	22.741
5	3	27.011
5	4	29.424
5	5	31.222
5	6	33.331
5	7	35.841
5	8	36.509
6	0	7.723
6	1	16.53
6	2	22.67
6	3	26.916
6	4	29.356
6	5	31.139
6	6	33.149
6	7	35.78
6	8	36.385
7	0	7.724
7	1	16.517
7	2	22.679
7	3	26.874
7	4	31.263
7	5	31.137
7	6	33.078
7	7	35.722
7	8	36.303
8	0	7.723
8	1	16.538
8	2	22.699
8	3	26.882
8	4	29.339
8	5	31.056
8	6	33.056
8	7	35.671
8	8	36.29
9	0	7.717
9	1	16.522
9	2	22.658
9	3	26.911
9	4	29.227
9	5	31.056
9	6	33.076
9	7	35.664
9	8	36.285

## Sheet: Figure 4 (a)
0	0	35.346			0	1	2	3	4	5	6	7	8	9
0	1	35.383		0	35.346	35.179	35.218	35.158	35.194	35.155	35.204	35.178	35.241	35.135
0	2	35.496		1	35.383	35.338	35.372	35.293	35.231	35.155	35.519	35.192	35.223	35.105
0	3	35.585		2	35.496	35.438	35.395	35.334	35.432	35.197	35.152	35.15	35.133	35.119
0	4	35.781		3	35.585	35.728	35.577	35.437	35.421	35.302	35.211	35.193	35.153	35.215
0	5	35.735		4	35.781	35.719	35.566	35.495	35.415	35.332	35.199	35.223	35.189	35.177
0	6	35.767		5	35.735	35.716	35.624	35.623	35.453	35.409	35.382	35.25	35.178	35.233
0	7	35.753		6	35.767	35.792	35.705	35.529	35.491	35.348	35.323	35.212	35.21	35.11
0	8	35.936		7	35.753	35.866	35.772	35.637	35.868	35.406	35.305	35.256	35.573	35.234
1	0	35.179		8	35.936	35.877	35.796	35.646	35.515	35.438	35.355	35.304	35.201	35.206
1	1	35.338
1	2	35.438
1	3	35.728
1	4	35.719
1	5	35.716
1	6	35.792
1	7	35.866
1	8	35.877
2	0	35.218
2	1	35.372
2	2	35.395
2	3	35.577
2	4	35.566
2	5	35.624
2	6	35.705
2	7	35.772
2	8	35.796
3	0	35.158
3	1	35.293
3	2	35.334
3	3	35.437
3	4	35.495
3	5	35.623
3	6	35.529
3	7	35.637
3	8	35.646
4	0	35.194
4	1	35.231
4	2	35.432
4	3	35.421
4	4	35.415
4	5	35.453
4	6	35.491
4	7	35.868
4	8	35.515
5	0	35.155
5	1	35.155
5	2	35.197
5	3	35.302
5	4	35.332
5	5	35.409
5	6	35.348
5	7	35.406
5	8	35.438
6	0	35.204
6	1	35.519
6	2	35.152
6	3	35.211
6	4	35.199
6	5	35.382
6	6	35.323
6	7	35.305
6	8	35.355
7	0	35.178
7	1	35.192
7	2	35.15
7	3	35.193
7	4	35.223
7	5	35.25
7	6	35.212
7	7	35.256
7	8	35.304
8	0	35.241
8	1	35.223
8	2	35.133
8	3	35.153
8	4	35.189
8	5	35.178
8	6	35.21
8	7	35.573
8	8	35.201
9	0	35.135
9	1	35.105
9	2	35.119
9	3	35.215
9	4	35.177
9	5	35.233
9	6	35.11
9	7	35.234
9	8	35.206

## Sheet: Figure 3 (a)
0	0	18081			0	1	2	3	4	5	6	7	8	9
0	1	46690		0	18081	18081	11152	5567	2740	1104	449	161	21	0
0	2	69565		1	46690	41517	27973	16143	8829	3967	1626	646	173	19
0	3	84944		2	69565	61880	44914	28746	17764	9304	4255	1959	745	111
0	4	92474		3	84944	76249	58152	39726	26315	15082	7540	3941	1807	364
0	5	97158		4	92474	83736	65429	46306	31725	19423	10370	5683	2822	640
0	6	100048		5	97158	88407	70061	50671	35626	22744	12901	7388	3932	1034
0	7	102231		6	100048	91297	72923	53477	38257	25107	14842	8903	5018	1539
0	8	103596		7	102231	93480	75098	55624	40363	27142	16724	10545	6400	2331
1	0	18081		8	103596	94845	76463	56984	41716	28468	17999	11744	7418	3031
1	1	41517
1	2	61880
1	3	76249
1	4	83736
1	5	88407
1	6	91297
1	7	93480
1	8	94845
2	0	11152
2	1	27973
2	2	44914
2	3	58152
2	4	65429
2	5	70061
2	6	72923
2	7	75098
2	8	76463
3	0	5567
3	1	16143
3	2	28746
3	3	39726
3	4	46306
3	5	50671
3	6	53477
3	7	55624
3	8	56984
4	0	2740
4	1	8829
4	2	17764
4	3	26315
4	4	31725
4	5	35626
4	6	38257
4	7	40363
4	8	41716
5	0	1104
5	1	3967
5	2	9304
5	3	15082
5	4	19423
5	5	22744
5	6	25107
5	7	27142
5	8	28468
6	0	449
6	1	1626
6	2	4255
6	3	7540
6	4	10370
6	5	12901
6	6	14842
6	7	16724
6	8	17999
7	0	161
7	1	646
7	2	1959
7	3	3941
7	4	5683
7	5	7388
7	6	8903
7	7	10545
7	8	11744
8	0	21
8	1	173
8	2	745
8	3	1807
8	4	2822
8	5	3932
8	6	5018
8	7	6400
8	8	7418
9	0	0
9	1	19
9	2	111
9	3	364
9	4	640
9	5	1034
9	6	1539
9	7	2331
9	8	3031
