# Supplementary material for: Efficient α, β-motif finder for identification of phenotype-related functional modules
Source: BMC Bioinformatics. 2011 Nov 11;12:440. doi: 10.1186/1471-2105-12-440 (PMC3287386; doi:10.1186/1471-2105-12-440)
Supplement: Additional file 13 — Algorithm runtimes for TCA expression phenotype. The (α, β)-motif finder algorithm runtimes for TCA expression phenotype. [file 1471-2105-12-440-S13.XLS]

## Sheet: Figure 3 (b)
0	0	64704			0	1	2	3	4	5	6	7	8	9	10	11	12	13	14
0	1	84907		0	64704	64704	55838	46392	36235	26595	18075	11029	5896	2688	1041	327	72	1	0
0	2	96157		1	84907	83134	72837	61881	49858	38246	27412	17876	10461	5308	2355	840	254	26	5
0	3	102590		2	96157	93767	82892	71207	58324	45675	33703	22886	14252	7903	3904	1638	600	107	14
0	4	107551		3	102590	99917	88757	76728	63450	50333	37769	26206	16838	9877	5157	2302	893	191	17
0	5	112215		4	107551	104757	93443	81238	67739	54378	41532	29579	19682	12234	6877	3423	1534	477	76
0	6	113741		5	112215	109358	97969	85665	72078	58617	45676	33534	23355	15565	9807	5782	3266	1554	509
1	0	64704		6	113741	110872	99448	87114	73493	60003	47045	34866	24626	16737	10854	6650	3882	1953	714
1	1	83134
1	2	93767
1	3	99917
1	4	104757
1	5	109358
1	6	110872
2	0	55838
2	1	72837
2	2	82892
2	3	88757
2	4	93443
2	5	97969
2	6	99448
3	0	46392
3	1	61881
3	2	71207
3	3	76728
3	4	81238
3	5	85665
3	6	87114
4	0	36235
4	1	49858
4	2	58324
4	3	63450
4	4	67739
4	5	72078
4	6	73493
5	0	26595
5	1	38246
5	2	45675
5	3	50333
5	4	54378
5	5	58617
5	6	60003
6	0	18075
6	1	27412
6	2	33703
6	3	37769
6	4	41532
6	5	45676
6	6	47045
7	0	11029
7	1	17876
7	2	22886
7	3	26206
7	4	29579
7	5	33534
7	6	34866
8	0	5896
8	1	10461
8	2	14252
8	3	16838
8	4	19682
8	5	23355
8	6	24626
9	0	2688
9	1	5308
9	2	7903
9	3	9877
9	4	12234
9	5	15565
9	6	16737
10	0	1041
10	1	2355
10	2	3904
10	3	5157
10	4	6877
10	5	9807
10	6	10854
11	0	327
11	1	840
11	2	1638
11	3	2302
11	4	3423
11	5	5782
11	6	6650
12	0	72
12	1	254
12	2	600
12	3	893
12	4	1534
12	5	3266
12	6	3882
13	0	1
13	1	26
13	2	107
13	3	191
13	4	477
13	5	1554
13	6	1953
14	0	0
14	1	5
14	2	14
14	3	17
14	4	76
14	5	509
14	6	714
