# Supplementary material for: Efficient α, β-motif finder for identification of phenotype-related functional modules
Source: BMC Bioinformatics. 2011 Nov 11;12:440. doi: 10.1186/1471-2105-12-440 (PMC3287386; doi:10.1186/1471-2105-12-440)
Supplement: Additional file 14 — Size of (α, β)-cliques enumerated for aerobic respiration. The size of (α, β)-cliques enumerated for aerobic respiration and the corresponding list of organisms they are present in. [file 1471-2105-12-440-S14.XLS]

## Sheet: AvAn_999_1E-5.mods.summ
					N	N	N	N	N	N	N	N	N	N	N	N	N	N	N	N	N	N	N	N	N	N	N	N	N	N	N	N	N	N	N	N	N	P	P	P	P	P	P	P	P	P	P	P	P
Clique ID	# of COGs	size (in terms of vertices) of the maximal clique in two, typed divided network	# of PE Orgs	# of PNE Orgs	177439	186497	187420	188937	190192	190304	192952	194439	195102	206672	212717	221988	224325	226186	228908	233412	242619	243164	243231	243232	243274	243275	243276	264199	267377	267747	272562	272844	273068	295405	299768	70601	882	100226	103690	122586	122587	160488	160492	176299	183190	189518	190485	190486	190650
Clique1	2	66	33	0	0	0	0	0	0	0	0	0	0	0	0	0	0	0	0	0	0	0	0	0	0	0	0	0	0	0	0	0	0	0	0	0	0.5	1	0	0	0	1	0	1	0	0	1	1	1
Clique2	2	56	28	0	0	0	0	0	0	0	0	0	0	0	0	0	0	0	0	0	0	0	0	0	0	0	0	0.5	0	0.5	0	0	0	0.5	0.5	0	0	1	1	0	0	1	0	0.5	0	0	1	1	0
Clique3	1	26	26	0	0	0	0	0	0	0	0	0	0	0	0	0	0	0	0	0	0	0	0	0	0	0	0	0	0	0	0	0	0	0	0	0	0	0	1	0	0	1	0	1	0	1	0	0	1
Clique4	2	50	25	0	0	0	0	0	0	0	0	0	0	0	0	0	0	0	0	0.5	0	0	0	0	0	0	0	0	0	0	0	0	0	0	0	0	0	0.5	1	0.5	0.5	1	0.5	1	0.5	0.5	0.5	0.5	1
Clique5	2	50	25	0	0.5	0.5	0	0.5	0	0	0.5	0	0.5	0	0	0	0.5	0.5	0.5	0	0.5	0	0	0.5	0	0	0	0	0.5	0	0.5	0.5	0.5	0.5	0	0.5	0	0	0	0	0	0	1	1	0	0	1	1	1
Clique6	2	52	26	0	0	0	0	0	0	0	0	0	0	0	0	0	0	0	0	0	0	0	0	0	0	0	0	0	0	0.5	0	0	0	0	0	0	0.5	0.5	0.5	0	0	1	1	1	1	0.5	1	1	1
Clique7	1	34	33	1	0	0	0	0	0	0	0	0	0	0	0	0	0	0	0	0	0	0	0	0	0	0	0	1	0	1	0	0	0	1	1	0	0	1	1	0	0	1	0	1	0	0	1	1	0
Clique8	1	45	44	1	0	0	0	0	0	0	0	0	0	0	0	0	0	0	0	1	0	0	0	0	0	0	0	0	0	0	0	0	0	0	0	0	0	1	1	1	1	1	1	1	1	0	1	1	1
Clique9	2	78	38	1	0	0	0	0	0	0	0	0.5	0	0	0	0	0	0.5	0	1	0	0	0	0	0	0	0	0	0	0	0	0	0	0	0	0	0	0.5	1	1	1	1	1	1	1	0.5	1	1	1
Clique10	2	86	42	1	0	0	0	0.5	0	0	0.5	0.5	0	0	0.5	0	0	0	0	0	0	0	1	0	0	0	0	0	0	0.5	0.5	0	0	0	0	0	0.5	0.5	0.5	1	1	1	1	1	1	0.5	1	1	1
Clique11	3	126	41	1	0	0	0	0.33	0	0	0.33	0.67	0	0	0.33	0	0	0	0	0	0	0	1	0	0	0	0	0	0	0.67	0.33	0	0	0	0	0	0.33	0.67	0.67	1	1	1	1	1	1	0.33	1	1	1
Clique12	4	188	46	1	0.5	0	0.5	0	0.5	0.25	0	0.5	0.25	0.5	0.25	0.5	1	0.5	0	0.5	0.5	0	0.5	0.5	0.25	0	0	0	0.5	0.5	0.25	0	0	0.5	0	0	0.75	1	0.5	1	1	1	1	1	1	0.5	1	1	1
Clique13	2	64	31	1	0	0.5	0	0.5	0.5	0.5	0.5	0	0	0	0	1	0	0.5	0.5	0	0	0	0.5	0.5	0	0	0	0	0.5	0	0.5	0.5	0	0	0	0.5	0.5	0.5	1	1	1	1	1	1	1	1	1	1	1
Clique14	3	93	30	1	0	0.33	0	0.33	0.33	0.33	0.33	0	0.33	0	0	1	0.33	0.33	0.33	0	0	0	0.67	0.33	0	0	0	0	0.33	0	0.67	0.33	0	0	0	0.33	0.33	0.67	1	1	1	1	1	1	1	1	1	1	1
Clique15	2	110	54	1	0	0	0	0	0	0	0	0	0	0	0	0	0.5	0	0	0	0	0	0.5	0	0	0	0	0	0	1	0	0	0	0	0	0	0.5	1	1	0	0	1	1	1	1	1	1	1	1
Clique16	3	120	39	1	0	0	0	0.33	0	0.33	0.33	0.67	0.33	0	0.67	0	0	0.33	0.33	0	0.33	0.33	1	0	0.33	0	0	0.33	0	0.67	0.67	0	0.33	0.33	0.33	0	0.67	0.67	0.67	0.67	0.67	1	1	1	1	0.67	1	1	1
Clique17	4	156	38	1	0	0	0	0.25	0	0.25	0.25	0.75	0.25	0	0.5	0	0	0.25	0.25	0	0.25	0.25	1	0	0.25	0	0	0.25	0	0.75	0.5	0	0.25	0.25	0.25	0	0.5	0.75	0.75	0.75	0.75	1	1	1	1	0.5	1	1	1
Clique18	1	46	44	2	0	0	0	0	0	0	0	0	0	0	0	0	0	0	0	0	0	0	1	0	0	0	0	0	0	0	0	0	0	0	0	0	1	0	0	1	1	1	1	1	1	1	1	1	1
Clique19	3	174	56	2	0.67	0	0.67	0	0.67	0.33	0	0.67	0.33	0.67	0.33	0.67	1	0.67	0	0.67	0.67	0	0.67	0.67	0.33	0	0	0	0.67	0.67	0.33	0	0	0.67	0	0	1	1	0.67	1	1	1	1	1	1	0.67	1	1	1
Clique20	2	70	33	2	0	0	0	0.5	0	0	0.5	0	0	0	0	1	0	0	0	1	0	0	0	0	0	0	0	0	0	0.5	0	0	0	0	0	0	0	0.5	1	1	1	1	0.5	1	0.5	0.5	0.5	0.5	1
Clique21	2	74	35	2	0	0	0	0	0	0	0	0	0	0	0	1	0	0	0	1	0	0	0	0	0	0	0	0	0	0	0	0	0	0	0	0	0	0	1	1	1	1	1	1	1	1	1	1	1
Clique22	2	92	44	2	0.5	0.5	1	0.5	0.5	0.5	0.5	1	0.5	0.5	0.5	0.5	0.5	0.5	0	0.5	0.5	0.5	0.5	0.5	0.5	0.5	0.5	0.5	0.5	0.5	0.5	0.5	0.5	0	0.5	0.5	0.5	1	1	1	1	0.5	1	1	1	0.5	1	1	1
Clique23	2	96	46	2	0	0	0	0	0	0	0	0	0	0	0	0	0.5	0	0	0	0	0	1	0	0	0	0	0	0	0.5	0	0	0	0	0	0	1	1	0.5	0.5	0.5	1	1	1	1	1	1	1	1
Clique24	2	110	53	2	0	0	0	0	0	0	0	0.5	0	0	0	0	0	0	0	0	0	0	1	0	0	0	0	0	0	1	0	0	0	0	0	0	0.5	1	1	0.5	0.5	1	1	1	1	0.5	1	1	1
Clique25	4	244	59	2	0	0	0	0	0	0	0	0	0	0	0	0	0.5	0	0	0	0	0	0.75	0	0	0	0	0	0	1	0	0	0	0	0	0	1	1	1	0	0	1	1	1	1	1	1	1	1
Clique26	2	86	41	2	0	0	0	0	0	0.5	0	0.5	0.5	0	0.5	0	0	0.5	0.5	0	0.5	0.5	1	0	0.5	0	0	0.5	0	0.5	0.5	0	0.5	0.5	0.5	0	1	0.5	0.5	0.5	0.5	1	1	1	1	1	1	1	1
Clique27	1	62	59	3	0	0	0	0	0	0	0	1	0	0	0	0	0	0	0	0	0	0	1	0	0	0	0	0	0	1	0	0	0	0	0	0	0	1	1	1	1	1	1	1	1	0	1	1	1
Clique28	2	122	58	3	0	0	0	0.5	0	0	0.5	1	0	0	0.5	0	0	0	0	0	0	0	1	0	0	0	0	0	0	1	0.5	0	0	0	0	0	0	1	1	1	1	1	1	1	1	0	1	1	1
Clique29	2	86	40	3	0	0.5	0	0	0	0.5	0	0.5	0	1	0	0	0.5	0.5	0	0	0.5	0.5	0.5	0	0.5	0	0	0	0	1	0	0.5	0.5	1	0	0.5	0	1	0	0	0	1	0	1	0	1	1	1	1
Clique30	8	392	46	3	0.88	0.5	0.25	0.88	0	0.12	0.88	0.88	0.12	0	0	0.12	0.75	1	0	0.12	0.12	1	1	0.12	0.75	0.12	0.12	0.12	0.12	0.88	0.12	0.5	0.38	0.88	0.12	0.5	0.25	1	1	1	1	1	1	1	1	1	1	1	1
Clique31	2	92	43	3	0	0.5	0	0.5	0.5	0.5	0.5	0	0.5	0	0	1	0.5	0.5	0.5	0	0	0	1	0.5	0	0	0	0	0.5	0	1	0.5	0	0	0	0.5	0.5	1	1	1	1	1	1	1	1	1	1	1	1
Clique32	2	98	46	3	0	0	0	0.5	0	0	0	0	0	0	0	0	1	0	0	0	0	0	1	0	0	0	0	0	0	1	0	0	0	0	0	0	0.5	1	1	0.5	0.5	1	0.5	1	0.5	1	1	1	1
Clique33	2	116	55	3	0.5	0	0	0	0	0.5	0	0.5	0.5	0.5	0.5	0.5	0.5	0.5	0	0.5	0.5	0.5	1	0	0.5	0.5	0.5	0.5	0	1	0.5	0	0.5	0.5	0.5	0	1	1	1	0.5	0.5	1	1	1	1	1	1	1	1
Clique34	3	189	60	3	0	0	0	0	0	0	0	0	0	0	0	0	0.67	0	0	0	0	0	1	0	0	0	0	0	0	1	0	0	0	0	0	0	1	1	1	0	0	1	1	1	1	1	1	1	1
Clique35	2	104	49	3	0	0	0	0	0	0.5	0	1	0.5	0	0.5	0	0	0.5	0.5	0	0.5	0.5	1	0	0.5	0	0	0.5	0	1	0.5	0	0.5	0.5	0.5	0	0.5	1	1	0.5	0.5	1	1	1	1	0.5	1	1	1
Clique36	3	153	48	3	0	0	0	0.33	0	0.33	0.33	1	0.33	0	0.67	0	0	0.33	0.33	0	0.33	0.33	1	0	0.33	0	0	0.33	0	1	0.67	0	0.33	0.33	0.33	0	0.33	1	1	0.67	0.67	1	1	1	1	0.33	1	1	1
Clique37	2	88	41	3	0.5	0	0	0	0	0	0	0	0	0	0	1	0	0.5	0	1	0	0	0.5	0	0	0	0	0.5	0	1	0	0	0.5	0.5	0.5	0	0	1	0.5	1	1	1	1	0.5	1	0.5	1	1	1
Clique38	3	171	54	3	0.67	0.33	0.33	0.33	0	0	0.33	0.33	0	0.33	0	1	0.33	0.67	0	0.67	0	0	1	0	0.33	0	0	0.67	0	1	0	0	0.33	0.67	0.67	0	0	1	0.67	1	1	1	1	1	1	1	1	1	1
Clique39	5	280	53	3	0.8	0.2	0.6	0.2	0.4	0	0.2	0.6	0	0.6	0	1	0.6	0.8	0	0.4	0	0	1	0.4	0.2	0	0	0.4	0.4	1	0	0	0.2	0.8	0.4	0	0.4	1	0.8	1	1	1	1	1	1	1	1	1	1
Clique40	2	98	45	4	0	0.5	0	0	0	0.5	0	0.5	0.5	0	0.5	1	0.5	0	0	0.5	0	0	1	0	0.5	0.5	0	0	0	1	0.5	0.5	0.5	0.5	0	0	1	1	0.5	0	0	1	1	1	1	1	1	1	0.5
Clique41	2	86	39	4	0.5	0.5	0.5	1	0.5	0.5	1	0.5	0.5	0.5	0.5	0	0.5	0.5	0.5	0	0.5	0.5	1	0.5	0.5	0.5	0.5	0.5	0.5	1	0.5	0.5	0.5	0	0.5	0.5	0.5	1	1	0	0	1	0.5	1	0.5	1	1	1	1
Clique42	7	357	47	4	0.86	0.57	0.29	0.86	0	0	0.86	0.86	0	0	0	0	0.86	1	0	0	0	1	1	0.14	0.71	0	0	0	0.14	1	0	0.57	0.29	0.86	0	0.57	0.14	1	1	1	1	1	1	1	1	1	1	1	1
Clique43	7	350	46	4	1	0.57	0.29	0.86	0	0.14	0.86	0.86	0.14	0	0	0.14	0.71	1	0	0.14	0.14	1	1	0.14	0.86	0.14	0.14	0.14	0.14	0.86	0.14	0.57	0.43	0.86	0.14	0.57	0.29	1	1	1	1	1	1	1	1	1	1	1	1
Clique44	2	128	60	4	0	0	0	0	0	0	0	0	0	0	0	0	1	0	0	0	0	0	1	0	0	0	0	0	0	1	0	0	0	0	0	0	1	1	1	0	0	1	1	1	1	1	1	1	1
Clique45	3	174	54	4	0.67	0	0.33	0.33	0.33	0.33	0.33	0.33	0	0.33	0.33	1	0.33	0.67	0	1	0.33	0.33	1	0.33	0.33	0.33	0	0.67	0.33	1	0	0	0.67	0.67	0.67	0	0.33	1	0.67	1	1	1	1	1	1	1	1	1	1
Clique46	2	106	48	5	0.5	0	0	1	0.5	0	1	0.5	0	0	0	1	1	0.5	0	1	0	0.5	0.5	0	0	0	0	0.5	0	0.5	0	0	0	0.5	0.5	0	0.5	0.5	1	1	1	1	1	1	1	0.5	1	1	1
Clique47	2	114	52	5	1	0	0.5	1	0	0.5	1	0.5	0.5	0.5	0	0	0	0.5	0	1	0.5	0.5	1	0	0.5	0	0	0.5	0.5	0.5	0.5	0	0.5	0	0.5	0	0.5	1	1	1	1	0.5	1	1	1	1	1	1	1
Clique48	1	64	59	5	0	0	0	1	0	0	1	1	0	0	1	0	0	0	0	0	0	0	1	0	0	0	0	0	0	1	1	0	0	0	0	0	0	1	1	1	1	1	1	1	1	0	1	1	1
Clique49	2	104	47	5	1	0	0.5	0	0	0.5	0	0.5	0.5	0.5	0.5	0.5	0	0.5	0	0.5	0.5	0.5	0.5	0	0.5	1	0.5	0.5	0	1	1	0	0.5	0.5	0.5	0	1	1	1	1	1	1	1	1	1	1	1	1	1
Clique50	6	312	47	5	1	0.67	0.33	0.83	0	0	0.83	0.83	0	0	0	0	0.83	1	0	0	0	1	1	0.17	0.83	0	0	0	0.17	1	0	0.67	0.33	0.83	0	0.67	0.17	1	1	1	1	1	1	1	1	1	1	1	1
Clique51	8	408	46	5	1	0.5	0.38	0.62	0	0.12	0.62	0.62	0.25	0	0	0.12	0.5	1	0	0.12	0.12	1	1	0.12	1	0.38	0.12	0.12	0.12	0.88	0.25	0.5	0.5	0.62	0.12	0.5	0.38	1	1	1	1	1	1	1	1	1	1	1	1
Clique52	6	324	49	5	1	0.67	0.17	0.83	0	0.17	0.83	0.83	0.33	0	0	0.17	0.67	1	0	0.17	0.17	1	1	0.17	1	0.33	0.17	0.17	0.17	0.83	0.33	0.67	0.33	0.83	0.17	0.67	0.33	1	1	1	1	1	1	1	1	1	1	1	1
Clique53	2	128	59	5	1	0	0	0.5	0	0	0.5	1	0	0	0	1	0	0.5	0	0	0.5	0	1	0	0	0	0	0.5	0.5	1	0	0	0	0.5	0.5	0	0	1	1	1	1	1	1	1	1	1	1	1	1
Clique54	1	49	44	5	0	0	0	0	0	0	0	0	1	0	0	1	1	0	0	0	0	0	1	0	0	0	0	0	0	0	1	0	0	0	0	0	0	1	1	1	1	1	1	1	1	1	1	1	1
Clique55	2	108	49	5	0	0	0	0.5	0	0.5	0.5	1	0.5	0	1	0	0	0.5	0.5	0	0.5	0.5	1	0	0.5	0	0	0.5	0	1	1	0	0.5	0.5	0.5	0	0.5	1	1	0.5	0.5	1	1	1	1	0.5	1	1	1
Clique56	4	236	54	5	0.75	0.75	0.5	0.75	0.5	0.75	0.75	0.75	0.75	0.75	0.75	1	0.5	0.75	0	0.5	0.75	0.75	0.75	0.5	1	0.75	0	1	0.5	1	0.75	0.5	0.75	0.75	1	0.5	0.75	1	1	1	1	1	1	1	1	1	1	1	1
Clique57	2	122	55	6	1	1	0	0.5	0	0	0.5	0.5	0	0	0.5	0.5	0.5	1	0	0.5	0.5	0	0.5	0	0.5	0.5	0	0.5	0	1	0.5	1	0.5	0	0.5	1	0.5	1	1	1	1	1	1	1	1	1	1	1	1
Clique58	5	270	48	6	1	0.8	0.4	0.8	0	0	0.8	0.8	0	0	0	0	0.8	1	0	0	0	1	1	0.2	1	0.2	0	0	0.2	1	0	0.8	0.4	0.8	0	0.8	0.4	1	1	1	1	1	1	1	1	1	1	1	1
Clique59	7	371	47	6	1	0.57	0.43	0.57	0	0	0.57	0.57	0.14	0	0	0	0.57	1	0	0	0	1	1	0.14	1	0.29	0	0	0.14	1	0.14	0.57	0.43	0.57	0	0.57	0.29	1	1	1	1	1	1	1	1	1	1	1	1
Clique60	5	280	50	6	1	0.8	0.2	0.8	0	0	0.8	0.8	0.2	0	0	0	0.8	1	0	0	0	1	1	0.2	1	0.2	0	0	0.2	1	0.2	0.8	0.2	0.8	0	0.8	0.2	1	1	1	1	1	1	1	1	1	1	1	1
Clique61	3	156	46	6	1	0	0.33	0.33	0	0.33	0.33	0.33	0.67	0	0	0.33	0	1	0	0.33	0.33	1	1	0	1	1	0.33	0.33	0	0.67	0.67	0	0.67	0.33	0.33	0	0.67	1	1	1	1	1	1	1	1	1	1	1	1
Clique62	4	208	46	6	1	0.25	0.75	0.5	0	0.25	0.5	0.5	0.25	0	0	0.25	0.25	1	0	0.25	0.25	1	1	0.25	1	0.5	0.25	0.25	0.25	0.75	0.25	0.25	1	0.5	0.25	0.25	0.75	1	1	1	1	1	1	1	1	1	1	1	1
Clique63	2	110	49	6	0	0.5	0.5	0.5	0.5	1	0.5	0	1	0.5	1	0	1	0	0	0	0.5	0	0.5	0.5	0	0.5	0	0	0.5	0	1	0.5	1	0	0	0.5	0	1	0	0	0	1	0	1	0	1	1	1	1
Clique64	1	51	45	6	0	1	0	1	1	1	1	0	0	0	0	1	0	1	1	0	0	0	1	1	0	0	0	0	1	0	1	1	0	0	0	1	1	1	1	1	1	1	1	1	1	1	1	1	1
Clique65	2	118	53	6	1	0	0.5	1	0.5	0.5	0.5	0.5	0.5	0.5	0.5	1	0.5	0.5	0	1	0.5	0.5	0.5	0.5	0.5	0.5	0	0.5	0.5	1	0.5	0	0	0.5	0.5	0	1	1	0.5	0.5	0.5	1	1	1	1	1	1	1	1
Clique66	4	256	58	6	1	0.25	0.75	0.25	0.5	0	0.25	0.75	0	0.75	0	1	0.75	1	0	0.25	0	0	1	0.5	0.25	0	0	0.5	0.5	1	0	0	0.25	1	0.5	0	0.5	1	1	1	1	1	1	1	1	1	1	1	1
Clique67	2	108	47	7	1	0	0.5	0	0	0	0	0	0.5	0	0	0	0	1	0	0	0	1	1	0	1	1	0	0	0	1	0.5	0	0.5	0	0	0	0.5	1	1	1	1	1	1	1	1	1	1	1	1
Clique68	6	372	55	7	0.67	0.33	0	1	0	0	1	0.83	0	0	0	0	1	1	0	0	0	1	1	0	0.33	0	0	0	0	1	0	0.33	0	0.83	0	0.33	0	1	1	1	1	1	1	1	1	0.83	1	1	1
Clique69	6	372	55	7	0.83	0.33	0.17	1	0	0	1	1	0	0	0	0	0.83	1	0	0	0	1	1	0.17	0.33	0	0	0	0.17	1	0	0.33	0.17	0.83	0	0.33	0.17	1	1	1	1	1	1	1	1	1	1	1	1
Clique70	7	427	54	7	0.86	0.29	0.14	1	0	0	1	1	0	0	0	0	0.71	1	0	0	0	1	1	0.14	0.29	0	0	0	0.14	1	0	0.29	0.14	0.86	0	0.29	0.14	1	1	1	1	1	1	1	1	1	1	1	1
Clique71	8	496	55	7	0.75	0.38	0.12	1	0	0	1	1	0	0	0	0	0.88	1	0	0	0	1	1	0.12	0.38	0	0	0	0.12	1	0	0.5	0.25	0.88	0	0.38	0.25	1	1	1	1	1	1	1	1	1	1	1	1
Clique72	8	496	55	7	0.88	0.5	0.12	1	0	0	1	1	0	0	0	0	0.88	1	0	0	0	1	1	0.12	0.5	0	0	0	0.12	1	0	0.5	0.12	0.88	0	0.5	0.12	1	1	1	1	1	1	1	1	1	1	1	1
Clique73	3	180	53	7	0.67	0	0	1	0	0.33	1	1	0.33	0	0	0.33	0.33	1	0	0.33	0.33	1	1	0	0.33	0.33	0.33	0.33	0	0.67	0.33	0.33	0.67	1	0.33	0	0.67	1	1	1	1	1	1	1	1	1	1	1	1
Clique74	8	472	52	7	0.75	0.38	0.12	1	0	0.12	1	1	0.12	0	0	0.12	0.75	1	0	0.12	0.12	1	1	0.12	0.5	0.12	0.12	0.12	0.12	0.88	0.12	0.5	0.38	1	0.12	0.38	0.38	1	1	1	1	1	1	1	1	1	1	1	1
Clique75	8	472	52	7	0.88	0.5	0.12	1	0	0.12	1	1	0.12	0	0	0.12	0.75	1	0	0.12	0.12	1	1	0.12	0.62	0.12	0.12	0.12	0.12	0.88	0.12	0.5	0.25	1	0.12	0.5	0.25	1	1	1	1	1	1	1	1	1	1	1	1
Clique76	5	325	58	7	0.8	1	0.8	0.8	0.8	0.8	0.8	0.8	0.8	1	0.8	1	0.8	0.8	0	0.4	0.8	0.8	0.8	0.8	1	0.8	0	1	0.8	1	0.8	0.8	0.8	0.8	1	0.8	0.8	1	1	1	1	1	1	1	1	1	1	1	1
Clique77	5	325	58	7	0.8	1	0.8	0.8	0.8	0.8	0.8	0.8	0.8	1	0.8	1	0.8	0.8	0	0.4	0.8	0.8	0.8	0.8	1	0.8	0	1	0.8	1	0.8	0.8	0.8	0.8	1	0.8	0.8	1	1	1	1	1	1	1	1	1	1	1	1
Clique78	2	128	56	8	0.5	0	0	1	0	0	1	1	0	0	0	0	0.5	1	0	0	0	1	1	0	0	0	0	0	0	1	0	0.5	0.5	1	0	0	0.5	1	1	1	1	1	1	1	1	1	1	1	1
Clique79	5	315	55	8	0.6	0.4	0	1	0	0	1	0.8	0	0	0	0	1	1	0	0	0	1	1	0	0.4	0	0	0	0	1	0	0.4	0	1	0	0.4	0	1	1	1	1	1	1	1	1	0.8	1	1	1
Clique80	5	315	55	8	0.8	0.4	0.2	1	0	0	1	1	0	0	0	0	0.8	1	0	0	0	1	1	0.2	0.4	0	0	0	0.2	1	0	0.4	0.2	1	0	0.4	0.2	1	1	1	1	1	1	1	1	1	1	1	1
Clique81	6	372	54	8	0.83	0.33	0.17	1	0	0	1	1	0	0	0	0	0.67	1	0	0	0	1	1	0.17	0.33	0	0	0	0.17	1	0	0.33	0.17	1	0	0.33	0.17	1	1	1	1	1	1	1	1	1	1	1	1
Clique82	5	315	55	8	1	0.4	0.2	1	0	0	1	1	0	0	0	0	0.8	1	0	0	0	1	1	0.2	0.4	0	0	0	0.2	1	0	0.4	0.2	0.8	0	0.4	0.2	1	1	1	1	1	1	1	1	1	1	1	1
Clique83	6	372	54	8	1	0.33	0.17	1	0	0	1	1	0	0	0	0	0.67	1	0	0	0	1	1	0.17	0.33	0	0	0	0.17	1	0	0.33	0.17	0.83	0	0.33	0.17	1	1	1	1	1	1	1	1	1	1	1	1
Clique84	7	441	55	8	0.71	0.43	0.14	1	0	0	1	1	0	0	0	0	0.86	1	0	0	0	1	1	0.14	0.43	0	0	0	0.14	1	0	0.57	0.29	1	0	0.43	0.29	1	1	1	1	1	1	1	1	1	1	1	1
Clique85	7	462	58	8	0.71	0.43	0.14	1	0	0	1	1	0	0	0	0	1	1	0	0	0	1	1	0.14	0.43	0	0	0	0.14	1	0	0.57	0.29	0.86	0	0.43	0.29	1	1	1	1	1	1	1	1	1	1	1	1
Clique86	7	441	55	8	0.86	0.57	0.14	1	0	0	1	1	0	0	0	0	0.86	1	0	0	0	1	1	0.14	0.57	0	0	0	0.14	1	0	0.57	0.14	1	0	0.57	0.14	1	1	1	1	1	1	1	1	1	1	1	1
Clique87	7	462	58	8	0.86	0.57	0.14	1	0	0	1	1	0	0	0	0	1	1	0	0	0	1	1	0.14	0.57	0	0	0	0.14	1	0	0.57	0.14	0.86	0	0.57	0.14	1	1	1	1	1	1	1	1	1	1	1	1
Clique88	7	441	55	8	1	0.57	0.14	1	0	0	1	1	0	0	0	0	0.86	1	0	0	0	1	1	0.14	0.57	0	0	0	0.14	1	0	0.57	0.14	0.86	0	0.57	0.14	1	1	1	1	1	1	1	1	1	1	1	1
Clique89	2	114	49	8	1	0	0	0.5	0	0.5	0.5	0.5	1	0	0	0.5	0	1	0	0.5	0.5	1	1	0	1	1	0.5	0.5	0	0.5	1	0	0.5	0.5	0.5	0	0.5	1	1	1	1	1	1	1	1	1	1	1	1
Clique90	2	122	53	8	1	0	0	1	0	0.5	1	1	0.5	0	0	0.5	0	1	0	0.5	0.5	1	1	0	0.5	0.5	0.5	0.5	0	0.5	0.5	0	0.5	1	0.5	0	0.5	1	1	1	1	1	1	1	1	1	1	1	1
Clique91	7	420	52	8	1	0.57	0.14	1	0	0.14	1	1	0.14	0	0	0.14	0.71	1	0	0.14	0.14	1	1	0.14	0.71	0.14	0.14	0.14	0.14	0.86	0.14	0.57	0.29	1	0.14	0.57	0.29	1	1	1	1	1	1	1	1	1	1	1	1
Clique92	3	186	54	8	1	0.33	0.67	0.67	0.33	0.33	0.67	0.67	0.33	0.67	0.33	1	0.67	1	0	0.67	0.33	0.33	1	0.33	0.67	0.33	0	1	0.33	1	0.33	0	0.33	1	1	0	0.33	1	1	0.67	0.67	1	1	1	1	1	1	1	1
Clique93	2	134	59	8	1	0.5	0.5	0.5	0	0	0.5	0.5	0	0.5	0	1	0.5	1	0	0.5	0	0	1	0	0.5	0	0	1	0	1	0	0	0.5	1	1	0	0	1	1	1	1	1	1	1	1	1	1	1	1
Clique94	4	236	51	8	1	0	0.25	0.25	0.25	0.25	0.25	0.25	0	0.25	0.25	0.5	0.25	1	0	0.5	0.25	0.25	1	0.25	0.25	0.25	0	1	0.25	1	0	0	1	1	1	0	0.25	1	1	0.5	0.5	1	0.5	1	0.5	1	1	1	1
Clique95	2	132	58	8	0.5	1	0.5	0.5	0.5	0.5	0.5	0.5	0.5	1	0.5	1	0.5	0.5	0	1	0.5	0.5	0.5	0.5	1	0.5	0	1	0.5	1	0.5	0.5	0.5	0.5	1	0.5	0.5	1	1	1	1	1	1	1	1	1	1	1	1
Clique96	2	136	60	8	1	0	0.5	1	0.5	0.5	1	1	0.5	0	0.5	1	0.5	0.5	0	0	0	0	1	0.5	0	0	0	0	1	1	0.5	0	0	0.5	0	0	0.5	1	1	1	1	1	1	1	1	1	1	1	1
Clique97	1	65	56	9	1	0	0	1	0	0	1	1	0	0	0	0	0	1	0	0	0	1	1	0	0	0	0	0	0	1	0	0	0	1	0	0	0	1	1	1	1	1	1	1	1	1	1	1	1
Clique98	4	256	55	9	1	0.5	0.25	1	0	0	1	1	0	0	0	0	0.75	1	0	0	0	1	1	0.25	0.5	0	0	0	0.25	1	0	0.5	0.25	1	0	0.5	0.25	1	1	1	1	1	1	1	1	1	1	1	1
Clique99	5	315	54	9	1	0.4	0.2	1	0	0	1	1	0	0	0	0	0.6	1	0	0	0	1	1	0.2	0.4	0	0	0	0.2	1	0	0.4	0.2	1	0	0.4	0.2	1	1	1	1	1	1	1	1	1	1	1	1
Clique100	6	402	58	9	0.67	0.5	0.17	1	0	0	1	1	0	0	0	0	1	1	0	0	0	1	1	0.17	0.5	0	0	0	0.17	1	0	0.67	0.33	1	0	0.5	0.33	1	1	1	1	1	1	1	1	1	1	1	1
Clique101	6	402	58	9	0.83	0.67	0.17	1	0	0	1	1	0	0	0	0	1	1	0	0	0	1	1	0.17	0.67	0	0	0	0.17	1	0	0.67	0.17	1	0	0.67	0.17	1	1	1	1	1	1	1	1	1	1	1	1
Clique102	6	384	55	9	1	0.67	0.17	1	0	0	1	1	0	0	0	0	0.83	1	0	0	0	1	1	0.17	0.67	0	0	0	0.17	1	0	0.67	0.17	1	0	0.67	0.17	1	1	1	1	1	1	1	1	1	1	1	1
Clique103	6	402	58	9	1	0.67	0.17	1	0	0	1	1	0	0	0	0	1	1	0	0	0	1	1	0.17	0.67	0	0	0	0.17	1	0	0.67	0.17	0.83	0	0.67	0.17	1	1	1	1	1	1	1	1	1	1	1	1
Clique104	2	128	55	9	0.5	0	0	1	0	0.5	1	1	0.5	0	0	0.5	0.5	1	0	0.5	0.5	1	1	0	0.5	0.5	0.5	0.5	0	0.5	0.5	0.5	1	1	0.5	0	1	1	1	1	1	1	1	1	1	1	1	1	1
Clique105	3	183	52	9	0.67	0.33	0.33	1	0	0.33	1	1	0.33	0	0	0.33	0.67	1	0	0.33	0.33	1	1	0.33	0.67	0.33	0.33	0.33	0.33	0.67	0.33	0.67	1	1	0.33	0.33	1	1	1	1	1	1	1	1	1	1	1	1	1
Clique106	5	305	52	9	1	0.8	0.2	1	0	0.2	1	1	0.2	0	0	0.2	0.8	1	0	0.2	0.2	1	1	0.2	1	0.2	0.2	0.2	0.2	0.8	0.2	0.8	0.4	1	0.2	0.8	0.4	1	1	1	1	1	1	1	1	1	1	1	1
Clique107	2	126	54	9	1	0	0.5	0.5	0.5	0.5	0.5	0.5	0.5	0.5	0.5	1	0.5	1	0	1	0.5	0.5	1	0.5	0.5	0.5	0	1	0.5	1	0.5	0	0.5	1	1	0	0.5	1	1	0.5	0.5	1	1	1	1	1	1	1	1
Clique108	4	272	58	10	0.75	0.75	0.25	1	0	0	1	1	0	0	0	0	1	1	0	0	0	1	1	0.25	0.75	0	0	0	0.25	1	0	1	0.5	1	0	0.75	0.5	1	1	1	1	1	1	1	1	1	1	1	1
Clique109	5	340	58	10	1	0.8	0.2	1	0	0	1	1	0	0	0	0	1	1	0	0	0	1	1	0.2	0.8	0	0	0	0.2	1	0	0.8	0.2	1	0	0.8	0.2	1	1	1	1	1	1	1	1	1	1	1	1
Clique110	3	210	60	10	1	0.33	1	0.33	0.67	0	0.33	1	0	1	0	1	1	1	0	0	0	0	1	0.67	0.33	0	0	0.33	0.67	1	0	0	0	1	0.33	0	0.67	1	1	1	1	1	1	1	1	1	1	1	1
Clique111	2	144	62	10	1	0	0.5	0.5	0.5	0.5	0.5	0.5	0	0.5	0.5	1	0.5	1	0	1	0.5	0.5	1	0.5	0.5	0.5	0	1	0.5	1	0	0	1	1	1	0	0.5	1	1	1	1	1	1	1	1	1	1	1	1
Clique112	4	272	57	11	0.75	0.5	0.5	0.5	0.5	0.75	0.5	0.75	0.75	1	0.75	1	0.5	0.75	0.5	1	0.75	1	1	0.5	1	1	1	1	0.5	1	0.75	0.5	0.75	0.75	1	0.5	0.75	1	1	1	1	1	1	1	1	0.5	1	1	1
Clique113	2	140	59	11	1	1	0.5	1	0	0	1	0.5	0	1	0	0.5	0.5	1	0	0	0	0	1	0	0.5	0	0	1	0	1	0.5	0	0.5	1	1	0	0.5	1	0.5	1	1	1	1	1	1	1	1	1	1
Clique114	1	73	61	12	0	0	0	1	0	0	1	1	0	0	0	0	1	1	0	0	0	1	1	0	0	0	0	0	0	1	0	1	1	1	0	0	1	1	1	1	1	1	1	1	1	1	1	1	1
Clique115	2	140	58	12	0.5	0.5	0.5	1	0	0	1	1	0	0	0	0	1	1	0	0	0	1	1	0.5	0.5	0	0	0	0.5	1	0	1	1	1	0	0.5	1	1	1	1	1	1	1	1	1	1	1	1	1
Clique116	2	138	57	12	0.5	0.5	0.5	0.5	0	1	0.5	0.5	1	1	0.5	1	0.5	0.5	0	1	0.5	0.5	0.5	0	0.5	1	1	1	0	1	1	0.5	0.5	1	1	0.5	0.5	1	0	1	1	1	1	1	1	0.5	1	1	1
Clique117	2	148	60	14	1	0	1	0	1	0	0	1	0	1	0	1	1	1	0	0	0	0	1	1	0	0	0	0	1	1	0	0	0	1	0	0	1	1	1	1	1	1	1	1	1	1	1	1	1
Clique118	4	300	60	15	1	0.75	0.75	0.75	0.75	1	0.75	0.75	1	1	0.25	1	0.75	0.75	0.75	1	0.75	0.75	0.75	0.75	1	1	1	1	0.75	1	1	0.75	1	0	1	0.75	1	1	1	1	1	1	1	1	1	0.75	1	1	1
Clique119	2	160	64	16	1	0	1	0	1	0.5	0	1	0.5	1	0.5	1	1	1	0	1	1	0	1	1	0.5	0	0	0	1	1	0.5	0	0	1	0	0	1	1	1	1	1	1	1	1	1	1	1	1	1
Clique120	1	78	62	16	1	1	1	1	0	0	1	1	0	1	0	1	1	1	0	0	0	0	1	0	1	0	0	1	0	1	0	0	0	1	1	0	0	1	1	1	1	1	1	1	1	1	1	1	1
Clique121	1	81	64	17	1	0	1	1	1	1	1	1	1	0	1	1	1	0	0	0	0	0	1	1	0	0	0	0	1	1	1	0	0	0	0	0	1	1	1	1	1	1	1	1	1	1	1	1	1
Clique122	2	160	63	17	1	0	1	1	1	1	1	1	1	0	1	1	1	0	0	0	0	0	1	1	0	0	0	0	1	1	1	0	0	0	0	0	1	1	1	1	1	1	1	1	1	1	1	1	1
Clique123	3	252	66	18	1	0.67	1	1	0.67	0.67	1	1	1	0.67	0.33	1	0.67	1	0.67	1	1	1	1	0.67	0.67	0.67	0.67	1	0.67	1	1	0.67	1	0.67	1	0.67	1	1	1	1	1	1	1	1	1	0.67	1	1	1
Clique124	2	172	67	19	1	0.5	1	1	0.5	0.5	1	1	1	0.5	0.5	1	0.5	1	0.5	1	1	1	1	0.5	0.5	0.5	0.5	1	0.5	1	1	0.5	1	1	1	0.5	1	1	1	1	1	1	1	1	1	0.5	1	1	1
Clique125	1	87	67	20	1	0	1	1	0	0	1	1	1	0	1	1	0	1	0	1	1	1	1	0	0	0	0	1	0	1	1	0	1	1	1	0	1	1	1	1	1	1	1	1	1	0	1	1	1
[truncated: 57 more columns]
