# Supplementary material for: Efficient α, β-motif finder for identification of phenotype-related functional modules
Source: BMC Bioinformatics. 2011 Nov 11;12:440. doi: 10.1186/1471-2105-12-440 (PMC3287386; doi:10.1186/1471-2105-12-440)
Supplement: Additional files 15 — Size of (α, β)-cliques enumerated for hydrogen production (α = 7, β = 0). The size of (α, β)-cliques enumerated for hydrogen production (α = 7, β = 0) and the corresponding list of organisms they are present in. [file 1471-2105-12-440-S15.XLS]

## Sheet: HvnH_800_7_0.mods.summ
					N	N	N	N	N	N	N	N	P	P	P	P	P	P	P	P	P
Clique ID	# of COGs	size (in terms of vertices) of the maximal clique in two, typed divided network	# of PE Orgs	# of PNE Orgs	206672	257310	272621	273036	321967	345073	367928	62977	103690	195103	240292	258594	269796	272562	279010	290402	351627	Statsitical Significance
Clique1	2	14	7	0	0	0.5	0	0.5	0.5	0.5	0	0	0.5	1	0.5	1	1	1	1	1	1	0.00185109
Clique2	2	14	7	0	0	0.5	0	0.5	0.5	0.5	0	0	1	1	1	0.5	0.5	1	1	1	1	0.00185109
Clique3	2	14	7	0	0.5	0.5	0.5	0.5	0.5	0.5	0.5	0.5	1	1	1	0.5	0.5	1	1	1	1	0.00185109
Clique4	2	14	7	0	0	0	0.5	0.5	0.5	0.5	0	0.5	1	1	1	1	1	1	0.5	1	0.5	0.00185109
Clique5	2	14	7	0	0	0.5	0.5	0.5	0.5	0.5	0.5	0	1	1	1	1	1	1	0.5	1	0.5	0.00185109
Clique6	2	14	7	0	0	0.5	0.5	0.5	0.5	0.5	0	0.5	1	0.5	1	1	0.5	1	1	1	1	0.00185109
Clique7	2	14	7	0	0	0	0	0	0	0.5	0	0.5	1	0.5	1	1	1	1	0	1	1	0.00185109
Clique8	2	14	7	0	0.5	0.5	0.5	0.5	0.5	0.5	0.5	0.5	1	1	1	1	0.5	0.5	1	1	1	0.00185109
Clique9	4	28	7	0	0	0.75	0	0.75	0	0.75	0	0.5	1	1	1	0.25	0.5	1	1	1	1	0.00185109
Clique10	3	21	7	0	0.33	0.67	0.67	0.67	0.67	0.67	0.33	0.67	1	1	1	1	1	1	0.67	1	0.67	0.00185109
Clique11	4	28	7	0	0	0	0	0	0	0	0	0	1	0	1	1	1	1	0	1	1	0.00185109
Clique12	5	35	7	0	0.2	0.6	0.4	0.6	0.8	0.8	0.2	0.8	1	1	1	0.8	0.6	1	1	1	1	0.00185109
Clique13	5	35	7	0	0.6	0.4	0.6	0.8	0.8	0.8	0.6	0.6	1	1	1	0.8	0.4	1	1	1	1	0.00185109
Clique14	7	49	7	0	0.29	0.71	0.57	0.86	0.86	0.71	0.29	0.86	1	1	1	1	0.71	1	1	1	0.71	0.00185109
Clique15	2	14	7	0	0	0	0	0.5	0.5	0	0	0	1	1	1	0	0	1	1	1	1	0.00185109
Clique16	3	21	7	0	0.33	0.33	0.33	0.33	0.33	0.33	0.33	0.33	1	0.33	1	1	1	1	0.33	1	1	0.00185109
Clique17	4	28	7	0	0.75	0.75	0.5	0.75	0.75	0.75	0.75	0.75	1	0.75	1	1	1	1	0.75	1	1	0.00185109
Clique18	5	35	7	0	0.8	0.8	0.8	0.8	0.8	0.8	0.8	0.8	1	0.8	1	1	1	1	0.8	1	1	0.00185109
Clique19	6	42	7	0	0.33	0.83	0.5	0.83	0.5	0.83	0.33	0.83	1	1	1	1	0.83	1	1	1	0.83	0.00185109
Clique20	2	14	7	0	0.5	0.5	0.5	0.5	0.5	0.5	0.5	0.5	1	0.5	1	1	1	1	0.5	1	1	0.00185109
Clique21	4	28	7	0	0.5	0.5	0.75	0.5	0.5	0.75	0.5	0.75	1	1	1	1	0.75	1	1	1	0.5	0.00185109
Clique22	3	21	7	0	0.67	0.67	0.33	0.33	0.67	0.67	0.67	0.67	1	1	1	0.67	0.67	1	1	1	1	0.00185109
Clique23	5	35	7	0	0.4	0.6	0.6	0.6	0.8	0.8	0.4	0.8	1	1	1	0.8	0.6	1	1	1	1	0.00185109
Clique24	7	49	7	0	0.71	0.86	0.71	0.86	0.86	0.86	0.71	0.86	1	1	1	1	0.71	1	1	1	0.71	0.00185109
Clique25	8	56	7	0	0.5	0.88	0.62	0.75	0.75	0.88	0.5	0.88	1	1	1	1	0.75	1	1	1	0.88	0.00185109
Clique26	7	49	7	0	0.43	0.86	0.57	0.71	0.86	0.86	0.43	0.86	1	1	1	0.86	1	1	1	1	0.71	0.00185109
Clique27	7	49	7	0	0.57	0.71	0.86	0.86	0.86	0.86	0.57	0.86	1	1	1	1	0.71	1	1	1	0.71	0.00185109
Clique28	8	56	7	0	0.5	0.75	0.75	0.88	0.88	0.88	0.5	0.88	1	1	1	1	0.75	1	1	1	0.75	0.00185109
Clique29	7	49	7	0	0.57	0.71	0.86	0.86	0.86	0.86	0.57	0.86	1	1	1	1	0.86	1	1	1	0.57	0.00185109
Clique30	3	21	7	0	0.67	0.67	0.67	0.67	0.67	0.67	0.67	0.67	1	1	1	1	1	1	0.67	1	0.67	0.00185109
Clique31	3	21	7	0	0.67	0.33	0.67	0.67	0.67	0.67	0.67	0.67	1	1	1	1	1	1	0.67	1	0.67	0.00185109
Clique32	7	49	7	0	0.43	0.71	0.57	0.86	0.86	0.71	0.43	0.86	1	1	1	1	0.71	1	1	1	0.71	0.00185109
Clique33	3	21	7	0	0.67	0.67	0.33	0.67	0.67	0.67	0.67	0.67	1	0.67	1	1	1	1	0.67	1	1	0.00185109
Clique34	7	49	7	0	0.43	0.86	0.57	0.86	0.71	0.86	0.43	0.86	1	0.86	1	0.86	1	1	1	1	1	0.00185109
Clique35	6	48	8	0	0.33	0.83	0.33	0.83	0.67	0.67	0.33	0.83	1	1	1	0.83	1	1	1	1	1	0.000370218
Clique36	6	48	8	0	0.5	0.83	0.5	0.83	0.67	0.83	0.5	0.83	1	1	1	0.83	1	1	1	1	1	0.000370218
Clique37	7	49	7	0	0.14	0.86	0.29	0.71	0.71	0.71	0.14	0.86	1	1	1	0.86	1	1	1	1	0.86	0.00185109
Clique38	7	49	7	0	0.29	0.86	0.43	0.71	0.71	0.86	0.29	0.86	1	1	1	0.86	1	1	1	1	0.86	0.00185109
Clique39	7	49	7	0	0.29	0.86	0.57	0.86	0.71	0.86	0.29	0.86	1	0.86	1	0.86	1	1	1	1	1	0.00185109
Clique40	6	48	8	0	0.17	0.83	0.33	0.83	0.67	0.67	0.17	0.83	1	1	1	0.83	1	1	1	1	1	0.000370218
Clique41	6	48	8	0	0.33	0.83	0.5	0.83	0.67	0.83	0.33	0.83	1	1	1	0.83	1	1	1	1	1	0.000370218
Clique42	7	49	7	0	0.43	0.86	0.43	0.86	0.71	0.71	0.43	0.71	1	1	1	0.86	0.86	1	1	1	1	0.00185109
Clique43	7	49	7	0	0.57	0.86	0.57	0.86	0.71	0.86	0.57	0.71	1	1	1	0.86	0.86	1	1	1	1	0.00185109
Clique44	7	49	7	0	0.29	0.86	0.43	0.86	0.71	0.71	0.29	0.71	1	1	1	0.86	0.86	1	1	1	1	0.00185109
Clique45	7	49	7	0	0.43	0.86	0.57	0.86	0.71	0.86	0.43	0.71	1	1	1	0.86	0.86	1	1	1	1	0.00185109
Clique46	7	49	7	0	0.29	0.86	0.43	0.71	0.71	0.86	0.29	0.86	1	1	1	1	0.86	1	1	1	0.86	0.00185109
Clique47	6	48	8	0	0.33	0.83	0.5	0.83	0.67	0.83	0.33	0.83	1	1	1	1	0.83	1	1	1	1	0.000370218
Clique48	4	28	7	0	0.5	0.5	0.25	0.5	0.25	0.5	0	0.5	1	0.5	1	1	1	1	0.5	1	1	0.00185109
Clique49	4	28	7	0	0.5	0.75	0.25	0.5	0.25	0.75	0.25	0.75	1	0.75	1	1	1	1	0.75	1	1	0.00185109
Clique50	5	40	8	0	0.4	0.4	0.4	0.8	0.4	0.8	0.4	0.8	1	1	1	1	1	1	0.8	1	1	0.000370218
Clique51	4	28	7	0	0.25	0.25	0	0.25	0.25	0.75	0.25	0.5	1	1	1	1	1	1	0.25	1	0.25	0.00185109
Clique52	2	14	7	0	0.5	0.5	0.5	0.5	0	0.5	0.5	0.5	1	1	1	1	1	1	0.5	1	0.5	0.00185109
Clique53	3	21	7	0	0.33	0.67	0.33	0.67	0.67	0.67	0	0.67	1	1	1	1	1	1	0.67	1	0.33	0.00185109
Clique54	3	21	7	0	0.33	0.33	0.33	0.33	0.33	0.33	0.33	0.33	1	1	1	1	1	1	0.33	1	0.33	0.00185109
Clique55	5	35	7	0	0.2	0	0.2	0.2	0.2	0.2	0.2	0.2	1	1	1	1	1	1	0.2	1	0.2	0.00185109
Clique56	5	35	7	0	0.2	0.2	0.2	0.2	0.2	0.2	0.2	0.2	1	1	1	1	1	1	0.2	1	0.2	0.00185109
Clique57	7	49	7	0	0	0	0	0	0	0	0	0	1	1	1	1	1	1	0	1	0	0.00185109
Clique58	8	56	7	0	0	0	0	0	0	0.25	0	0.12	1	1	1	1	1	1	0	1	0	0.00185109
Clique59	7	49	7	0	0.57	0.86	0.57	0.86	0.86	0.86	0.57	0.86	1	1	1	1	0.86	1	1	1	0.71	0.00185109
Clique60	8	56	7	0	0.5	0.88	0.5	0.75	0.75	0.88	0.5	0.88	1	1	1	1	0.88	1	1	1	0.88	0.00185109
Clique61	7	56	8	0	0.57	0.86	0.57	0.86	0.71	0.86	0.57	0.86	1	1	1	1	0.86	1	1	1	1	0.000370218
Clique62	3	21	7	0	0.33	0.67	0.33	0.67	0.67	0.67	0.33	0.67	1	1	1	1	1	1	0.67	1	0.67	0.00185109
Clique63	3	21	7	0	0	0.33	0	0.67	0	0.67	0	0	1	1	1	1	1	1	0	1	0.67	0.00185109
Clique64	6	42	7	0	0	0.67	0	0.67	0.17	0.83	0	0.5	1	1	1	1	0.83	1	0.33	1	1	0.00185109
Clique65	3	21	7	0	0	0.33	0	0.33	0	0.33	0	0.67	1	0.33	1	1	1	1	0.67	1	1	0.00185109
Clique66	4	28	7	0	0.25	0.25	0.25	0.5	0.25	0.25	0	0.5	1	0.25	1	1	1	1	0.5	1	1	0.00185109
Clique67	4	28	7	0	0.25	0.25	0.25	0.25	0.25	0.25	0.25	0.25	1	1	1	1	1	1	0.25	1	0.25	0.00185109
Clique68	4	28	7	0	0.5	0.5	0.5	0.5	0.5	0.5	0.5	0.5	1	1	1	1	1	1	0.5	1	0.5	0.00185109
Clique69	4	28	7	0	0.5	0.25	0.5	0.5	0.5	0.5	0.5	0.5	1	1	1	1	1	1	0.5	1	0.5	0.00185109
Clique70	3	21	7	0	0	0.67	0	0.33	0	0.67	0	0.67	1	0.33	1	1	1	1	1	1	0.33	0.00185109
Clique71	3	21	7	0	0.33	0	0.33	0	0.33	0.67	0.33	0.67	1	1	1	1	1	1	0.67	1	0.33	0.00185109
Clique72	5	35	7	0	0.2	0.2	0.2	0.2	0.2	0.4	0.2	0.4	1	1	1	1	1	1	0.4	1	0.2	0.00185109
Clique73	6	42	7	0	0	0	0	0	0	0.17	0	0.17	1	1	1	1	1	1	0.17	1	0	0.00185109
Clique74	5	35	7	0	0.6	0.8	0.2	0.8	0.4	0.8	0.4	0.8	1	1	1	0.8	1	1	1	1	0.8	0.00185109
Clique75	8	56	7	0	0.38	0.88	0.38	0.62	0.75	0.88	0.38	0.88	1	1	1	0.88	1	1	1	1	0.62	0.00185109
Clique76	8	56	7	0	0.25	0.88	0.25	0.62	0.75	0.75	0.25	0.88	1	1	1	0.88	1	1	1	1	0.62	0.00185109
Clique77	8	56	7	0	0.25	0.88	0.25	0.62	0.62	0.75	0.25	0.88	1	1	1	0.88	1	1	1	1	0.75	0.00185109
Clique78	8	56	7	0	0.38	0.88	0.38	0.62	0.62	0.88	0.38	0.88	1	1	1	0.88	1	1	1	1	0.75	0.00185109
Clique79	7	49	7	0	0.43	0.86	0.43	0.71	0.71	0.86	0.43	0.86	1	1	1	1	0.86	1	1	1	0.57	0.00185109
Clique80	8	56	7	0	0.38	0.88	0.38	0.62	0.62	0.88	0.38	0.88	1	1	1	1	0.88	1	1	1	0.75	0.00185109
Clique81	3	21	7	0	0	0.33	0	0	0	0.67	0	0.67	1	1	1	1	1	1	0.67	1	0	0.00185109
Clique82	4	28	7	0	0.25	0.5	0	0.25	0.25	0.75	0.25	0.75	1	1	1	1	1	1	0.5	1	0.25	0.00185109
Clique83	6	48	8	0	0.17	0.83	0.33	0.5	0.5	0.83	0.17	0.83	1	1	1	1	1	1	1	1	0.5	0.000370218
Clique84	7	49	7	0	0.57	0.86	0.57	0.86	0.86	0.86	0.57	0.86	1	1	1	0.86	1	1	1	1	0.86	0.00185109
Clique85	8	56	7	0	0.62	0.75	0.75	0.88	0.88	0.88	0.62	0.88	1	1	1	1	0.75	1	1	1	0.75	0.00185109
Clique86	8	56	7	0	0.62	0.75	0.88	0.88	0.88	0.88	0.62	0.88	1	1	1	1	0.75	1	1	1	0.75	0.00185109
Clique87	5	35	7	0	0.6	0.4	0.4	0.6	0.2	0.6	0.2	0.6	1	0.6	1	1	1	1	0.6	1	1	0.00185109
Clique88	5	35	7	0	0.6	0.6	0.4	0.6	0.2	0.8	0.2	0.8	1	0.8	1	1	1	1	0.8	1	1	0.00185109
Clique89	5	35	7	0	0.6	0.8	0.4	0.8	0.4	0.8	0.2	0.8	1	1	1	0.8	1	1	1	1	0.6	0.00185109
Clique90	7	49	7	0	0.43	0.86	0.57	0.71	0.86	0.86	0.29	0.86	1	1	1	0.86	1	1	1	1	0.57	0.00185109
Clique91	8	56	7	0	0.25	0.88	0.38	0.62	0.75	0.75	0.12	0.88	1	1	1	0.88	1	1	1	1	0.5	0.00185109
Clique92	4	28	7	0	0.75	0.5	0.75	0.75	0.5	0.75	0.75	0.75	1	1	1	1	0.75	1	1	1	0.75	0.00185109
Clique93	3	21	7	0	0	0.67	0	0.67	0.33	0.67	0.33	0.67	1	1	1	0.67	0.67	1	1	1	1	0.00185109
Clique94	9	63	7	0	0.89	0.89	0.89	0.78	0.89	0.78	0.67	0.89	1	1	1	0.67	0.89	1	1	1	1	0.00185109
Clique95	3	21	7	0	0.67	0.67	0.67	0.67	0.67	0.67	0.33	0.33	1	1	1	1	1	1	1	0.67	0.67	0.00185109
Clique96	3	21	7	0	0.33	0.67	0	0.67	0.33	0.67	0.67	0.67	1	1	1	1	1	1	1	0.67	0.67	0.00185109
Clique97	4	28	7	0	0.75	0.75	0.5	0.75	0.75	0.75	0.75	0.5	1	1	1	1	1	1	1	0.75	0.75	0.00185109
Clique98	4	28	7	0	0.75	0.75	0.5	0.75	0.75	0.75	0.75	0.75	1	1	1	1	1	1	1	0.75	0.75	0.00185109
Clique99	6	42	7	0	0.67	0.83	0.67	0.67	0.67	0.83	0.83	0.83	1	1	1	0.83	1	1	1	0.83	1	0.00185109
Clique100	3	21	7	0	0.67	0.67	0.67	0.67	0.67	0.67	0.67	0.33	1	1	1	0.67	1	1	1	0.67	1	0.00185109
Clique101	3	21	7	0	0.67	0.67	0.33	0.33	0.33	0.33	0	0.67	1	1	1	0.67	1	1	1	0.67	1	0.00185109
Clique102	5	35	7	0	0.8	0.8	0.6	0.4	0.6	0.6	0.6	0.8	1	1	1	0.6	1	1	1	0.8	1	0.00185109
Clique103	9	63	7	0	0.89	0.89	0.78	0.67	0.78	0.78	0.67	0.89	1	1	1	0.78	1	1	1	0.89	1	0.00185109
Clique104	2	16	8	0	0.5	0.5	0.5	0.5	0.5	0.5	0.5	0.5	1	1	1	1	1	1	1	0.5	1	0.000370218
Clique105	3	24	8	0	0.67	0.67	0.67	0.67	0.67	0.67	0.67	0.67	1	1	1	1	1	1	1	0.67	1	0.000370218
Clique106	3	24	8	0	0.67	0.67	0.67	0.67	0.67	0.67	0.67	0.33	1	1	1	1	1	1	1	0.67	1	0.000370218
Clique107	3	24	8	0	0.67	0.67	0.67	0.33	0.67	0.67	0.67	0.67	1	1	1	1	1	1	1	0.67	1	0.000370218
Clique108	3	24	8	0	0.67	0.67	0.67	0.67	0.67	0.67	0.67	0.67	1	1	1	1	1	1	1	0.67	1	0.000370218
Clique109	3	24	8	0	0.67	0.67	0.67	0.67	0.67	0.67	0.67	0.67	1	1	1	1	1	1	1	0.67	1	0.000370218
Clique110	3	24	8	0	0.67	0.67	0.33	0.33	0.67	0.67	0.67	0.67	1	1	1	1	1	1	1	0.67	1	0.000370218
Clique111	3	24	8	0	0.67	0.33	0.67	0.33	0.67	0.67	0.67	0.33	1	1	1	1	1	1	1	0.67	1	0.000370218
Clique112	3	24	8	0	0.67	0.67	0.67	0.67	0.67	0.67	0.33	0.67	1	1	1	1	1	1	1	0.67	1	0.000370218
Clique113	4	32	8	0	0.75	0.75	0.75	0.75	0.75	0.75	0.75	0.75	1	1	1	1	1	1	1	0.75	1	0.000370218
Clique114	5	40	8	0	0.6	0.8	0.6	0.6	0.6	0.8	0.8	0.8	1	1	1	1	1	1	1	0.8	1	0.000370218
Clique115	7	56	8	0	0.86	0.86	0.86	0.71	0.86	0.86	0.71	0.86	1	1	1	1	1	1	1	0.86	1	0.000370218
Clique116	4	28	7	0	0.75	0.5	0.75	0.75	0.75	0.75	0.75	0.75	1	1	1	1	1	1	0.75	1	0.5	0.00185109
Clique117	4	28	7	0	0.75	0.75	0.75	0.75	0.75	0.75	0.75	0.75	1	1	1	1	1	1	0.75	1	0.5	0.00185109
Clique118	4	28	7	0	0.5	0.5	0.5	0.5	0.5	0.5	0.5	0.5	1	1	1	1	1	1	0.5	1	0.25	0.00185109
Clique119	4	28	7	0	0.5	0.75	0.75	0.75	0.75	0.75	0.5	0.75	1	1	1	1	1	1	0.75	1	0.5	0.00185109
Clique120	4	28	7	0	0.5	0.25	0.5	0.5	0.5	0.5	0.5	0.5	1	1	1	1	1	1	0.5	1	0.25	0.00185109
Clique121	4	28	7	0	0.5	0.5	0.75	0.75	0.75	0.75	0.5	0.75	1	1	1	1	1	1	0.75	1	0.5	0.00185109
Clique122	3	21	7	0	0.33	0.67	0.33	0.33	0.33	0.67	0.33	0.67	1	1	1	1	1	1	0.67	1	0	0.00185109
Clique123	3	21	7	0	0.67	0.33	0.67	0.33	0.67	0.67	0.67	0.67	1	1	1	1	1	1	0.67	1	0.33	0.00185109
Clique124	4	28	7	0	0.25	0.25	0.25	0.25	0.25	0.25	0.25	0.25	1	1	1	1	1	1	0.25	1	0	0.00185109
Clique125	5	35	7	0	0.6	0.6	0.4	0.6	0.4	0.6	0.4	0.6	1	0.6	1	1	1	1	0.6	1	1	0.00185109
Clique126	5	35	7	0	0.2	0.8	0.2	0.8	0.2	0.8	0.2	0.8	1	1	1	0.4	0.8	1	1	1	1	0.00185109
Clique127	5	35	7	0	0.2	0.8	0.2	0.6	0.2	0.8	0.2	0.8	1	1	1	0.6	0.8	1	1	1	1	0.00185109
Clique128	2	14	7	0	0.5	0.5	0	0	0	0.5	0.5	0.5	1	0	1	1	1	1	0.5	1	1	0.00185109
Clique129	4	28	7	0	0.75	0.75	0.75	0.75	0.75	0.75	0.75	0.75	1	1	1	1	0.75	1	1	1	0.75	0.00185109
Clique130	7	49	7	0	0.86	0.71	0.71	0.86	0.86	0.71	0.71	0.86	1	1	1	0.86	0.71	1	1	1	1	0.00185109
Clique131	4	28	7	0	0.75	0.75	0.75	0.75	0.75	0.75	0.75	0.75	1	1	1	1	0.75	1	1	1	0.75	0.00185109
Clique132	6	42	7	0	0.67	0.83	0.83	0.67	0.83	0.83	0.67	0.83	1	1	1	1	0.83	1	1	1	0.67	0.00185109
Clique133	6	42	7	0	0.83	0.83	0.83	0.5	0.83	0.67	0.83	0.83	1	1	1	1	0.83	1	1	1	0.83	0.00185109
Clique134	7	49	7	0	0.86	0.86	0.86	0.57	0.86	0.71	0.86	0.86	1	1	1	1	0.86	1	1	1	0.86	0.00185109
Clique135	5	35	7	0	0.8	0.8	0.8	0.6	0.8	0.6	0.8	0.6	1	1	1	1	0.8	1	1	1	0.8	0.00185109
Clique136	5	35	7	0	0.8	0.8	0.8	0.6	0.8	0.6	0.8	0.6	1	1	1	1	0.8	1	1	1	0.8	0.00185109
Clique137	6	42	7	0	0.67	0.83	0.67	0.33	0.67	0.67	0.67	0.83	1	1	1	1	0.83	1	1	1	0.67	0.00185109
Clique138	6	42	7	0	0.67	0.83	0.67	0.33	0.67	0.67	0.67	0.83	1	1	1	1	0.83	1	1	1	0.67	0.00185109
Clique139	6	42	7	0	0.83	0.83	0.67	0.5	0.67	0.67	0.83	0.83	1	1	1	1	0.83	1	1	1	0.83	0.00185109
Clique140	3	21	7	0	0.67	0.67	0.67	0.67	0.67	0.67	0.67	0.33	1	1	1	0.67	1	1	1	1	0.67	0.00185109
Clique141	4	28	7	0	0.5	0.75	0.5	0.5	0.75	0.75	0.5	0.75	1	0.75	1	1	1	1	1	1	0.75	0.00185109
Clique142	5	35	7	0	0.8	0.8	0.8	0.4	0.8	0.6	0.8	0.6	1	1	1	1	0.8	1	1	1	0.8	0.00185109
Clique143	6	42	7	0	0.83	0.83	0.67	0.5	0.67	0.83	0.83	0.67	1	1	1	0.83	1	1	1	1	0.33	0.00185109
Clique144	5	35	7	0	0.8	0.6	0.6	0.8	0.8	0.8	0.8	0.8	1	1	1	1	0.8	1	1	1	0.4	0.00185109
Clique145	5	35	7	0	0.8	0.6	0.6	0.6	0.8	0.6	0.8	0.8	1	1	1	1	0.8	1	1	1	0.4	0.00185109
Clique146	7	49	7	0	0.86	0.86	0.86	0.57	0.71	0.86	0.86	0.86	1	0.86	1	1	1	1	1	1	0.57	0.00185109
Clique147	8	56	7	0	0.88	0.88	0.75	0.5	0.62	0.88	0.88	0.88	1	0.88	1	1	1	1	1	1	0.62	0.00185109
Clique148	7	49	7	0	0.86	0.86	0.57	0.57	0.57	0.86	0.86	0.86	1	1	1	0.86	1	1	1	1	0.71	0.00185109
Clique149	7	49	7	0	0.86	0.86	0.71	0.57	0.71	0.86	0.86	0.71	1	1	1	0.86	1	1	1	1	0.57	0.00185109
Clique150	5	35	7	0	0.8	0.8	0.8	0.8	0.8	0.6	0.6	0.8	1	1	1	0.4	0.8	1	1	1	1	0.00185109
Clique151	7	49	7	0	0.43	0.86	0.57	0.71	0.86	0.86	0.43	0.86	1	1	1	1	0.71	1	1	1	0.71	0.00185109
Clique152	8	56	7	0	0.62	0.88	0.75	0.88	0.88	0.88	0.62	0.88	1	1	1	1	0.75	1	1	1	0.88	0.00185109
Clique153	5	35	7	0	0.6	0.8	0.8	0.8	0.8	0.8	0.6	0.8	1	1	1	0.8	0.8	1	1	1	1	0.00185109
Clique154	6	42	7	0	0.67	0.5	0.67	0.83	0.67	0.83	0.67	0.83	1	1	1	0.67	0.67	1	1	1	1	0.00185109
Clique155	6	42	7	0	0.5	0.5	0.5	0.83	0.67	0.83	0.5	0.83	1	1	1	0.67	0.67	1	1	1	1	0.00185109
Clique156	3	21	7	0	0	0.33	0	0.67	0.33	0.67	0	0.67	1	1	1	0.33	0.67	1	1	1	1	0.00185109
Clique157	3	24	8	0	0.67	0.67	0.33	0.67	0.33	0.67	0.67	0.67	1	1	1	1	1	1	1	0.67	1	0.000370218
Clique158	4	28	7	0	0.25	0.5	0.25	0.5	0.25	0.5	0.25	0.5	1	1	1	1	1	1	0.5	1	0.5	0.00185109
Clique159	3	21	7	0	0	0.33	0	0.67	0	0.67	0	0.33	1	1	1	1	1	1	0.33	1	0.67	0.00185109
Clique160	5	35	7	0	0	0.2	0	0.2	0	0.4	0	0.4	1	1	1	1	1	1	0.4	1	0.2	0.00185109
Clique161	6	42	7	0	0	0.17	0	0.17	0	0.17	0	0.17	1	1	1	1	1	1	0.17	1	0.17	0.00185109
