# Supplementary material for: Efficient α, β-motif finder for identification of phenotype-related functional modules
Source: BMC Bioinformatics. 2011 Nov 11;12:440. doi: 10.1186/1471-2105-12-440 (PMC3287386; doi:10.1186/1471-2105-12-440)
Supplement: Additional files 16 — Size of (α, β)-cliques enumerated for hydrogen production (α = 8, β = 1). The size of (α, β)-cliques enumerated for hydrogen production (α = 8, β = 1) and the corresponding list of organisms they are present in. [file 1471-2105-12-440-S16.XLS]

## Sheet: HvnH_800_8_1.mods.summ
					N	N	N	N	N	N	N	N	P	P	P	P	P	P	P	P	P
Clique ID	# of COGs	size (in terms of vertices) of the maximal clique in two, typed divided network	# of PE Orgs	# of PNE Orgs	206672	257310	272621	273036	321967	345073	367928	62977	103690	195103	240292	258594	269796	272562	279010	290402	351627	Statistical Significance
Clique1	3	30	9	1	0.33	0.67	0.33	1	0.33	0.67	0.33	0.67	1	1	1	1	1	1	1	1	1	0.000411353
Clique2	3	27	8	1	0.33	0.33	0.67	0.67	0.33	1	0.33	0.67	1	1	1	1	1	1	0.67	1	1	0.00296174
Clique3	4	36	8	1	0.5	0.5	0.75	0.75	0.5	1	0.5	0.75	1	1	1	1	1	1	0.75	1	1	0.00296174
Clique4	2	20	9	1	0.5	0.5	0	0.5	0.5	0.5	0	1	1	1	1	1	1	1	1	1	1	0.000411353
Clique5	4	36	8	1	0.25	0.5	0.25	0.75	0.5	0.5	0.25	1	1	1	1	1	1	1	0.75	1	1	0.00296174
Clique6	4	36	8	1	0.25	0.75	0.5	0.75	0.75	0.75	0.25	1	1	1	1	1	1	1	0.75	1	1	0.00296174
Clique7	4	36	8	1	0.75	0.5	0.75	0.75	0.75	1	0.75	0.75	1	1	1	1	1	1	0.75	1	1	0.00296174
Clique8	3	27	8	1	0.67	0.33	0.67	1	0.67	0.67	0.67	0.33	1	1	1	1	0.67	1	1	1	1	0.00296174
Clique9	3	27	8	1	0.67	1	0	0.67	0.67	0.67	0.67	0.67	1	1	1	0.67	1	1	1	1	1	0.00296174
Clique10	5	45	8	1	0.2	0.8	0.4	1	0.8	0.6	0.2	0.8	1	1	1	0.8	1	1	1	1	1	0.00296174
Clique11	5	45	8	1	0.4	0.8	0.6	1	0.8	0.8	0.4	0.8	1	1	1	1	0.8	1	1	1	1	0.00296174
Clique12	3	27	8	1	0.33	0	0.67	0.67	0.33	1	0.33	0.67	1	1	1	1	1	1	0.67	1	1	0.00296174
Clique13	5	45	8	1	0.4	0.8	0.4	1	0.4	0.8	0.4	0.8	1	1	1	1	0.8	1	1	1	1	0.00296174
Clique14	4	36	8	1	0.5	0.5	0.5	0.75	0.5	0.75	0.5	1	1	1	1	1	1	1	0.75	1	1	0.00296174
Clique15	6	54	8	1	0.67	0.83	0.5	0.83	0.83	0.67	0.67	1	1	0.67	1	1	1	1	1	1	1	0.00296174
Clique16	6	54	8	1	0.83	1	0.83	0.83	0.83	0.83	0.67	0.83	1	1	1	1	1	1	1	1	0.83	0.00296174
Clique17	3	27	8	1	0.67	0.33	0.67	1	0.67	0.67	0.67	0.67	1	1	1	0.67	1	1	1	1	1	0.00296174
Clique18	4	36	8	1	0.5	0.25	0.5	0.75	0.5	0.75	0.5	1	1	1	1	1	1	1	0.75	1	1	0.00296174
Clique19	5	45	8	1	0.4	0.8	0.6	1	0.8	0.8	0.4	0.8	1	1	1	0.8	1	1	1	1	1	0.00296174
Clique20	5	45	8	1	0.6	0.8	0.8	1	0.8	0.8	0.6	0.8	1	1	1	0.8	1	1	1	1	1	0.00296174
Clique21	5	45	8	1	0.6	0.8	0.6	0.8	0.8	0.8	0.6	1	1	1	1	1	1	1	0.8	1	1	0.00296174
Clique22	5	45	8	1	0.8	0.6	0.8	1	0.8	0.8	0.8	0.8	1	0.8	1	1	1	1	1	1	1	0.00296174
Clique23	5	45	8	1	0.8	0.6	0.8	1	0.8	0.8	0.8	0.8	1	0.8	1	1	1	1	1	1	1	0.00296174
Clique24	5	45	8	1	0.8	0.6	0.8	1	0.8	0.8	0.8	0.8	1	0.8	1	1	1	1	1	1	1	0.00296174
Clique25	5	45	8	1	0.4	0.8	0.4	1	0.8	0.6	0.4	0.8	1	1	1	0.8	1	1	1	1	1	0.00296174
Clique26	3	27	8	1	0.33	0.67	0.33	0.67	0.33	0.67	0.33	1	1	1	1	1	1	1	1	1	0.67	0.00296174
Clique27	7	63	8	1	0.71	0.86	0.86	0.86	0.86	1	0.71	0.86	1	1	1	1	1	1	1	1	0.71	0.00296174
Clique28	3	27	8	1	0.67	0.67	0.67	1	0.67	0.67	0.67	0.67	1	1	1	1	0.67	1	1	1	1	0.00296174
Clique29	6	48	8	0	0.33	0.83	0.33	0.83	0.67	0.67	0.33	0.83	1	1	1	0.83	1	1	1	1	1	0.000370218
Clique30	6	48	8	0	0.5	0.83	0.5	0.83	0.67	0.83	0.5	0.83	1	1	1	0.83	1	1	1	1	1	0.000370218
Clique31	6	48	8	0	0.17	0.83	0.33	0.83	0.67	0.67	0.17	0.83	1	1	1	0.83	1	1	1	1	1	0.000370218
Clique32	6	48	8	0	0.33	0.83	0.5	0.83	0.67	0.83	0.33	0.83	1	1	1	0.83	1	1	1	1	1	0.000370218
Clique33	4	36	8	1	0.25	1	0.5	0.5	0.75	0.75	0.25	0.75	1	1	1	0.75	1	1	1	1	1	0.00296174
Clique34	5	45	8	1	0	1	0.2	0.6	0.6	0.8	0	0.8	1	1	1	0.8	1	1	1	1	1	0.00296174
Clique35	5	45	8	1	0.4	1	0.2	0.8	0.8	0.8	0.4	0.8	1	1	1	0.8	1	1	1	1	1	0.00296174
Clique36	5	45	8	1	0	1	0.2	0.8	0.8	0.6	0	0.8	1	1	1	0.8	1	1	1	1	1	0.00296174
Clique37	5	45	8	1	0.2	1	0.4	0.8	0.8	0.8	0.2	0.8	1	1	1	0.8	1	1	1	1	1	0.00296174
Clique38	5	45	8	1	0.2	1	0.4	0.8	0.8	0.8	0.2	0.8	1	1	1	1	0.8	1	1	1	1	0.00296174
Clique39	6	48	8	0	0.33	0.83	0.5	0.83	0.67	0.83	0.33	0.83	1	1	1	1	0.83	1	1	1	1	0.000370218
Clique40	6	54	8	1	0.67	0.83	0.67	0.83	0.67	1	0.67	0.83	1	1	1	1	0.83	1	1	1	1	0.00296174
Clique41	6	54	8	1	0.5	0.83	0.67	0.83	0.67	1	0.5	0.83	1	1	1	1	0.83	1	1	1	1	0.00296174
Clique42	4	36	8	1	0.75	0.75	0.75	0.75	0.75	1	0.75	0.75	1	1	1	1	0.5	1	1	1	1	0.00296174
Clique43	6	54	8	1	0.83	0.67	0.83	0.67	0.67	1	0.83	0.83	1	1	1	1	0.5	1	1	1	1	0.00296174
Clique44	6	54	8	1	0.5	0.67	0.67	0.83	0.67	1	0.5	0.83	1	1	1	1	0.67	1	1	1	1	0.00296174
Clique45	5	50	9	1	0.2	0.8	0.4	0.8	0.6	0.8	0.2	1	1	1	1	1	1	1	1	1	1	0.000411353
Clique46	6	54	8	1	0.17	0.83	0.33	0.67	0.67	0.83	0.17	1	1	1	1	1	1	1	1	1	0.83	0.00296174
Clique47	4	36	8	1	0.75	0.75	0.5	1	0.5	0.75	0.5	0.75	1	1	1	0.75	1	1	1	1	1	0.00296174
Clique48	5	40	8	0	0.4	0.4	0.4	0.8	0.4	0.8	0.4	0.8	1	1	1	1	1	1	0.8	1	1	0.000370218
Clique49	5	45	8	1	0.6	0.8	0.6	1	0.6	0.8	0.6	0.8	1	0.8	1	1	1	1	1	1	1	0.00296174
Clique50	5	50	9	1	0.6	0.8	0.6	1	0.6	0.8	0.6	0.8	1	1	1	1	1	1	1	1	1	0.000411353
Clique51	5	50	9	1	0.6	0.6	0.6	1	0.6	0.8	0.6	0.8	1	1	1	1	1	1	1	1	1	0.000411353
Clique52	4	36	8	1	0.25	0.75	0.5	0.75	0.75	1	0.25	0.75	1	1	1	1	1	1	1	1	0.75	0.00296174
Clique53	5	45	8	1	0.6	0.6	0.6	0.8	0.6	1	0.6	0.8	1	1	1	1	1	1	0.8	1	1	0.00296174
Clique54	5	45	8	1	0.4	0.6	0.6	0.8	0.6	1	0.4	0.8	1	1	1	1	1	1	0.8	1	1	0.00296174
Clique55	4	40	9	1	0.5	0.75	0.5	0.75	0.5	1	0.5	0.75	1	1	1	1	1	1	1	1	1	0.000411353
Clique56	6	54	8	1	0.67	0.83	0.67	1	0.83	0.83	0.67	0.83	1	1	1	1	0.83	1	1	1	1	0.00296174
Clique57	7	56	8	0	0.57	0.86	0.57	0.86	0.71	0.86	0.57	0.86	1	1	1	1	0.86	1	1	1	1	0.000370218
Clique58	6	54	8	1	0.67	0.83	0.67	0.83	0.67	1	0.67	0.83	1	1	1	1	0.83	1	1	1	1	0.00296174
Clique59	6	54	8	1	0.5	1	0.5	0.83	0.83	0.83	0.5	0.83	1	1	1	1	0.83	1	1	1	1	0.00296174
Clique60	6	60	9	1	0.5	0.83	0.5	0.83	0.67	0.83	0.5	1	1	1	1	1	1	1	1	1	1	0.000411353
Clique61	7	63	8	1	0.43	0.86	0.43	0.71	0.71	0.86	0.43	1	1	1	1	1	1	1	1	1	0.86	0.00296174
Clique62	4	36	8	1	0.25	0.75	0.5	0.5	0.75	1	0	0.75	1	0.75	1	1	1	1	1	1	1	0.00296174
Clique63	4	36	8	1	0.5	0.75	0.5	0.5	0.5	1	0	0.75	1	0.75	1	1	1	1	1	1	1	0.00296174
Clique64	4	36	8	1	0.5	0.5	0.25	0.5	0.25	1	0	0.5	1	1	1	1	1	1	0.75	1	1	0.00296174
Clique65	3	30	9	1	0.33	0.67	0.33	0.33	0.67	1	0	0.67	1	1	1	1	1	1	1	1	1	0.000411353
Clique66	4	36	8	1	0.25	0.75	0.25	0.5	0.75	1	0	0.75	1	1	1	1	1	1	1	1	0.75	0.00296174
Clique67	3	30	9	1	0.67	0.67	0.33	0.33	0.33	1	0	0.67	1	1	1	1	1	1	1	1	1	0.000411353
Clique68	4	36	8	1	0.5	0.75	0.25	0.5	0.5	1	0	0.75	1	1	1	1	1	1	1	1	0.75	0.00296174
Clique69	4	36	8	1	0.5	0.25	0.5	0.75	0.5	1	0.25	0.25	1	1	1	1	1	1	0.5	1	1	0.00296174
Clique70	5	45	8	1	0	0.4	0	0.8	0	1	0	0.2	1	1	1	1	1	1	0.2	1	1	0.00296174
Clique71	5	45	8	1	0.2	0.4	0	0.8	0.2	1	0.2	0.4	1	1	1	1	1	1	0.2	1	1	0.00296174
Clique72	6	54	8	1	0.17	0.5	0.17	0.67	0.33	1	0	0.33	1	1	1	1	1	1	0.5	1	1	0.00296174
Clique73	2	18	8	1	0	0.5	0	0.5	0	0.5	0	1	1	0.5	1	1	1	1	1	1	1	0.00296174
Clique74	3	27	8	1	0.33	0.67	0.33	0	0.33	1	0	0.67	1	0.67	1	1	1	1	1	1	1	0.00296174
Clique75	3	27	8	1	0.67	0.67	0.67	0.33	0.67	1	0.33	0.67	1	0.67	1	1	1	1	1	1	1	0.00296174
Clique76	3	27	8	1	0	0.67	0	0.33	0.33	0.67	0	1	1	1	1	1	1	1	1	1	0.33	0.00296174
Clique77	4	36	8	1	0.75	0.5	0.5	0.5	0.75	1	0.5	0.75	1	1	1	1	1	1	1	1	0.5	0.00296174
Clique78	4	36	8	1	0.5	0.5	0.25	0.25	0.25	1	0	0.75	1	1	1	1	1	1	1	1	0.75	0.00296174
Clique79	4	36	8	1	0.75	0.5	0.25	0.5	0.5	1	0.25	0.75	1	1	1	1	1	1	1	1	0.5	0.00296174
Clique80	6	48	8	0	0.17	0.83	0.33	0.5	0.5	0.83	0.17	0.83	1	1	1	1	1	1	1	1	0.5	0.000370218
Clique81	7	63	8	1	0.29	0.86	0.29	0.57	0.71	0.86	0.29	1	1	1	1	1	1	1	1	1	0.57	0.00296174
Clique82	7	63	8	1	0.29	0.86	0.29	0.57	0.57	0.86	0.29	1	1	1	1	1	1	1	1	1	0.71	0.00296174
Clique83	5	45	8	1	0	1	0.2	0.4	0.6	0.8	0	0.8	1	1	1	1	1	1	1	1	0.4	0.00296174
Clique84	5	45	8	1	0.2	0.8	0.4	0.4	0.4	1	0.2	0.8	1	1	1	1	1	1	1	1	0.4	0.00296174
Clique85	5	45	8	1	0.6	0.8	0.4	0.8	0.6	1	0.6	0.8	1	1	1	1	1	1	1	1	0.8	0.00296174
Clique86	4	36	8	1	0.5	0.5	0.25	0.25	0.25	1	0	0.75	1	1	1	1	1	1	1	1	0.5	0.00296174
Clique87	5	45	8	1	0.8	0.8	0.4	1	0.6	0.8	0.6	0.8	1	1	1	0.8	1	1	1	1	1	0.00296174
Clique88	6	54	8	1	0.67	0.83	0.67	1	0.83	0.83	0.67	0.83	1	1	1	0.83	1	1	1	1	1	0.00296174
Clique89	3	27	8	1	0.33	0.67	0.33	0.33	0.33	1	0	0.67	1	1	1	1	1	1	1	1	0.67	0.00296174
Clique90	4	36	8	1	0.5	0.75	0.5	0.75	0.75	1	0.25	0.75	1	1	1	1	1	1	1	1	0.75	0.00296174
Clique91	6	54	8	1	0.5	0.83	0.33	0.67	0.67	0.83	0.33	1	1	1	1	1	1	1	1	1	0.67	0.00296174
Clique92	6	54	8	1	0.5	0.83	0.33	0.67	0.67	0.83	0.33	1	1	1	1	1	1	1	1	1	0.5	0.00296174
Clique93	7	63	8	1	0.57	0.71	0.57	0.86	0.71	1	0.57	0.86	1	0.86	1	1	1	1	1	1	1	0.00296174
Clique94	7	63	8	1	0.57	0.86	0.57	0.86	0.86	0.86	0.43	1	1	1	1	1	1	1	1	1	0.57	0.00296174
Clique95	8	72	8	1	0.5	0.88	0.38	0.75	0.75	0.88	0.38	1	1	1	1	1	1	1	1	1	0.5	0.00296174
Clique96	8	72	8	1	0.38	0.88	0.38	0.62	0.75	0.88	0.25	1	1	1	1	1	1	1	1	1	0.38	0.00296174
Clique97	5	45	8	1	0.8	0.6	0.8	0.8	0.8	1	0.8	0.8	1	1	1	1	1	1	0.8	1	1	0.00296174
Clique98	7	63	8	1	0.71	0.86	0.71	0.86	0.86	1	0.71	0.86	1	1	1	1	1	1	1	1	0.57	0.00296174
Clique99	5	45	8	1	0.8	0.6	0.8	1	0.8	0.8	0.8	0.8	1	0.8	1	1	1	1	1	1	1	0.00296174
Clique100	5	45	8	1	0.8	0.6	0.8	1	0.8	0.8	0.8	0.8	1	0.8	1	1	1	1	1	1	1	0.00296174
Clique101	6	54	8	1	0.67	0.67	0.83	1	0.83	0.67	0.67	0.67	1	1	1	0.67	1	1	1	1	1	0.00296174
Clique102	4	36	8	1	0.75	0.5	0.75	0.75	0.75	1	0.75	0.75	1	1	1	1	1	1	0.75	1	1	0.00296174
Clique103	7	63	8	1	0.71	0.71	0.71	0.86	0.86	1	0.71	0.86	1	1	1	1	1	1	0.86	1	1	0.00296174
Clique104	6	54	8	1	0.83	0.67	0.67	0.83	0.83	1	0.83	0.83	1	1	1	0.83	1	1	1	1	1	0.00296174
Clique105	6	54	8	1	0.83	0.67	0.67	0.83	0.83	1	0.83	0.83	1	1	1	0.83	1	1	1	1	1	0.00296174
Clique106	6	54	8	1	0.17	0.83	0.17	1	0.17	0.83	0.33	0.83	1	1	1	1	0.83	1	1	1	1	0.00296174
Clique107	2	16	8	0	0.5	0.5	0.5	0.5	0.5	0.5	0.5	0.5	1	1	1	1	1	1	1	0.5	1	0.000370218
Clique108	3	24	8	0	0.67	0.67	0.67	0.67	0.67	0.67	0.67	0.67	1	1	1	1	1	1	1	0.67	1	0.000370218
Clique109	3	24	8	0	0.67	0.67	0.67	0.67	0.67	0.67	0.67	0.33	1	1	1	1	1	1	1	0.67	1	0.000370218
Clique110	3	24	8	0	0.67	0.67	0.67	0.33	0.67	0.67	0.67	0.67	1	1	1	1	1	1	1	0.67	1	0.000370218
Clique111	3	24	8	0	0.67	0.67	0.67	0.67	0.67	0.67	0.67	0.67	1	1	1	1	1	1	1	0.67	1	0.000370218
Clique112	3	24	8	0	0.67	0.67	0.67	0.67	0.67	0.67	0.67	0.67	1	1	1	1	1	1	1	0.67	1	0.000370218
Clique113	3	24	8	0	0.67	0.67	0.33	0.33	0.67	0.67	0.67	0.67	1	1	1	1	1	1	1	0.67	1	0.000370218
Clique114	3	24	8	0	0.67	0.33	0.67	0.33	0.67	0.67	0.67	0.33	1	1	1	1	1	1	1	0.67	1	0.000370218
Clique115	3	24	8	0	0.67	0.67	0.67	0.67	0.67	0.67	0.33	0.67	1	1	1	1	1	1	1	0.67	1	0.000370218
Clique116	4	32	8	0	0.75	0.75	0.75	0.75	0.75	0.75	0.75	0.75	1	1	1	1	1	1	1	0.75	1	0.000370218
Clique117	5	40	8	0	0.6	0.8	0.6	0.6	0.6	0.8	0.8	0.8	1	1	1	1	1	1	1	0.8	1	0.000370218
Clique118	7	56	8	0	0.86	0.86	0.86	0.71	0.86	0.86	0.71	0.86	1	1	1	1	1	1	1	0.86	1	0.000370218
Clique119	6	54	8	1	0.5	0.67	0.5	0.83	0.5	1	0.5	0.17	1	1	1	1	1	1	0.5	1	1	0.00296174
Clique120	6	54	8	1	0.33	0.67	0.33	0.67	0.5	1	0.33	0.17	1	1	1	1	1	1	0.5	1	1	0.00296174
Clique121	7	63	8	1	0.29	0.57	0.43	0.86	0.57	1	0.29	0.43	1	1	1	1	1	1	0.57	1	1	0.00296174
Clique122	8	72	8	1	0.75	0.88	0.25	0.88	0.62	1	0.75	0.88	1	0.5	1	1	1	1	1	1	1	0.00296174
Clique123	5	45	8	1	0.4	0.8	0.6	0.8	0.8	1	0.4	0.6	1	1	1	1	1	1	1	1	0.8	0.00296174
Clique124	7	63	8	1	0.57	0.86	0.71	0.86	0.86	1	0.57	0.86	1	0.57	1	1	1	1	1	1	1	0.00296174
Clique125	4	36	8	1	0.75	0.75	0.5	0.5	0.5	1	0.25	0.75	1	1	1	1	1	0.75	1	1	1	0.00296174
Clique126	5	45	8	1	1	0.8	0.8	0.8	0.8	0.6	0.8	0.8	1	1	1	1	0.8	1	1	1	1	0.00296174
Clique127	6	54	8	1	0.83	1	0.83	0.83	0.83	0.83	0.67	0.83	1	1	1	1	1	1	1	1	0.83	0.00296174
Clique128	7	63	8	1	1	0.86	0.71	0.86	0.71	0.71	0.86	0.86	1	1	1	1	0.86	1	1	1	1	0.00296174
Clique129	2	18	8	1	0	1	0	0.5	0.5	0.5	0.5	0.5	1	1	1	1	1	1	1	1	0.5	0.00296174
Clique130	8	72	8	1	0.88	1	0.88	0.88	0.88	0.88	0.88	0.88	1	1	1	1	1	1	1	1	0.88	0.00296174
Clique131	5	45	8	1	0.8	1	0.8	0.6	0.8	0.8	0.8	0.8	1	1	1	1	1	1	1	1	0.8	0.00296174
Clique132	5	45	8	1	0.8	1	0.8	0.6	0.8	0.8	0.8	0.8	1	1	1	1	1	1	1	1	0.8	0.00296174
Clique133	5	45	8	1	0.8	1	0.8	0.6	0.8	0.8	0.8	0.8	1	1	1	1	1	1	1	1	0.8	0.00296174
Clique134	4	36	8	1	0.75	1	0.75	0.25	0.75	0.75	0.75	0.75	1	1	1	1	1	1	1	1	0.75	0.00296174
Clique135	5	45	8	1	0.8	0.8	0.6	0.6	0.8	0.8	0.6	1	1	1	1	1	1	1	1	1	0.4	0.00296174
Clique136	5	45	8	1	0.8	0.8	0.6	0.6	0.8	0.8	0.8	1	1	1	1	1	1	1	1	1	0.4	0.00296174
Clique137	5	45	8	1	0.8	0.8	0.6	0.6	0.8	0.8	0.8	1	1	1	1	1	1	1	1	1	0.6	0.00296174
Clique138	6	54	8	1	0.5	0.83	0.33	0.83	0.33	1	0.33	0.67	1	1	1	1	1	1	0.83	1	1	0.00296174
Clique139	8	72	8	1	0.5	0.88	0.5	0.88	0.75	1	0.5	0.62	1	1	1	1	1	1	0.75	1	1	0.00296174
Clique140	8	72	8	1	0.25	0.75	0.25	0.88	0.38	1	0.25	0.5	1	1	1	1	1	1	0.62	1	1	0.00296174
Clique141	8	72	8	1	0.25	0.62	0.12	0.88	0.38	1	0.25	0.5	1	1	1	1	1	1	0.62	1	1	0.00296174
Clique142	8	72	8	1	0.38	0.75	0.5	0.88	0.62	1	0.38	0.5	1	1	1	1	1	1	0.62	1	1	0.00296174
Clique143	8	72	8	1	0.38	0.62	0.25	0.88	0.62	1	0.38	0.5	1	1	1	1	1	1	0.62	1	1	0.00296174
Clique144	9	81	8	1	0.33	0.78	0.44	0.89	0.67	1	0.33	0.56	1	1	1	1	1	1	0.67	1	1	0.00296174
Clique145	5	45	8	1	0.6	1	0.4	0.8	0.8	0.8	0.6	0.8	1	1	1	0.8	1	1	1	1	1	0.00296174
Clique146	5	45	8	1	0.6	1	0.4	0.8	0.8	0.8	0.6	0.8	1	1	1	0.8	1	1	1	1	1	0.00296174
Clique147	5	45	8	1	0.4	1	0.4	0.8	0.8	0.8	0.4	0.8	1	1	1	0.8	1	1	1	1	1	0.00296174
Clique148	6	54	8	1	0.33	1	0.33	0.83	0.83	0.67	0.33	0.83	1	1	1	0.83	1	1	1	1	1	0.00296174
Clique149	6	54	8	1	0.5	1	0.5	0.83	0.83	0.83	0.5	0.83	1	1	1	0.83	1	1	1	1	1	0.00296174
Clique150	7	63	8	1	0.71	0.86	0.43	0.86	0.86	1	0.71	0.86	1	0.71	1	1	1	1	1	1	1	0.00296174
Clique151	5	45	8	1	0.8	0.8	0.6	1	0.6	0.8	0.8	0.8	1	0.8	1	1	1	1	1	1	1	0.00296174
Clique152	4	40	9	1	0.75	0.75	0.5	1	0.5	0.75	0.75	0.75	1	1	1	1	1	1	1	1	1	0.000411353
Clique153	5	50	9	1	0.8	0.6	0.4	1	0.6	0.8	0.8	0.8	1	1	1	1	1	1	1	1	1	0.000411353
Clique154	5	50	9	1	0.4	0.8	0.2	0.8	0.6	1	0.4	0.8	1	1	1	1	1	1	1	1	1	0.000411353
Clique155	6	54	8	1	0.33	0.83	0.17	0.83	0.67	1	0.33	0.83	1	1	1	1	1	1	1	1	0.83	0.00296174
Clique156	5	45	8	1	0.6	0.8	0.4	0.8	0.6	1	0.6	0.8	1	1	1	1	1	1	1	1	0.8	0.00296174
Clique157	5	45	8	1	0.6	0.8	0.4	0.8	0.6	1	0.6	0.8	1	1	1	1	1	1	1	1	0.8	0.00296174
Clique158	4	40	9	1	0.5	0.75	0.5	0.75	0.5	1	0.5	0.75	1	1	1	1	1	1	1	1	1	0.000411353
Clique159	6	54	8	1	0.5	0.83	0.33	0.83	0.67	1	0.33	0.83	1	1	1	1	1	1	1	1	0.83	0.00296174
Clique160	6	54	8	1	0.67	0.83	0.33	0.83	0.67	1	0.5	0.83	1	1	1	1	1	1	1	1	0.83	0.00296174
Clique161	7	63	8	1	0.57	0.86	0.43	0.86	0.71	1	0.43	0.86	1	1	1	1	1	1	1	1	0.86	0.00296174
Clique162	5	50	9	1	0.6	0.8	0.4	0.8	0.6	1	0.4	0.8	1	1	1	1	1	1	1	1	1	0.000411353
Clique163	5	50	9	1	0.8	0.8	0.4	0.8	0.6	1	0.6	0.8	1	1	1	1	1	1	1	1	1	0.000411353
Clique164	6	60	9	1	0.67	0.83	0.5	0.83	0.67	1	0.5	0.83	1	1	1	1	1	1	1	1	1	0.000411353
Clique165	5	50	9	1	0.8	0.8	0.6	0.8	0.6	1	0.6	0.8	1	1	1	1	1	1	1	1	1	0.000411353
Clique166	7	63	8	1	0.71	0.86	0.29	0.86	0.71	1	0.57	0.86	1	1	1	1	1	1	1	1	0.86	0.00296174
Clique167	7	70	9	1	0.86	0.86	0.43	0.86	0.71	1	0.71	0.86	1	1	1	1	1	1	1	1	1	0.000411353
Clique168	4	36	8	1	0.75	0.75	0.5	0.75	0.75	0.75	0.75	1	1	1	1	0.75	1	1	1	1	1	0.00296174
Clique169	3	24	8	0	0.67	0.67	0.33	0.67	0.33	0.67	0.67	0.67	1	1	1	1	1	1	1	0.67	1	0.000370218
Clique170	3	27	8	1	0.33	0.67	0.33	0.33	0.33	1	0	0.67	1	0.67	1	1	1	1	1	1	1	0.00296174
Clique171	3	27	8	1	0.33	0.33	0.33	0.33	0.33	1	0	0.67	1	1	1	1	1	1	1	1	0.67	0.00296174
Clique172	2	20	9	1	0.5	0.5	0.5	0.5	0.5	1	0	0.5	1	1	1	1	1	1	1	1	1	0.000411353
Clique173	4	36	8	1	0.25	0.25	0.25	0.75	0.25	1	0	0.25	1	1	1	1	1	1	0.5	1	1	0.00296174
