# Supplementary material for: Efficient α, β-motif finder for identification of phenotype-related functional modules
Source: BMC Bioinformatics. 2011 Nov 11;12:440. doi: 10.1186/1471-2105-12-440 (PMC3287386; doi:10.1186/1471-2105-12-440)
Supplement: Additional files 17 — Size of (α, β)-cliques enumerated for hydrogen production (α = 9, β = 2). The size of (α, β)-cliques enumerated for hydrogen production (α = 9, β = 2) and the corresponding list of organisms they are present in. [file 1471-2105-12-440-S17.XLS]

## Sheet: HvnH_800_9_2.mods.summ
					N	N	N	N	N	N	N	N	P	P	P	P	P	P	P	P	P
Clique ID	# of COGs	size (in terms of vertices) of the maximal clique in two, typed divided network	# of PE Orgs	# of PNE Orgs	206672	257310	272621	273036	321967	345073	367928	62977	103690	195103	240292	258594	269796	272562	279010	290402	351627	Statistical Significance
Clique1	2	22	9	2	0	1	0	0.5	0.5	1	0	0.5	1	1	1	1	1	1	1	1	1	0.00226244
Clique2	3	30	9	1	0.33	0.67	0.33	1	0.33	0.67	0.33	0.67	1	1	1	1	1	1	1	1	1	0.000411353
Clique3	2	20	9	1	0.5	0.5	0	0.5	0.5	0.5	0	1	1	1	1	1	1	1	1	1	1	0.000411353
Clique4	4	44	9	2	0.5	0.75	0.25	1	0.5	0.5	0.5	1	1	1	1	1	1	1	1	1	1	0.00226244
Clique5	4	44	9	2	0.5	0.75	0.5	1	0.75	0.5	0.5	1	1	1	1	1	1	1	1	1	1	0.00226244
Clique6	4	44	9	2	0.75	0.5	0.5	1	0.5	0.5	0.75	1	1	1	1	1	1	1	1	1	1	0.00226244
Clique7	4	44	9	2	0.75	0.5	0.25	1	0.25	0.5	0.75	1	1	1	1	1	1	1	1	1	1	0.00226244
Clique8	4	44	9	2	0.25	0.75	0.5	1	0.75	0.75	0.25	1	1	1	1	1	1	1	1	1	1	0.00226244
Clique9	4	44	9	2	0.5	0.75	0.5	1	0.5	0.75	0.5	1	1	1	1	1	1	1	1	1	1	0.00226244
Clique10	5	55	9	2	0.8	1	0.8	0.8	0.8	0.8	0.6	1	1	1	1	1	1	1	1	1	1	0.00226244
Clique11	4	44	9	2	0.75	0.75	0.75	0.75	0.75	1	0.75	1	1	1	1	1	1	1	1	1	1	0.00226244
Clique12	4	44	9	2	0.75	0.75	0.75	0.75	0.75	1	0.5	1	1	1	1	1	1	1	1	1	1	0.00226244
Clique13	4	44	9	2	0.75	0.5	0.25	1	0.5	0.5	0.75	1	1	1	1	1	1	1	1	1	1	0.00226244
Clique14	4	44	9	2	0.75	0.75	0.75	1	0.75	0.75	0.75	1	1	1	1	1	1	1	1	1	1	0.00226244
Clique15	3	33	9	2	0.67	1	0.33	0.67	0.67	1	0.67	0.67	1	1	1	1	1	1	1	1	1	0.00226244
Clique16	4	44	9	2	0.75	0.75	0.75	0.75	0.75	1	0.75	1	1	1	1	1	1	1	1	1	1	0.00226244
Clique17	4	44	9	2	0	1	0.25	0.75	0.75	0.75	0	1	1	1	1	1	1	1	1	1	1	0.00226244
Clique18	5	50	9	1	0.2	0.8	0.4	0.8	0.6	0.8	0.2	1	1	1	1	1	1	1	1	1	1	0.000411353
Clique19	5	55	9	2	0.6	0.8	0.6	0.8	0.6	1	0.6	1	1	1	1	1	1	1	1	1	1	0.00226244
Clique20	3	33	9	2	0.67	0.67	0.67	0.67	0.33	1	0.67	1	1	1	1	1	1	1	1	1	1	0.00226244
Clique21	5	55	9	2	0.6	0.8	0.6	0.8	0.6	1	0.6	1	1	1	1	1	1	1	1	1	1	0.00226244
Clique22	6	66	9	2	0.5	0.83	0.67	0.83	0.67	1	0.5	1	1	1	1	1	1	1	1	1	1	0.00226244
Clique23	3	33	9	2	0.33	0.67	0.67	0.67	0.67	1	0.33	1	1	1	1	1	1	1	1	1	1	0.00226244
Clique24	5	55	9	2	0.8	0.8	0.6	0.8	0.4	1	0.6	1	1	1	1	1	1	1	1	1	1	0.00226244
Clique25	3	33	9	2	0.67	1	0.33	1	0.67	0.67	0.33	0.67	1	1	1	1	1	1	1	1	1	0.00226244
Clique26	2	22	9	2	0.5	0.5	0	0.5	1	1	0.5	0.5	1	1	1	1	1	1	1	1	1	0.00226244
Clique27	5	50	9	1	0.6	0.8	0.6	1	0.6	0.8	0.6	0.8	1	1	1	1	1	1	1	1	1	0.000411353
Clique28	5	50	9	1	0.6	0.6	0.6	1	0.6	0.8	0.6	0.8	1	1	1	1	1	1	1	1	1	0.000411353
Clique29	3	33	9	2	0.33	0.67	0.67	1	0.67	1	0.33	0.67	1	1	1	1	1	1	1	1	1	0.00226244
Clique30	4	44	9	2	0.5	0.75	0.75	1	0.75	1	0.5	0.75	1	1	1	1	1	1	1	1	1	0.00226244
Clique31	4	44	9	2	0.75	0.75	0.75	1	0.75	1	0.75	0.75	1	1	1	1	1	1	1	1	1	0.00226244
Clique32	4	40	9	1	0.5	0.75	0.5	0.75	0.5	1	0.5	0.75	1	1	1	1	1	1	1	1	1	0.000411353
Clique33	5	55	9	2	0.8	0.8	0.6	1	0.8	1	0.8	0.8	1	1	1	1	1	1	1	1	1	0.00226244
Clique34	6	66	9	2	0.83	0.83	0.83	1	0.83	1	0.83	0.83	1	1	1	1	1	1	1	1	1	0.00226244
Clique35	6	66	9	2	0.83	0.83	0.83	1	0.83	1	0.83	0.83	1	1	1	1	1	1	1	1	1	0.00226244
Clique36	7	77	9	2	0.71	0.86	0.86	1	0.86	1	0.71	0.86	1	1	1	1	1	1	1	1	1	0.00226244
Clique37	7	77	9	2	0.57	0.86	0.86	1	0.86	1	0.57	0.86	1	1	1	1	1	1	1	1	1	0.00226244
Clique38	4	44	9	2	0.5	1	0.5	0.75	0.5	1	0.5	0.75	1	1	1	1	1	1	1	1	1	0.00226244
Clique39	5	55	9	2	0.8	0.6	0.8	0.8	0.8	1	0.8	1	1	1	1	1	1	1	1	1	1	0.00226244
Clique40	5	55	9	2	0.8	0.8	0.8	0.8	0.8	1	0.8	1	1	1	1	1	1	1	1	1	1	0.00226244
Clique41	3	33	9	2	0.67	0.67	0.67	0.67	0.67	1	0.67	1	1	1	1	1	1	1	1	1	1	0.00226244
Clique42	4	44	9	2	0.5	1	0.5	0.75	0.5	1	0.5	0.75	1	1	1	1	1	1	1	1	1	0.00226244
Clique43	5	55	9	2	0.8	0.8	0.8	0.8	0.8	1	0.8	1	1	1	1	1	1	1	1	1	1	0.00226244
Clique44	5	55	9	2	0.6	0.8	0.6	1	0.8	0.8	0.6	1	1	1	1	1	1	1	1	1	1	0.00226244
Clique45	6	60	9	1	0.5	0.83	0.5	0.83	0.67	0.83	0.5	1	1	1	1	1	1	1	1	1	1	0.000411353
Clique46	5	55	9	2	0.4	1	0.4	0.8	0.8	0.8	0.4	1	1	1	1	1	1	1	1	1	1	0.00226244
Clique47	5	55	9	2	0.6	0.8	0.6	0.8	0.6	1	0.6	1	1	1	1	1	1	1	1	1	1	0.00226244
Clique48	3	30	9	1	0.33	0.67	0.33	0.33	0.67	1	0	0.67	1	1	1	1	1	1	1	1	1	0.000411353
Clique49	2	22	9	2	1	0.5	0.5	0.5	0.5	1	0	0.5	1	1	1	1	1	1	1	1	1	0.00226244
Clique50	3	30	9	1	0.67	0.67	0.33	0.33	0.33	1	0	0.67	1	1	1	1	1	1	1	1	1	0.000411353
Clique51	2	22	9	2	0.5	0.5	0.5	0.5	1	1	0	0.5	1	1	1	1	1	1	1	1	1	0.00226244
Clique52	7	77	9	2	0.86	0.86	0.86	1	0.86	1	0.86	0.86	1	1	1	1	1	1	1	1	1	0.00226244
Clique53	7	77	9	2	0.57	0.86	0.86	1	0.86	1	0.57	0.86	1	1	1	1	1	1	1	1	1	0.00226244
Clique54	7	77	9	2	0.71	0.86	0.86	1	0.86	1	0.71	0.86	1	1	1	1	1	1	1	1	1	0.00226244
Clique55	4	44	9	2	0.75	0.75	0.75	1	0.75	0.75	0.75	1	1	1	1	1	1	1	1	1	1	0.00226244
Clique56	3	33	9	2	0.33	0.67	0.33	0.67	0.67	1	0	1	1	1	1	1	1	1	1	1	1	0.00226244
Clique57	4	44	9	2	0.75	0.75	0.75	1	0.75	1	0.5	0.75	1	1	1	1	1	1	1	1	1	0.00226244
Clique58	5	55	9	2	0.8	0.8	0.6	1	0.8	0.8	0.6	1	1	1	1	1	1	1	1	1	1	0.00226244
Clique59	4	44	9	2	0.75	0.75	0.5	0.75	0.25	1	0.25	1	1	1	1	1	1	1	1	1	1	0.00226244
Clique60	4	44	9	2	0.75	0.75	0.75	0.75	0.5	1	0.5	1	1	1	1	1	1	1	1	1	1	0.00226244
Clique61	6	66	9	2	0.5	0.67	0.5	1	0.83	1	0.5	0.83	1	1	1	1	1	1	1	1	1	0.00226244
Clique62	4	44	9	2	0.25	0.75	0.25	0.75	0.75	1	0.25	1	1	1	1	1	1	1	1	1	1	0.00226244
Clique63	4	44	9	2	0.25	0.75	0.25	0.5	0.5	1	0.25	1	1	1	1	1	1	1	1	1	1	0.00226244
Clique64	5	55	9	2	0.6	1	0.4	0.8	0.4	1	0.2	0.8	1	1	1	1	1	1	1	1	1	0.00226244
Clique65	5	55	9	2	0.6	1	0.6	0.8	0.6	1	0.4	0.8	1	1	1	1	1	1	1	1	1	0.00226244
Clique66	4	44	9	2	0.75	0.5	0.5	1	0.75	1	0.75	0.75	1	1	1	1	1	1	1	1	1	0.00226244
Clique67	3	33	9	2	1	0.67	0.33	0.33	0.33	1	0.33	0.67	1	1	1	1	1	1	1	1	1	0.00226244
Clique68	5	55	9	2	0.8	0.8	0.8	1	0.8	0.8	0.8	1	1	1	1	1	1	1	1	1	1	0.00226244
Clique69	5	55	9	2	0.8	0.6	0.8	1	0.8	0.8	0.8	1	1	1	1	1	1	1	1	1	1	0.00226244
Clique70	5	55	9	2	0.8	0.8	0.6	0.6	0.6	1	0.8	1	1	1	1	1	1	1	1	1	1	0.00226244
Clique71	3	33	9	2	0.33	1	0.67	0.67	0.67	1	0.33	0.67	1	1	1	1	1	1	1	1	1	0.00226244
Clique72	4	44	9	2	0.5	0.75	0.75	0.75	1	1	0.5	0.75	1	1	1	1	1	1	1	1	1	0.00226244
Clique73	4	44	9	2	0.5	0.75	0.75	1	0.75	1	0.5	0.5	1	1	1	1	1	1	1	1	1	0.00226244
Clique74	5	55	9	2	0.8	1	0.8	0.8	0.8	0.8	0.6	1	1	1	1	1	1	1	1	1	1	0.00226244
Clique75	2	22	9	2	0.5	1	0.5	0.5	0.5	1	0.5	0.5	1	1	1	1	1	1	1	1	1	0.00226244
Clique76	2	22	9	2	0.5	1	0.5	0.5	0.5	0.5	0.5	1	1	1	1	1	1	1	1	1	1	0.00226244
Clique77	5	55	9	2	0.8	1	0.8	0.8	0.8	0.8	0.6	1	1	1	1	1	1	1	1	1	1	0.00226244
Clique78	4	44	9	2	0.5	1	0.25	0.5	0.75	1	0.5	0.75	1	1	1	1	1	1	1	1	1	0.00226244
Clique79	5	55	9	2	0.6	0.8	0.4	0.8	1	1	0.6	0.8	1	1	1	1	1	1	1	1	1	0.00226244
Clique80	4	40	9	1	0.75	0.75	0.5	1	0.5	0.75	0.75	0.75	1	1	1	1	1	1	1	1	1	0.000411353
Clique81	5	50	9	1	0.8	0.6	0.4	1	0.6	0.8	0.8	0.8	1	1	1	1	1	1	1	1	1	0.000411353
Clique82	5	50	9	1	0.4	0.8	0.2	0.8	0.6	1	0.4	0.8	1	1	1	1	1	1	1	1	1	0.000411353
Clique83	5	55	9	2	0.6	0.8	0.4	1	0.8	1	0.6	0.6	1	1	1	1	1	1	1	1	1	0.00226244
Clique84	4	40	9	1	0.5	0.75	0.5	0.75	0.5	1	0.5	0.75	1	1	1	1	1	1	1	1	1	0.000411353
Clique85	4	44	9	2	0.75	0.75	0.5	1	0.75	1	0.75	0.75	1	1	1	1	1	1	1	1	1	0.00226244
Clique86	5	55	9	2	0.8	0.8	0.6	1	0.8	1	0.8	0.8	1	1	1	1	1	1	1	1	1	0.00226244
Clique87	5	50	9	1	0.6	0.8	0.4	0.8	0.6	1	0.4	0.8	1	1	1	1	1	1	1	1	1	0.000411353
Clique88	5	50	9	1	0.8	0.8	0.4	0.8	0.6	1	0.6	0.8	1	1	1	1	1	1	1	1	1	0.000411353
Clique89	6	60	9	1	0.67	0.83	0.5	0.83	0.67	1	0.5	0.83	1	1	1	1	1	1	1	1	1	0.000411353
Clique90	5	50	9	1	0.8	0.8	0.6	0.8	0.6	1	0.6	0.8	1	1	1	1	1	1	1	1	1	0.000411353
Clique91	5	55	9	2	0.6	1	0.4	0.8	0.4	1	0.4	0.8	1	1	1	1	1	1	1	1	1	0.00226244
Clique92	5	55	9	2	0.4	1	0.4	0.8	0.6	1	0.4	0.8	1	1	1	1	1	1	1	1	1	0.00226244
Clique93	5	55	9	2	0.6	1	0.4	0.8	0.4	1	0.4	0.8	1	1	1	1	1	1	1	1	1	0.00226244
Clique94	4	44	9	2	0.75	0.75	0.25	1	0.75	0.5	0.75	1	1	1	1	1	1	1	1	1	1	0.00226244
Clique95	4	44	9	2	0.75	0.75	0.25	1	0.5	0.5	0.75	1	1	1	1	1	1	1	1	1	1	0.00226244
Clique96	5	55	9	2	0.4	1	0.4	0.8	0.8	0.8	0.4	1	1	1	1	1	1	1	1	1	1	0.00226244
Clique97	4	44	9	2	0.5	0.75	0.25	0.75	0.75	1	0.5	1	1	1	1	1	1	1	1	1	1	0.00226244
Clique98	4	44	9	2	0.75	0.75	0.5	0.75	0.75	1	0.75	1	1	1	1	1	1	1	1	1	1	0.00226244
Clique99	5	55	9	2	0.8	0.6	0.8	0.8	0.8	1	0.8	1	1	1	1	1	1	1	1	1	1	0.00226244
Clique100	5	55	9	2	0.8	0.8	0.8	0.8	0.8	1	0.8	1	1	1	1	1	1	1	1	1	1	0.00226244
Clique101	4	44	9	2	0.75	0.75	0.5	0.5	0.75	1	0.75	1	1	1	1	1	1	1	1	1	1	0.00226244
Clique102	5	55	9	2	0.8	0.8	0.6	0.8	0.8	1	0.6	1	1	1	1	1	1	1	1	1	1	0.00226244
Clique103	5	55	9	2	0.8	0.8	0.6	0.8	0.8	1	0.6	1	1	1	1	1	1	1	1	1	1	0.00226244
Clique104	5	55	9	2	0.8	0.8	0.6	0.8	0.8	1	0.6	1	1	1	1	1	1	1	1	1	1	0.00226244
Clique105	5	55	9	2	0.8	0.8	0.4	0.6	0.6	1	0.6	1	1	1	1	1	1	1	1	1	1	0.00226244
Clique106	5	55	9	2	0.6	0.8	0.4	0.6	0.6	1	0.4	1	1	1	1	1	1	1	1	1	1	0.00226244
Clique107	5	55	9	2	0.6	0.8	0.4	0.6	0.6	1	0.4	1	1	1	1	1	1	1	1	1	1	0.00226244
Clique108	7	70	9	1	0.86	0.86	0.43	0.86	0.71	1	0.71	0.86	1	1	1	1	1	1	1	1	1	0.000411353
Clique109	7	77	9	2	0.86	0.86	0.71	0.86	0.86	1	0.86	1	1	1	1	1	1	1	1	1	1	0.00226244
Clique110	8	88	9	2	0.88	0.75	0.5	0.75	0.75	1	0.75	1	1	1	1	1	1	1	1	1	1	0.00226244
Clique111	2	20	9	1	0.5	0.5	0.5	0.5	0.5	1	0	0.5	1	1	1	1	1	1	1	1	1	0.000411353
