# Supplementary material for: Efficient α, β-motif finder for identification of phenotype-related functional modules
Source: BMC Bioinformatics. 2011 Nov 11;12:440. doi: 10.1186/1471-2105-12-440 (PMC3287386; doi:10.1186/1471-2105-12-440)
Supplement: Additional file 18 — Size of (α, β)-cliques enumerated for motility phenotype. The size of (α, β)-cliques enumerated for motility and the corresponding list of organisms they are present in. [file 1471-2105-12-440-S18.XLS]

## Sheet: MvnM_999_1E-5.mods.summ
					N	N	N	N	N	N	N	N	N	N	N	N	N	N	N	N	N	N	N	N	N	N	N	N	N	N	N	N	N	N	N	N	N	N	N	N	N	N	N	N	N	N	N	N	N
Clique ID	# of COGs	size (in terms of vertices) of the maximal clique in two, typed divided network	# of PE Orgs	# of PNE Orgs	100226	158878	158879	160490	167539	170187	171101	176279	176280	186103	187420	188937	190304	192952	193567	195102	196164	196620	196627	198466	203267	206672	208435	210007	211110	218496	221988	227882	233413	235909	242619	247156	257309	264199	265311	267747	269084	272631	272632	272633	273057	273063	281090	282458	282459
Clique1	2	88	44	0	0	0	0	0	0	0	0	0	0	0	0	0	0	0	0	0	0	0	0	0	0	0	0	0	0	0	0	0	0	0	0	0	0	0	0	0	0	0	0	0	0	0	0	0	0
Clique2	2	60	29	1	0	0	0	0	0	0	0	0	0	0	0	0	0	0	0	0	0	0	0	0	0	0	0	0	0	0	0	0	0	0	0	0	0	0	0	0	0	0	0	0	0	0	0	0	0
Clique3	2	52	25	1	0	0	0	0	0.5	0	0	0	0	0	0	0	0	0	0	0	0.5	0	0.5	0	0	0	0	0	0	0	0	0	0.5	0.5	0	1	0	0	0	0	0.5	0.5	0	0	0.5	0.5	0	0	0
Clique4	2	76	37	1	0.5	0	0	0	0.5	0	0	0	0	0	0.5	0.5	0.5	0	0	0	0	0	0	0	0	0	0	0	0	0	0.5	0.5	0.5	0	0.5	0.5	0	0	0	0	0.5	0.5	0	0	0	0.5	0	0	0
Clique5	4	244	60	1	0	0	0	0	0	0	0	0	0	0	0	0	0	0	0	0	0	0	0	0	0	0	0	0	0	0	0	0	0	0.75	0	0	0	0	0	0	0	0	0	0	0	0	0.5	0	0
Clique6	5	300	59	1	0	0	0	0	0	0	0	0	0	0	0	0	0	0	0	0	0	0	0	0	0	0	0	0	0	0	0	0	0	0.8	0	0	0	0	0	0	0	0	0	0	0	0	0.4	0	0
Clique7	4	244	60	1	0	0	0	0	0	0	0	0	0	0	0	0	0	0	0	0	0	0	0	0	0	0	0	0	0	0	0	0	0	0.75	0	0	0	0	0	0	0	0	0	0	0	0	0.75	0	0
Clique8	5	300	59	1	0	0	0	0	0	0	0	0	0	0	0	0	0	0	0	0	0	0	0	0	0	0	0	0	0	0	0	0	0	0.8	0	0	0	0	0	0	0	0	0	0	0	0	0.6	0	0
Clique9	2	102	50	1	0	0	0	0	0	0	0	0	0	0	0	0	0	0	0	0	0	0	0	0	0	0	0	0	0	0	0	0	0	1	0	0	0	0	0	0	0	0	0	0	0	0	0.5	0	0
Clique10	2	66	32	1	0	0	0	0	0	0	0	0	0	0	0	0	0.5	0	0	0	0	0	0	0	0	0	0	0	0	0	0	0	0	0.5	0.5	0	0	0	0	0	0	0	0	0	0	0	0.5	0	0
Clique11	2	66	32	1	0.5	0	0	0	0.5	0	0	0	0	0	0.5	0.5	0	0.5	0	0	0.5	0	0.5	0	0	0.5	0	0.5	0	0	0.5	0.5	0.5	0	0	0.5	0.5	0.5	0	0	0.5	0	0	0	0	0	0	0	0
Clique12	2	62	29	2	0	0	0	0	0	0	0	0	0	0	0	0.5	0	0.5	0	0	0	0	0	0	0	0	0	0	0	0	1	0	0	0	0	0	0	0	0	0	0	0	0	0	0	0	0	0	0
Clique13	2	134	65	2	0	0	0	0	0	0	0	0	0	0	0	0	0	0	0	0	0	0	0	0	0	0	0	0	0	0	0	0	0	1	0	0	0	0	0	0	0	0	0	0	0	0	0.5	0	0
Clique14	2	126	61	2	0	0	0	0	0	0	0	0	0	0	0	0	0	0	0	0	0	0	0	0	0	0	0	0	0	0	0	0	0	1	0	0	0	0	0	0	0	0	0	0	0	0	0	0	0
Clique15	1	68	66	2	0	0	0	0	0	0	0	0	0	0	0	0	0	0	0	0	0	0	0	0	0	0	0	0	0	0	0	0	0	1	0	0	0	0	0	0	0	0	0	0	0	0	0	0	0
Clique16	2	126	61	2	0	0	0	0	0	0	0	0	0	0	0	0	0	0	0	0	0	0	0	0	0	0	0	0	0	0	0	0	0	1	0	0	0	0	0	0	0	0	0	0	0	0	0	0	0
Clique17	1	68	66	2	0	0	0	0	0	0	0	0	0	0	0	0	0	0	0	0	0	0	0	0	0	0	0	0	0	0	0	0	0	1	0	0	0	0	0	0	0	0	0	0	0	0	0	0	0
Clique18	2	134	65	2	0	0	0	0	0	0	0	0	0	0	0	0	0	0	0	0	0	0	0	0	0	0	0	0	0	0	0	0	0	1	0	0	0	0	0	0	0	0	0	0	0	0	0	0	0
Clique19	3	192	62	2	0	0	0	0	0	0	0	0	0	0	0	0	0	0	0	0	0	0	0	0	0	0	0	0	0	0	0	0	0	1	0	0	0	0	0	0	0	0	0	0	0	0	0.33	0	0
Clique20	3	192	62	2	0	0	0	0	0	0	0	0	0	0	0	0	0	0	0	0	0	0	0	0	0	0	0	0	0	0	0	0	0	1	0	0	0	0	0	0	0	0	0	0	0	0	0.67	0	0
Clique21	2	128	62	2	0	0	0	0	0	0	0	0	0	0	0	0	0	0	0	0	0	0	0	0	0	0	0	0	0	0	0	0	0	1	0	0	0	0	0	0	0	0	0	0	0	0	0.5	0	0
Clique22	2	136	66	2	0	0	0	0	0	0	0	0	0	0	0	0	0	0	0	0	0	0	0	0	0	0	0	0	0	0	0	0	0	1	0	0	0	0	0	0	0	0	0	0	0	0	0.5	0	0
Clique23	3	204	66	2	0	0	0	0	0	0	0	0	0	0	0	0	0	0	0	0	0	0	0	0	0	0	0	0	0	0	0	0	0	1	0	0	0	0	0	0	0	0	0	0	0	0	0.33	0	0
Clique24	4	268	65	2	0	0	0	0	0	0	0	0	0	0	0	0	0	0	0	0	0	0	0	0	0	0	0	0	0	0	0	0	0	1	0	0	0	0	0	0	0	0	0	0	0	0	0.25	0	0
Clique25	3	183	59	2	0	0	0	0	0	0	0	0	0	0	0	0	0	0	0	0	0	0	0	0	0	0	0	0	0	0	0	0	0	1	0	0	0	0	0	0	0	0	0	0	0	0	0.33	0	0
Clique26	3	186	60	2	0	0	0	0	0	0	0	0	0	0	0	0	0	0	0	0	0	0	0	0	0	0	0	0	0	0	0	0	0	0.67	0	0	0	0	0	0	0	0	0	0	0	0	1	0	0
Clique27	2	128	62	2	0	0	0	0	0	0	0	0	0	0	0	0	0	0	0	0	0	0	0	0	0	0	0	0	0	0	0	0	0	1	0	0	0	0	0	0	0	0	0	0	0	0	0.5	0	0
Clique28	3	204	66	2	0	0	0	0	0	0	0	0	0	0	0	0	0	0	0	0	0	0	0	0	0	0	0	0	0	0	0	0	0	1	0	0	0	0	0	0	0	0	0	0	0	0	0.67	0	0
Clique29	4	268	65	2	0	0	0	0	0	0	0	0	0	0	0	0	0	0	0	0	0	0	0	0	0	0	0	0	0	0	0	0	0	1	0	0	0	0	0	0	0	0	0	0	0	0	0.5	0	0
Clique30	3	204	66	2	0	0	0	0	0	0	0	0	0	0	0	0	0	0	0	0	0	0	0	0	0	0	0	0	0	0	0	0	0	1	0	0	0	0	0	0	0	0	0	0	0	0	0.33	0	0
Clique31	3	186	60	2	0	0	0	0	0	0	0	0	0	0	0	0	0	0	0	0	0	0	0	0	0	0	0	0	0	0	0	0	0	1	0	0	0	0	0	0	0	0	0	0	0	0	0.33	0	0
Clique32	2	132	64	2	0	0	0	0	0	0	0	0	0	0	0	0	0	0	0	0	0	0	0	0	0	0	0	0	0	0	0	0	0	1	0	0	0	0	0	0	0	0	0	0	0	0	0.5	0	0
Clique33	2	134	65	2	0	0	0	0	0	0	0	0	0	0	0	0	0	0	0	0	0	0	0	0	0	0	0	0	0	0	0	0	0	1	0	0	0	0	0	0	0	0	0	0	0	0	0.5	0	0
Clique34	3	198	64	2	0	0	0	0	0	0	0	0	0	0	0	0	0	0	0	0	0	0	0	0	0	0	0	0	0	0	0	0	0	1	0	0	0	0	0	0	0	0	0	0	0	0	0.33	0	0
Clique35	2	134	65	2	0	0	0	0	0	0	0	0	0	0	0	0	0	0	0	0	0	0	0	0	0	0	0	0	0	0	0	0	0	1	0	0	0	0	0	0	0	0	0	0	0	0	0.5	0	0
Clique36	2	64	30	2	0	0	0	0	0	0	0	0	0	0	0	0.5	0	0.5	0	0	0	0	0	0	0	0	0	0	0	0	1	0	0	0	0	0	0	0	0	0	0	0	0	0	0	0	0	0	0
Clique37	3	93	29	2	0	0	0	0	0	0	0	0	0	0	0	0.33	0	0.33	0	0	0	0	0	0	0	0	0	0	0	0	1	0	0	0	0	0	0	0	0	0	0	0	0	0	0	0	0	0	0
Clique38	2	64	30	2	0.5	0.5	0.5	0.5	0.5	0	0	0.5	0	0.5	0.5	0.5	0	0.5	0.5	0.5	0.5	0.5	0.5	0.5	0	0.5	0.5	0.5	0.5	0	1	0.5	0	0.5	0	0	0	0	0	0	0.5	0	0.5	0.5	0.5	0.5	0.5	0.5	0.5
Clique39	2	68	32	2	0	0	0	0	0	0	0	0	0	0	0	0.5	0	0.5	0	0	0	0	0	0	0	0	0	0	0	0	1	0	0	0	0	0	0	0	0	0	0	0	0	0	0	0	0	0	0
Clique40	1	48	46	2	0	0	0	0	0	0	0	0	0	0	0	0	0	0	0	0	0	0	0	0	0	0	0	0	0	0	0	0	0	1	0	0	0	0	0	0	0	0	0	0	0	0	0	0	0
Clique41	2	90	43	2	0.5	0	0	0	0.5	0	0	0	0	0	0	0.5	0	0.5	0	0	0.5	0	0.5	0	0.5	0	0	0	0	0.5	0	0.5	0.5	1	0	0.5	0.5	0	0	0.5	0.5	0.5	0	0	0.5	0.5	0	0	0
Clique42	3	132	42	2	0.67	0	0	0	0.67	0	0	0	0	0	0	0.33	0	0.33	0	0	0.67	0	0.67	0	0.67	0	0	0	0	0.67	0	0.67	0.67	1	0	0.67	0.67	0	0	0.67	0.67	0.67	0	0	0.67	0.67	0.33	0	0
Clique43	3	132	42	2	0.67	0.33	0.33	0.33	0.67	0.33	0.33	0.33	0.33	0.33	0	0.33	0.33	0.33	0.33	0.33	0.33	0.33	0.33	0.33	0.33	0	0.33	0.33	0.33	0.33	0	0.67	0.67	1	0.33	0.67	0.33	0.33	0	0.67	0.67	0.67	0	0	0.33	0.33	0.33	0.33	0.33
Clique44	4	172	41	2	0.75	0.25	0.25	0.25	0.75	0.25	0.25	0.25	0.25	0.25	0	0.25	0.25	0.25	0.25	0.25	0.5	0.25	0.5	0.25	0.5	0	0.25	0.25	0.25	0.5	0	0.75	0.75	1	0.25	0.75	0.5	0.25	0	0.75	0.75	0.75	0	0	0.5	0.5	0.5	0.25	0.25
Clique45	2	94	45	2	0.5	0.5	0.5	0.5	0.5	0.5	0.5	0.5	0.5	0.5	0	0	0.5	0	0.5	0.5	0	0.5	0	0.5	0	0	0.5	0.5	0.5	0	0	0.5	0.5	1	0.5	0.5	0	0.5	0	0.5	0.5	0.5	0	0	0	0	0.5	0.5	0.5
Clique46	2	88	41	3	0	0	0	0	0	0	0	0	0	0	0	0	0	0	0	1	0	0	0	0	0	0	0	0	0	0	0	0	0	1	0	0	0	0	0	0	0	0	0	0	0	0	0	0	0
Clique47	2	88	41	3	0	0	0	0	0	0	0	0	0	0	0	0	0	0	0	1	0	0	0	0	0	0	0	0	0	0	0	0	0	1	0	0	0	0	0	0	0	0	0	0	0	0	0	0	0
Clique48	2	76	35	3	0.5	0.5	0.5	0	0	0	0	0.5	0.5	0	0	0	0	0	0	0	0.5	0.5	0.5	0	0	0.5	0	0	0	0	1	0.5	0.5	0	0.5	0.5	0.5	0	0	0.5	0	0.5	0	0	0	0	0.5	0.5	0.5
Clique49	2	68	31	3	0	0	0	0	0.5	0	0	0	0	0	0	0	0	0	0	0	0	0	0	0	0	0	0	0	0	0	1	0	0	0	1	0	0	0	0	0	0	0	0	0	0	0	0	0	0
Clique50	1	69	66	3	0	0	0	0	0	0	0	0	0	0	0	0	0	0	0	0	0	0	0	0	0	0	0	0	0	0	0	0	0	1	0	0	0	0	0	0	0	0	0	0	0	0	1	0	0
Clique51	2	134	64	3	0	0	0	0	0	0	0	0	0	0	0	0	0	0	0	0	0	0	0	0	0	0	0	0	0	0	0	0	0	1	0	0	0	0	0	0	0	0	0	0	0	0	1	0	0
Clique52	1	70	67	3	0	0	0	0	0	0	0	0	0	0	0	0	0	0	0	0	0	0	0	0	0	0	0	0	0	0	0	0	0	1	0	0	0	0	0	0	0	0	0	0	0	0	1	0	0
Clique53	1	70	67	3	0	0	0	0	0	0	0	0	0	0	0	0	0	0	0	0	0	0	0	0	0	0	0	0	0	0	0	0	0	1	0	0	0	0	0	0	0	0	0	0	0	0	1	0	0
Clique54	2	138	66	3	0	0	0	0	0	0	0	0	0	0	0	0	0	0	0	0	0	0	0	0	0	0	0	0	0	0	0	0	0	1	0	0	0	0	0	0	0	0	0	0	0	0	1	0	0
Clique55	2	132	63	3	0	0	0	0	0	0	0	0	0	0	0	0	0	0	0	0	0	0	0	0	0	0	0	0	0	0	0	0	0	1	0	0	0	0	0	0	0	0	0	0	0	0	1	0	0
Clique56	2	138	66	3	0	0	0	0	0	0	0	0	0	0	0	0	0	0	0	0	0	0	0	0	0	0	0	0	0	0	0	0	0	1	0	0	0	0	0	0	0	0	0	0	0	0	1	0	0
Clique57	2	138	66	3	0	0	0	0	0	0	0	0	0	0	0	0	0	0	0	0	0	0	0	0	0	0	0	0	0	0	0	0	0	1	0	0	0	0	0	0	0	0	0	0	0	0	1	0	0
Clique58	2	134	64	3	0	0	0	0	0	0	0	0	0	0	0	0	0	0	0	0	0	0	0	0	0	0	0	0	0	0	0	0	0	1	0	0	0	0	0	0	0	0	0	0	0	0	1	0	0
Clique59	1	69	65	4	0	0	0	0	0	0	0	0	0	0	0	1	0	1	0	0	0	0	0	0	0	0	0	0	0	0	0	0	0	1	0	0	0	0	0	0	0	0	0	0	0	0	0	0	0
Clique60	2	124	58	4	0	0	0	0	0	0	0	0	0	0	0	1	0	1	0	0	0	0	0	0	0	0	0	0	0	0	0	0	0	1	0	0	0	0	0	0	0	0	0	0	0	0	0	0	0
Clique61	3	204	64	4	0	0	0	0	0	0	0	0	0	0	0	1	0	1	0	0	0	0	0	0	0	0	0	0	0	0	0	0	0	1	0	0	0	0	0	0	0.67	0	0	0	0	0	0	0	0
Clique62	4	244	57	4	0	0	0	0	0	0	0	0	0	0	0	1	0	1	0	0	0	0	0	0	0	0	0	0	0	0	0	0	0	1	0	0	0	0	0	0	0.5	0	0	0	0	0	0	0	0
Clique63	2	86	39	4	0.5	0	0	0	0.5	0.5	0.5	0.5	0.5	0	0	1	0.5	1	0	0.5	0	0	0	0	0	0	0	0	0	0	0.5	0.5	0	0.5	0	0	0	0	0	0	0.5	0	0	0	1	1	0	0	0
Clique64	2	94	43	4	1	0.5	0.5	0	0.5	0	0	0.5	0.5	0	0	0	0	0	0	0	0.5	0.5	0.5	0	0.5	0	0	0	0	0.5	0	1	0.5	1	0	0.5	0.5	0	0	0.5	0.5	0.5	0	0	0.5	0.5	0.5	0.5	0.5
Clique65	3	117	35	4	0.67	0.33	0.33	0.33	0.67	0.33	0.33	0.33	0.33	0.33	0.33	0.33	0.33	0.33	0.33	0.33	0.67	0.33	0.67	0.33	0.67	1	0.33	0.33	0.33	0.67	0.67	1	0.33	0.33	0.67	0.67	0.67	0.33	0.67	0.67	0.67	0.33	0.33	0.33	0.33	0.33	0.67	0.33	0.33
Clique66	3	123	37	4	0.67	0.67	0.67	0.67	1	0.67	0.67	0.67	0.67	0.67	0.67	0.67	0.67	0.67	0.67	0.67	0.67	0.67	0.67	0.67	0.67	0.67	0.67	0.67	0.67	0.67	0.33	0.67	0.67	0.67	0.67	0.67	0.67	0.67	0	0.67	0.67	0.67	0	0.67	0.67	0.67	0.67	0.67	0.67
Clique67	2	98	44	5	0	0	0	0	0	0	0	0	0	0	0	0	1	0	0	0	0	0	0	0	0	0	0	0	0	0	1	0	0	0	1	0	0	0	0	0	0	0	0	0	0	0	0	0	0
Clique68	2	104	47	5	0	0	0	0	0	0	0	0	0	0	0.5	0.5	1	0.5	0	0	0	0	0	0	0	0	0	0	0	0	1	0	0	0	0.5	0	0	0	0	0	1	0	0	0	0	0	0	0	0
Clique69	2	86	38	5	0.5	0.5	0.5	0	1	0	0	0.5	0.5	0	0	0	0	0	0	0	0.5	0.5	0.5	0	0	0	0	0	0	0	0	0.5	0.5	0	0	0.5	0	0	0	0	1	0	0	0	0	0	0	0.5	0.5
Clique70	2	98	44	5	0.5	0.5	0.5	0.5	0.5	0.5	0.5	0.5	0.5	0.5	0.5	1	0.5	1	0.5	0.5	0.5	0.5	0.5	0.5	0.5	0.5	0.5	0.5	0.5	0.5	0.5	0.5	0.5	0.5	0.5	0.5	0.5	0.5	0.5	0.5	0.5	0.5	0.5	0.5	1	1	0.5	0.5	0.5
Clique71	2	106	48	5	0.5	0.5	0.5	0.5	0.5	0	0.5	0.5	0.5	0.5	0.5	1	0.5	1	0.5	1	0	0.5	0	0.5	0	0	0.5	0.5	0.5	0	0.5	0.5	0.5	1	0.5	0.5	0	0.5	0	0	0.5	0	0	0	0	0.5	0	1	0.5
Clique72	2	106	47	6	1	0	0	0	0	0	0	0	0	0	0	0.5	0.5	0.5	0	0.5	0	0	0	0	0	0	0	0	0	0	1	1	0.5	0	0.5	0	0	0	0	0.5	0.5	0	0	0	0	0	0	0	0
Clique73	2	144	66	6	0	0	0	0	0	0	0	0	0	0	0	1	0	1	0	0	0	0	0	0	0	0	0	0	0	0	0	0	0	1	0	0	0	0	0	0	1	0	0	0	0	0	0	0	0
Clique74	3	135	39	6	0.67	0.67	0.67	0.67	0.67	0.67	0.67	0.67	0.67	0.67	0.33	0.33	0.67	0.33	0.67	0.67	0.67	0.67	0.67	0.67	0.33	0.67	0.67	0.67	0.67	0.33	1	0.67	0.33	0.67	1	0.67	0.67	0.67	0	0.67	1	0.33	0	0	0	0	0.67	0.67	0.67
Clique75	2	112	48	8	0.5	0.5	0.5	0	0.5	0	0	0.5	0.5	0	0	0.5	1	0.5	0	0	0	0.5	0	0	0	0	0	0	0	0	1	0.5	0	0.5	1	0	0	0	0	0	1	0	0	0	0	0	0	0.5	0.5
Clique76	2	112	47	9	0	0	0	0	1	0	0	0	0	0	0	0	1	0	0	0	0	0	0	0	0	0	0	0	0	0	1	0	0	0	1	0	0	0	0	0	1	0	0	0	0	0	0	0	0
Clique77	2	112	47	9	0	0	0	0	1	0	0	0	0	0	0	0	1	0	0	0	0	0	0	0	0	0	0	0	0	0	1	0	0	0	1	0	0	0	0	0	1	0	0	0	0	0	0	0	0
Clique78	2	126	54	9	0	0	0	0	1	0	0	0	0	0	0	0	1	0	0	1	0	0	0	0	0	0	0	0	0	0	0	0	0	1	0	0	0	0	0	0	1	0	0	0	0	0	0	0	0
Clique79	3	186	53	9	0.33	0.33	0.33	0.33	1	0.33	0.33	0.33	0.33	0.33	0.33	0.33	1	0.33	0.33	1	0.33	0.33	0.33	0.33	0.33	0.33	0.33	0.33	0.33	0.33	0.33	0.33	0.33	1	0.33	0.33	0.33	0.33	0.33	0.33	1	0.33	0.33	0.33	0	0	0.33	0.33	0.33
Clique80	2	124	52	10	1	0	0	0	0	0	0	0	0	0	1	1	0	1	0	0	0	0	0	0	0	0	0	0	0	0	0	1	0	1	1	1	0	0	0	0	0	0	0	0	0	0	0	0	0
Clique81	1	59	49	10	0	0	0	1	1	1	1	0	0	1	1	1	1	0	1	1	0	0	0	1	0	1	1	1	1	0	1	0	0	0	1	0	0	1	0	0	1	0	0	1	0	0	0	0	0
Clique82	2	116	48	10	1	0	0	0	1	0.5	0.5	0.5	0.5	0	0	0.5	1	1	0	1	0	0	0.5	0	0	0	0	0	0	0	1	0.5	0.5	0.5	0.5	0.5	0	0	0	0	1	0.5	0	0	0.5	0.5	0	0	0
Clique83	2	142	60	11	0	1	1	0	0	0	0	1	1	0	0	0	0	0	0	0	0	1	0	0	0	0	0	0	0	0	1	0	0	1	0	0	0	0	0	0	0	0	0	0	0	0	0	1	1
Clique84	2	148	63	11	1	0.5	0.5	0.5	0.5	0.5	0.5	0.5	0.5	0.5	0	0.5	1	0.5	0.5	1	0.5	0.5	0.5	0.5	0.5	0.5	0.5	0.5	0.5	0.5	1	1	0.5	1	1	1	0.5	0.5	0.5	0.5	0.5	0.5	0.5	0.5	0	0	0.5	0.5	0.5
Clique85	2	120	49	11	1	0.5	0.5	0.5	0.5	0.5	0.5	0.5	0.5	0.5	0.5	1	0.5	1	0.5	1	0.5	0.5	0.5	0.5	0	0.5	0.5	0.5	0.5	0	0.5	1	1	0.5	0.5	1	0.5	0.5	0.5	0.5	0.5	0	0.5	0.5	0.5	1	0.5	1	0.5
Clique86	2	134	56	11	1	0	0	0	1	0	0	0	0	0	1	1	0	1	0	0	0	0	0	0	0	0	0	0	0	0	0	1	0	1	0	0	0	0	0	0	1	0	0	0	1	1	0	0	0
Clique87	2	150	63	12	1	0.5	0.5	0	1	0.5	0.5	0.5	0.5	0	0.5	0	1	0	0	1	0	0.5	0	0	0	0	0	0.5	0	0	1	0.5	0	1	0.5	0	0	0.5	0.5	0	1	0	0	0	0	0	0	0.5	0.5
Clique88	1	67	54	13	1	0	0	0	0	0	0	0	0	0	1	1	0	1	0	1	0	0	0	0	0	0	0	0	0	0	0	1	1	1	0	1	0	0	0	0	0	0	0	0	0	1	0	1	0
Clique89	2	132	53	13	1	0.5	0.5	0.5	0.5	0.5	0.5	0.5	0.5	0.5	1	1	0.5	1	0.5	1	0.5	0.5	0.5	0.5	0	0.5	0.5	0.5	0.5	0	0.5	1	1	1	0.5	1	0.5	0.5	0	0.5	0.5	0.5	0	0	0.5	1	0	1	0.5
Clique90	2	136	54	14	0.5	0.5	0.5	0.5	0.5	0.5	0.5	0.5	0.5	0.5	0.5	0	1	1	0.5	1	1	0.5	1	0.5	0.5	0.5	0.5	0.5	0.5	0.5	1	1	0.5	1	0.5	1	0.5	0.5	0.5	0.5	1	0.5	0.5	0.5	0.5	0.5	0.5	0.5	0.5
Clique91	1	73	57	16	0	1	1	1	1	1	1	1	1	1	0	0	1	1	1	1	1	1	1	1	0	0	1	1	1	0	1	1	0	1	1	1	0	1	1	0	1	0	1	1	0	0	0	1	1
Clique92	2	180	70	20	1	0.5	0.5	0.5	1	1	1	1	1	0.5	0.5	1	1	1	0.5	1	0.5	0.5	0.5	0.5	0.5	0	0.5	0.5	0.5	0.5	1	1	0.5	1	0.5	0.5	0.5	0.5	0	0.5	1	0.5	0	0	1	1	0.5	0.5	0.5
Clique93	2	170	64	21	0.5	1	1	0.5	0.5	0.5	0.5	1	1	0.5	0.5	0.5	1	0.5	0.5	0.5	1	1	1	0.5	0.5	0	0.5	0.5	0.5	0.5	1	0.5	1	1	0.5	0.5	1	0.5	0	0.5	0.5	1	0	0	0	0	0.5	1	1
Clique94	2	172	65	21	1	0.5	0.5	0.5	1	0.5	0.5	0.5	0.5	0.5	0.5	0.5	0.5	0.5	0.5	0.5	1	0.5	1	0.5	0.5	1	0.5	1	0.5	0.5	1	1	1	1	1	1	1	0.5	0.5	1	1	0.5	0.5	0.5	0.5	0.5	0.5	0.5	0.5
Clique95	2	188	71	23	1	0.5	0.5	0.5	0	0.5	0.5	0.5	0.5	0.5	1	0	0	0	0.5	1	1	0.5	1	0.5	1	1	0.5	0.5	0.5	1	0	1	1	1	1	1	1	0.5	0	1	0.5	1	0	0.5	1	1	1	0.5	0.5
[truncated: 97 more columns]
