# Supplementary material for: Efficient α, β-motif finder for identification of phenotype-related functional modules
Source: BMC Bioinformatics. 2011 Nov 11;12:440. doi: 10.1186/1471-2105-12-440 (PMC3287386; doi:10.1186/1471-2105-12-440)
Supplement: Additional file 19 — Size of (α, β)-cliques enumerated for tca cycle phenotype. The size of (α, β)-cliques enumerated for tca cycle expression and the corresponding list of organisms they are present in. [file 1471-2105-12-440-S19.XLS]

## Sheet: TvrT_800_5E-3.mods.summ
					N	N	N	N	N	N	P	P	P	P	P	P	P	P	P	P	P	P	P	P
Clique ID	# of COGs	size (in terms of vertices) of the maximal clique in two, typed divided network	# of PE Orgs	# of PNE Orgs	194439	224324	326298	384616	387092	387093	189518	211586	234826	235909	242231	246197	257310	257311	264462	266834	272626	290400	342451	357544	Statistical Significance
Clique1	2	22	11	0	0.5	0.5	0.5	0	0.5	0.5	1	1	0.5	1	0.5	1	1	1	1	0.5	1	1	1	1	0.00216718
Clique2	2	22	11	0	0.5	0	0.5	0	0.5	0.5	1	0.5	0.5	1	1	1	1	1	1	1	1	0.5	1	1	0.00216718
Clique3	2	22	11	0	0	0.5	0	0	0	0	0.5	1	0.5	1	1	1	1	1	1	1	1	1	1	0	0.00216718
Clique4	2	24	12	0	0.5	0.5	0	0.5	0	0.5	1	1	0.5	1	1	1	1	1	1	1	1	1	1	0	0.000722394
Clique5	2	22	11	0	0.5	0	0.5	0.5	0	0	1	1	0	1	0.5	1	1	1	1	1	1	1	1	0	0.00216718
Clique6	3	33	11	0	0.67	0.33	0.33	0.33	0.67	0.67	0.67	1	0.67	1	1	1	1	1	1	1	1	1	1	0.67	0.00216718
Clique7	3	36	12	0	0.67	0.67	0.67	0.67	0.67	0.67	0.67	1	1	1	1	1	1	1	1	1	1	1	1	0.67	0.000722394
Clique8	2	22	11	0	0.5	0.5	0.5	0	0.5	0.5	0.5	1	1	1	1	1	1	1	0.5	1	1	1	1	0.5	0.00216718
Clique9	2	22	11	0	0.5	0.5	0.5	0	0.5	0.5	1	1	0.5	1	1	1	1	1	1	1	0.5	1	1	0	0.00216718
Clique10	2	24	12	0	0.5	0.5	0.5	0.5	0.5	0.5	1	1	0	1	1	1	1	1	1	1	1	1	1	0.5	0.000722394
Clique11	2	22	11	0	0.5	0.5	0	0	0	0	1	1	0	1	0	1	1	1	1	1	1	1	1	0	0.00216718
Clique12	3	36	12	0	0.33	0.67	0.33	0.33	0.67	0.67	1	1	0.67	1	1	1	1	1	1	1	1	1	1	0.33	0.000722394
Clique13	3	36	12	0	0.33	0.67	0.33	0.33	0.67	0.67	1	1	0.67	1	1	1	1	1	1	1	1	1	1	0.33	0.000722394
Clique14	4	44	11	0	0.25	0.5	0.25	0.25	0.5	0.5	1	1	0.5	1	1	1	1	1	1	1	0.75	1	1	0.25	0.00216718
Clique15	3	33	11	0	0.67	0.67	0.67	0.67	0.67	0.67	1	1	0.33	1	1	1	1	1	1	1	0.67	1	1	0.67	0.00216718
Clique16	5	55	11	0	0.6	0.8	0.8	0.8	0.8	0.8	1	1	0.4	1	1	1	1	1	1	1	0.8	1	1	0.6	0.00216718
Clique17	5	55	11	0	0.6	0.6	0.6	0.2	0.8	0.8	1	1	0.6	1	1	1	1	1	1	1	0.8	1	1	0.4	0.00216718
Clique18	4	44	11	0	0.75	0.75	0.75	0.25	0.75	0.75	1	1	0.5	1	1	1	1	1	1	1	1	1	0.75	0.75	0.00216718
Clique19	3	33	11	0	0.67	0.67	0.67	0.67	0.67	0.67	1	1	0.67	1	1	1	1	1	1	1	1	0.67	1	0.67	0.00216718
Clique20	3	33	11	0	0.67	0.67	0.67	0.67	0.67	0.67	1	1	0.33	1	1	1	1	1	1	1	1	0.67	1	0.67	0.00216718
Clique21	3	33	11	0	0.67	0.67	0.33	0.33	0.33	0.33	1	1	0.67	1	1	1	1	1	1	1	1	0.67	1	0.33	0.00216718
Clique22	3	33	11	0	0.67	0.67	0.67	0	0.67	0.67	0.33	1	0.67	1	1	1	1	1	0.33	1	1	1	1	1	0.00216718
Clique23	3	36	12	0	0.67	0.33	0.33	0.33	0.33	0.67	1	1	0.33	1	1	1	1	1	1	1	1	1	1	0.33	0.000722394
Clique24	5	55	11	0	0.8	0.8	0.8	0.2	0.8	0.8	1	1	0.8	1	0.8	1	1	1	0.8	1	1	1	1	1	0.00216718
Clique25	5	55	11	0	0.6	0.8	0.8	0.8	0.8	0.8	1	1	0.4	1	0.8	1	1	1	1	1	1	1	1	0.8	0.00216718
Clique26	5	55	11	0	0.6	0.8	0.6	0.4	0.6	0.6	1	1	0.8	1	0.6	1	1	1	1	1	1	1	1	0.8	0.00216718
Clique27	5	55	11	0	0.6	0.8	0.6	0.8	0.6	0.6	1	1	0.6	1	0.6	1	1	1	1	1	1	1	1	0.8	0.00216718
Clique28	5	55	11	0	0.6	0.8	0.6	0.8	0.6	0.6	1	1	0.4	1	0.4	1	1	1	1	1	1	1	1	0.8	0.00216718
Clique29	5	55	11	0	0.6	0.6	0.6	0.2	0.6	0.6	1	1	0.6	1	0.6	1	1	1	1	1	1	1	1	0.8	0.00216718
Clique30	5	60	12	0	0.8	0.8	0.8	0.4	0.8	0.8	1	1	0.8	1	0.8	1	1	1	1	1	1	1	1	1	0.000722394
Clique31	4	48	12	0	0.75	0.75	0.75	0.75	0.75	0.75	1	1	0.75	1	0.75	1	1	1	1	1	1	1	1	1	0.000722394
Clique32	4	44	11	0	0.5	0.75	0.25	0.5	0.5	0.5	1	1	0.75	1	0.5	1	1	1	1	1	1	1	1	0.5	0.00216718
Clique33	5	55	11	0	0.6	0.8	0.4	0.6	0.4	0.4	1	1	0.6	1	0.2	1	1	1	1	1	1	1	1	0.6	0.00216718
Clique34	3	33	11	0	0.67	0.67	0.67	0.67	0.67	0.67	1	1	0.33	1	0.33	1	1	1	1	0.67	1	1	1	1	0.00216718
Clique35	5	60	12	0	0.8	0.8	0.8	0.6	0.8	0.8	1	1	0.4	1	0.6	1	1	1	1	1	1	1	1	1	0.000722394
Clique36	3	36	12	0	0.67	0.67	0.67	0.67	0.67	0.67	1	1	0	1	0.33	1	1	1	1	1	1	1	1	1	0.000722394
Clique37	5	60	12	0	0.8	0.8	0.8	0.6	0.8	0.8	1	1	0.6	1	0.6	1	1	1	1	1	1	1	1	1	0.000722394
Clique38	4	44	11	0	0.5	0.75	0.25	0.5	0.5	0.5	1	1	0.75	1	0.5	1	1	1	1	1	1	1	1	0.5	0.00216718
Clique39	4	44	11	0	0.5	0.75	0.5	0.75	0.5	0.5	1	1	0.5	1	0.5	1	1	1	1	1	1	1	1	0.75	0.00216718
Clique40	4	44	11	0	0.5	0.75	0.5	0.5	0.5	0.5	1	1	0.75	1	0.5	1	1	1	1	1	1	1	1	0.75	0.00216718
Clique41	4	48	12	0	0.75	0.75	0.75	0.75	0.75	0.75	1	1	0.75	1	0.75	1	1	1	1	1	1	1	1	1	0.000722394
Clique42	2	22	11	0	0.5	0.5	0	0.5	0	0	1	1	1	1	1	1	1	1	1	1	0.5	1	0.5	0.5	0.00216718
Clique43	2	24	12	0	0.5	0.5	0	0.5	0	0	1	1	1	1	0.5	1	1	1	1	1	1	1	1	0.5	0.000722394
Clique44	4	44	11	0	0.25	0.5	0.25	0.25	0.5	0.5	1	1	0.5	1	0.75	1	1	1	1	1	1	1	1	0.25	0.00216718
Clique45	4	44	11	0	0.25	0.75	0.25	0.5	0.5	0.5	1	1	0.5	1	0.5	1	1	1	1	1	1	1	1	0.25	0.00216718
Clique46	4	44	11	0	0.25	0.75	0.25	0.5	0.5	0.5	1	1	0.75	1	0.5	1	1	1	1	1	1	1	1	0.25	0.00216718
Clique47	5	55	11	0	0.4	0.8	0.2	0.4	0.4	0.4	1	1	0.6	1	0.2	1	1	1	1	1	1	1	1	0.2	0.00216718
Clique48	4	44	11	0	0.5	0.75	0.25	0.25	0.5	0.5	1	1	0.75	1	0.5	1	1	1	1	1	1	1	1	0.25	0.00216718
Clique49	4	44	11	0	0.5	0.75	0.5	0.5	0.5	0.5	1	1	0.5	1	0.5	1	1	1	1	1	1	1	1	0.5	0.00216718
Clique50	3	33	11	0	0.67	0.67	0.67	0.67	0.33	0.67	1	1	0	1	0.67	1	1	1	1	1	1	1	1	0.67	0.00216718
Clique51	4	44	11	0	0.5	0.5	0.5	0.5	0.5	0.75	1	1	0.5	1	0.75	1	1	1	1	1	1	1	1	0.5	0.00216718
Clique52	4	44	11	0	0.5	0.5	0.5	0.25	0.5	0.75	1	1	0.5	1	0.75	1	1	1	1	1	1	1	1	0.5	0.00216718
Clique53	4	44	11	0	0.75	0.75	0.5	0.25	0.5	0.5	1	1	0.5	1	0.5	1	1	1	1	1	1	1	1	0.5	0.00216718
Clique54	4	44	11	0	0.5	0.75	0.25	0.25	0.5	0.5	1	1	0.75	1	0.5	1	1	1	1	1	1	1	1	0.25	0.00216718
Clique55	5	55	11	0	0.6	0.8	0.4	0.4	0.4	0.4	1	1	0.6	1	0.2	1	1	1	1	1	1	1	1	0.4	0.00216718
Clique56	5	55	11	0	0.6	0.8	0.6	0.6	0.6	0.6	1	1	0.4	1	0.4	1	1	1	1	1	1	1	1	0.6	0.00216718
Clique57	5	55	11	0	0.6	0.8	0.6	0.6	0.6	0.6	1	1	0.4	1	0.6	1	1	1	1	1	1	1	1	0.6	0.00216718
Clique58	5	55	11	0	0.6	0.8	0.6	0.6	0.6	0.6	1	1	0.6	1	0.6	1	1	1	1	1	1	1	1	0.6	0.00216718
Clique59	2	22	11	0	0.5	0.5	0.5	0.5	0.5	0.5	1	0.5	0.5	1	1	1	1	1	1	1	1	0.5	1	1	0.00216718
Clique60	2	22	11	0	0.5	0.5	0.5	0.5	0.5	0.5	1	1	0.5	1	0.5	1	1	1	1	1	1	1	1	0.5	0.00216718
Clique61	3	33	11	0	0.33	0.33	0	0	0.33	0.33	1	1	0.67	1	1	1	1	1	1	1	1	0.67	1	0	0.00216718
Clique62	4	44	11	0	0	0.25	0	0.25	0.5	0.5	1	1	0.75	1	1	1	1	1	1	1	0.75	1	1	0	0.00216718
Clique63	4	44	11	0	0.25	0.5	0.25	0.5	0.75	0.75	1	1	0.5	1	0.75	1	1	1	1	1	1	1	1	0.25	0.00216718
Clique64	4	44	11	0	0.5	0.5	0.25	0.5	0.75	0.75	1	1	0.75	1	0.75	1	1	1	1	1	1	1	1	0.5	0.00216718
Clique65	4	44	11	0	0.5	0.5	0.5	0.75	0.75	0.75	1	1	0.5	1	0.5	1	1	1	1	1	1	1	1	0.75	0.00216718
Clique66	4	44	11	0	0.5	0.5	0.5	0.75	0.75	0.75	1	1	0.75	1	0.75	1	1	1	1	1	1	1	1	0.75	0.00216718
Clique67	6	66	11	0	0.67	0.67	0.67	0.5	0.83	0.83	1	1	0.67	1	0.67	1	1	1	1	1	1	1	1	0.83	0.00216718
Clique68	3	36	12	0	0	0.33	0	0.33	0.67	0.67	1	1	0.67	1	1	1	1	1	1	1	1	1	1	0	0.000722394
Clique69	2	22	11	0	0.5	0.5	0.5	0.5	0.5	0.5	1	1	0.5	1	1	1	1	1	1	1	1	1	0.5	0.5	0.00216718
Clique70	4	44	11	0	0.75	0.5	0.5	0.5	0.75	0.75	1	1	0.5	0.75	1	1	1	1	1	1	1	1	1	0.5	0.00216718
Clique71	4	44	11	0	0.5	0.75	0.25	0.25	0.75	0.75	1	1	1	1	0.5	1	1	0.75	1	1	1	1	1	0.25	0.00216718
Clique72	3	33	11	0	0.33	0.67	0.33	0.33	0.67	0.67	1	1	1	1	0.33	1	1	0.67	1	1	1	1	1	0.33	0.00216718
Clique73	4	48	12	0	0.75	0.75	0.75	0.75	0.75	0.75	1	1	0.25	1	0.5	1	1	1	1	1	1	1	1	1	0.000722394
Clique74	2	22	11	0	0.5	0.5	0.5	0	0.5	0.5	1	1	0	1	1	1	1	1	1	1	1	1	0.5	0.5	0.00216718
Clique75	4	48	12	0	0.75	0.75	0.75	0.75	0.75	0.75	1	1	0	1	0.5	1	1	1	1	1	1	1	1	1	0.000722394
Clique76	4	44	11	0	0.75	0.75	0.75	0.75	0.75	0.75	1	1	0.5	1	0.5	1	1	1	0.75	1	1	1	1	1	0.00216718
Clique77	4	44	11	0	0.75	0.75	0.75	0.5	0.75	0.75	1	1	0.75	1	0.75	1	1	1	0.75	1	1	1	1	1	0.00216718
Clique78	5	55	11	0	0.4	0.4	0.4	0.4	0.6	0.6	1	1	0.6	1	0.6	1	1	1	1	1	1	1	1	0.6	0.00216718
Clique79	3	33	11	0	0.67	0.67	0.67	0.67	0.67	0.67	1	1	0.67	0.67	1	1	1	1	1	1	1	1	1	0.67	0.00216718
Clique80	3	33	11	0	0.33	0.33	0.33	0.67	0.67	0.67	1	1	0.67	0.67	1	1	1	1	1	1	1	1	1	0.33	0.00216718
Clique81	3	36	12	0	0.33	0.67	0.33	0.33	0.33	0.67	1	1	0.33	1	1	1	1	1	1	1	1	1	1	0.33	0.000722394
Clique82	3	36	12	0	0.33	0.33	0.33	0	0.33	0.67	1	1	0.33	1	1	1	1	1	1	1	1	1	1	0.33	0.000722394
Clique83	2	22	11	0	0	0	0.5	0.5	0	0.5	0.5	0.5	0.5	1	1	1	1	1	1	1	1	1	1	1	0.00216718
Clique84	6	66	11	0	0.67	0.67	0.67	0.67	0.83	0.83	1	1	0.33	1	0.67	1	1	1	1	1	1	1	1	0.5	0.00216718
Clique85	4	48	12	0	0.25	0.5	0.25	0.5	0.75	0.75	1	1	1	1	1	1	1	1	1	1	0.75	1	1	0	0.000722394
Clique86	4	44	11	0	0.5	0.75	0.5	0.75	0.75	0.75	1	1	0.5	1	0.5	1	1	1	1	1	1	1	1	0.25	0.00216718
Clique87	4	44	11	0	0.5	0.75	0.5	0.75	0.75	0.75	1	1	0.5	1	0.75	1	1	1	1	1	1	1	1	0.25	0.00216718
Clique88	4	44	11	0	0.75	0.75	0.75	0.75	0.75	0.75	1	1	0.25	1	0.75	1	1	1	1	1	1	1	1	0.5	0.00216718
Clique89	5	55	11	0	0.6	0.6	0.6	0.8	0.8	0.8	1	1	0.6	1	0.6	1	1	1	1	1	1	1	1	0.6	0.00216718
Clique90	6	66	11	0	0.67	0.67	0.5	0.5	0.83	0.83	1	1	0.5	1	0.83	1	1	1	1	1	1	1	1	0.33	0.00216718
Clique91	4	44	11	0	0.5	0.75	0.75	0.75	0.5	0.75	1	0.5	0.75	1	0.75	1	1	1	1	1	1	1	1	1	0.00216718
Clique92	5	60	12	0	0.8	0.8	0.8	0.6	0.8	0.8	1	1	0.6	1	0.6	1	1	1	1	1	1	1	1	1	0.000722394
Clique93	5	60	12	0	0.8	0.8	0.8	0.6	0.8	0.8	1	1	0.8	1	0.8	1	1	1	1	1	1	1	1	1	0.000722394
Clique94	6	66	11	0	0.67	0.67	0.5	0.67	0.83	0.83	1	1	0.83	1	0.83	1	1	1	1	1	1	1	1	0.5	0.00216718
Clique95	6	66	11	0	0.67	0.67	0.5	0.67	0.83	0.83	1	1	0.83	1	0.83	1	1	1	1	1	1	1	1	0.67	0.00216718
Clique96	6	66	11	0	0.67	0.67	0.67	0.67	0.83	0.83	1	1	0.83	1	0.83	1	1	1	1	1	1	1	1	0.83	0.00216718
Clique97	6	66	11	0	0.67	0.67	0.67	0.5	0.83	0.83	1	1	0.67	1	0.67	1	1	1	1	1	1	1	1	0.83	0.00216718
Clique98	6	66	11	0	0.67	0.67	0.67	0.5	0.83	0.83	1	1	0.83	1	0.83	1	1	1	1	1	1	1	1	0.83	0.00216718
Clique99	6	66	11	0	0.67	0.67	0.5	0.67	0.83	0.83	1	1	0.67	1	0.83	1	1	1	1	1	1	1	1	0.33	0.00216718
Clique100	6	66	11	0	0.67	0.67	0.5	0.67	0.83	0.83	1	1	0.67	1	0.83	1	1	1	1	1	1	1	1	0.5	0.00216718
Clique101	6	66	11	0	0.67	0.67	0.67	0.67	0.83	0.83	1	1	0.67	1	0.83	1	1	1	1	1	1	1	1	0.67	0.00216718
Clique102	6	66	11	0	0.67	0.67	0.67	0.67	0.83	0.83	1	1	0.5	1	0.67	1	1	1	1	1	1	1	1	0.67	0.00216718
Clique103	3	33	11	0	0.67	0.67	0.67	0.67	0.67	0.67	1	1	0.67	1	0.33	1	1	1	1	0.67	1	1	1	1	0.00216718
Clique104	3	33	11	0	0.67	0.67	0.67	0.67	0.67	0.67	1	1	0.33	1	1	1	1	1	1	1	1	0.67	1	0.67	0.00216718
Clique105	4	44	11	0	0.75	0.75	0.5	0.5	0.75	0.75	1	1	0.75	1	1	1	1	1	1	1	1	0.75	1	0.5	0.00216718
Clique106	6	66	11	0	0.83	0.83	0.67	0.83	0.83	0.83	1	1	0.83	1	0.83	1	1	1	1	1	1	1	1	0.83	0.00216718
Clique107	4	48	12	0	0.75	0.75	0.75	0.75	0.75	0.75	1	1	0.5	1	0.75	1	1	1	1	1	1	1	1	1	0.000722394
Clique108	6	72	12	0	0.83	0.83	0.83	0.83	0.83	0.83	1	1	0.83	1	0.83	1	1	1	1	1	1	1	1	1	0.000722394
Clique109	6	66	11	0	0.67	0.83	0.83	0.5	0.67	0.67	0.83	1	0.5	1	1	1	1	1	1	1	1	1	1	0.5	0.00216718
Clique110	3	33	11	0	0.67	0.67	0.67	0.33	0.67	0.33	1	1	0.67	1	1	1	1	1	1	1	1	0.67	1	0	0.00216718
Clique111	5	60	12	0	0.8	0.8	0.8	0.4	0.6	0.6	1	1	0.6	1	1	1	1	1	1	1	1	1	1	0.4	0.000722394
Clique112	5	55	11	0	0.6	0.8	0.8	0.4	0.6	0.8	0.8	1	0.4	1	1	1	1	1	1	1	1	1	1	0.6	0.00216718
Clique113	9	99	11	0	0.67	0.67	0.67	0.56	0.78	0.89	1	0.89	1	1	1	1	1	1	1	1	0.56	1	1	0.44	0.00216718
Clique114	9	108	12	0	0.78	0.78	0.67	0.67	0.89	0.89	1	1	1	1	1	1	1	1	1	1	0.56	1	1	0.33	0.000722394
Clique115	4	44	11	0	0.5	0.5	0.25	0	0.75	0.75	0.75	1	1	1	1	1	1	1	1	1	0.75	1	1	0.25	0.00216718
Clique116	5	55	11	0	0.6	0.6	0.6	0.6	0.6	0.6	1	1	0.6	0.8	0.8	1	1	1	1	1	1	1	1	1	0.00216718
Clique117	5	55	11	0	0.6	0.6	0.6	0.4	0.6	0.6	1	1	0.6	0.8	0.8	1	1	1	1	1	1	1	1	1	0.00216718
Clique118	6	66	11	0	0.67	0.5	0.5	0.5	0.5	0.5	1	1	0.33	0.67	0.67	1	1	1	1	1	1	1	1	1	0.00216718
Clique119	6	66	11	0	0.67	0.67	0.67	0.5	0.67	0.67	1	1	0.33	0.83	0.67	1	1	1	1	1	1	1	1	1	0.00216718
Clique120	4	44	11	0	0.75	0.75	0.75	0	0.75	0.75	1	1	0.75	0.75	1	1	1	1	0.75	1	1	1	1	1	0.00216718
Clique121	5	55	11	0	0.6	0.6	0.6	0.2	0.8	0.8	1	1	0.8	0.8	1	1	1	1	1	1	1	1	1	0.8	0.00216718
Clique122	5	55	11	0	0.6	0.4	0.4	0.2	0.6	0.6	1	1	0.6	0.6	1	1	1	1	1	1	1	1	1	0.8	0.00216718
Clique123	3	36	12	0	0.67	0.67	0.67	0.67	0.33	0.67	1	1	0	0.67	1	1	1	1	1	1	1	1	1	1	0.000722394
Clique124	3	36	12	0	0.67	0.67	0.67	0.67	0.33	0.67	1	1	0	0.67	1	1	1	1	1	1	1	1	1	1	0.000722394
Clique125	3	36	12	0	0.67	0.67	0.67	0.67	0.33	0.67	1	1	0.33	0.67	1	1	1	1	1	1	1	1	1	1	0.000722394
Clique126	3	36	12	0	0.67	0.67	0.67	0.33	0.67	0.67	1	1	0.67	0.67	1	1	1	1	1	1	1	1	1	1	0.000722394
Clique127	4	48	12	0	0.75	0.75	0.75	0.5	0.75	0.75	1	1	0.75	0.75	1	1	1	1	1	1	1	1	1	1	0.000722394
Clique128	4	48	12	0	0.75	0.5	0.5	0.25	0.5	0.5	1	1	0.5	0.5	1	1	1	1	1	1	1	1	1	1	0.000722394
Clique129	4	48	12	0	0.75	0.75	0.75	0.25	0.75	0.75	1	1	0.5	0.75	1	1	1	1	1	1	1	1	1	1	0.000722394
Clique130	4	48	12	0	0.75	0.75	0.75	0.25	0.75	0.75	1	1	0.75	0.75	1	1	1	1	1	1	1	1	1	1	0.000722394
Clique131	3	33	11	0	0.67	0.67	0.67	0	0.67	0.67	1	1	0.67	0.67	1	1	1	1	0.67	1	1	1	1	1	0.00216718
Clique132	2	22	11	0	0.5	0.5	0.5	0	0.5	0.5	1	1	0.5	1	0.5	1	1	1	1	1	1	1	1	0.5	0.00216718
Clique133	6	66	11	0	0.83	0.67	0.5	0.5	0.67	0.33	1	1	0.17	0.83	0.67	1	1	1	1	1	1	1	1	1	0.00216718
Clique134	4	44	11	0	0.75	0.75	0.5	0.5	0.75	0.25	0.75	1	0	0.75	1	1	1	1	1	1	1	1	1	1	0.00216718
Clique135	5	55	11	0	0.8	0.6	0.4	0.4	0.8	0.4	1	1	0.2	0.8	1	1	1	1	1	1	1	1	1	0.6	0.00216718
Clique136	5	55	11	0	0.8	0.6	0.4	0.2	0.8	0.4	1	1	0.4	0.8	1	1	1	1	1	1	1	1	1	0.8	0.00216718
Clique137	6	66	11	0	0.83	0.83	0.83	0.33	0.83	0.67	0.67	1	0.5	1	1	0.83	1	1	1	1	1	1	1	1	0.00216718
Clique138	4	48	12	0	0.75	0.75	0.5	0	0.75	0.25	1	1	0.25	1	1	1	1	1	1	1	1	1	1	0.75	0.000722394
Clique139	4	48	12	0	0.5	0.5	0.25	0	0.75	0.25	1	1	0.25	1	1	1	1	1	1	1	1	1	1	0.5	0.000722394
Clique140	5	55	11	0	0.8	0.8	0.6	0.2	0.8	0.4	1	1	0.4	1	0.8	1	1	1	1	1	1	1	1	0.8	0.00216718
Clique141	5	55	11	0	0.6	0.6	0.4	0	0.6	0.2	1	1	0.2	1	0.8	1	1	1	1	1	1	1	1	0.6	0.00216718
Clique142	6	66	11	0	0.67	0.83	0.67	0.67	0.83	0.5	0.83	1	0.17	1	0.67	1	1	1	1	1	1	1	1	1	0.00216718
Clique143	6	66	11	0	0.67	0.67	0.67	0.67	0.83	0.67	1	1	0.67	1	0.83	1	1	1	1	1	1	1	1	0.67	0.00216718
Clique144	7	77	11	0	0.71	0.71	0.71	0.57	0.86	0.71	1	1	0.29	1	0.71	1	1	1	1	1	1	1	1	0.57	0.00216718
Clique145	7	77	11	0	0.71	0.71	0.71	0.71	0.86	0.71	1	1	0.43	1	0.71	1	1	1	1	1	1	1	1	0.57	0.00216718
Clique146	7	77	11	0	0.86	0.86	0.71	0.57	0.86	0.57	1	1	0	1	0.71	1	1	1	0.71	1	1	1	1	1	0.00216718
Clique147	6	72	12	0	0.83	0.83	0.67	0.67	0.83	0.5	1	1	0.5	1	0.83	1	1	1	1	1	1	1	1	1	0.000722394
Clique148	6	72	12	0	0.83	0.83	0.67	0.33	0.83	0.5	1	1	0.5	1	0.83	1	1	1	1	1	1	1	1	1	0.000722394
Clique149	6	72	12	0	0.83	0.83	0.67	0.5	0.83	0.5	1	1	0.33	1	0.67	1	1	1	1	1	1	1	1	1	0.000722394
Clique150	6	72	12	0	0.83	0.83	0.67	0.5	0.83	0.5	1	1	0.33	1	0.67	1	1	1	1	1	1	1	1	1	0.000722394
Clique151	5	60	12	0	0.8	0.8	0.6	0.4	0.8	0.4	1	1	0	1	0.6	1	1	1	1	1	1	1	1	1	0.000722394
Clique152	6	66	11	0	0.67	0.67	0.5	0.5	0.83	0.5	1	1	0.5	1	0.83	1	1	1	1	1	1	1	1	0.83	0.00216718
Clique153	6	66	11	0	0.5	0.5	0.33	0.33	0.67	0.33	1	1	0.17	1	0.67	1	1	1	1	1	1	1	1	0.67	0.00216718
Clique154	7	77	11	0	0.71	0.71	0.57	0.43	0.86	0.57	1	1	0.43	1	0.71	1	1	1	1	1	1	1	1	0.86	0.00216718
Clique155	7	77	11	0	0.71	0.71	0.57	0.43	0.86	0.57	1	1	0.43	1	0.71	1	1	1	1	1	1	1	1	0.86	0.00216718
Clique156	7	77	11	0	0.71	0.71	0.57	0.57	0.86	0.57	1	1	0.29	1	0.71	1	1	1	1	1	1	1	1	0.71	0.00216718
Clique157	8	88	11	0	0.75	0.75	0.62	0.5	0.88	0.62	1	1	0.12	1	0.75	1	1	1	1	1	1	1	1	0.62	0.00216718
Clique158	6	66	11	0	0.67	0.83	0.83	0.33	0.67	0.83	0.83	1	0.5	1	1	1	1	1	1	1	1	1	1	0.67	0.00216718
Clique159	3	33	11	0	0.33	0.67	0.67	0.67	0.67	0.67	1	1	0.33	1	0.33	1	1	1	1	1	1	1	1	0.67	0.00216718
Clique160	4	44	11	0	0.5	0.75	0.75	0.75	0.75	0.75	1	1	0.25	1	0.25	1	1	1	1	1	1	1	1	0.75	0.00216718
Clique161	3	33	11	0	0.67	0.67	0.67	0.33	0.67	0.67	0.67	1	0.67	1	1	1	1	1	0.33	1	1	1	1	1	0.00216718
Clique162	6	66	11	0	0.83	0.83	0.5	0.5	0.5	0.5	1	1	0.5	1	1	1	1	1	1	1	1	0.83	1	0.5	0.00216718
Clique163	4	44	11	0	0.75	0.75	0.75	0.75	0.75	0.75	1	1	0.75	1	1	1	1	1	1	1	1	0.75	1	0.75	0.00216718
Clique164	4	44	11	0	0.75	0.5	0.75	0.5	0.75	0.75	0.75	1	0	1	1	1	1	1	0.5	1	1	1	1	1	0.00216718
Clique165	4	44	11	0	0.75	0.5	0.75	0.25	0.75	0.75	0.75	1	0	1	1	1	1	1	0.5	1	1	1	1	1	0.00216718
Clique166	4	44	11	0	0.75	0.25	0.75	0.75	0.5	0.75	1	1	0.25	1	1	1	0.75	1	1	1	1	1	1	0.75	0.00216718
Clique167	6	66	11	0	0.5	0.33	0.5	0.17	0.67	0.67	1	1	0.5	1	0.67	1	1	1	1	1	1	1	1	0.67	0.00216718
Clique168	6	66	11	0	0.67	0.5	0.67	0.33	0.83	0.83	1	1	0.67	1	0.83	1	1	1	1	1	1	1	1	0.83	0.00216718
Clique169	4	48	12	0	0.75	0.5	0.75	0.5	0.75	0.75	1	1	0.25	1	0.75	1	1	1	1	1	1	1	1	1	0.000722394
Clique170	5	60	12	0	0.8	0.6	0.8	0.4	0.8	0.8	1	1	0.6	1	0.8	1	1	1	1	1	1	1	1	1	0.000722394
Clique171	4	48	12	0	0.5	0.5	0.75	0.75	0.75	0.75	1	1	0.25	1	0.5	1	1	1	1	1	1	1	1	1	0.000722394
Clique172	3	33	11	0	0.67	0.67	0.67	0.33	0.67	0.67	1	1	0.33	1	1	1	1	1	0.67	1	1	1	0.67	1	0.00216718
Clique173	3	33	11	0	0.67	0.67	0.67	0.67	0.67	0.67	1	0.67	0	1	0.67	1	1	1	1	1	1	1	1	1	0.00216718
Clique174	3	33	11	0	0.67	0.67	0.67	0.67	0.67	0.67	0.67	1	1	1	1	1	1	1	0.67	1	1	1	1	0.67	0.00216718
Clique175	4	44	11	0	0.75	0.75	0.75	0.25	0.75	0.75	0.75	1	1	1	1	1	1	1	0.75	1	1	1	1	0.75	0.00216718
Clique176	4	44	11	0	0.5	0.5	0.75	0.25	0.75	0.75	1	1	0.25	0.75	1	1	1	1	1	1	1	1	1	0.5	0.00216718
Clique177	3	36	12	0	0.67	0.67	0.67	0.33	0.67	0.67	1	1	0.33	1	1	1	1	1	1	1	1	1	1	0.67	0.000722394
Clique178	5	55	11	0	0.8	0.6	0.8	0.8	0.8	0.8	0.8	1	0.4	1	1	1	1	1	1	1	1	1	1	0.8	0.00216718
Clique179	3	33	11	0	0.67	0.67	0.67	0.33	0.67	0.67	0.67	1	0.67	1	1	1	1	1	0.33	1	1	1	1	1	0.00216718
Clique180	4	44	11	0	0.75	0.75	0.75	0.75	0.75	0.75	0.75	1	0.5	1	1	1	1	1	0.5	1	1	1	1	1	0.00216718
Clique181	5	55	11	0	0.8	0.8	0.8	0.8	0.8	0.8	0.8	1	0.4	1	1	1	1	1	0.6	1	1	1	1	1	0.00216718
Clique182	5	55	11	0	0.8	0.8	0.8	0.6	0.8	0.8	0.8	1	0.4	1	1	1	1	1	0.6	1	1	1	1	1	0.00216718
Clique183	3	36	12	0	0.67	0.67	0.67	0.67	0.67	0.67	1	1	0.33	0.67	1	1	1	1	1	1	1	1	1	1	0.000722394
Clique184	3	36	12	0	0.67	0.67	0.33	0.33	0.67	0.67	1	1	1	1	1	1	1	1	1	1	0.67	1	1	0	0.000722394
Clique185	3	33	11	0	0.33	0.33	0.33	0	0.67	0.67	1	1	0.33	0.67	1	1	1	1	1	1	1	1	1	0.67	0.00216718
Clique186	3	33	11	0	0.67	0.33	0.67	0.67	0.67	0.67	1	1	0.33	1	1	1	1	1	1	1	0.67	1	0.67	1	0.00216718
Clique187	3	33	11	0	0.67	0.33	0.67	0.67	0.67	0.67	1	1	0.33	1	1	1	1	1	1	1	0.33	1	0.33	1	0.00216718
Clique188	3	33	11	0	0.67	0.67	0.67	0.67	0.67	0.67	0.67	1	0	1	1	1	1	1	1	1	1	1	1	0.67	0.00216718
Clique189	4	44	11	0	0.5	0.75	0.5	0.5	0.75	0.75	0.75	1	0.5	1	1	1	1	1	1	1	1	1	1	0.5	0.00216718
Clique190	2	22	11	0	0.5	0	0.5	0	0.5	0.5	1	1	0	0.5	1	1	1	1	1	1	1	1	1	0	0.00216718
Clique191	3	33	11	0	0.67	0.33	0.33	0.33	0.67	0.67	1	1	0.67	0.67	1	1	1	1	1	1	1	1	1	0.33	0.00216718
Clique192	4	44	11	0	0.5	0.25	0.25	0	0.5	0.5	1	1	0.5	0.5	1	1	1	1	1	1	1	1	1	0.5	0.00216718
Clique193	4	44	11	0	0.75	0.25	0.5	0	0.75	0.75	1	1	0.5	0.75	1	1	1	1	1	1	1	1	1	0.5	0.00216718
Clique194	3	33	11	0	0.67	0.67	0.67	0.67	0.67	0.67	1	1	0.67	1	1	1	1	1	0.67	1	1	1	1	0.67	0.00216718
Clique195	4	44	11	0	0.5	0.75	0.75	0.75	0.5	0.75	1	1	0.75	1	1	1	1	1	1	1	1	0.5	1	0.75	0.00216718
Clique196	3	33	11	0	0.33	0.67	0.67	0.67	0.33	0.67	1	1	0.33	1	1	1	1	1	1	1	0.67	1	1	0.67	0.00216718
Clique197	4	44	11	0	0.25	0.75	0.5	0.75	0.5	0.75	1	1	0.5	1	0.5	1	1	1	1	1	1	1	1	0.5	0.00216718
Clique198	4	44	11	0	0.25	0.75	0.75	0.75	0.5	0.75	1	1	0.25	1	0.25	1	1	1	1	1	1	1	1	0.75	0.00216718
Clique199	4	44	11	0	0.5	0.75	0.5	0.75	0.5	0.75	1	1	0.75	1	0.75	1	1	1	1	1	1	1	1	0.75	0.00216718
Clique200	4	44	11	0	0.5	0.75	0.5	0.5	0.5	0.75	1	1	0.5	1	0.75	1	1	1	1	1	1	1	1	0.75	0.00216718
Clique201	3	36	12	0	0.33	0.67	0.67	0.67	0.33	0.67	1	1	0.33	1	0.67	1	1	1	1	1	1	1	1	1	0.000722394
Clique202	6	66	11	0	0.5	0.83	0.67	0.33	0.5	0.5	1	1	0.83	1	0.17	1	1	1	1	1	1	1	1	0.33	0.00216718
Clique203	7	77	11	0	0.57	0.86	0.57	0.29	0.43	0.43	1	1	0.86	1	0.14	1	1	1	1	1	1	1	1	0.29	0.00216718
Clique204	6	66	11	0	0.67	0.83	0.83	0.5	0.67	0.83	0.83	1	0.5	1	1	1	1	1	1	1	1	1	1	0.67	0.00216718
Clique205	7	77	11	0	0.71	0.86	0.86	0.43	0.71	0.86	0.86	1	0.57	1	1	1	1	1	1	1	1	1	1	0.71	0.00216718
Clique206	4	44	11	0	0.5	0.5	0.25	0.25	0.5	0.5	1	1	0.75	0.75	1	1	1	1	1	1	1	1	1	0.25	0.00216718
Clique207	5	60	12	0	0.8	0.8	0.8	0.4	0.6	0.8	1	1	0.6	1	1	1	1	1	1	1	1	1	1	0.6	0.000722394
Clique208	6	72	12	0	0.83	0.83	0.83	0.33	0.67	0.83	1	1	0.67	1	1	1	1	1	1	1	1	1	1	0.67	0.000722394
Clique209	3	33	11	0	0.67	0.67	0.67	0.33	0.67	0.67	1	1	0.67	0.67	1	1	1	1	1	1	1	1	1	0.67	0.00216718
Clique210	4	44	11	0	0.75	0.5	0.75	0.5	0.75	0.5	1	1	0.25	1	0.25	1	1	1	1	1	1	1	1	0.25	0.00216718
Clique211	4	44	11	0	0.75	0.5	0.75	0.5	0.75	0.5	1	1	0	1	0.5	1	1	1	1	1	1	1	1	0.25	0.00216718
Clique212	4	44	11	0	0.5	0.75	0.5	0.75	0.75	0.75	1	1	0.5	1	0.5	1	1	1	1	1	1	1	1	0	0.00216718
Clique213	4	44	11	0	0.25	0.75	0.5	0.75	0.5	0.75	1	1	0.5	1	0.5	1	1	1	1	1	1	1	1	0.25	0.00216718
Clique214	4	44	11	0	0.75	0.75	0.75	0.75	0.75	0.75	1	1	0.25	1	0.5	1	1	1	1	1	1	1	1	0.25	0.00216718
Clique215	4	44	11	0	0.5	0.5	0.5	0.25	0.5	0.25	1	1	0	1	0.5	1	1	1	1	1	1	1	1	0.25	0.00216718
Clique216	4	44	11	0	0.25	0.5	0.25	0.5	0.5	0.5	1	1	0.25	1	0.5	1	1	1	1	1	1	1	1	0	0.00216718
Clique217	4	44	11	0	0.5	0.5	0.5	0.5	0.5	0.5	1	1	0	1	0.5	1	1	1	1	1	1	1	1	0.25	0.00216718
Clique218	4	44	11	0	0.75	0.75	0.75	0.75	0.75	0.75	1	1	0.75	1	0.75	1	1	1	1	1	0.5	1	1	1	0.00216718
Clique219	5	55	11	0	0.6	0.8	0.8	0.6	0.6	0.8	1	0.8	1	1	0.6	1	1	1	1	1	1	1	1	0.6	0.00216718
Clique220	8	88	11	0	0.75	0.88	0.75	0.75	0.75	0.88	1	0.88	1	1	0.75	1	1	1	1	1	1	1	1	0.62	0.00216718
Clique221	4	44	11	0	0.75	0.5	0.75	0.5	0.75	0.5	1	1	0.5	1	0.25	1	1	1	1	1	1	1	1	0.25	0.00216718
Clique222	3	33	11	0	0.67	0.33	0.67	0.67	0.67	0.33	1	1	0.33	1	0	1	1	1	1	1	1	1	1	0	0.00216718
Clique223	4	44	11	0	0.5	0.5	0.5	0.5	0.75	0.75	1	1	0.75	1	0.5	1	1	1	1	1	1	1	1	0.25	0.00216718
Clique224	4	44	11	0	0.75	0.5	0.75	0.5	0.75	0.5	1	1	0.5	1	0.25	1	1	1	1	1	1	1	1	0.25	0.00216718
Clique225	4	44	11	0	0.75	0.75	0.75	0.75	0.75	0.75	1	1	0.75	1	0.5	1	1	1	1	1	1	1	1	0.5	0.00216718
Clique226	10	110	11	0	0.8	0.9	0.7	0.8	0.8	0.8	1	1	1	1	0.8	1	1	1	1	1	0.6	1	1	0.3	0.00216718
Clique227	10	110	11	0	0.8	0.8	0.7	0.7	0.9	0.9	1	1	1	1	0.9	1	1	1	1	1	0.6	1	1	0.3	0.00216718
Clique228	5	55	11	0	0.6	0.8	0.8	0.8	0.6	0.8	1	1	0.4	1	0.4	1	1	1	1	1	1	1	1	0.6	0.00216718
Clique229	5	55	11	0	0.6	0.8	0.6	0.6	0.6	0.8	1	1	0.6	1	0.4	1	1	1	1	1	1	1	1	0.2	0.00216718
Clique230	4	44	11	0	0.75	0.75	0.75	0.75	0.75	0.75	1	1	0.5	1	0.25	1	1	1	1	1	1	1	1	0.25	0.00216718
Clique231	5	55	11	0	0.8	0.8	0.6	0.6	0.8	0.8	1	1	0.6	1	0.4	1	1	1	1	1	1	1	1	0	0.00216718
Clique232	5	55	11	0	0.8	0.8	0.8	0.6	0.8	0.6	1	1	0.4	1	0.4	1	1	1	1	1	1	1	1	0.2	0.00216718
Clique233	4	44	11	0	0.75	0.75	0.75	0.25	0.75	0.75	1	1	0.5	1	0.5	1	1	1	1	1	1	1	1	0.25	0.00216718
Clique234	4	44	11	0	0.75	0.75	0.5	0.5	0.75	0.75	1	1	0.75	1	0.5	1	1	1	1	1	1	1	1	0.25	0.00216718
Clique235	4	44	11	0	0.75	0.75	0.75	0.75	0.75	0.75	1	1	0.5	1	0.5	1	1	1	1	1	1	1	1	0.5	0.00216718
Clique236	4	44	11	0	0.75	0.75	0.75	0.5	0.75	0.75	1	1	0.75	1	0.5	1	1	1	1	1	1	1	1	0.5	0.00216718
Clique237	5	55	11	0	0.8	0.8	0.6	0.6	0.8	0.8	1	1	0.6	1	0.4	1	1	1	1	1	1	1	1	0.2	0.00216718
Clique238	5	55	11	0	0.8	0.8	0.8	0.8	0.8	0.8	1	1	0.4	1	0.4	1	1	1	1	1	1	1	1	0.6	0.00216718
Clique239	5	55	11	0	0.8	0.8	0.6	0.6	0.6	0.6	1	1	0.6	1	0.2	1	1	1	1	1	1	1	1	0.4	0.00216718
Clique240	5	55	11	0	0.8	0.8	0.6	0.4	0.8	0.4	1	1	0.4	1	0.6	1	1	1	1	1	1	1	1	0.6	0.00216718
Clique241	5	55	11	0	0.8	0.8	0.8	0.6	0.8	0.6	1	1	0.4	1	0.4	1	1	1	1	1	1	1	1	0.4	0.00216718
Clique242	4	44	11	0	0.75	0.75	0.75	0.5	0.75	0.75	1	1	0.75	1	0.75	1	1	1	1	1	1	1	1	0.75	0.00216718
Clique243	3	33	11	0	0.67	0.67	0.67	0.33	0.67	0.67	1	1	0.33	0.67	1	1	1	1	1	1	1	1	1	0.67	0.00216718
Clique244	5	55	11	0	0.8	0.8	0.8	0.6	0.8	0.8	1	1	0.6	0.8	1	1	1	1	1	1	1	1	1	0.8	0.00216718
Clique245	5	55	11	0	0.8	0.8	0.6	0.4	0.6	0.6	1	1	0.6	0.8	1	1	1	1	1	1	1	1	1	0.6	0.00216718
Clique246	4	44	11	0	0.75	0.75	0.75	0.5	0.75	0.75	1	1	0.5	0.75	1	1	1	1	1	1	1	1	1	0.75	0.00216718
Clique247	4	48	12	0	0.75	0.5	0.75	0.25	0.75	0.75	1	1	0.5	0.75	1	1	1	1	1	1	1	1	1	1	0.000722394
Clique248	5	55	11	0	0.8	0.6	0.8	0.6	0.8	0.8	1	1	0.4	0.8	1	1	1	1	1	1	1	1	1	0.8	0.00216718
Clique249	5	55	11	0	0.8	0.6	0.8	0.4	0.8	0.8	1	1	0.4	0.8	1	1	1	1	1	1	1	1	1	0.8	0.00216718
Clique250	7	77	11	0	0.86	0.71	0.86	0.57	0.86	0.86	1	1	0.57	0.86	1	1	1	1	1	1	1	1	1	0.86	0.00216718
Clique251	9	99	11	0	0.89	0.78	0.89	0.67	0.89	0.89	1	1	0.67	0.89	1	1	1	1	1	1	1	1	1	0.78	0.00216718
Clique252	3	33	11	0	0.67	0.67	0.67	0.33	0.67	0.67	0.67	1	1	1	1	1	1	1	1	1	0.33	1	1	0.67	0.00216718
Clique253	4	48	12	0	0.75	0.5	0.75	0.5	0.25	0.5	1	1	0.75	1	0.75	1	1	1	1	1	1	1	1	1	0.000722394
Clique254	6	66	11	0	0.5	0.33	0.5	0.5	0.83	0.83	1	0.83	0.5	1	1	1	1	1	1	1	1	1	1	0.5	0.00216718
Clique255	6	66	11	0	0.5	0.5	0.67	0.5	0.83	0.83	1	0.83	0.67	1	1	1	1	1	1	1	1	1	1	0.67	0.00216718
Clique256	6	66	11	0	0.5	0.5	0.67	0.5	0.83	0.83	1	0.83	0.67	1	1	1	1	1	1	1	1	1	1	0.67	0.00216718
Clique257	7	77	11	0	0.71	0.71	0.14	0.14	0.43	0.43	1	1	0.43	1	1	1	1	1	1	1	1	0.86	1	0.14	0.00216718
Clique258	8	88	11	0	0.88	0.88	0.75	0.62	0.75	0.75	1	1	0.75	1	1	1	1	1	1	1	1	0.88	1	0.38	0.00216718
Clique259	7	77	11	0	0.86	0.86	0.43	0.43	0.43	0.43	1	1	0.43	1	1	1	1	1	1	1	1	0.86	1	0.43	0.00216718
Clique260	8	88	11	0	0.75	0.88	0.62	0.5	0.5	0.62	1	1	0.62	1	1	1	1	1	1	1	1	0.88	1	0.5	0.00216718
Clique261	8	88	11	0	0.75	0.88	0.62	0.5	0.5	0.62	1	1	0.62	1	1	1	1	1	1	1	1	0.88	1	0.38	0.00216718
Clique262	8	88	11	0	0.75	0.88	0.5	0.5	0.38	0.5	1	1	0.5	1	1	1	1	1	1	1	1	0.88	1	0.5	0.00216718
Clique263	9	99	11	0	0.78	0.89	0.33	0.33	0.33	0.44	1	1	0.44	1	1	1	1	1	1	1	1	0.89	1	0.33	0.00216718
Clique264	6	72	12	0	0.83	0.83	0.17	0.17	0.5	0.5	1	1	0.5	1	1	1	1	1	1	1	1	1	1	0.17	0.000722394
Clique265	7	77	11	0	0.71	0.86	0.29	0.29	0.57	0.57	1	1	0.29	1	1	1	1	1	0.71	1	1	1	1	0.14	0.00216718
Clique266	2	22	11	0	0.5	0.5	0.5	0	0.5	0.5	1	1	0	1	0.5	1	1	1	1	0.5	1	1	1	1	0.00216718
Clique267	6	72	12	0	0.83	0.83	0.83	0.33	0.67	0.83	1	1	0.67	1	1	1	1	1	1	1	1	1	1	0.67	0.000722394
Clique268	3	33	11	0	0	0.67	0.67	0.33	0.67	0.67	0.67	1	0.33	0.67	1	1	1	1	1	1	1	1	1	1	0.00216718
Clique269	4	48	12	0	0.5	0.75	0.75	0.25	0.75	0.75	1	1	0.5	0.75	1	1	1	1	1	1	1	1	1	1	0.000722394
Clique270	4	48	12	0	0.5	0.75	0.75	0.5	0.75	0.75	1	1	0.75	0.75	1	1	1	1	1	1	1	1	1	1	0.000722394
Clique271	4	52	13	0	0.75	0.75	0.5	0.25	0.75	0.75	1	1	1	1	1	1	1	1	1	1	1	1	1	0.5	0.000180599
Clique272	6	72	12	0	0.83	0.83	0.83	0.5	0.67	0.83	1	1	0.67	1	1	1	1	1	1	1	1	1	1	0.67	0.000722394
Clique273	6	72	12	0	0.83	0.83	0.83	0.67	0.67	0.83	1	1	0.67	1	1	1	1	1	1	1	1	1	1	0.67	0.000722394
Clique274	8	88	11	0	0.75	0.88	0.75	0.62	0.75	0.88	0.88	1	0.62	1	1	1	1	1	1	1	1	1	1	0.75	0.00216718
Clique275	9	99	11	0	0.78	0.89	0.78	0.56	0.78	0.89	0.89	1	0.67	1	1	1	1	1	1	1	1	1	1	0.78	0.00216718
Clique276	8	88	11	0	0.75	0.75	0.75	0.75	0.88	0.88	1	1	0.62	1	0.88	1	1	1	1	1	1	1	1	0.75	0.00216718
Clique277	5	60	12	0	0.8	0.8	0.8	0.4	0.6	0.6	1	1	0.6	1	1	1	1	1	1	1	1	1	1	0.4	0.000722394
Clique278	6	72	12	0	0.83	0.83	0.83	0.33	0.67	0.83	1	1	0.67	1	1	1	1	1	1	1	1	1	1	0.67	0.000722394
Clique279	7	84	12	0	0.86	0.86	0.86	0.57	0.71	0.86	1	1	0.71	1	1	1	1	1	1	1	1	1	1	0.71	0.000722394
Clique280	7	84	12	0	0.86	0.86	0.86	0.57	0.71	0.86	1	1	0.71	1	1	1	1	1	1	1	1	1	1	0.71	0.000722394
Clique281	8	96	12	0	0.88	0.88	0.88	0.5	0.75	0.88	1	1	0.75	1	1	1	1	1	1	1	1	1	1	0.75	0.000722394
Clique282	6	72	12	0	0.83	0.83	0.83	0.5	0.67	0.67	1	1	0.83	1	1	1	1	1	1	1	1	1	1	0.5	0.000722394
Clique283	6	66	11	0	0.83	0.83	0.67	0.33	0.83	0.83	0.83	1	1	0.83	1	1	1	1	1	1	1	1	1	0.67	0.00216718
Clique284	3	33	11	0	0.67	0.67	0.67	0.33	0.67	0.67	1	1	0.67	1	0.67	1	1	1	1	1	1	1	1	0.67	0.00216718
Clique285	5	55	11	0	0.8	0.6	0.8	0.4	0.8	0.8	0.8	1	0.4	1	1	1	1	1	0.8	1	1	1	1	1	0.00216718
Clique286	7	77	11	0	0.71	0.71	0.86	0.71	0.86	0.86	0.86	1	0.57	1	1	1	1	1	0.86	1	1	1	1	1	0.00216718
Clique287	5	55	11	0	0.8	0.4	0.8	0.8	0.8	0.8	0.8	1	0.4	1	1	1	1	1	1	1	1	1	1	0.8	0.00216718
Clique288	5	55	11	0	0.8	0.6	0.8	0.8	0.8	0.8	0.8	1	0.4	1	1	1	1	1	1	1	1	1	1	0.8	0.00216718
Clique289	3	33	11	0	0.67	0.67	0.67	0.67	0.67	0.67	1	1	0.67	0.67	1	1	1	1	1	1	1	1	1	0.67	0.00216718
Clique290	7	77	11	0	0.86	0.71	0.86	0.71	0.86	0.86	1	1	0.71	0.86	1	1	1	1	1	1	1	1	1	0.86	0.00216718
Clique291	8	88	11	0	0.88	0.75	0.88	0.75	0.88	0.88	1	1	0.75	0.88	1	1	1	1	1	1	1	1	1	0.75	0.00216718
Clique292	4	44	11	0	0.75	0.75	0.5	0.75	0.75	0.75	1	1	0.5	1	0.75	1	1	1	1	1	1	1	1	0.75	0.00216718
Clique293	4	48	12	0	0.75	0.75	0.75	0.75	0.75	0.75	1	1	0.5	1	0.75	1	1	1	1	1	1	1	1	1	0.000722394
Clique294	3	33	11	0	0.67	0.67	0.67	0.67	0.67	0.67	1	1	0	1	0.67	1	1	1	1	1	1	1	1	0.67	0.00216718
Clique295	4	44	11	0	0.75	0.75	0.5	0.5	0.75	0.75	1	1	0.5	1	0.75	1	1	1	1	1	1	1	1	0.5	0.00216718
Clique296	4	44	11	0	0.75	0.75	0.75	0.5	0.75	0.75	1	1	0.75	1	1	1	1	1	1	1	1	0.75	1	0.75	0.00216718
Clique297	4	44	11	0	0.75	0.75	0.75	0.5	0.75	0.75	1	1	0.75	1	1	1	1	1	1	1	1	0.75	1	0.75	0.00216718
Clique298	4	44	11	0	0.75	0.75	0.75	0.5	0.75	0.75	1	1	0.75	1	1	1	1	1	1	1	1	0.75	1	0.75	0.00216718
Clique299	3	33	11	0	0.67	0.67	0.33	0	0.33	0.33	1	1	0.33	1	1	1	1	1	1	1	0.67	1	1	0.33	0.00216718
Clique300	4	44	11	0	0.75	0.75	0.75	0.5	0.75	0.75	1	1	0.75	1	1	1	1	1	1	1	0.75	1	1	0.75	0.00216718
Clique301	5	60	12	0	0.8	0.8	0.8	0.2	0.8	0.8	1	1	0.8	1	1	1	1	1	1	1	1	1	1	0.8	0.000722394
Clique302	7	77	11	0	0.71	0.86	0.86	0.71	0.86	0.86	1	1	0.71	1	0.86	1	1	1	1	1	1	1	1	0.71	0.00216718
Clique303	6	66	11	0	0.83	0.83	0.83	0.17	0.83	0.67	1	1	0.83	0.83	1	1	1	1	1	1	1	1	1	0.5	0.00216718
Clique304	7	77	11	0	0.86	0.86	0.86	0.43	0.86	0.71	1	1	0.86	0.86	1	1	1	1	1	1	1	1	1	0.57	0.00216718
Clique305	4	44	11	0	0.75	0.75	0.75	0.25	0.75	0.75	0.75	1	1	1	1	1	1	1	0.75	1	1	1	1	0.75	0.00216718
Clique306	8	88	11	0	0.75	0.88	0.88	0.5	0.75	0.75	0.88	1	0.75	1	1	1	1	1	1	1	1	1	1	0.62	0.00216718
Clique307	7	84	12	0	0.86	0.86	0.86	0.43	0.71	0.71	1	1	0.86	1	1	1	1	1	1	1	1	1	1	0.57	0.000722394
Clique308	4	44	11	0	0.75	0.75	0.75	0.5	0.75	0.75	1	1	0.5	0.75	0.75	1	1	1	1	1	1	1	1	1	0.00216718
Clique309	7	77	11	0	0.71	0.86	0.86	0.86	0.86	0.86	1	1	0.86	0.86	1	1	1	1	1	1	1	1	1	0.86	0.00216718
Clique310	4	44	11	0	0.5	0.5	0.5	0.25	0.75	0.75	1	1	0.75	0.75	1	1	1	1	1	1	1	1	1	0.75	0.00216718
Clique311	3	36	12	0	0.67	0.67	0.67	0.33	0.67	0.67	1	1	0.67	0.67	1	1	1	1	1	1	1	1	1	1	0.000722394
Clique312	6	72	12	0	0.67	0.83	0.83	0.83	0.83	0.83	1	1	0.83	0.83	1	1	1	1	1	1	1	1	1	1	0.000722394
Clique313	4	44	11	0	0.5	0.75	0.75	0.75	0.75	0.75	1	1	0.75	1	1	1	1	1	0.75	1	1	1	1	0.5	0.00216718
Clique314	4	44	11	0	0.5	0.75	0.75	0.75	0.75	0.75	1	1	0.75	1	1	1	1	1	0.75	1	1	1	1	0.5	0.00216718
Clique315	5	55	11	0	0.6	0.8	0.8	0.4	0.8	0.8	1	1	0.8	1	1	1	1	1	0.8	1	1	1	1	0.6	0.00216718
Clique316	5	55	11	0	0.6	0.8	0.8	0.2	0.8	0.8	1	1	0.8	1	1	1	1	1	0.6	1	1	1	1	0.6	0.00216718
Clique317	6	66	11	0	0.83	0.83	0.83	0.33	0.83	0.67	0.67	1	0.5	1	1	0.83	1	1	1	1	1	1	1	1	0.00216718
Clique318	4	44	11	0	0.75	0.75	0.75	0.5	0.75	0.75	1	0.75	0.5	1	0.75	1	1	1	1	1	1	1	1	1	0.00216718
Clique319	4	44	11	0	0.25	0.75	0.5	0.75	0.5	0.75	1	1	0.75	1	1	1	1	1	1	1	0.75	1	1	0.5	0.00216718
Clique320	4	44	11	0	0.75	0.75	0.75	0.5	0.75	0.75	1	1	0.75	1	1	1	1	1	1	1	0.75	1	1	0.75	0.00216718
Clique321	6	66	11	0	0.67	0.83	0.83	0.67	0.83	0.83	1	1	0.67	1	0.83	1	1	1	1	1	0.83	1	1	1	0.00216718
Clique322	6	66	11	0	0.67	0.83	0.83	0.83	0.83	0.83	1	1	0.67	1	0.83	1	1	1	1	1	0.83	1	1	1	0.00216718
Clique323	5	60	12	0	0.8	0.6	0.8	0.6	0.4	0.6	1	1	0.6	1	0.8	1	1	1	1	1	1	1	1	1	0.000722394
Clique324	5	60	12	0	0.8	0.6	0.8	0.6	0.4	0.6	1	1	0.6	1	0.8	1	1	1	1	1	1	1	1	1	0.000722394
Clique325	5	60	12	0	0.8	0.6	0.8	0.6	0.6	0.6	1	1	0.4	1	0.8	1	1	1	1	1	1	1	1	1	0.000722394
Clique326	3	33	11	0	0.67	0.67	0.67	0	0.67	0.67	1	1	0.67	1	1	1	1	1	1	1	0.67	1	1	0.67	0.00216718
Clique327	2	22	11	0	0.5	0.5	0.5	0	0.5	0.5	1	1	0.5	1	0.5	1	1	1	1	0.5	1	1	1	1	0.00216718
Clique328	2	28	13	1	1	0.5	0.5	0	0	0.5	1	1	1	1	1	1	1	1	1	1	1	0.5	1	1	0.00216718
Clique329	3	42	13	1	1	0.67	0.67	0.33	0.67	0.67	1	1	1	1	1	1	1	1	1	1	1	0.67	1	1	0.00216718
Clique330	2	28	13	1	1	0	0.5	0.5	0.5	0.5	1	1	0.5	1	1	1	1	1	1	1	1	1	1	1	0.00216718
Clique331	3	42	13	1	1	0.67	0.67	0.67	0.67	0.67	1	1	1	1	1	1	0.67	1	1	1	1	1	1	1	0.00216718
Clique332	4	56	13	1	1	0.5	0.75	0.75	0.75	0.75	1	1	0.75	1	1	1	1	1	1	1	1	1	1	1	0.00216718
Clique333	3	45	14	1	1	0.67	0.67	0.67	0.33	0.67	1	1	1	1	1	1	1	1	1	1	1	1	1	1	0.000386997
Clique334	4	56	13	1	1	0.75	0.75	0.75	0.75	0.75	1	1	1	1	1	1	1	1	1	1	1	1	1	0.75	0.00216718
Clique335	5	70	13	1	1	0.6	0.8	0.8	0.8	0.8	1	1	0.6	1	1	1	1	1	1	1	1	1	1	1	0.00216718
Clique336	4	60	14	1	1	0.75	0.75	0.75	0.75	0.75	1	1	1	1	1	1	1	1	1	1	1	1	1	1	0.000386997
Clique337	5	70	13	1	1	0.6	0.8	0.6	0.8	0.8	1	1	0.6	1	1	1	1	1	1	1	1	1	1	1	0.00216718
Clique338	7	98	13	1	0.86	0.86	0.86	0.29	1	0.71	1	1	0.57	1	1	1	1	1	1	1	1	1	1	1	0.00216718
Clique339	6	84	13	1	1	0.83	0.83	0.83	0.83	0.83	1	1	1	1	1	1	0.67	1	1	1	1	1	1	1	0.00216718
Clique340	5	70	13	1	1	0.8	0.8	0.8	0.8	0.8	1	1	0.8	1	1	1	1	1	1	1	1	1	1	1	0.00216718
Clique341	6	84	13	1	1	0.83	0.83	0.83	0.67	0.83	1	1	0.83	1	1	1	1	1	1	1	1	1	1	1	0.00216718
Clique342	4	56	13	1	1	0.75	0.75	0.75	0.5	0.75	1	1	0.75	1	1	1	1	1	1	1	1	1	1	1	0.00216718
Clique343	4	56	13	1	1	0.75	0.75	0.75	0.75	0.75	1	1	0.5	1	1	1	1	1	1	1	1	1	1	1	0.00216718
Clique344	5	70	13	1	1	0.8	0.8	0.4	0.8	0.8	1	1	0.6	1	1	1	1	1	1	1	1	1	1	1	0.00216718
Clique345	5	70	13	1	1	0.8	0.8	0.4	0.8	0.8	1	1	0.6	1	1	1	1	1	1	1	1	1	1	1	0.00216718
Clique346	5	70	13	1	1	0.8	0.8	0.8	0.8	0.8	1	1	0.8	1	1	1	1	1	1	1	1	1	1	1	0.00216718
Clique347	5	70	13	1	1	0.8	0.8	0.6	0.8	0.8	1	1	0.6	1	1	1	1	1	1	1	1	1	1	1	0.00216718
Clique348	5	70	13	1	1	0.8	0.8	0.8	0.8	0.8	1	1	0.6	1	1	1	1	1	1	1	1	1	1	1	0.00216718
Clique349	6	84	13	1	1	0.83	0.83	0.67	0.83	0.83	1	1	0.67	1	1	1	1	1	1	1	1	1	1	1	0.00216718
Clique350	4	60	14	1	1	0.75	0.75	0.75	0.75	0.75	1	1	1	1	1	1	1	1	1	1	1	1	1	1	0.000386997
Clique351	5	75	14	1	1	0.8	0.8	0.8	0.6	0.8	1	1	1	1	1	1	1	1	1	1	1	1	1	1	0.000386997
Clique352	4	60	14	1	1	0.75	0.75	0.75	0.75	0.75	1	1	1	1	1	1	1	1	1	1	1	1	1	1	0.000386997
Clique353	2	32	14	2	1	0.5	0.5	1	0.5	0.5	1	1	1	1	1	1	1	1	1	1	1	1	1	1	0.00309598
Clique354	3	48	14	2	1	0.67	0.67	1	0.67	0.67	1	1	1	1	1	1	1	1	1	1	1	1	1	1	0.00309598
Clique355	4	64	14	2	1	0.75	0.75	1	0.75	0.75	1	1	1	1	1	1	1	1	1	1	1	1	1	1	0.00309598
Clique356	2	32	14	2	1	0.5	0.5	1	0.5	0.5	1	1	1	1	1	1	1	1	1	1	1	1	1	1	0.00309598
Clique357	3	48	14	2	1	0.67	0.67	1	0.67	0.67	1	1	1	1	1	1	1	1	1	1	1	1	1	1	0.00309598
Clique358	3	48	14	2	1	0.67	0.67	1	0.67	0.67	1	1	1	1	1	1	1	1	1	1	1	1	1	1	0.00309598
Clique359	4	64	14	2	1	0.75	0.75	1	0.75	0.75	1	1	1	1	1	1	1	1	1	1	1	1	1	1	0.00309598
Clique360	4	64	14	2	1	0.75	0.75	1	0.75	0.75	1	1	1	1	1	1	1	1	1	1	1	1	1	1	0.00309598
Clique361	5	80	14	2	1	0.8	0.8	1	0.8	0.8	1	1	1	1	1	1	1	1	1	1	1	1	1	1	0.00309598
