# Supplementary material for: Efficient α, β-motif finder for identification of phenotype-related functional modules
Source: BMC Bioinformatics. 2011 Nov 11;12:440. doi: 10.1186/1471-2105-12-440 (PMC3287386; doi:10.1186/1471-2105-12-440)
Supplement: Additional file 20 — Size of (α, β)-cliques enumerated for acid tolerence phenotype. The size of (α, β)-cliques enumerated for acid tolerence expression and the corresponding list of organisms they are present in. [file 1471-2105-12-440-S20.XLS]

## Sheet: acidTolerent_ab_cliques_750.txt
					N	N	N	N	N	P	P	P	P	P	P	P	P
Clique ID	# of COGs	size (in terms of vertices) of the maximal clique in two, typed divided network	# of PE Orgs	# of PNE Orgs	187272	221109	272558	293826	66692	195103	203120	210007	220668	272562	278197	290402	321967	Statistical Significance
Clique1	3	21	7	0	0.33	0.67	0.67	0.67	0.67	1	1	0.33	1	1	1	1	1	0.002331
Clique2	2	16	8	0	0	0	0.5	0.5	0.5	1	1	1	1	1	1	1	1	0.000333
Clique3	3	24	8	0	0.33	0.33	0.33	0.67	0.33	1	1	1	1	1	1	1	1	0.000333
Clique4	4	32	8	0	0.75	0.75	0.75	0.75	0.75	1	1	1	1	1	1	1	1	0.000333
Clique5	5	35	7	0	0.6	0.8	0.8	0.8	0.6	1	1	1	1	1	0.8	1	1	0.002331
Clique6	3	21	7	0	0	0.67	0.67	0.67	0.67	1	1	0.67	1	1	1	1	1	0.002331
Clique7	3	24	8	0	0.67	0.67	0.67	0.67	0.67	1	1	1	1	1	1	1	1	0.000333
Clique8	3	24	8	0	0.67	0.33	0.33	0.67	0.67	1	1	1	1	1	1	1	1	0.000333
Clique9	3	21	7	0	0	0.33	0.67	0.67	0.67	1	1	0.67	1	1	1	1	1	0.002331
Clique10	4	28	7	0	0	0.75	0.75	0.75	0.75	1	1	0.75	1	1	1	1	1	0.002331
Clique11	8	56	7	0	0.88	0.88	0.88	0.75	0.88	0.88	1	1	1	1	1	1	1	0.002331
Clique12	8	56	7	0	0.88	0.88	0.88	0.75	0.88	0.88	1	1	1	1	1	1	1	0.002331
Clique13	6	48	8	0	0.83	0.83	0.83	0.83	0.83	1	1	1	1	1	1	1	1	0.000333
Clique14	8	64	8	0	0.88	0.88	0.88	0.88	0.88	1	1	1	1	1	1	1	1	0.000333
Clique15	9	72	8	0	0.89	0.89	0.89	0.89	0.89	1	1	1	1	1	1	1	1	0.000333
Clique16	2	16	8	0	0.5	0.5	0.5	0.5	0.5	1	1	1	1	1	1	1	1	0.000333
Clique17	6	42	7	0	0.83	0.83	0.83	0.67	0.83	0.83	1	1	1	1	1	1	1	0.002331
Clique18	6	48	8	0	0.83	0.83	0.83	0.83	0.83	1	1	1	1	1	1	1	1	0.000333
Clique19	7	49	7	0	0.86	0.86	0.86	0.86	0.86	1	1	1	1	1	1	1	0.86	0.002331
Clique20	4	32	8	0	0.5	0.5	0.75	0.75	0.75	1	1	1	1	1	1	1	1	0.000333
Clique21	8	56	7	0	0.88	0.88	0.88	0.75	0.88	0.88	1	1	1	1	1	1	1	0.002331
Clique22	8	56	7	0	0.88	0.88	0.88	0.88	0.88	1	1	1	1	1	1	1	0.88	0.002331
Clique23	8	64	8	0	0.88	0.88	0.88	0.88	0.88	1	1	1	1	1	1	1	1	0.000333
Clique24	6	42	7	0	0.83	0.83	0.83	0.67	0.83	0.83	1	1	1	1	1	1	1	0.002331
Clique25	5	35	7	0	0.6	0.6	0.8	0.6	0.8	0.8	1	1	1	1	1	1	1	0.002331
Clique26	6	42	7	0	0.83	0.83	0.83	0.83	0.83	1	1	1	1	1	1	1	0.83	0.002331
Clique27	5	35	7	0	0.8	0.8	0.8	0.8	0.8	1	1	0.8	1	1	1	1	1	0.002331
Clique28	5	35	7	0	0.6	0.6	0.8	0.6	0.8	1	1	0.8	1	1	1	1	1	0.002331
Clique29	5	35	7	0	0.8	0.8	0.8	0.8	0.8	1	1	0.8	1	1	1	1	1	0.002331
Clique30	5	40	8	0	0.8	0.8	0.8	0.8	0.8	1	1	1	1	1	1	1	1	0.000333
Clique31	10	70	7	0	0.9	0.9	0.9	0.9	0.9	1	1	1	1	1	1	0.9	1	0.002331
Clique32	10	70	7	0	0.9	0.9	0.9	0.9	0.9	1	1	1	1	1	1	0.9	1	0.002331
Clique33	4	32	8	0	0.75	0.75	0.75	0.75	0.75	1	1	1	1	1	1	1	1	0.000333
Clique34	10	70	7	0	0.9	0.9	0.9	0.9	0.9	1	1	0.9	1	1	1	1	1	0.002331
Clique35	6	42	7	0	0.83	0.83	0.83	0.83	0.83	1	1	0.83	1	1	1	1	1	0.002331
Clique36	10	70	7	0	0.9	0.9	0.9	0.9	0.9	1	1	0.9	1	1	1	1	1	0.002331
Clique37	4	28	7	0	0.75	0.5	0.5	0.75	0.75	1	1	0.75	1	1	1	1	1	0.002331
Clique38	5	35	7	0	0.8	0.6	0.6	0.8	0.8	1	1	0.8	1	1	1	1	1	0.002331
Clique39	8	56	7	0	0.88	0.88	0.88	0.75	0.88	1	1	0.88	1	1	1	1	1	0.002331
Clique40	9	63	7	0	0.89	0.89	0.89	0.78	0.89	1	1	0.89	1	1	1	1	1	0.002331
Clique41	7	56	8	0	0.86	0.86	0.86	0.86	0.86	1	1	1	1	1	1	1	1	0.000333
Clique42	8	64	8	0	0.88	0.88	0.88	0.88	0.88	1	1	1	1	1	1	1	1	0.000333
Clique43	9	63	7	0	0.89	0.89	0.89	0.78	0.89	1	1	0.89	1	1	1	1	1	0.002331
Clique44	8	64	8	0	0.88	0.88	0.88	0.88	0.88	1	1	1	1	1	1	1	1	0.000333
Clique45	9	72	8	0	0.78	0.89	0.89	0.89	0.89	1	1	1	1	1	1	1	1	0.000333
Clique46	10	70	7	0	0.8	0.9	0.9	0.8	0.9	1	1	0.9	1	1	1	1	1	0.002331
Clique47	9	72	8	0	0.78	0.89	0.89	0.89	0.89	1	1	1	1	1	1	1	1	0.000333
Clique48	10	70	7	0	0.8	0.9	0.9	0.8	0.9	1	1	0.9	1	1	1	1	1	0.002331
Clique49	9	72	8	0	0.89	0.89	0.89	0.89	0.89	1	1	1	1	1	1	1	1	0.000333
Clique50	10	70	7	0	0.9	0.9	0.9	0.8	0.9	1	1	0.9	1	1	1	1	1	0.002331
Clique51	3	21	7	0	0.67	0.67	0.67	0.67	0.67	1	1	1	1	0.67	1	1	1	0.002331
Clique52	4	28	7	0	0.75	0.75	0.75	0.75	0.75	1	1	1	1	1	0.75	1	1	0.002331
Clique53	3	24	8	0	0.67	0.67	0.67	0.67	0.67	1	1	1	1	1	1	1	1	0.000333
Clique54	2	16	8	0	0.5	0.5	0.5	0.5	0.5	1	1	1	1	1	1	1	1	0.000333
Clique55	2	16	8	0	0	0.5	0.5	0.5	0.5	1	1	1	1	1	1	1	1	0.000333
Clique56	4	32	8	0	0.75	0.75	0.75	0.75	0.75	1	1	1	1	1	1	1	1	0.000333
Clique57	2	16	8	0	0.5	0.5	0.5	0	0.5	1	1	1	1	1	1	1	1	0.000333
Clique58	6	42	7	0	0.83	0.83	0.83	0.83	0.83	1	1	0.83	1	1	1	1	1	0.002331
Clique59	5	40	8	0	0.8	0.8	0.8	0.8	0.8	1	1	1	1	1	1	1	1	0.000333
Clique60	6	48	8	0	0.83	0.83	0.83	0.83	0.83	1	1	1	1	1	1	1	1	0.000333
Clique61	5	40	8	0	0.6	0.6	0.8	0.6	0.8	1	1	1	1	1	1	1	1	0.000333
Clique62	5	40	8	0	0.8	0.8	0.8	0.8	0.8	1	1	1	1	1	1	1	1	0.000333
Clique63	5	40	8	0	0.8	0.8	0.8	0.8	0.8	1	1	1	1	1	1	1	1	0.000333
Clique64	3	21	7	0	0.67	0.67	0.67	0.67	0.67	0.67	1	1	1	1	1	1	1	0.002331
Clique65	3	24	8	0	0.67	0.67	0.67	0.67	0.67	1	1	1	1	1	1	1	1	0.000333
Clique66	3	24	8	0	0.67	0.67	0.67	0.33	0.67	1	1	1	1	1	1	1	1	0.000333
Clique67	4	32	8	0	0.5	0.5	0.5	0.75	0.5	1	1	1	1	1	1	1	1	0.000333
Clique68	2	16	8	0	0	0.5	0.5	0.5	0.5	1	1	1	1	1	1	1	1	0.000333
Clique69	4	28	7	0	0.75	0.75	0.75	0.75	0.75	1	1	0.75	1	1	1	1	1	0.002331
Clique70	2	14	7	0	0.5	0.5	0.5	0.5	0.5	1	1	1	1	1	0.5	1	1	0.002331
Clique71	4	28	7	0	0.75	0.75	0.75	0.75	0.75	1	1	0.75	1	1	1	1	1	0.002331
