# Supplementary material for: Efficient α, β-motif finder for identification of phenotype-related functional modules
Source: BMC Bioinformatics. 2011 Nov 11;12:440. doi: 10.1186/1471-2105-12-440 (PMC3287386; doi:10.1186/1471-2105-12-440)
Supplement: Additional file 21 — Selection of (α, β) thresholds for hydrogen production phenotype. The selection of the set of (α, β) thresholds for the hydrogen production phenotype experiment. [file 1471-2105-12-440-S21.XLS]

## Sheet: Sheet6
Beta	Alpha	P-value
0	0	1
0	1	0.529412
0	2	0.264706
0	3	0.123529
0	4	0.0529412
0	5	0.020362
0	6	0.00678733
0	7	0.00185109
0	8	0.000370218					Chosen
0	9	4.11353e-05				0	7	0.00185109
1	1	0.529412				1	8	0.00296174
1	2	0.423529				2	9	0.00226244
1	3	0.282353
1	4	0.162896
1	5	0.081448
1	6	0.0345537
1	7	0.011847
1	8	0.00296174
1	9	0.000411353
2	2	0.423529
2	3	0.38009
2	4	0.285068
2	5	0.181407
2	6	0.0967503
2	7	0.0414644
2	8	0.0129576
2	9	0.00226244
3	3	0.38009
3	4	0.362814
3	5	0.290251
3	6	0.193501
3	7	0.103661
3	8	0.040724
3	9	0.00904977
4	4	0.362814
4	5	0.362814
4	6	0.302345
4	7	0.20362
4	8	0.10181
4	9	0.0294118
5	5	0.362814
5	6	0.38009
5	7	0.325792
5	8	0.211765
5	9	0.0823529
6	6	0.38009
6	7	0.423529
6	8	0.370588
6	9	0.205882
7	7	0.423529
7	8	0.529412
7	9	0.470588
8	8	0.529412
8	9	1
