# Supplementary material for: Efficient α, β-motif finder for identification of phenotype-related functional modules
Source: BMC Bioinformatics. 2011 Nov 11;12:440. doi: 10.1186/1471-2105-12-440 (PMC3287386; doi:10.1186/1471-2105-12-440)
Supplement: Additional file 23 — Phylogenetic diversity score calculation. Phylogenetic diversity score calculated for (α, β)-cliques enumerated for the hydrogen production phenotype. [file 1471-2105-12-440-S23.XLS]

## Sheet: Sheet1
Clique ID	Size	No of +ve Orgs	No of -ve Orgs	Organisms	PP	NP	NN	Score = (PP-(NN+NP))/(PP+NN+NP)	Statstical Significance
Clique1	2	9	2	257310,345073,103690,195103,240292,258594,269796,272562,279010,290402,351627	8.15074	4.88646	0.21	0.23056	#NAME?
Clique2	3	9	1	273036,103690,195103,240292,258594,269796,272562,279010,290402,351627	8.15074	1.97473	0	0.609948	#NAME?
Clique3	2	9	1	62977,103690,195103,240292,258594,269796,272562,279010,290402,351627	8.15074	2.36448	0	0.550275	#NAME?
Clique4	4	9	2	273036,62977,103690,195103,240292,258594,269796,272562,279010,290402,351627	8.15074	4.33921	0.26489	0.278062	#NAME?
Clique5	4	9	2	273036,62977,103690,195103,240292,258594,269796,272562,279010,290402,351627	8.15074	4.33921	0.26489	0.278062	#NAME?
Clique6	4	9	2	273036,62977,103690,195103,240292,258594,269796,272562,279010,290402,351627	8.15074	4.33921	0.26489	0.278062	#NAME?
Clique7	4	9	2	273036,62977,103690,195103,240292,258594,269796,272562,279010,290402,351627	8.15074	4.33921	0.26489	0.278062	#NAME?
Clique8	4	9	2	273036,62977,103690,195103,240292,258594,269796,272562,279010,290402,351627	8.15074	4.33921	0.26489	0.278062	#NAME?
Clique9	4	9	2	273036,62977,103690,195103,240292,258594,269796,272562,279010,290402,351627	8.15074	4.33921	0.26489	0.278062	#NAME?
Clique10	5	9	2	257310,62977,103690,195103,240292,258594,269796,272562,279010,290402,351627	8.15074	4.81896	0.2	0.237802	#NAME?
Clique11	4	9	2	345073,62977,103690,195103,240292,258594,269796,272562,279010,290402,351627	8.15074	4.79646	0.2	0.23992	#NAME?
Clique12	4	9	2	345073,62977,103690,195103,240292,258594,269796,272562,279010,290402,351627	8.15074	4.79646	0.2	0.23992	#NAME?
Clique13	4	9	2	273036,62977,103690,195103,240292,258594,269796,272562,279010,290402,351627	8.15074	4.33921	0.26489	0.278062	#NAME?
Clique14	4	9	2	273036,62977,103690,195103,240292,258594,269796,272562,279010,290402,351627	8.15074	4.33921	0.26489	0.278062	#NAME?
Clique15	3	9	2	257310,345073,103690,195103,240292,258594,269796,272562,279010,290402,351627	8.15074	4.88646	0.21	0.23056	#NAME?
Clique16	4	9	2	345073,62977,103690,195103,240292,258594,269796,272562,279010,290402,351627	8.15074	4.79646	0.2	0.23992	#NAME?
Clique17	4	9	2	257310,62977,103690,195103,240292,258594,269796,272562,279010,290402,351627	8.15074	4.81896	0.2	0.237802	#NAME?
Clique18	5	9	1	62977,103690,195103,240292,258594,269796,272562,279010,290402,351627	8.15074	2.36448	0	0.550275	#NAME?
Clique19	5	9	2	345073,62977,103690,195103,240292,258594,269796,272562,279010,290402,351627	8.15074	4.79646	0.2	0.23992	#NAME?
Clique20	3	9	2	345073,62977,103690,195103,240292,258594,269796,272562,279010,290402,351627	8.15074	4.79646	0.2	0.23992	#NAME?
Clique21	5	9	2	345073,62977,103690,195103,240292,258594,269796,272562,279010,290402,351627	8.15074	4.79646	0.2	0.23992	#NAME?
Clique22	6	9	2	345073,62977,103690,195103,240292,258594,269796,272562,279010,290402,351627	8.15074	4.79646	0.2	0.23992	#NAME?
Clique23	3	9	2	345073,62977,103690,195103,240292,258594,269796,272562,279010,290402,351627	8.15074	4.79646	0.2	0.23992	#NAME?
Clique24	5	9	2	345073,62977,103690,195103,240292,258594,269796,272562,279010,290402,351627	8.15074	4.79646	0.2	0.23992	#NAME?
Clique25	3	9	2	257310,273036,103690,195103,240292,258594,269796,272562,279010,290402,351627	8.15074	4.42921	0.27489	0.26812	#NAME?
Clique26	2	9	2	321967,345073,103690,195103,240292,258594,269796,272562,279010,290402,351627	8.15074	4.42798	0.26818	0.268904	#NAME?
Clique27	5	9	1	273036,103690,195103,240292,258594,269796,272562,279010,290402,351627	8.15074	1.97473	0	0.609948	#NAME?
Clique28	5	9	1	273036,103690,195103,240292,258594,269796,272562,279010,290402,351627	8.15074	1.97473	0	0.609948	#NAME?
Clique29	3	9	2	273036,345073,103690,195103,240292,258594,269796,272562,279010,290402,351627	8.15074	4.40671	0.27239	0.270591	#NAME?
Clique30	4	9	2	273036,345073,103690,195103,240292,258594,269796,272562,279010,290402,351627	8.15074	4.40671	0.27239	0.270591	#NAME?
Clique31	4	9	2	273036,345073,103690,195103,240292,258594,269796,272562,279010,290402,351627	8.15074	4.40671	0.27239	0.270591	#NAME?
Clique32	4	9	1	345073,103690,195103,240292,258594,269796,272562,279010,290402,351627	8.15074	2.43198	0	0.540387	#NAME?
Clique33	5	9	2	273036,345073,103690,195103,240292,258594,269796,272562,279010,290402,351627	8.15074	4.40671	0.27239	0.270591	#NAME?
Clique34	6	9	2	273036,345073,103690,195103,240292,258594,269796,272562,279010,290402,351627	8.15074	4.40671	0.27239	0.270591	#NAME?
Clique35	6	9	2	273036,345073,103690,195103,240292,258594,269796,272562,279010,290402,351627	8.15074	4.40671	0.27239	0.270591	#NAME?
Clique36	7	9	2	273036,345073,103690,195103,240292,258594,269796,272562,279010,290402,351627	8.15074	4.40671	0.27239	0.270591	#NAME?
Clique37	7	9	2	273036,345073,103690,195103,240292,258594,269796,272562,279010,290402,351627	8.15074	4.40671	0.27239	0.270591	#NAME?
Clique38	4	9	2	257310,345073,103690,195103,240292,258594,269796,272562,279010,290402,351627	8.15074	4.88646	0.21	0.23056	#NAME?
Clique39	5	9	2	345073,62977,103690,195103,240292,258594,269796,272562,279010,290402,351627	8.15074	4.79646	0.2	0.23992	#NAME?
Clique40	5	9	2	345073,62977,103690,195103,240292,258594,269796,272562,279010,290402,351627	8.15074	4.79646	0.2	0.23992	#NAME?
Clique41	3	9	2	345073,62977,103690,195103,240292,258594,269796,272562,279010,290402,351627	8.15074	4.79646	0.2	0.23992	#NAME?
Clique42	4	9	2	257310,345073,103690,195103,240292,258594,269796,272562,279010,290402,351627	8.15074	4.88646	0.21	0.23056	#NAME?
Clique43	5	9	2	345073,62977,103690,195103,240292,258594,269796,272562,279010,290402,351627	8.15074	4.79646	0.2	0.23992	#NAME?
Clique44	5	9	2	273036,62977,103690,195103,240292,258594,269796,272562,279010,290402,351627	8.15074	4.33921	0.26489	0.278062	#NAME?
Clique45	6	9	1	62977,103690,195103,240292,258594,269796,272562,279010,290402,351627	8.15074	2.36448	0	0.550275	#NAME?
Clique46	5	9	2	257310,62977,103690,195103,240292,258594,269796,272562,279010,290402,351627	8.15074	4.81896	0.2	0.237802	#NAME?
Clique47	5	9	2	345073,62977,103690,195103,240292,258594,269796,272562,279010,290402,351627	8.15074	4.79646	0.2	0.23992	#NAME?
Clique48	3	9	1	345073,103690,195103,240292,258594,269796,272562,279010,290402,351627	8.15074	2.43198	0	0.540387	#NAME?
Clique49	2	9	2	345073,103690,195103,240292,258594,269796,272562,279010,290402,351627	8.15074	2.43198	0	0.540387	#NAME?
Clique50	3	9	1	345073,103690,195103,240292,258594,269796,272562,279010,290402,351627	8.15074	2.43198	0	0.540387	#NAME?
Clique51	2	9	2	321967,345073,103690,195103,240292,258594,269796,272562,279010,290402,351627	8.15074	4.42798	0.26818	0.268904	#NAME?
Clique52	7	9	2	273036,345073,103690,195103,240292,258594,269796,272562,279010,290402,351627	8.15074	4.40671	0.27239	0.270591	#NAME?
Clique53	7	9	2	273036,345073,103690,195103,240292,258594,269796,272562,279010,290402,351627	8.15074	4.40671	0.27239	0.270591	#NAME?
Clique54	7	9	2	273036,345073,103690,195103,240292,258594,269796,272562,279010,290402,351627	8.15074	4.40671	0.27239	0.270591	#NAME?
Clique55	4	9	2	273036,62977,103690,195103,240292,258594,269796,272562,279010,290402,351627	8.15074	4.33921	0.26489	0.278062	#NAME?
Clique56	3	9	2	345073,62977,103690,195103,240292,258594,269796,272562,279010,290402,351627	8.15074	4.79646	0.2	0.23992	#NAME?
Clique57	4	9	2	273036,345073,103690,195103,240292,258594,269796,272562,279010,290402,351627	8.15074	4.40671	0.27239	0.270591	#NAME?
Clique58	5	9	2	273036,62977,103690,195103,240292,258594,269796,272562,279010,290402,351627	8.15074	4.33921	0.26489	0.278062	#NAME?
Clique59	4	9	2	345073,62977,103690,195103,240292,258594,269796,272562,279010,290402,351627	8.15074	4.79646	0.2	0.23992	#NAME?
Clique60	4	9	2	345073,62977,103690,195103,240292,258594,269796,272562,279010,290402,351627	8.15074	4.79646	0.2	0.23992	#NAME?
Clique61	6	9	2	273036,345073,103690,195103,240292,258594,269796,272562,279010,290402,351627	8.15074	4.40671	0.27239	0.270591	#NAME?
Clique62	4	9	2	345073,62977,103690,195103,240292,258594,269796,272562,279010,290402,351627	8.15074	4.79646	0.2	0.23992	#NAME?
Clique63	4	9	2	345073,62977,103690,195103,240292,258594,269796,272562,279010,290402,351627	8.15074	4.79646	0.2	0.23992	#NAME?
Clique64	5	9	2	257310,345073,103690,195103,240292,258594,269796,272562,279010,290402,351627	8.15074	4.88646	0.21	0.23056	#NAME?
Clique65	5	9	2	257310,345073,103690,195103,240292,258594,269796,272562,279010,290402,351627	8.15074	4.88646	0.21	0.23056	#NAME?
Clique66	4	9	2	273036,345073,103690,195103,240292,258594,269796,272562,279010,290402,351627	8.15074	4.40671	0.27239	0.270591	#NAME?
Clique67	3	9	2	345073,103690,195103,240292,258594,269796,272562,279010,290402,351627	8.15074	2.43198	0	0.540387	#NAME?
Clique68	5	9	2	273036,62977,103690,195103,240292,258594,269796,272562,279010,290402,351627	8.15074	4.33921	0.26489	0.278062	#NAME?
Clique69	5	9	2	273036,62977,103690,195103,240292,258594,269796,272562,279010,290402,351627	8.15074	4.33921	0.26489	0.278062	#NAME?
Clique70	5	9	2	345073,62977,103690,195103,240292,258594,269796,272562,279010,290402,351627	8.15074	4.79646	0.2	0.23992	#NAME?
Clique71	3	9	2	257310,345073,103690,195103,240292,258594,269796,272562,279010,290402,351627	8.15074	4.88646	0.21	0.23056	#NAME?
Clique72	4	9	2	321967,345073,103690,195103,240292,258594,269796,272562,279010,290402,351627	8.15074	4.42798	0.26818	0.268904	#NAME?
Clique73	4	9	2	273036,345073,103690,195103,240292,258594,269796,272562,279010,290402,351627	8.15074	4.40671	0.27239	0.270591	#NAME?
Clique74	5	9	2	257310,62977,103690,195103,240292,258594,269796,272562,279010,290402,351627	8.15074	4.81896	0.2	0.237802	#NAME?
Clique75	2	9	2	257310,345073,103690,195103,240292,258594,269796,272562,279010,290402,351627	8.15074	4.88646	0.21	0.23056	#NAME?
Clique76	2	9	2	257310,62977,103690,195103,240292,258594,269796,272562,279010,290402,351627	8.15074	4.81896	0.2	0.237802	#NAME?
Clique77	5	9	2	257310,62977,103690,195103,240292,258594,269796,272562,279010,290402,351627	8.15074	4.81896	0.2	0.237802	#NAME?
Clique78	4	9	2	257310,345073,103690,195103,240292,258594,269796,272562,279010,290402,351627	8.15074	4.88646	0.21	0.23056	#NAME?
Clique79	5	9	2	321967,345073,103690,195103,240292,258594,269796,272562,279010,290402,351627	8.15074	4.42798	0.26818	0.268904	#NAME?
Clique80	4	9	1	273036,103690,195103,240292,258594,269796,272562,279010,290402,351627	8.15074	1.97473	0	0.609948	#NAME?
Clique81	5	9	1	273036,103690,195103,240292,258594,269796,272562,279010,290402,351627	8.15074	1.97473	0	0.609948	#NAME?
Clique82	5	9	1	345073,103690,195103,240292,258594,269796,272562,279010,290402,351627	8.15074	2.43198	0	0.540387	#NAME?
Clique83	5	9	2	273036,345073,103690,195103,240292,258594,269796,272562,279010,290402,351627	8.15074	4.40671	0.27239	0.270591	#NAME?
Clique84	4	9	1	345073,103690,195103,240292,258594,269796,272562,279010,290402,351627	8.15074	2.43198	0	0.540387	#NAME?
Clique85	4	9	2	273036,345073,103690,195103,240292,258594,269796,272562,279010,290402,351627	8.15074	4.40671	0.27239	0.270591	#NAME?
Clique86	5	9	2	273036,345073,103690,195103,240292,258594,269796,272562,279010,290402,351627	8.15074	4.40671	0.27239	0.270591	#NAME?
Clique87	5	9	1	345073,103690,195103,240292,258594,269796,272562,279010,290402,351627	8.15074	2.43198	0	0.540387	#NAME?
Clique88	5	9	1	345073,103690,195103,240292,258594,269796,272562,279010,290402,351627	8.15074	2.43198	0	0.540387	#NAME?
Clique89	6	9	1	345073,103690,195103,240292,258594,269796,272562,279010,290402,351627	8.15074	2.43198	0	0.540387	#NAME?
Clique90	5	9	1	345073,103690,195103,240292,258594,269796,272562,279010,290402,351627	8.15074	2.43198	0	0.540387	#NAME?
Clique91	5	9	2	257310,345073,103690,195103,240292,258594,269796,272562,279010,290402,351627	8.15074	4.88646	0.21	0.23056	#NAME?
Clique92	5	9	2	257310,345073,103690,195103,240292,258594,269796,272562,279010,290402,351627	8.15074	4.88646	0.21	0.23056	#NAME?
Clique93	5	9	2	257310,345073,103690,195103,240292,258594,269796,272562,279010,290402,351627	8.15074	4.88646	0.21	0.23056	#NAME?
Clique94	4	9	2	273036,62977,103690,195103,240292,258594,269796,272562,279010,290402,351627	8.15074	4.33921	0.26489	0.278062	#NAME?
Clique95	4	9	2	273036,62977,103690,195103,240292,258594,269796,272562,279010,290402,351627	8.15074	4.33921	0.26489	0.278062	#NAME?
Clique96	5	9	2	257310,62977,103690,195103,240292,258594,269796,272562,279010,290402,351627	8.15074	4.81896	0.2	0.237802	#NAME?
Clique97	4	9	2	345073,62977,103690,195103,240292,258594,269796,272562,279010,290402,351627	8.15074	4.79646	0.2	0.23992	#NAME?
Clique98	4	9	2	345073,62977,103690,195103,240292,258594,269796,272562,279010,290402,351627	8.15074	4.79646	0.2	0.23992	#NAME?
Clique99	5	9	2	345073,62977,103690,195103,240292,258594,269796,272562,279010,290402,351627	8.15074	4.79646	0.2	0.23992	#NAME?
Clique100	5	9	2	345073,62977,103690,195103,240292,258594,269796,272562,279010,290402,351627	8.15074	4.79646	0.2	0.23992	#NAME?
Clique101	4	9	2	345073,62977,103690,195103,240292,258594,269796,272562,279010,290402,351627	8.15074	4.79646	0.2	0.23992	#NAME?
Clique102	5	9	2	345073,62977,103690,195103,240292,258594,269796,272562,279010,290402,351627	8.15074	4.79646	0.2	0.23992	#NAME?
Clique103	5	9	2	345073,62977,103690,195103,240292,258594,269796,272562,279010,290402,351627	8.15074	4.79646	0.2	0.23992	#NAME?
Clique104	5	9	2	345073,62977,103690,195103,240292,258594,269796,272562,279010,290402,351627	8.15074	4.79646	0.2	0.23992	#NAME?
Clique105	5	9	2	345073,62977,103690,195103,240292,258594,269796,272562,279010,290402,351627	8.15074	4.79646	0.2	0.23992	#NAME?
Clique106	5	9	2	345073,62977,103690,195103,240292,258594,269796,272562,279010,290402,351627	8.15074	4.79646	0.2	0.23992	#NAME?
Clique107	5	9	2	345073,62977,103690,195103,240292,258594,269796,272562,279010,290402,351627	8.15074	4.79646	0.2	0.23992	#NAME?
Clique108	7	9	1	345073,103690,195103,240292,258594,269796,272562,279010,290402,351627	8.15074	2.43198	0	0.540387	#NAME?
Clique109	7	9	2	345073,62977,103690,195103,240292,258594,269796,272562,279010,290402,351627	8.15074	4.79646	0.2	0.23992	#NAME?
Clique110	8	9	2	345073,62977,103690,195103,240292,258594,269796,272562,279010,290402,351627	8.15074	4.79646	0.2	0.23992	#NAME?
Clique111	2	9	1	345073,103690,195103,240292,258594,269796,272562,279010,290402,351627	8.15074	2.43198	0	0.540387	#NAME?
