# Supplementary material for: Efficient α, β-motif finder for identification of phenotype-related functional modules
Source: BMC Bioinformatics. 2011 Nov 11;12:440. doi: 10.1186/1471-2105-12-440 (PMC3287386; doi:10.1186/1471-2105-12-440)
Supplement: Additional file 24 — Extended functional modules obtained by running DENSE [29]. The extended functional modules obtained by running Hendrix et al (DENSE) [29] using the phenotype-related functional modules obtained for hydrogen production phenotype as query vertices and Clostridium acetobutylicum ATCC 824 protein functional association network. [file 1471-2105-12-440-S24.ZIP]

Archive with 113 entries (111 files):
- Supplemental 11 - HvnH_9_2_using_Williametal/
- Supplemental 11 - HvnH_9_2_using_Williametal/output_mapped/
- Supplemental 11 - HvnH_9_2_using_Williametal/output_mapped/output_1.txt
- Supplemental 11 - HvnH_9_2_using_Williametal/output_mapped/output_10.txt
- Supplemental 11 - HvnH_9_2_using_Williametal/output_mapped/output_100.txt
- Supplemental 11 - HvnH_9_2_using_Williametal/output_mapped/output_101.txt
- Supplemental 11 - HvnH_9_2_using_Williametal/output_mapped/output_102.txt
- Supplemental 11 - HvnH_9_2_using_Williametal/output_mapped/output_103.txt
- Supplemental 11 - HvnH_9_2_using_Williametal/output_mapped/output_104.txt
- Supplemental 11 - HvnH_9_2_using_Williametal/output_mapped/output_105.txt
- Supplemental 11 - HvnH_9_2_using_Williametal/output_mapped/output_106.txt
- Supplemental 11 - HvnH_9_2_using_Williametal/output_mapped/output_107.txt
- Supplemental 11 - HvnH_9_2_using_Williametal/output_mapped/output_108.txt
- Supplemental 11 - HvnH_9_2_using_Williametal/output_mapped/output_109.txt
- Supplemental 11 - HvnH_9_2_using_Williametal/output_mapped/output_11.txt
- Supplemental 11 - HvnH_9_2_using_Williametal/output_mapped/output_110.txt
- Supplemental 11 - HvnH_9_2_using_Williametal/output_mapped/output_111.txt
- Supplemental 11 - HvnH_9_2_using_Williametal/output_mapped/output_12.txt
- Supplemental 11 - HvnH_9_2_using_Williametal/output_mapped/output_13.txt
- Supplemental 11 - HvnH_9_2_using_Williametal/output_mapped/output_14.txt
- Supplemental 11 - HvnH_9_2_using_Williametal/output_mapped/output_15.txt
- Supplemental 11 - HvnH_9_2_using_Williametal/output_mapped/output_16.txt
- Supplemental 11 - HvnH_9_2_using_Williametal/output_mapped/output_17.txt
- Supplemental 11 - HvnH_9_2_using_Williametal/output_mapped/output_18.txt
- Supplemental 11 - HvnH_9_2_using_Williametal/output_mapped/output_19.txt
- Supplemental 11 - HvnH_9_2_using_Williametal/output_mapped/output_2.txt
- Supplemental 11 - HvnH_9_2_using_Williametal/output_mapped/output_20.txt
- Supplemental 11 - HvnH_9_2_using_Williametal/output_mapped/output_21.txt
- Supplemental 11 - HvnH_9_2_using_Williametal/output_mapped/output_22.txt
- Supplemental 11 - HvnH_9_2_using_Williametal/output_mapped/output_23.txt
- Supplemental 11 - HvnH_9_2_using_Williametal/output_mapped/output_24.txt
- Supplemental 11 - HvnH_9_2_using_Williametal/output_mapped/output_25.txt
- Supplemental 11 - HvnH_9_2_using_Williametal/output_mapped/output_26.txt
- Supplemental 11 - HvnH_9_2_using_Williametal/output_mapped/output_27.txt
- Supplemental 11 - HvnH_9_2_using_Williametal/output_mapped/output_28.txt
- Supplemental 11 - HvnH_9_2_using_Williametal/output_mapped/output_29.txt
- Supplemental 11 - HvnH_9_2_using_Williametal/output_mapped/output_3.txt
- Supplemental 11 - HvnH_9_2_using_Williametal/output_mapped/output_30.txt
- Supplemental 11 - HvnH_9_2_using_Williametal/output_mapped/output_31.txt
- Supplemental 11 - HvnH_9_2_using_Williametal/output_mapped/output_32.txt
- Supplemental 11 - HvnH_9_2_using_Williametal/output_mapped/output_33.txt
- Supplemental 11 - HvnH_9_2_using_Williametal/output_mapped/output_34.txt
- Supplemental 11 - HvnH_9_2_using_Williametal/output_mapped/output_35.txt
- Supplemental 11 - HvnH_9_2_using_Williametal/output_mapped/output_36.txt
- Supplemental 11 - HvnH_9_2_using_Williametal/output_mapped/output_37.txt
- Supplemental 11 - HvnH_9_2_using_Williametal/output_mapped/output_38.txt
- Supplemental 11 - HvnH_9_2_using_Williametal/output_mapped/output_39.txt
- Supplemental 11 - HvnH_9_2_using_Williametal/output_mapped/output_4.txt
- Supplemental 11 - HvnH_9_2_using_Williametal/output_mapped/output_40.txt
- Supplemental 11 - HvnH_9_2_using_Williametal/output_mapped/output_41.txt
- Supplemental 11 - HvnH_9_2_using_Williametal/output_mapped/output_42.txt
- Supplemental 11 - HvnH_9_2_using_Williametal/output_mapped/output_43.txt
- Supplemental 11 - HvnH_9_2_using_Williametal/output_mapped/output_44.txt
- Supplemental 11 - HvnH_9_2_using_Williametal/output_mapped/output_45.txt
- Supplemental 11 - HvnH_9_2_using_Williametal/output_mapped/output_46.txt
- Supplemental 11 - HvnH_9_2_using_Williametal/output_mapped/output_47.txt
- Supplemental 11 - HvnH_9_2_using_Williametal/output_mapped/output_48.txt
- Supplemental 11 - HvnH_9_2_using_Williametal/output_mapped/output_49.txt
- Supplemental 11 - HvnH_9_2_using_Williametal/output_mapped/output_5.txt
- Supplemental 11 - HvnH_9_2_using_Williametal/output_mapped/output_50.txt
- Supplemental 11 - HvnH_9_2_using_Williametal/output_mapped/output_51.txt
- Supplemental 11 - HvnH_9_2_using_Williametal/output_mapped/output_52.txt
- Supplemental 11 - HvnH_9_2_using_Williametal/output_mapped/output_53.txt
- Supplemental 11 - HvnH_9_2_using_Williametal/output_mapped/output_54.txt
- Supplemental 11 - HvnH_9_2_using_Williametal/output_mapped/output_55.txt
- Supplemental 11 - HvnH_9_2_using_Williametal/output_mapped/output_56.txt
- Supplemental 11 - HvnH_9_2_using_Williametal/output_mapped/output_57.txt
- Supplemental 11 - HvnH_9_2_using_Williametal/output_mapped/output_58.txt
- Supplemental 11 - HvnH_9_2_using_Williametal/output_mapped/output_59.txt
- Supplemental 11 - HvnH_9_2_using_Williametal/output_mapped/output_6.txt
- Supplemental 11 - HvnH_9_2_using_Williametal/output_mapped/output_60.txt
- Supplemental 11 - HvnH_9_2_using_Williametal/output_mapped/output_61.txt
- Supplemental 11 - HvnH_9_2_using_Williametal/output_mapped/output_62.txt
- Supplemental 11 - HvnH_9_2_using_Williametal/output_mapped/output_63.txt
- Supplemental 11 - HvnH_9_2_using_Williametal/output_mapped/output_64.txt
- Supplemental 11 - HvnH_9_2_using_Williametal/output_mapped/output_65.txt
- Supplemental 11 - HvnH_9_2_using_Williametal/output_mapped/output_66.txt
- Supplemental 11 - HvnH_9_2_using_Williametal/output_mapped/output_67.txt
- Supplemental 11 - HvnH_9_2_using_Williametal/output_mapped/output_68.txt
- Supplemental 11 - HvnH_9_2_using_Williametal/output_mapped/output_69.txt
- Supplemental 11 - HvnH_9_2_using_Williametal/output_mapped/output_7.txt
- Supplemental 11 - HvnH_9_2_using_Williametal/output_mapped/output_70.txt
- Supplemental 11 - HvnH_9_2_using_Williametal/output_mapped/output_71.txt
- Supplemental 11 - HvnH_9_2_using_Williametal/output_mapped/output_72.txt
- Supplemental 11 - HvnH_9_2_using_Williametal/output_mapped/output_73.txt
- Supplemental 11 - HvnH_9_2_using_Williametal/output_mapped/output_74.txt
- Supplemental 11 - HvnH_9_2_using_Williametal/output_mapped/output_75.txt
- Supplemental 11 - HvnH_9_2_using_Williametal/output_mapped/output_76.txt
- Supplemental 11 - HvnH_9_2_using_Williametal/output_mapped/output_77.txt
- Supplemental 11 - HvnH_9_2_using_Williametal/output_mapped/output_78.txt
- Supplemental 11 - HvnH_9_2_using_Williametal/output_mapped/output_79.txt
- Supplemental 11 - HvnH_9_2_using_Williametal/output_mapped/output_8.txt
- Supplemental 11 - HvnH_9_2_using_Williametal/output_mapped/output_80.txt
- Supplemental 11 - HvnH_9_2_using_Williametal/output_mapped/output_81.txt
- Supplemental 11 - HvnH_9_2_using_Williametal/output_mapped/output_82.txt
- Supplemental 11 - HvnH_9_2_using_Williametal/output_mapped/output_83.txt
- Supplemental 11 - HvnH_9_2_using_Williametal/output_mapped/output_84.txt
- Supplemental 11 - HvnH_9_2_using_Williametal/output_mapped/output_85.txt
- Supplemental 11 - HvnH_9_2_using_Williametal/output_mapped/output_86.txt
- Supplemental 11 - HvnH_9_2_using_Williametal/output_mapped/output_87.txt
- Supplemental 11 - HvnH_9_2_using_Williametal/output_mapped/output_88.txt
- Supplemental 11 - HvnH_9_2_using_Williametal/output_mapped/output_89.txt
- Supplemental 11 - HvnH_9_2_using_Williametal/output_mapped/output_9.txt
- Supplemental 11 - HvnH_9_2_using_Williametal/output_mapped/output_90.txt
- Supplemental 11 - HvnH_9_2_using_Williametal/output_mapped/output_91.txt
- Supplemental 11 - HvnH_9_2_using_Williametal/output_mapped/output_92.txt
- Supplemental 11 - HvnH_9_2_using_Williametal/output_mapped/output_93.txt
- Supplemental 11 - HvnH_9_2_using_Williametal/output_mapped/output_94.txt
- Supplemental 11 - HvnH_9_2_using_Williametal/output_mapped/output_95.txt
- Supplemental 11 - HvnH_9_2_using_Williametal/output_mapped/output_96.txt
- Supplemental 11 - HvnH_9_2_using_Williametal/output_mapped/output_97.txt
- Supplemental 11 - HvnH_9_2_using_Williametal/output_mapped/output_98.txt
- Supplemental 11 - HvnH_9_2_using_Williametal/output_mapped/output_99.txt
