# Supplementary material for: Efficient α, β-motif finder for identification of phenotype-related functional modules
Source: BMC Bioinformatics. 2011 Nov 11;12:440. doi: 10.1186/1471-2105-12-440 (PMC3287386; doi:10.1186/1471-2105-12-440)
Supplement: Additional file 24 — Extended functional modules obtained by running DENSE [29]. The extended functional modules obtained by running Hendrix et al (DENSE) [29] using the phenotype-related functional modules obtained for hydrogen production phenotype as query vertices and Clostridium acetobutylicum ATCC 824 protein functional association network. [file 1471-2105-12-440-S24.ZIP › Supplemental 11 - HvnH_9_2_using_Williametal/output_mapped/output_10.txt]

COG0258	COG0612	COG0550	COG1196	COG0553
COG0258	COG0629	COG1196	COG0550	COG0553
COG0258	COG5184	COG0550	COG1196	COG0553
COG0258	COG0476	COG0550	COG1196	COG0553
COG0258	COG2256	COG1196	COG0550	COG0553
COG0258	COG1243	COG1196	COG0550	COG0553
COG0258	COG0648	COG1196	COG0550	COG0553
COG0258	COG0708	COG0550	COG1196	COG0553
COG0258	COG0177	COG0550	COG1196	COG0553
COG0258	COG0389	COG0550	COG1196	COG0553
COG0258	COG0122	COG0550	COG1196	COG0553
COG0258	COG0525	COG0550	COG1196	COG0553
COG0258	COG0187	COG0550	COG1196	COG0553
COG0258	COG0188	COG0550	COG1196	COG0553
COG0258	COG0480	COG0550	COG1196	COG0553
COG0258	COG2214	COG0550	COG1196	COG0553
COG0258	COG0846	COG0550	COG1196	COG0553
COG0258	COG0507	COG1196	COG0550	COG0553
COG0258	COG0592	COG1196	COG0550	COG0553
COG0258	COG0249	COG1196	COG0550	COG0553
COG0258	COG0210	COG1196	COG0550	COG0553
COG0258	COG0420	COG1196	COG0550	COG0553
COG0258	COG0550	COG0639	COG1196	COG0553
COG0258	COG0550	COG0631	COG1196	COG0553
COG0258	COG0550	COG1112	COG1196	COG0553
COG0258	COG0550	COG0515	COG1196	COG0553
COG0258	COG0550	COG0459	COG1196	COG0553
COG0258	COG0550	COG0208	COG1196	COG0553
COG0258	COG0550	COG0469	COG1196	COG0553
COG0258	COG0550	COG0127	COG1196	COG0553
COG0258	COG0550	COG0209	COG1196	COG0553
COG0258	COG0550	COG0474	COG1196	COG0553
COG0258	COG0550	COG1061	COG1196	COG0553
COG0258	COG0550	COG1185	COG1196	COG0553
COG0258	COG0550	COG1996	COG1196	COG0553
COG0258	COG0550	COG0085	COG1196	COG0553
COG0258	COG0550	COG1758	COG1196	COG0553
COG0258	COG0550	COG0563	COG1196	COG0553
COG0258	COG0550	COG1196	COG1199	COG0553
COG0258	COG0550	COG1196	COG0468	COG0553
COG0258	COG0550	COG1196	COG0514	COG0553
COG0258	COG0550	COG1196	COG0086	COG0553
COG0258	COG0550	COG1196	COG0202	COG0553
COG0258	COG0550	COG1196	COG0419	COG0553
