# Supplementary material for: Efficient α, β-motif finder for identification of phenotype-related functional modules
Source: BMC Bioinformatics. 2011 Nov 11;12:440. doi: 10.1186/1471-2105-12-440 (PMC3287386; doi:10.1186/1471-2105-12-440)
Supplement: Additional file 24 — Extended functional modules obtained by running DENSE [29]. The extended functional modules obtained by running Hendrix et al (DENSE) [29] using the phenotype-related functional modules obtained for hydrogen production phenotype as query vertices and Clostridium acetobutylicum ATCC 824 protein functional association network. [file 1471-2105-12-440-S24.ZIP › Supplemental 11 - HvnH_9_2_using_Williametal/output_mapped/output_100.txt]

COG0073	COG0037	COG0436	COG1145	COG0143
COG0073	COG0688	COG0143	COG1145	COG0436
COG0073	COG1091	COG1145	COG0143	COG0436
COG0073	COG2116	COG1145	COG0436	COG0143
COG0073	COG2876	COG1145	COG0143	COG0436
COG0073	COG0488	COG1145	COG0143	COG0436
COG0073	COG0423	COG1145	COG0436	COG0143
COG0073	COG0340	COG0143	COG0436	COG1145
COG0073	COG1605	COG0143	COG1145	COG0436
COG0073	COG2040	COG1145	COG0143	COG0436
COG0073	COG0141	COG1145	COG0143	COG0436
COG0073	COG0018	COG1145	COG0436	COG0143
COG0073	COG0172	COG0436	COG0143	COG1145
COG0073	COG1190	COG1145	COG0143	COG0436
COG0073	COG0495	COG1145	COG0436	COG0143
COG0073	COG0060	COG1145	COG0436	COG0143
COG0073	COG0263	COG0143	COG0436	COG1145
COG0073	COG0326	COG0143	COG1145	COG0436
COG0073	COG0017	COG1145	COG0143	COG0436
COG0073	COG3321	COG1145	COG0143	COG0436
COG0073	COG0459	COG1145	COG0143	COG0436
COG0073	COG0511	COG0143	COG1145	COG0436
COG0073	COG0281	COG0143	COG1145	COG0436
COG0073	COG0223	COG1145	COG0436	COG0143
COG0073	COG1410	COG1145	COG0436	COG0143
COG0073	COG0646	COG1145	COG0436	COG0143
COG0073	COG0685	COG1145	COG0436	COG0143
COG0073	COG0242	COG1145	COG0436	COG0143
COG0073	COG0192	COG1145	COG0436	COG0143
COG0073	COG0143	COG0112	COG0436	COG1145
COG0073	COG0143	COG0626	COG1145	COG0436
COG0073	COG0143	COG1168	COG1145	COG0436
COG0073	COG0143	COG0162	COG1145	COG0436
COG0073	COG0143	COG0160	COG1145	COG0436
COG0073	COG0143	COG0016	COG1145	COG0436
COG0073	COG0143	COG0072	COG1145	COG0436
COG0073	COG0143	COG0077	COG1145	COG0436
COG0073	COG0143	COG0079	COG1145	COG0436
COG0073	COG0143	COG0115	COG1145	COG0436
COG0073	COG0143	COG0674	COG1145	COG0436
COG0073	COG0143	COG0439	COG1145	COG0436
COG0073	COG0143	COG1014	COG1145	COG0436
COG0073	COG0143	COG0039	COG1145	COG0436
COG0073	COG0143	COG0075	COG1145	COG0436
COG0073	COG0143	COG0473	COG1145	COG0436
COG0073	COG0143	COG1013	COG1145	COG0436
COG0073	COG0143	COG1146	COG1145	COG0436
COG0073	COG0143	COG4992	COG1145	COG0436
COG0073	COG0143	COG0399	COG1145	COG0436
COG0073	COG0143	COG1167	COG1145	COG0436
COG0073	COG0143	COG0796	COG1145	COG0436
COG0073	COG0143	COG0388	COG1145	COG0436
COG0073	COG0143	COG0458	COG1145	COG0436
COG0073	COG0143	COG3968	COG1145	COG0436
COG0073	COG0143	COG0543	COG1145	COG0436
COG0073	COG0143	COG0505	COG1145	COG0436
COG0073	COG0143	COG0069	COG1145	COG0436
COG0073	COG0143	COG0367	COG1145	COG0436
COG0073	COG0143	COG0070	COG1145	COG0436
COG0073	COG0143	COG0067	COG1145	COG0436
COG0073	COG0143	COG0493	COG1145	COG0436
COG0073	COG0143	COG0334	COG1145	COG0436
COG0073	COG0143	COG1145	COG0442	COG0436
COG0073	COG0143	COG1145	COG0008	COG0436
