# Supplementary material for: Efficient α, β-motif finder for identification of phenotype-related functional modules
Source: BMC Bioinformatics. 2011 Nov 11;12:440. doi: 10.1186/1471-2105-12-440 (PMC3287386; doi:10.1186/1471-2105-12-440)
Supplement: Additional file 24 — Extended functional modules obtained by running DENSE [29]. The extended functional modules obtained by running Hendrix et al (DENSE) [29] using the phenotype-related functional modules obtained for hydrogen production phenotype as query vertices and Clostridium acetobutylicum ATCC 824 protein functional association network. [file 1471-2105-12-440-S24.ZIP › Supplemental 11 - HvnH_9_2_using_Williametal/output_mapped/output_101.txt]

COG0263	COG0688	COG0436	COG1145
COG0263	COG0685	COG1145	COG0436
COG0263	COG0143	COG1145	COG0436
COG0263	COG0192	COG1145	COG0436
COG0263	COG0073	COG1145	COG0436
COG0263	COG0340	COG1145	COG0436
COG0263	COG0511	COG1145	COG0436
COG0263	COG0281	COG1145	COG0436
COG0263	COG1773	COG0436	COG1145
COG0263	COG0456	COG1145	COG0436
COG0263	COG0674	COG1145	COG0436
COG0263	COG0075	COG1145	COG0436
COG0263	COG1013	COG1145	COG0436
COG0263	COG1014	COG1145	COG0436
COG0263	COG0039	COG1145	COG0436
COG0263	COG0439	COG1145	COG0436
COG0263	COG0473	COG1145	COG0436
COG0263	COG1146	COG1145	COG0436
COG0263	COG0656	COG1145	COG0436
COG0263	COG0014	COG1145	COG0436
COG0263	COG0442	COG1145	COG0436
COG0263	COG2071	COG1145	COG0436
COG0263	COG0019	COG1145	COG0436
COG0263	COG1181	COG1145	COG0436
COG0263	COG1364	COG1145	COG0436
COG0263	COG0165	COG1145	COG0436
COG0263	COG0548	COG1145	COG0436
COG0263	COG4992	COG1145	COG0436
COG0263	COG1982	COG1145	COG0436
COG0263	COG3968	COG1145	COG0436
COG0263	COG0388	COG1145	COG0436
COG0263	COG0458	COG1145	COG0436
COG0263	COG0505	COG1145	COG0436
COG0263	COG0493	COG1145	COG0436
COG0263	COG0543	COG1145	COG0436
COG0263	COG0367	COG1145	COG0436
COG0263	COG1145	COG0664	COG0436
COG0263	COG1145	COG0069	COG0436
COG0263	COG1145	COG0067	COG0436
COG0263	COG1145	COG0796	COG0436
COG0263	COG1145	COG0070	COG0436
COG0263	COG1145	COG0008	COG0436
COG0263	COG1145	COG0334	COG0436
