# Supplementary material for: Efficient α, β-motif finder for identification of phenotype-related functional modules
Source: BMC Bioinformatics. 2011 Nov 11;12:440. doi: 10.1186/1471-2105-12-440 (PMC3287386; doi:10.1186/1471-2105-12-440)
Supplement: Additional file 24 — Extended functional modules obtained by running DENSE [29]. The extended functional modules obtained by running Hendrix et al (DENSE) [29] using the phenotype-related functional modules obtained for hydrogen production phenotype as query vertices and Clostridium acetobutylicum ATCC 824 protein functional association network. [file 1471-2105-12-440-S24.ZIP › Supplemental 11 - HvnH_9_2_using_Williametal/output_mapped/output_103.txt]

COG0436	COG0770	COG0540	COG0511	COG0458
COG0436	COG1419	COG0511	COG0540	COG0458
COG0436	COG0739	COG0458	COG0511	COG0540
COG0436	COG3404	COG0458	COG0511	COG0540
COG0436	COG0332	COG0540	COG0511	COG0458
COG0436	COG0304	COG0540	COG0511	COG0458
COG0436	COG0331	COG0540	COG0511	COG0458
COG0436	COG0284	COG0511	COG0458	COG0540
COG0436	COG0461	COG0511	COG0458	COG0540
COG0436	COG0167	COG0511	COG0458	COG0540
COG0436	COG0002	COG0511	COG0458	COG0540
COG0436	COG0468	COG0540	COG0458	COG0511
COG0436	COG2378	COG0458	COG0511	COG0540
COG0436	COG1112	COG0458	COG0511	COG0540
COG0436	COG0157	COG0458	COG0511	COG0540
COG0436	COG0652	COG0511	COG0458	COG0540
COG0436	COG0269	COG0458	COG0511	COG0540
COG0436	COG0242	COG0458	COG0511	COG0540
COG0436	COG1190	COG0458	COG0511	COG0540
COG0436	COG0639	COG0458	COG0511	COG0540
COG0436	COG0825	COG0540	COG0511	COG0458
COG0436	COG0777	COG0540	COG0511	COG0458
COG0436	COG0078	COG0511	COG0458	COG0540
COG0436	COG1168	COG0511	COG0458	COG0540
COG0436	COG3321	COG0458	COG0511	COG0540
COG0436	COG0459	COG0458	COG0511	COG0540
COG0436	COG0148	COG0540	COG0511	COG0458
COG0436	COG0190	COG0540	COG0511	COG0458
COG0436	COG0402	COG0511	COG0458	COG0540
COG0436	COG0010	COG0458	COG0511	COG0540
COG0436	COG3961	COG0458	COG0511	COG0540
COG0436	COG0065	COG0540	COG0511	COG0458
COG0436	COG0066	COG0540	COG0511	COG0458
COG0436	COG0340	COG0458	COG0511	COG0540
COG0436	COG0165	COG0511	COG0458	COG0540
COG0436	COG0326	COG0511	COG0458	COG0540
COG0436	COG0460	COG0511	COG0458	COG0540
COG0436	COG0527	COG0511	COG0458	COG0540
COG0436	COG1773	COG0540	COG0458	COG0511
COG0436	COG0017	COG0511	COG0458	COG0540
COG0436	COG1781	COG0511	COG0458	COG0540
COG0436	COG0853	COG0511	COG0458	COG0540
COG0436	COG0624	COG0458	COG0511	COG0540
COG0436	COG0548	COG0511	COG0458	COG0540
COG0436	COG0173	COG0511	COG0458	COG0540
COG0436	COG0115	COG0458	COG0511	COG0540
COG0436	COG0800	COG0458	COG0511	COG0540
COG0436	COG0516	COG0458	COG0511	COG0540
COG0436	COG0029	COG0458	COG0511	COG0540
COG0436	COG0517	COG0458	COG0511	COG0540
COG0436	COG2071	COG0511	COG0458	COG0540
COG0436	COG0443	COG0511	COG0458	COG0540
COG0436	COG0104	COG0511	COG0458	COG0540
COG0436	COG1027	COG0511	COG0458	COG0540
COG0436	COG4992	COG0458	COG0511	COG0540
COG0436	COG2055	COG0458	COG0511	COG0540
COG0436	COG1882	COG0540	COG0511	COG0458
COG0436	COG0280	COG0540	COG0511	COG0458
COG0436	COG0574	COG0540	COG0511	COG0458
COG0436	COG1053	COG0511	COG0458	COG0540
COG0436	COG0399	COG0458	COG0511	COG0540
COG0436	COG0511	COG0019	COG0458	COG0540
COG0436	COG0511	COG0137	COG0458	COG0540
COG0436	COG0511	COG1038	COG0458	COG0540
COG0436	COG0511	COG0469	COG0458	COG0540
COG0436	COG0511	COG0119	COG0458	COG0540
COG0436	COG0511	COG0277	COG0458	COG0540
COG0436	COG0511	COG0028	COG0458	COG0540
COG0436	COG0511	COG0281	COG0458	COG0540
COG0436	COG0511	COG1052	COG0458	COG0540
COG0436	COG0511	COG0039	COG0458	COG0540
COG0436	COG0511	COG0674	COG0458	COG0540
COG0436	COG0511	COG1167	COG0458	COG0540
COG0436	COG0511	COG1014	COG0458	COG0540
COG0436	COG0511	COG1013	COG0458	COG0540
COG0436	COG0511	COG0075	COG0458	COG0540
COG0436	COG0511	COG0439	COG0458	COG0540
COG0436	COG0511	COG0637	COG0458	COG0540
COG0436	COG0511	COG0334	COG0458	COG0540
COG0436	COG0511	COG0367	COG0458	COG0540
COG0436	COG0511	COG1146	COG0458	COG0540
COG0436	COG0511	COG0252	COG0458	COG0540
COG0436	COG0511	COG0519	COG0458	COG0540
COG0436	COG0511	COG0449	COG0458	COG0540
COG0436	COG0511	COG0171	COG0458	COG0540
COG0436	COG0511	COG0518	COG0458	COG0540
COG0436	COG0511	COG0664	COG0458	COG0540
COG0436	COG0511	COG0034	COG0458	COG0540
COG0436	COG0511	COG0543	COG0458	COG0540
COG0436	COG0511	COG0388	COG0458	COG0540
COG0436	COG0511	COG0458	COG1145	COG0540
COG0436	COG0511	COG0458	COG3968	COG0540
COG0436	COG0511	COG0458	COG0067	COG0540
COG0436	COG0511	COG0458	COG0493	COG0540
COG0436	COG0511	COG0458	COG0069	COG0540
COG0436	COG0511	COG0458	COG0008	COG0540
COG0436	COG0511	COG0458	COG0505	COG0540
COG0436	COG0511	COG0458	COG0070	COG0540
COG0436	COG0511	COG0458	COG0044	COG0540
