# Supplementary material for: Efficient α, β-motif finder for identification of phenotype-related functional modules
Source: BMC Bioinformatics. 2011 Nov 11;12:440. doi: 10.1186/1471-2105-12-440 (PMC3287386; doi:10.1186/1471-2105-12-440)
Supplement: Additional file 24 — Extended functional modules obtained by running DENSE [29]. The extended functional modules obtained by running Hendrix et al (DENSE) [29] using the phenotype-related functional modules obtained for hydrogen production phenotype as query vertices and Clostridium acetobutylicum ATCC 824 protein functional association network. [file 1471-2105-12-440-S24.ZIP › Supplemental 11 - HvnH_9_2_using_Williametal/output_mapped/output_104.txt]

COG0039	COG1419	COG0511	COG0458	COG0436
COG0039	COG0083	COG0511	COG0458	COG0436
COG0039	COG1739	COG0458	COG0511	COG0436
COG0039	COG0739	COG0458	COG0511	COG0436
COG0039	COG1086	COG0458	COG0511	COG0436
COG0039	COG3404	COG0458	COG0511	COG0436
COG0039	COG0770	COG0436	COG0511	COG0458
COG0039	COG0157	COG0511	COG0458	COG0436
COG0039	COG0563	COG0511	COG0458	COG0436
COG0039	COG1112	COG0436	COG0458	COG0511
COG0039	COG0468	COG0436	COG0458	COG0511
COG0039	COG0332	COG0436	COG0458	COG0511
COG0039	COG0331	COG0436	COG0458	COG0511
COG0039	COG0304	COG0436	COG0458	COG0511
COG0039	COG0013	COG0458	COG0511	COG0436
COG0039	COG0787	COG0458	COG0511	COG0436
COG0039	COG1773	COG0436	COG0511	COG0458
COG0039	COG0652	COG0511	COG0436	COG0458
COG0039	COG0612	COG0458	COG0436	COG0511
COG0039	COG0236	COG0458	COG0436	COG0511
COG0039	COG0242	COG0458	COG0511	COG0436
COG0039	COG0269	COG0458	COG0511	COG0436
COG0039	COG0764	COG0458	COG0511	COG0436
COG0039	COG0078	COG0436	COG0511	COG0458
COG0039	COG0639	COG0436	COG0511	COG0458
COG0039	COG0402	COG0511	COG0458	COG0436
COG0039	COG0010	COG0458	COG0511	COG0436
COG0039	COG0154	COG0458	COG0511	COG0436
COG0039	COG0688	COG0458	COG0511	COG0436
COG0039	COG0459	COG0458	COG0511	COG0436
COG0039	COG0148	COG0436	COG0511	COG0458
COG0039	COG0777	COG0436	COG0511	COG0458
COG0039	COG0825	COG0436	COG0511	COG0458
COG0039	COG0346	COG0458	COG0511	COG0436
COG0039	COG1168	COG0458	COG0511	COG0436
COG0039	COG0326	COG0511	COG0458	COG0436
COG0039	COG0440	COG0511	COG0458	COG0436
COG0039	COG1838	COG0458	COG0511	COG0436
COG0039	COG1951	COG0458	COG0511	COG0436
COG0039	COG0165	COG0511	COG0458	COG0436
COG0039	COG0579	COG0458	COG0511	COG0436
COG0039	COG0548	COG0511	COG0458	COG0436
COG0039	COG2071	COG0511	COG0458	COG0436
COG0039	COG0160	COG0511	COG0458	COG0436
COG0039	COG0624	COG0458	COG0511	COG0436
COG0039	COG0527	COG0511	COG0458	COG0436
COG0039	COG1781	COG0511	COG0458	COG0436
COG0039	COG0017	COG0511	COG0458	COG0436
COG0039	COG0173	COG0511	COG0458	COG0436
COG0039	COG0340	COG0458	COG0511	COG0436
COG0039	COG0065	COG0436	COG0511	COG0458
COG0039	COG0066	COG0436	COG0511	COG0458
COG0039	COG0657	COG0511	COG0458	COG0436
COG0039	COG3321	COG0458	COG0511	COG0436
COG0039	COG0516	COG0458	COG0511	COG0436
COG0039	COG0190	COG0436	COG0511	COG0458
COG0039	COG0029	COG0511	COG0458	COG0436
COG0039	COG0104	COG0511	COG0458	COG0436
COG0039	COG0517	COG0458	COG0511	COG0436
COG0039	COG1027	COG0458	COG0511	COG0436
COG0039	COG0137	COG0511	COG0458	COG0436
COG0039	COG0443	COG0511	COG0458	COG0436
COG0039	COG3968	COG0511	COG0458	COG0436
COG0039	COG4948	COG0511	COG0458	COG0436
COG0039	COG0800	COG0458	COG0511	COG0436
COG0039	COG0637	COG0511	COG0458	COG0436
COG0039	COG0044	COG0511	COG0458	COG0436
COG0039	COG1146	COG0511	COG0458	COG0436
COG0039	COG0505	COG0511	COG0458	COG0436
COG0039	COG0664	COG0511	COG0458	COG0436
COG0039	COG0252	COG0511	COG0458	COG0436
COG0039	COG0540	COG0511	COG0458	COG0436
COG0039	COG0067	COG0511	COG0458	COG0436
COG0039	COG0070	COG0511	COG0458	COG0436
COG0039	COG0367	COG0511	COG0458	COG0436
COG0039	COG0069	COG0511	COG0458	COG0436
COG0039	COG0656	COG0511	COG0458	COG0436
COG0039	COG0008	COG0511	COG0458	COG0436
COG0039	COG0543	COG0511	COG0458	COG0436
COG0039	COG4992	COG0458	COG0511	COG0436
COG0039	COG0493	COG0511	COG0458	COG0436
COG0039	COG0388	COG0511	COG0458	COG0436
COG0039	COG0665	COG0511	COG0458	COG0436
COG0039	COG0399	COG0458	COG0511	COG0436
COG0039	COG1053	COG0458	COG0511	COG0436
COG0039	COG1145	COG0458	COG0511	COG0436
COG0039	COG0458	COG1982	COG0511	COG0436
COG0039	COG0458	COG3961	COG0511	COG0436
COG0039	COG0458	COG0079	COG0511	COG0436
COG0039	COG0458	COG0115	COG0511	COG0436
COG0039	COG0458	COG0334	COG0511	COG0436
COG0039	COG0458	COG1167	COG0511	COG0436
COG0039	COG0458	COG0075	COG0511	COG0436
COG0039	COG0458	COG0473	COG0511	COG0436
COG0039	COG0458	COG1454	COG0511	COG0436
COG0039	COG0458	COG2055	COG0511	COG0436
COG0039	COG0458	COG0511	COG0436	COG1013
COG0039	COG0458	COG0511	COG0436	COG0674
COG0039	COG0458	COG0511	COG0436	COG1052
COG0039	COG0458	COG0511	COG0436	COG1014
COG0039	COG0458	COG0511	COG0436	COG1882
COG0039	COG0458	COG0511	COG0436	COG0280
COG0039	COG0458	COG0511	COG0436	COG0439
COG0039	COG0458	COG0511	COG0436	COG0277
COG0039	COG0458	COG0511	COG0436	COG0469
COG0039	COG0458	COG0511	COG0436	COG0281
COG0039	COG0458	COG0511	COG0436	COG0028
COG0039	COG0458	COG0511	COG0436	COG1038
COG0039	COG0458	COG0511	COG0436	COG0574
COG0039	COG0458	COG0511	COG0436	COG0119
