# Supplementary material for: Efficient α, β-motif finder for identification of phenotype-related functional modules
Source: BMC Bioinformatics. 2011 Nov 11;12:440. doi: 10.1186/1471-2105-12-440 (PMC3287386; doi:10.1186/1471-2105-12-440)
Supplement: Additional file 24 — Extended functional modules obtained by running DENSE [29]. The extended functional modules obtained by running Hendrix et al (DENSE) [29] using the phenotype-related functional modules obtained for hydrogen production phenotype as query vertices and Clostridium acetobutylicum ATCC 824 protein functional association network. [file 1471-2105-12-440-S24.ZIP › Supplemental 11 - HvnH_9_2_using_Williametal/output_mapped/output_105.txt]

COG0039	COG2159	COG1167	COG0399	COG0436
COG0039	COG1739	COG1167	COG0399	COG0436
COG0039	COG2091	COG0436	COG0399	COG1167
COG0039	COG0133	COG0399	COG0436	COG1167
COG0039	COG0083	COG1167	COG0399	COG0436
COG0039	COG4100	COG1167	COG0399	COG0436
COG0039	COG3404	COG1167	COG0399	COG0436
COG0039	COG4989	COG1167	COG0436	COG0399
COG0039	COG0563	COG1167	COG0399	COG0436
COG0039	COG4122	COG0399	COG1167	COG0436
COG0039	COG0452	COG0399	COG1167	COG0436
COG0039	COG0013	COG0399	COG1167	COG0436
COG0039	COG1364	COG1167	COG0399	COG0436
COG0039	COG0157	COG1167	COG0399	COG0436
COG0039	COG0778	COG0436	COG0399	COG1167
COG0039	COG0269	COG0399	COG1167	COG0436
COG0039	COG2008	COG0436	COG1167	COG0399
COG0039	COG0236	COG0436	COG0399	COG1167
COG0039	COG0787	COG0399	COG0436	COG1167
COG0039	COG1605	COG0399	COG0436	COG1167
COG0039	COG0128	COG0399	COG0436	COG1167
COG0039	COG0287	COG0399	COG0436	COG1167
COG0039	COG0402	COG0399	COG1167	COG0436
COG0039	COG0688	COG0399	COG1167	COG0436
COG0039	COG0162	COG0399	COG1167	COG0436
COG0039	COG0143	COG0399	COG1167	COG0436
COG0039	COG1086	COG0436	COG1167	COG0399
COG0039	COG0215	COG0436	COG1167	COG0399
COG0039	COG2918	COG0399	COG1167	COG0436
COG0039	COG0242	COG0399	COG1167	COG0436
COG0039	COG0192	COG0399	COG1167	COG0436
COG0039	COG0077	COG0399	COG1167	COG0436
COG0039	COG0016	COG0399	COG1167	COG0436
COG0039	COG0072	COG0399	COG1167	COG0436
COG0039	COG2873	COG0399	COG1167	COG0436
COG0039	COG1853	COG0399	COG1167	COG0436
COG0039	COG3968	COG1167	COG0399	COG0436
COG0039	COG1781	COG0399	COG1167	COG0436
COG0039	COG0626	COG0399	COG1167	COG0436
COG0039	COG0173	COG0399	COG1167	COG0436
COG0039	COG0853	COG0399	COG1167	COG0436
COG0039	COG0017	COG0399	COG1167	COG0436
COG0039	COG0442	COG0399	COG1167	COG0436
COG0039	COG0073	COG0399	COG1167	COG0436
COG0039	COG0326	COG0399	COG1167	COG0436
COG0039	COG0459	COG0399	COG1167	COG0436
COG0039	COG0031	COG0399	COG1167	COG0436
COG0039	COG0112	COG0399	COG0436	COG1167
COG0039	COG0160	COG0399	COG0436	COG1167
COG0039	COG0527	COG0399	COG0436	COG1167
COG0039	COG1168	COG0399	COG0436	COG1167
COG0039	COG0579	COG0436	COG0399	COG1167
COG0039	COG0516	COG0399	COG1167	COG0436
COG0039	COG0104	COG0399	COG1167	COG0436
COG0039	COG0029	COG1167	COG0399	COG0436
COG0039	COG3321	COG1167	COG0399	COG0436
COG0039	COG0137	COG1167	COG0399	COG0436
COG0039	COG1027	COG1167	COG0399	COG0436
COG0039	COG0443	COG0399	COG1167	COG0436
COG0039	COG0517	COG0399	COG1167	COG0436
COG0039	COG0796	COG0399	COG1167	COG0436
COG0039	COG0252	COG0399	COG1167	COG0436
COG0039	COG0664	COG0399	COG1167	COG0436
COG0039	COG0540	COG0399	COG1167	COG0436
COG0039	COG0067	COG1167	COG0399	COG0436
COG0039	COG0367	COG1167	COG0399	COG0436
COG0039	COG0070	COG1167	COG0399	COG0436
COG0039	COG0069	COG1167	COG0399	COG0436
COG0039	COG0008	COG1167	COG0399	COG0436
COG0039	COG4992	COG1167	COG0399	COG0436
COG0039	COG0493	COG1167	COG0399	COG0436
COG0039	COG1145	COG1167	COG0399	COG0436
COG0039	COG0458	COG1167	COG0399	COG0436
COG0039	COG0388	COG0399	COG1167	COG0436
COG0039	COG0657	COG0399	COG1167	COG0436
COG0039	COG1053	COG1167	COG0399	COG0436
COG0039	COG0057	COG1167	COG0436	COG0399
COG0039	COG4948	COG1167	COG0399	COG0436
COG0039	COG0800	COG1167	COG0399	COG0436
COG0039	COG0764	COG1167	COG0436	COG0399
COG0039	COG0111	COG0436	COG1167	COG0399
COG0039	COG1063	COG0436	COG1167	COG0399
COG0039	COG0656	COG0436	COG1167	COG0399
COG0039	COG0673	COG0436	COG1167	COG0399
COG0039	COG2084	COG0436	COG1167	COG0399
COG0039	COG0399	COG1082	COG1167	COG0436
COG0039	COG0399	COG0665	COG1167	COG0436
COG0039	COG0399	COG3961	COG1167	COG0436
COG0039	COG0399	COG0079	COG1167	COG0436
COG0039	COG0399	COG1982	COG1167	COG0436
COG0039	COG0399	COG0115	COG1167	COG0436
COG0039	COG0399	COG0334	COG1167	COG0436
COG0039	COG0399	COG0473	COG1167	COG0436
COG0039	COG0399	COG0075	COG1167	COG0436
COG0039	COG0399	COG1167	COG1454	COG0436
COG0039	COG0399	COG1167	COG0028	COG0436
COG0039	COG0399	COG1167	COG0469	COG0436
COG0039	COG0399	COG1167	COG0574	COG0436
COG0039	COG0399	COG1167	COG0280	COG0436
COG0039	COG0399	COG1167	COG1014	COG0436
COG0039	COG0399	COG1167	COG0674	COG0436
COG0039	COG0399	COG1167	COG1013	COG0436
COG0039	COG0399	COG1167	COG0439	COG0436
COG0039	COG0399	COG1167	COG0119	COG0436
COG0039	COG0399	COG1167	COG0281	COG0436
COG0039	COG0399	COG1167	COG0277	COG0436
COG0039	COG0399	COG1167	COG0511	COG0436
COG0039	COG0399	COG1167	COG1052	COG0436
COG0039	COG0399	COG1167	COG2055	COG0436
COG0039	COG0399	COG1167	COG1038	COG0436
