# Supplementary material for: Efficient α, β-motif finder for identification of phenotype-related functional modules
Source: BMC Bioinformatics. 2011 Nov 11;12:440. doi: 10.1186/1471-2105-12-440 (PMC3287386; doi:10.1186/1471-2105-12-440)
Supplement: Additional file 24 — Extended functional modules obtained by running DENSE [29]. The extended functional modules obtained by running Hendrix et al (DENSE) [29] using the phenotype-related functional modules obtained for hydrogen production phenotype as query vertices and Clostridium acetobutylicum ATCC 824 protein functional association network. [file 1471-2105-12-440-S24.ZIP › Supplemental 11 - HvnH_9_2_using_Williametal/output_mapped/output_107.txt]

COG0399	COG2159	COG0511	COG0540	COG0436
COG0399	COG1775	COG0540	COG0436	COG0511
COG0399	COG3404	COG0540	COG0511	COG0436
COG0399	COG0739	COG0540	COG0511	COG0436
COG0399	COG4100	COG0540	COG0511	COG0436
COG0399	COG0157	COG0511	COG0540	COG0436
COG0399	COG2378	COG0511	COG0540	COG0436
COG0399	COG2089	COG0540	COG0436	COG0511
COG0399	COG0269	COG0540	COG0436	COG0511
COG0399	COG1086	COG0540	COG0436	COG0511
COG0399	COG1112	COG0436	COG0540	COG0511
COG0399	COG0242	COG0540	COG0436	COG0511
COG0399	COG0287	COG0540	COG0511	COG0436
COG0399	COG0162	COG0540	COG0511	COG0436
COG0399	COG1190	COG0511	COG0540	COG0436
COG0399	COG0764	COG0540	COG0436	COG0511
COG0399	COG1853	COG0540	COG0511	COG0436
COG0399	COG0639	COG0436	COG0511	COG0540
COG0399	COG0402	COG0511	COG0436	COG0540
COG0399	COG0215	COG0511	COG0540	COG0436
COG0399	COG0579	COG0540	COG0436	COG0511
COG0399	COG0340	COG0540	COG0436	COG0511
COG0399	COG1364	COG0540	COG0511	COG0436
COG0399	COG0010	COG0540	COG0511	COG0436
COG0399	COG0078	COG0436	COG0511	COG0540
COG0399	COG0077	COG0511	COG0540	COG0436
COG0399	COG0016	COG0511	COG0540	COG0436
COG0399	COG0072	COG0511	COG0540	COG0436
COG0399	COG0459	COG0540	COG0511	COG0436
COG0399	COG0073	COG0540	COG0511	COG0436
COG0399	COG0326	COG0511	COG0540	COG0436
COG0399	COG0548	COG0511	COG0540	COG0436
COG0399	COG2071	COG0511	COG0540	COG0436
COG0399	COG0516	COG0540	COG0511	COG0436
COG0399	COG2873	COG0540	COG0511	COG0436
COG0399	COG0031	COG0540	COG0511	COG0436
COG0399	COG0626	COG0540	COG0511	COG0436
COG0399	COG0460	COG0511	COG0540	COG0436
COG0399	COG0517	COG0540	COG0511	COG0436
COG0399	COG1168	COG0511	COG0540	COG0436
COG0399	COG0624	COG0540	COG0511	COG0436
COG0399	COG0800	COG0540	COG0511	COG0436
COG0399	COG3321	COG0540	COG0511	COG0436
COG0399	COG3961	COG0540	COG0511	COG0436
COG0399	COG0637	COG0511	COG0540	COG0436
COG0399	COG0115	COG0540	COG0511	COG0436
COG0399	COG0017	COG0511	COG0540	COG0436
COG0399	COG0527	COG0511	COG0540	COG0436
COG0399	COG1781	COG0511	COG0540	COG0436
COG0399	COG0853	COG0511	COG0540	COG0436
COG0399	COG0029	COG0511	COG0540	COG0436
COG0399	COG0173	COG0511	COG0540	COG0436
COG0399	COG0104	COG0511	COG0540	COG0436
COG0399	COG0443	COG0511	COG0540	COG0436
COG0399	COG1027	COG0511	COG0540	COG0436
COG0399	COG0044	COG0511	COG0540	COG0436
COG0399	COG0664	COG0511	COG0540	COG0436
COG0399	COG0505	COG0511	COG0540	COG0436
COG0399	COG0137	COG0511	COG0540	COG0436
COG0399	COG1053	COG0511	COG0540	COG0436
COG0399	COG3968	COG0511	COG0540	COG0436
COG0399	COG0067	COG0511	COG0540	COG0436
COG0399	COG0070	COG0511	COG0540	COG0436
COG0399	COG0540	COG0656	COG0511	COG0436
COG0399	COG0540	COG0796	COG0511	COG0436
COG0399	COG0540	COG1145	COG0511	COG0436
COG0399	COG0540	COG0069	COG0511	COG0436
COG0399	COG0540	COG0367	COG0511	COG0436
COG0399	COG0540	COG0252	COG0511	COG0436
COG0399	COG0540	COG0008	COG0511	COG0436
COG0399	COG0540	COG0388	COG0511	COG0436
COG0399	COG0540	COG0458	COG0511	COG0436
COG0399	COG0540	COG0493	COG0511	COG0436
COG0399	COG0540	COG4992	COG0511	COG0436
COG0399	COG0540	COG1082	COG0511	COG0436
COG0399	COG0540	COG0665	COG0511	COG0436
COG0399	COG0540	COG0079	COG0511	COG0436
COG0399	COG0540	COG1982	COG0511	COG0436
COG0399	COG0540	COG0019	COG0511	COG0436
COG0399	COG0540	COG0334	COG0511	COG0436
COG0399	COG0540	COG0574	COG0511	COG0436
COG0399	COG0540	COG1454	COG0436	COG0511
COG0399	COG0540	COG2055	COG0436	COG0511
COG0399	COG0540	COG0028	COG0436	COG0511
COG0399	COG0540	COG0281	COG0436	COG0511
COG0399	COG0540	COG0469	COG0436	COG0511
COG0399	COG0540	COG0119	COG0436	COG0511
COG0399	COG0540	COG1013	COG0436	COG0511
COG0399	COG0540	COG0277	COG0436	COG0511
COG0399	COG0540	COG1014	COG0436	COG0511
COG0399	COG0540	COG0674	COG0436	COG0511
COG0399	COG0540	COG1038	COG0436	COG0511
COG0399	COG0540	COG0439	COG0436	COG0511
COG0399	COG0540	COG0075	COG0436	COG0511
COG0399	COG0540	COG0039	COG0436	COG0511
COG0399	COG0540	COG1052	COG0436	COG0511
COG0399	COG0540	COG1167	COG0511	COG0436
