# Supplementary material for: Efficient α, β-motif finder for identification of phenotype-related functional modules
Source: BMC Bioinformatics. 2011 Nov 11;12:440. doi: 10.1186/1471-2105-12-440 (PMC3287386; doi:10.1186/1471-2105-12-440)
Supplement: Additional file 24 — Extended functional modules obtained by running DENSE [29]. The extended functional modules obtained by running Hendrix et al (DENSE) [29] using the phenotype-related functional modules obtained for hydrogen production phenotype as query vertices and Clostridium acetobutylicum ATCC 824 protein functional association network. [file 1471-2105-12-440-S24.ZIP › Supplemental 11 - HvnH_9_2_using_Williametal/output_mapped/output_108.txt]

COG0075	COG0133	COG0104	COG0436	COG1167	
COG0075	COG0133	COG0540	COG0436	COG1167	
COG0075	COG0133	COG0137	COG0436	COG1167	
COG0075	COG2872	COG0137	COG1167	COG0436	
COG0075	COG2872	COG0137	COG0104	COG0436	
COG0075	COG2872	COG0137	COG0540	COG0436	
COG0075	COG2872	COG1167	COG0540	COG0436	
COG0075	COG2872	COG1167	COG0104	COG0436	
COG0075	COG2872	COG0540	COG0104	COG0436	
COG0075	COG1816	COG1167	COG0540	COG0104	
COG0075	COG1816	COG1167	COG0436	COG0104	
COG0075	COG1816	COG1167	COG0137	COG0104	
COG0075	COG1816	COG0540	COG0137	COG0104	
COG0075	COG1816	COG0540	COG0436	COG0104	
COG0075	COG1816	COG0137	COG0436	COG0104	
COG0075	COG0284	COG0436	COG1167	COG0540	
COG0075	COG0284	COG0137	COG1167	COG0540	
COG0075	COG0284	COG0104	COG1167	COG0540	
COG0075	COG0563	COG0104	COG0137	COG0436	
COG0075	COG0563	COG0540	COG0137	COG0436	
COG0075	COG0563	COG1167	COG0137	COG0436	
COG0075	COG1914	COG0540	COG0137	COG0104	
COG0075	COG1914	COG1167	COG0137	COG0104	
COG0075	COG1914	COG0436	COG0137	COG0104	
COG0075	COG1183	COG0540	COG0104	COG0137	
COG0075	COG1183	COG0540	COG0436	COG0137	
COG0075	COG1183	COG0540	COG1167	COG0137	
COG0075	COG1183	COG0104	COG1167	COG0137	
COG0075	COG1183	COG0104	COG0436	COG0137	
COG0075	COG1183	COG1167	COG0436	COG0137	
COG0075	COG0607	COG1167	COG0104	COG0137	
COG0075	COG0607	COG0540	COG0104	COG0137	
COG0075	COG0607	COG0436	COG0104	COG0137	
COG0075	COG0568	COG0443	COG1167	COG0436	COG0540	COG0104	COG0137	
COG0075	COG0083	COG0540	COG0137	COG0436	
COG0075	COG0083	COG0540	COG0104	COG0436	
COG0075	COG0083	COG0540	COG1167	COG0436	
COG0075	COG0083	COG0137	COG1167	COG0436	
COG0075	COG0083	COG0137	COG0104	COG0436	
COG0075	COG0083	COG1167	COG0104	COG0436	
COG0075	COG4122	COG0192	COG0104	COG0137	COG0540	COG0436	COG1167	
COG0075	COG4122	COG0637	COG0104	COG0137	COG0540	COG1167	COG0436	
COG0075	COG2378	COG0157	COG1167	COG0137	COG0540	COG0104	COG0436	
COG0075	COG2378	COG1190	COG1167	COG0137	COG0540	COG0104	COG0436	
COG0075	COG2378	COG3321	COG1167	COG0137	COG0540	COG0104	COG0436	
COG0075	COG2378	COG1053	COG1167	COG0137	COG0540	COG0104	COG0436	
COG0075	COG2378	COG1168	COG1167	COG0137	COG0540	COG0104	COG0436	
COG0075	COG2378	COG0439	COG1167	COG0104	COG0540	COG0137	COG0436	
COG0075	COG2378	COG0388	COG1167	COG0104	COG0137	COG0540	COG0436	
COG0075	COG2378	COG0044	COG1167	COG0104	COG0137	COG0540	COG0436	
COG0075	COG2378	COG0443	COG1167	COG0104	COG0137	COG0540	COG0436	
COG0075	COG2378	COG0334	COG1167	COG0104	COG0540	COG0137	COG0436	
COG0075	COG2378	COG0505	COG1167	COG0104	COG0540	COG0137	COG0436	
COG0075	COG2378	COG0458	COG1167	COG0104	COG0540	COG0137	COG0436	
COG0075	COG2378	COG0008	COG1167	COG0104	COG0540	COG0137	COG0436	
COG0075	COG2378	COG0399	COG1167	COG0104	COG0540	COG0137	COG0436	
COG0075	COG2378	COG0019	COG1167	COG0104	COG0540	COG0137	COG0436	
COG0075	COG2378	COG4992	COG1167	COG0104	COG0540	COG0137	COG0436	
COG0075	COG2378	COG0460	COG1167	COG0104	COG0540	COG0137	COG0436	
COG0075	COG2378	COG0527	COG1167	COG0540	COG0104	COG0137	COG0436	
COG0075	COG2378	COG1167	COG0029	COG0540	COG0104	COG0137	COG0436	
COG0075	COG2378	COG1167	COG0853	COG0540	COG0104	COG0137	COG0436	
COG0075	COG2378	COG1167	COG0173	COG0540	COG0104	COG0137	COG0436	
COG0075	COG2378	COG1167	COG1027	COG0540	COG0104	COG0137	COG0436	
COG0075	COG2378	COG1167	COG0017	COG0540	COG0104	COG0137	COG0436	
COG0075	COG2378	COG1167	COG1781	COG0540	COG0104	COG0137	COG0436	
COG0075	COG2378	COG1167	COG0252	COG0540	COG0104	COG0137	COG0436	
COG0075	COG2378	COG1167	COG0367	COG0540	COG0104	COG0137	COG0436	
COG0075	COG0520	COG1167	COG0540	COG0436	
COG0075	COG0520	COG1167	COG0137	COG0436	
COG0075	COG0520	COG1167	COG0104	COG0436	
COG0075	COG0520	COG0540	COG0104	COG0436	
COG0075	COG0520	COG0540	COG0137	COG0436	
COG0075	COG0520	COG0104	COG0137	COG0436	
COG0075	COG2008	COG0104	COG0137	COG1167	
COG0075	COG2008	COG0104	COG0540	COG1167	
COG0075	COG2008	COG0104	COG0436	COG1167	
COG0075	COG2008	COG0137	COG0436	COG1167	
COG0075	COG2008	COG0137	COG0540	COG1167	
COG0075	COG2008	COG0436	COG0540	COG1167	
COG0075	COG0157	COG3321	COG1167	COG0540	COG0137	COG0436	COG0104	
COG0075	COG0157	COG1190	COG1167	COG0540	COG0137	COG0436	COG0104	
COG0075	COG0157	COG0473	COG1167	COG0540	COG0137	COG0104	COG0436	
COG0075	COG0157	COG1053	COG1167	COG0540	COG0137	COG0104	COG0436	
COG0075	COG0157	COG1168	COG1167	COG0137	COG0540	COG0104	COG0436	
COG0075	COG0157	COG0460	COG1167	COG0137	COG0540	COG0104	COG0436	
COG0075	COG0157	COG0019	COG1167	COG0137	COG0540	COG0104	COG0436	
COG0075	COG0157	COG0439	COG1167	COG0104	COG0540	COG0137	COG0436	
COG0075	COG0157	COG0044	COG1167	COG0104	COG0540	COG0137	COG0436	
COG0075	COG0157	COG0334	COG1167	COG0104	COG0540	COG0137	COG0436	
COG0075	COG0157	COG0039	COG1167	COG0104	COG0540	COG0137	COG0436	
COG0075	COG0157	COG0443	COG1167	COG0104	COG0540	COG0137	COG0436	
COG0075	COG0157	COG0399	COG1167	COG0104	COG0540	COG0137	COG0436	
COG0075	COG0157	COG0008	COG1167	COG0104	COG0540	COG0137	COG0436	
COG0075	COG0157	COG0388	COG1167	COG0104	COG0137	COG0540	COG0436	
COG0075	COG0157	COG0505	COG1167	COG0104	COG0137	COG0540	COG0436	
COG0075	COG0157	COG4992	COG1167	COG0104	COG0137	COG0540	COG0436	
COG0075	COG0157	COG0458	COG1167	COG0104	COG0137	COG0540	COG0436	
COG0075	COG0157	COG0527	COG1167	COG0540	COG0137	COG0104	COG0436	
COG0075	COG0157	COG1167	COG0173	COG0540	COG0137	COG0104	COG0436	
COG0075	COG0157	COG1167	COG0853	COG0540	COG0137	COG0104	COG0436	
COG0075	COG0157	COG1167	COG0029	COG0540	COG0137	COG0104	COG0436	
COG0075	COG0157	COG1167	COG1781	COG0540	COG0137	COG0104	COG0436	
COG0075	COG0157	COG1167	COG0252	COG0540	COG0137	COG0104	COG0436	
COG0075	COG0157	COG1167	COG0367	COG0540	COG0137	COG0104	COG0436	
COG0075	COG0157	COG1167	COG1027	COG0540	COG0137	COG0104	COG0436	
COG0075	COG0157	COG1167	COG0017	COG0540	COG0137	COG0104	COG0436	
COG0075	COG1853	COG0540	COG0436	COG1167	
COG0075	COG1853	COG0104	COG0436	COG1167	
COG0075	COG1853	COG0137	COG0436	COG1167	
COG0075	COG0537	COG0104	COG1167	COG0436	
COG0075	COG0537	COG0104	COG0137	COG0436	
COG0075	COG0537	COG0104	COG0540	COG0436	
COG0075	COG0537	COG1167	COG0540	COG0436	
COG0075	COG0537	COG1167	COG0137	COG0436	
COG0075	COG0537	COG0540	COG0137	COG0436	
COG0075	COG0013	COG0787	COG0137	COG0540	COG0104	COG0436	COG1167	
COG0075	COG0013	COG0516	COG0137	COG0540	COG0104	COG1167	COG0436	
COG0075	COG0013	COG1190	COG0137	COG0540	COG0104	COG1167	COG0436	
COG0075	COG0013	COG0160	COG0137	COG0540	COG0104	COG1167	COG0436	
COG0075	COG0013	COG0039	COG0137	COG0540	COG0104	COG1167	COG0436	
COG0075	COG0013	COG0388	COG0137	COG0104	COG0540	COG1167	COG0436	
COG0075	COG0013	COG0443	COG0137	COG0104	COG0540	COG1167	COG0436	
COG0075	COG0787	COG2055	COG0137	COG0104	COG0540	COG1167	COG0436	
COG0075	COG0787	COG0665	COG0137	COG0104	COG0540	COG1167	COG0436	
COG0075	COG0787	COG0516	COG0137	COG0540	COG0104	COG1167	COG0436	
COG0075	COG0787	COG0626	COG0137	COG0540	COG0104	COG1167	COG0436	
COG0075	COG0787	COG0039	COG0137	COG0540	COG0104	COG1167	COG0436	
COG0075	COG0787	COG0388	COG0137	COG0104	COG0540	COG1167	COG0436	
COG0075	COG0787	COG0439	COG0104	COG0137	COG0540	COG1167	COG0436	
COG0075	COG0002	COG1167	COG0540	COG0137	
COG0075	COG0002	COG0436	COG0540	COG0137	
COG0075	COG0002	COG0104	COG0540	COG0137	
COG0075	COG0128	COG0540	COG1167	COG0436	
COG0075	COG0128	COG0104	COG1167	COG0436	
COG0075	COG0128	COG0137	COG1167	COG0436	
COG0075	COG0452	COG0137	COG1167	COG0436	
COG0075	COG0452	COG0540	COG1167	COG0436	
COG0075	COG0452	COG0104	COG1167	COG0436	
COG0075	COG0498	COG1167	COG0104	COG0436	
COG0075	COG0498	COG1167	COG0137	COG0436	
COG0075	COG0498	COG1167	COG0540	COG0436	
COG0075	COG0498	COG0104	COG0540	COG0436	
COG0075	COG0498	COG0104	COG0137	COG0436	
COG0075	COG0498	COG0540	COG0137	COG0436	
COG0075	COG0242	COG0540	COG1167	COG0436	
COG0075	COG0242	COG0104	COG1167	COG0436	
COG0075	COG0242	COG0137	COG1167	COG0436	
COG0075	COG0402	COG0104	COG0540	COG0436	
COG0075	COG0402	COG0137	COG0540	COG0436	
COG0075	COG0402	COG1167	COG0540	COG0436	
COG0075	COG0143	COG0104	COG1167	COG0436	
COG0075	COG0143	COG0137	COG1167	COG0436	
COG0075	COG0143	COG0540	COG1167	COG0436	
COG0075	COG1190	COG3321	COG1167	COG0436	COG0137	COG0540	COG0104	
COG0075	COG1190	COG1168	COG1167	COG0137	COG0436	COG0540	COG0104	
COG0075	COG1190	COG1053	COG1167	COG0137	COG0436	COG0540	COG0104	
COG0075	COG1190	COG0160	COG1167	COG0137	COG0540	COG0104	COG0436	
COG0075	COG1190	COG0439	COG1167	COG0104	COG0540	COG0137	COG0436	
COG0075	COG1190	COG0388	COG1167	COG0104	COG0137	COG0540	COG0436	
COG0075	COG1190	COG0334	COG1167	COG0104	COG0540	COG0137	COG0436	
COG0075	COG1190	COG0399	COG1167	COG0104	COG0540	COG0137	COG0436	
COG0075	COG1190	COG0044	COG1167	COG0104	COG0540	COG0137	COG0436	
COG0075	COG1190	COG0443	COG1167	COG0104	COG0540	COG0137	COG0436	
COG0075	COG1190	COG0505	COG1167	COG0104	COG0540	COG0137	COG0436	
COG0075	COG1190	COG0458	COG1167	COG0104	COG0540	COG0137	COG0436	
COG0075	COG1190	COG0008	COG1167	COG0104	COG0540	COG0137	COG0436	
COG0075	COG1190	COG4992	COG1167	COG0104	COG0540	COG0137	COG0436	
COG0075	COG1190	COG0460	COG1167	COG0104	COG0540	COG0137	COG0436	
COG0075	COG1190	COG0019	COG1167	COG0104	COG0540	COG0137	COG0436	
COG0075	COG1190	COG0173	COG1167	COG0104	COG0540	COG0137	COG0436	
COG0075	COG1190	COG0029	COG1167	COG0104	COG0540	COG0137	COG0436	
COG0075	COG1190	COG0853	COG1167	COG0104	COG0540	COG0137	COG0436	
COG0075	COG1190	COG1167	COG1781	COG0104	COG0540	COG0137	COG0436	
COG0075	COG1190	COG1167	COG1027	COG0104	COG0540	COG0137	COG0436	
COG0075	COG1190	COG1167	COG0252	COG0104	COG0540	COG0137	COG0436	
COG0075	COG1190	COG1167	COG0540	COG0527	COG0104	COG0137	COG0436	
COG0075	COG1190	COG1167	COG0540	COG0367	COG0104	COG0137	COG0436	
COG0075	COG1190	COG1167	COG0540	COG0017	COG0104	COG0137	COG0436	
COG0075	COG0162	COG0215	COG0137	COG0104	COG0540	COG1167	COG0436	
COG0075	COG0162	COG0287	COG0137	COG0104	COG0540	COG1167	COG0436	
COG0075	COG0162	COG0077	COG0137	COG0104	COG0540	COG1167	COG0436	
COG0075	COG0162	COG0160	COG0137	COG0104	COG0540	COG1167	COG0436	
COG0075	COG0162	COG1168	COG0137	COG0104	COG0540	COG1167	COG0436	
COG0075	COG0162	COG0008	COG0104	COG0137	COG0540	COG1167	COG0436	
COG0075	COG0162	COG4992	COG0104	COG0137	COG0540	COG1167	COG0436	
COG0075	COG0162	COG0399	COG0104	COG0137	COG0540	COG1167	COG0436	
COG0075	COG0287	COG0016	COG0104	COG0137	COG0540	COG1167	COG0436	
COG0075	COG0287	COG0077	COG0104	COG0137	COG0540	COG1167	COG0436	
COG0075	COG0287	COG0072	COG0104	COG0137	COG0540	COG1167	COG0436	
COG0075	COG0287	COG0160	COG0104	COG0137	COG0540	COG1167	COG0436	
COG0075	COG0287	COG0443	COG0104	COG0137	COG0540	COG1167	COG0436	
COG0075	COG0287	COG4992	COG0104	COG0137	COG0540	COG1167	COG0436	
COG0075	COG0287	COG0399	COG0104	COG0137	COG0540	COG1167	COG0436	
COG0075	COG1605	COG0104	COG0436	COG1167	
COG0075	COG1605	COG0540	COG0436	COG1167	
COG0075	COG1605	COG0137	COG0436	COG1167	
COG0075	COG0657	COG0137	COG0436	COG1167	
COG0075	COG0657	COG0104	COG0436	COG1167	
COG0075	COG0657	COG0540	COG0436	COG1167	
COG0075	COG0340	COG1167	COG0540	COG0436	
COG0075	COG0340	COG1167	COG0137	COG0436	
COG0075	COG0340	COG1167	COG0104	COG0436	
COG0075	COG0340	COG0540	COG0104	COG0436	
COG0075	COG0340	COG0540	COG0137	COG0436	
COG0075	COG0340	COG0104	COG0137	COG0436	
COG0075	COG0016	COG0072	COG0137	COG0540	COG0104	COG1167	COG0436	
COG0075	COG0016	COG0077	COG0137	COG0540	COG0104	COG1167	COG0436	
COG0075	COG0016	COG3321	COG0137	COG0540	COG0104	COG1167	COG0436	
COG0075	COG0016	COG0160	COG0137	COG0540	COG0104	COG1167	COG0436	
COG0075	COG0016	COG1168	COG0137	COG0540	COG0104	COG1167	COG0436	
COG0075	COG0016	COG0334	COG0540	COG0104	COG0137	COG1167	COG0436	
COG0075	COG0016	COG0008	COG0104	COG0540	COG0137	COG1167	COG0436	
COG0075	COG0016	COG4992	COG0104	COG0540	COG0137	COG1167	COG0436	
COG0075	COG0016	COG0399	COG0104	COG0540	COG0137	COG1167	COG0436	
COG0075	COG0072	COG3321	COG0104	COG0540	COG0137	COG1167	COG0436	
COG0075	COG0072	COG0077	COG0104	COG0540	COG0137	COG1167	COG0436	
COG0075	COG0072	COG0160	COG0104	COG0540	COG0137	COG1167	COG0436	
COG0075	COG0072	COG1168	COG0137	COG0540	COG0104	COG1167	COG0436	
COG0075	COG0072	COG0334	COG0540	COG0104	COG0137	COG1167	COG0436	
COG0075	COG0072	COG0008	COG0104	COG0540	COG0137	COG1167	COG0436	
COG0075	COG0072	COG4992	COG0104	COG0540	COG0137	COG1167	COG0436	
COG0075	COG0072	COG0399	COG0104	COG0540	COG0137	COG1167	COG0436	
COG0075	COG0579	COG0436	COG0104	COG1167	
COG0075	COG0579	COG0436	COG0137	COG1167	
COG0075	COG0579	COG0436	COG0540	COG1167	
COG0075	COG0579	COG0104	COG0540	COG1167	
COG0075	COG0579	COG0104	COG0137	COG1167	
COG0075	COG0579	COG0540	COG0137	COG1167	
COG0075	COG0215	COG0119	COG0104	COG0540	COG0137	COG1167	COG0436	
COG0075	COG0215	COG2918	COG0104	COG0540	COG0137	COG1167	COG0436	
COG0075	COG0215	COG0031	COG0104	COG0540	COG0137	COG1167	COG0436	
COG0075	COG0215	COG0517	COG0540	COG0137	COG0104	COG1167	COG0436	
COG0075	COG0215	COG2873	COG0540	COG0137	COG0104	COG1167	COG0436	
COG0075	COG0215	COG0626	COG0540	COG0137	COG0104	COG1167	COG0436	
COG0075	COG0215	COG1168	COG0137	COG0540	COG0104	COG1167	COG0436	
COG0075	COG0215	COG0008	COG0104	COG0540	COG0137	COG1167	COG0436	
COG0075	COG0215	COG4992	COG0104	COG0540	COG0137	COG1167	COG0436	
COG0075	COG0215	COG0399	COG0104	COG0540	COG0137	COG1167	COG0436	
COG0075	COG0800	COG0104	COG0436	COG1167	
COG0075	COG0800	COG0137	COG0436	COG1167	
COG0075	COG0800	COG0540	COG0436	COG1167	
COG0075	COG0446	COG0540	COG0436	COG1167	
COG0075	COG0446	COG0540	COG0104	COG1167	
COG0075	COG0446	COG0540	COG0137	COG1167	
COG0075	COG0446	COG0436	COG0137	COG1167	
COG0075	COG0446	COG0436	COG0104	COG1167	
COG0075	COG0446	COG0137	COG0104	COG1167	
COG0075	COG3961	COG0137	COG0436	COG1167	
COG0075	COG3961	COG0540	COG0436	COG1167	
COG0075	COG3961	COG0104	COG0436	COG1167	
COG0075	COG3321	COG0665	COG1167	COG0540	COG0104	COG0137	COG0436	
COG0075	COG3321	COG0077	COG1167	COG0540	COG0104	COG0137	COG0436	
COG0075	COG3321	COG1168	COG1167	COG0137	COG0104	COG0540	COG0436	
COG0075	COG3321	COG0511	COG1167	COG0137	COG0104	COG0540	COG0436	
COG0075	COG3321	COG1053	COG1167	COG0137	COG0104	COG0540	COG0436	
COG0075	COG3321	COG0460	COG1167	COG0137	COG0104	COG0540	COG0436	
COG0075	COG3321	COG0019	COG1167	COG0137	COG0104	COG0540	COG0436	
COG0075	COG3321	COG0334	COG1167	COG0104	COG0540	COG0137	COG0436	
COG0075	COG3321	COG0388	COG1167	COG0104	COG0137	COG0540	COG0436	
COG0075	COG3321	COG0439	COG1167	COG0104	COG0137	COG0540	COG0436	
COG0075	COG3321	COG0044	COG1167	COG0104	COG0137	COG0540	COG0436	
COG0075	COG3321	COG4992	COG1167	COG0104	COG0137	COG0540	COG0436	
COG0075	COG3321	COG0505	COG1167	COG0104	COG0137	COG0540	COG0436	
COG0075	COG3321	COG0008	COG1167	COG0104	COG0137	COG0540	COG0436	
COG0075	COG3321	COG0443	COG1167	COG0104	COG0137	COG0540	COG0436	
COG0075	COG3321	COG0458	COG1167	COG0104	COG0137	COG0540	COG0436	
COG0075	COG3321	COG0527	COG1167	COG0540	COG0137	COG0104	COG0436	
COG0075	COG3321	COG0399	COG1167	COG0540	COG0137	COG0104	COG0436	
COG0075	COG3321	COG0173	COG1167	COG0540	COG0137	COG0104	COG0436	
COG0075	COG3321	COG1167	COG0853	COG0540	COG0137	COG0104	COG0436	
COG0075	COG3321	COG1167	COG0029	COG0540	COG0137	COG0104	COG0436	
COG0075	COG3321	COG1167	COG1781	COG0540	COG0137	COG0104	COG0436	
COG0075	COG3321	COG1167	COG1027	COG0540	COG0137	COG0104	COG0436	
COG0075	COG3321	COG1167	COG0017	COG0540	COG0137	COG0104	COG0436	
COG0075	COG3321	COG1167	COG0367	COG0540	COG0137	COG0104	COG0436	
COG0075	COG3321	COG1167	COG0252	COG0540	COG0137	COG0104	COG0436	
COG0075	COG0077	COG0160	COG0540	COG0137	COG0104	COG0436	COG1167	
COG0075	COG0077	COG0518	COG0540	COG0137	COG0104	COG0436	COG1167	
COG0075	COG0077	COG0519	COG0540	COG0137	COG0104	COG0436	COG1167	
COG0075	COG0077	COG0334	COG0540	COG0104	COG0137	COG0436	COG1167	
COG0075	COG0077	COG4992	COG0540	COG0104	COG0137	COG1167	COG0436	
COG0075	COG0077	COG0399	COG0540	COG0104	COG0137	COG1167	COG0436	
COG0075	COG0077	COG0540	COG0104	COG0137	COG0367	COG1167	COG0436	
COG0075	COG0077	COG0540	COG0104	COG0137	COG0252	COG1167	COG0436	
COG0075	COG2873	COG0674	COG0137	COG0104	COG0540	COG1167	COG0436	
COG0075	COG2873	COG0516	COG0137	COG0540	COG0104	COG1167	COG0436	
COG0075	COG2873	COG0517	COG0137	COG0540	COG0104	COG1167	COG0436	
COG0075	COG2873	COG0031	COG0137	COG0540	COG0104	COG1167	COG0436	
COG0075	COG2873	COG0626	COG0137	COG0540	COG0104	COG1167	COG0436	
COG0075	COG2873	COG1013	COG0137	COG0540	COG0104	COG1167	COG0436	
COG0075	COG2873	COG1168	COG0137	COG0540	COG0104	COG1167	COG0436	
COG0075	COG2873	COG0334	COG0540	COG0104	COG0137	COG1167	COG0436	
COG0075	COG2873	COG0399	COG0540	COG0104	COG0137	COG1167	COG0436	
COG0075	COG2873	COG4992	COG0540	COG0104	COG0137	COG1167	COG0436	
COG0075	COG2873	COG0460	COG0540	COG0104	COG0137	COG1167	COG0436	
COG0075	COG0111	COG0540	COG0436	COG1167	
COG0075	COG0111	COG0540	COG0137	COG1167	
COG0075	COG0111	COG0540	COG0104	COG1167	
COG0075	COG0111	COG0436	COG0104	COG1167	
COG0075	COG0111	COG0436	COG0137	COG1167	
COG0075	COG0111	COG0104	COG0137	COG1167	
COG0075	COG0078	COG1167	COG0137	COG0540	
COG0075	COG0078	COG0436	COG0137	COG0540	
COG0075	COG0078	COG0104	COG0137	COG0540	
COG0075	COG1364	COG1167	COG0137	COG0436	
COG0075	COG1364	COG0104	COG0137	COG0436	
COG0075	COG1364	COG0540	COG0137	COG0436	
COG0075	COG1834	COG0665	COG0104	COG0540	COG0137	COG1167	COG0436	
COG0075	COG1834	COG0160	COG0104	COG0540	COG0137	COG1167	COG0436	
COG0075	COG1834	COG0493	COG0104	COG0540	COG0137	COG1167	COG0436	
COG0075	COG1834	COG0388	COG0104	COG0540	COG0137	COG1167	COG0436	
COG0075	COG1834	COG0008	COG0104	COG0540	COG1167	COG0137	COG0436	
COG0075	COG1834	COG0019	COG1167	COG0540	COG0104	COG0137	COG0436	
COG0075	COG1834	COG4992	COG1167	COG0540	COG0104	COG0137	COG0436	
COG0075	COG0112	COG0436	COG0540	COG1167	
COG0075	COG0112	COG0436	COG0137	COG1167	
COG0075	COG0112	COG0436	COG0104	COG1167	
COG0075	COG0112	COG0540	COG0104	COG1167	
COG0075	COG0112	COG0540	COG0137	COG1167	
COG0075	COG0112	COG0104	COG0137	COG1167	
COG0075	COG0073	COG0104	COG0436	COG1167	
COG0075	COG0073	COG0540	COG0436	COG1167	
COG0075	COG0073	COG0137	COG0436	COG1167	
COG0075	COG0192	COG0665	COG0540	COG0137	COG0104	COG1167	COG0436	
COG0075	COG0192	COG0031	COG0540	COG0137	COG0104	COG1167	COG0436	
COG0075	COG0192	COG0626	COG0540	COG0137	COG0104	COG1167	COG0436	
COG0075	COG0192	COG0443	COG0540	COG0137	COG0104	COG1167	COG0436	
COG0075	COG0192	COG0019	COG0540	COG0137	COG0104	COG1167	COG0436	
COG0075	COG0010	COG0104	COG0436	COG0137	
COG0075	COG0010	COG1167	COG0436	COG0137	
COG0075	COG0010	COG0540	COG0436	COG0137	
COG0075	COG0326	COG1167	COG0436	COG0540	
COG0075	COG0326	COG0104	COG0436	COG0540	
COG0075	COG0326	COG0137	COG0436	COG0540	
COG0075	COG0460	COG0517	COG1167	COG0540	COG0137	COG0104	COG0436	
COG0075	COG0460	COG0626	COG1167	COG0540	COG0137	COG0104	COG0436	
COG0075	COG0460	COG1053	COG1167	COG0540	COG0137	COG0104	COG0436	
COG0075	COG0460	COG0160	COG1167	COG0540	COG0137	COG0104	COG0436	
COG0075	COG0460	COG1168	COG1167	COG0137	COG0540	COG0104	COG0436	
COG0075	COG0460	COG0439	COG1167	COG0104	COG0540	COG0137	COG0436	
COG0075	COG0460	COG0388	COG1167	COG0104	COG0137	COG0540	COG0436	
COG0075	COG0460	COG0044	COG1167	COG0104	COG0137	COG0540	COG0436	
COG0075	COG0460	COG0443	COG1167	COG0104	COG0137	COG0540	COG0436	
COG0075	COG0460	COG0505	COG1167	COG0104	COG0137	COG0540	COG0436	
COG0075	COG0460	COG0334	COG1167	COG0104	COG0540	COG0137	COG0436	
COG0075	COG0460	COG0458	COG1167	COG0104	COG0540	COG0137	COG0436	
COG0075	COG0460	COG0008	COG1167	COG0104	COG0540	COG0137	COG0436	
COG0075	COG0460	COG0399	COG1167	COG0104	COG0540	COG0137	COG0436	
COG0075	COG0460	COG0019	COG1167	COG0104	COG0540	COG0137	COG0436	
COG0075	COG0460	COG4992	COG1167	COG0104	COG0540	COG0137	COG0436	
COG0075	COG0460	COG0527	COG1167	COG0540	COG0104	COG0137	COG0436	
COG0075	COG0460	COG1167	COG0029	COG0540	COG0104	COG0137	COG0436	
COG0075	COG0460	COG1167	COG0853	COG0540	COG0104	COG0137	COG0436	
COG0075	COG0460	COG1167	COG0173	COG0540	COG0104	COG0137	COG0436	
COG0075	COG0460	COG1167	COG0017	COG0540	COG0104	COG0137	COG0436	
COG0075	COG0460	COG1167	COG1027	COG0540	COG0104	COG0137	COG0436	
COG0075	COG0460	COG1167	COG1781	COG0540	COG0104	COG0137	COG0436	
COG0075	COG0460	COG1167	COG0367	COG0540	COG0104	COG0137	COG0436	
COG0075	COG0460	COG1167	COG0252	COG0540	COG0104	COG0137	COG0436	
COG0075	COG0626	COG0517	COG0540	COG0137	COG0104	COG1167	COG0436	
COG0075	COG0626	COG0516	COG0540	COG0137	COG0104	COG1167	COG0436	
COG0075	COG0626	COG0031	COG0540	COG0137	COG0104	COG1167	COG0436	
COG0075	COG0626	COG1013	COG0540	COG0137	COG0104	COG1167	COG0436	
COG0075	COG0626	COG1168	COG0137	COG0540	COG0104	COG1167	COG0436	
COG0075	COG0626	COG0388	COG0137	COG0104	COG0540	COG1167	COG0436	
COG0075	COG0626	COG0334	COG0104	COG0540	COG0137	COG1167	COG0436	
COG0075	COG0626	COG4992	COG0104	COG0540	COG0137	COG1167	COG0436	
COG0075	COG0626	COG0399	COG0104	COG0540	COG0137	COG1167	COG0436	
COG0075	COG1168	COG0031	COG0137	COG0540	COG0104	COG1167	COG0436	
COG0075	COG1168	COG1052	COG0137	COG0540	COG0104	COG1167	COG0436	
COG0075	COG1168	COG1053	COG0137	COG1167	COG0104	COG0540	COG0436	
COG0075	COG1168	COG0019	COG0137	COG1167	COG0104	COG0540	COG0436	
COG0075	COG1168	COG0439	COG0137	COG0104	COG1167	COG0540	COG0436	
COG0075	COG1168	COG0039	COG0137	COG0104	COG0540	COG1167	COG0436	
COG0075	COG1168	COG0044	COG0137	COG1167	COG0540	COG0104	COG0436	
COG0075	COG1168	COG0443	COG0137	COG1167	COG0540	COG0104	COG0436	
COG0075	COG1168	COG0505	COG0137	COG1167	COG0540	COG0104	COG0436	
COG0075	COG1168	COG0388	COG0137	COG0104	COG0540	COG1167	COG0436	
COG0075	COG1168	COG0458	COG0137	COG1167	COG0540	COG0104	COG0436	
COG0075	COG1168	COG0334	COG0137	COG0540	COG0104	COG1167	COG0436	
COG0075	COG1168	COG4992	COG0137	COG1167	COG0104	COG0540	COG0436	
COG0075	COG1168	COG0008	COG0137	COG0104	COG1167	COG0540	COG0436	
COG0075	COG1168	COG0399	COG0137	COG0104	COG1167	COG0540	COG0436	
COG0075	COG1168	COG0853	COG0137	COG0104	COG1167	COG0540	COG0436	
COG0075	COG1168	COG0527	COG0137	COG0540	COG1167	COG0104	COG0436	
COG0075	COG1168	COG0173	COG0137	COG0540	COG1167	COG0104	COG0436	
COG0075	COG1168	COG0137	COG0017	COG0540	COG1167	COG0104	COG0436	
COG0075	COG1168	COG0137	COG0367	COG0540	COG1167	COG0104	COG0436	
COG0075	COG1168	COG0137	COG1781	COG0540	COG1167	COG0104	COG0436	
COG0075	COG1168	COG0137	COG1167	COG0029	COG0540	COG0104	COG0436	
COG0075	COG1168	COG0137	COG1167	COG0252	COG0540	COG0104	COG0436	
COG0075	COG1168	COG0137	COG1167	COG1027	COG0540	COG0104	COG0436	
COG0075	COG0031	COG0517	COG0540	COG0137	COG0104	COG1167	COG0436	
COG0075	COG0031	COG0516	COG0540	COG0137	COG0104	COG1167	COG0436	
COG0075	COG0031	COG1052	COG0540	COG0137	COG0104	COG1167	COG0436	
COG0075	COG0031	COG0674	COG0540	COG0137	COG0104	COG1167	COG0436	
COG0075	COG0031	COG1013	COG0540	COG0137	COG0104	COG1167	COG0436	
COG0075	COG0031	COG0493	COG0137	COG0104	COG0540	COG1167	COG0436	
COG0075	COG0031	COG0443	COG0137	COG0104	COG0540	COG1167	COG0436	
COG0075	COG0031	COG4992	COG0137	COG0104	COG0540	COG1167	COG0436	
COG0075	COG0031	COG0399	COG0137	COG0104	COG0540	COG1167	COG0436	
COG0075	COG0516	COG0518	COG1167	COG0540	COG0137	COG0436	COG0104	
COG0075	COG0516	COG0519	COG1167	COG0540	COG0137	COG0436	COG0104	
COG0075	COG0516	COG0517	COG1167	COG0540	COG0137	COG0436	COG0104	
COG0075	COG0516	COG0511	COG1167	COG0137	COG0540	COG0104	COG0436	
COG0075	COG0516	COG0039	COG0137	COG0540	COG1167	COG0104	COG0436	
COG0075	COG0516	COG0439	COG0137	COG0540	COG1167	COG0104	COG0436	
COG0075	COG0516	COG1053	COG1167	COG0540	COG0137	COG0104	COG0436	
COG0075	COG0516	COG1167	COG0029	COG0540	COG0137	COG0104	COG0436	
COG0075	COG0516	COG1167	COG0540	COG0137	COG0367	COG0104	COG0436	
COG0075	COG0517	COG0511	COG0137	COG1167	COG0540	COG0104	COG0436	
COG0075	COG0517	COG0518	COG1167	COG0137	COG0540	COG0436	COG0104	
COG0075	COG0517	COG0519	COG1167	COG0137	COG0540	COG0436	COG0104	
COG0075	COG0517	COG0039	COG0137	COG0540	COG1167	COG0104	COG0436	
COG0075	COG0517	COG0443	COG0137	COG0540	COG1167	COG0104	COG0436	
COG0075	COG0517	COG0439	COG0137	COG0540	COG1167	COG0104	COG0436	
COG0075	COG0517	COG1053	COG1167	COG0540	COG0137	COG0104	COG0436	
COG0075	COG0517	COG1167	COG0540	COG0137	COG0367	COG0104	COG0436	
COG0075	COG0115	COG0540	COG1167	COG0436	
COG0075	COG0115	COG0104	COG1167	COG0436	
COG0075	COG0115	COG0137	COG1167	COG0436	
COG0075	COG0442	COG0137	COG1167	COG0436	
COG0075	COG0442	COG0540	COG1167	COG0436	
COG0075	COG0442	COG0104	COG1167	COG0436	
COG0075	COG0548	COG0493	COG0104	COG1167	COG0137	COG0436	COG0540	
COG0075	COG0548	COG0019	COG1167	COG0104	COG0137	COG0436	COG0540	
COG0075	COG0548	COG0334	COG0104	COG1167	COG0540	COG0436	COG0137	
COG0075	COG0548	COG1167	COG4992	COG0104	COG0540	COG0436	COG0137	
COG0075	COG0548	COG1167	COG0458	COG0104	COG0540	COG0436	COG0137	
COG0075	COG0548	COG1167	COG0044	COG0104	COG0540	COG0436	COG0137	
COG0075	COG0548	COG1167	COG0505	COG0104	COG0540	COG0436	COG0137	
COG0075	COG0548	COG1167	COG0104	COG0252	COG0540	COG0436	COG0137	
COG0075	COG2918	COG0493	COG0104	COG0137	COG0540	COG1167	COG0436	
COG0075	COG2918	COG0334	COG0104	COG0540	COG0137	COG1167	COG0436	
COG0075	COG2918	COG0008	COG0104	COG0540	COG0137	COG1167	COG0436	
COG0075	COG2918	COG4992	COG0104	COG0540	COG0137	COG1167	COG0436	
COG0075	COG2918	COG0104	COG0540	COG0137	COG0252	COG1167	COG0436	
COG0075	COG0165	COG0540	COG0436	COG0137	
COG0075	COG0165	COG0104	COG0436	COG0137	
COG0075	COG0165	COG1167	COG0436	COG0137	
COG0075	COG1082	COG0540	COG0436	COG1167	
COG0075	COG1082	COG0104	COG0436	COG1167	
COG0075	COG1082	COG0137	COG0436	COG1167	
COG0075	COG0665	COG0277	COG0104	COG0137	COG0540	COG1167	COG0436	
COG0075	COG0665	COG1052	COG0104	COG0137	COG0540	COG1167	COG0436	
COG0075	COG0665	COG0160	COG0104	COG0137	COG0540	COG1167	COG0436	
COG0075	COG0665	COG1013	COG0104	COG0137	COG0540	COG1167	COG0436	
COG0075	COG0665	COG1038	COG0104	COG0137	COG0540	COG1167	COG0436	
COG0075	COG0665	COG0039	COG0104	COG0137	COG0540	COG1167	COG0436	
COG0075	COG0665	COG0388	COG0104	COG0137	COG0540	COG1167	COG0436	
COG0075	COG0665	COG0334	COG0104	COG0540	COG0137	COG1167	COG0436	
COG0075	COG0665	COG4992	COG0104	COG0540	COG0137	COG1167	COG0436	
COG0075	COG0665	COG0399	COG0104	COG0540	COG0137	COG1167	COG0436	
COG0075	COG0079	COG1167	COG0104	COG0436	
COG0075	COG0079	COG1167	COG0137	COG0436	
COG0075	COG0079	COG1167	COG0540	COG0436	
COG0075	COG0079	COG0104	COG0540	COG0436	
COG0075	COG0079	COG0104	COG0137	COG0436	
COG0075	COG0079	COG0540	COG0137	COG0436	
COG0075	COG0160	COG1052	COG0137	COG0104	COG0540	COG1167	COG0436	
COG0075	COG0160	COG1038	COG0137	COG0104	COG0540	COG1167	COG0436	
COG0075	COG0160	COG0039	COG0137	COG0104	COG0540	COG1167	COG0436	
COG0075	COG0160	COG0388	COG0137	COG0104	COG0540	COG1167	COG0436	
COG0075	COG0160	COG0334	COG0104	COG0540	COG0137	COG1167	COG0436	
COG0075	COG0160	COG0019	COG0104	COG0540	COG0137	COG1167	COG0436	
COG0075	COG0160	COG4992	COG0104	COG0540	COG0137	COG1167	COG0436	
COG0075	COG0160	COG0540	COG0527	COG0104	COG0137	COG1167	COG0436	
COG0075	COG0160	COG0540	COG0853	COG0104	COG0137	COG1167	COG0436	
COG0075	COG2071	COG1167	COG0436	COG0540	
COG0075	COG2071	COG0137	COG0436	COG0540	
COG0075	COG2071	COG0104	COG0436	COG0540	
COG0075	COG0624	COG1167	COG0436	COG0137	
COG0075	COG0624	COG0104	COG0436	COG0137	
COG0075	COG0624	COG0540	COG0436	COG0137	
COG0075	COG0853	COG1053	COG1167	COG0137	COG0104	COG0540	COG0436	
COG0075	COG0853	COG0439	COG0104	COG0137	COG1167	COG0540	COG0436	
COG0075	COG0853	COG0019	COG1167	COG0137	COG0104	COG0540	COG0436	
COG0075	COG0853	COG0334	COG0104	COG0540	COG1167	COG0137	COG0436	
COG0075	COG0853	COG0388	COG0104	COG0137	COG1167	COG0540	COG0436	
COG0075	COG0853	COG0044	COG1167	COG0137	COG0104	COG0540	COG0436	
COG0075	COG0853	COG0505	COG1167	COG0137	COG0104	COG0540	COG0436	
COG0075	COG0853	COG0443	COG1167	COG0137	COG0104	COG0540	COG0436	
COG0075	COG0853	COG0458	COG1167	COG0137	COG0104	COG0540	COG0436	
COG0075	COG0853	COG0008	COG0104	COG0137	COG1167	COG0540	COG0436	
COG0075	COG0853	COG4992	COG1167	COG0137	COG0104	COG0540	COG0436	
COG0075	COG0853	COG0527	COG0540	COG0137	COG0104	COG1167	COG0436	
COG0075	COG0853	COG0399	COG0540	COG0137	COG0104	COG1167	COG0436	
COG0075	COG0853	COG0173	COG0540	COG0137	COG0104	COG1167	COG0436	
COG0075	COG0853	COG1167	COG0029	COG0137	COG0104	COG0540	COG0436	
COG0075	COG0853	COG1167	COG0367	COG0137	COG0104	COG0540	COG0436	
COG0075	COG0853	COG1167	COG1027	COG0137	COG0104	COG0540	COG0436	
COG0075	COG0853	COG1167	COG0252	COG0137	COG0104	COG0540	COG0436	
COG0075	COG0853	COG1167	COG1781	COG0137	COG0104	COG0540	COG0436	
COG0075	COG0853	COG1167	COG0017	COG0137	COG0104	COG0540	COG0436	
COG0075	COG0017	COG1053	COG1167	COG0137	COG0104	COG0436	COG0540	
COG0075	COG0017	COG0019	COG1167	COG0137	COG0104	COG0436	COG0540	
COG0075	COG0017	COG0439	COG0104	COG0137	COG1167	COG0436	COG0540	
COG0075	COG0017	COG0388	COG0104	COG0137	COG1167	COG0436	COG0540	
COG0075	COG0017	COG0334	COG0104	COG0540	COG1167	COG0436	COG0137	
COG0075	COG0017	COG0399	COG0104	COG0540	COG1167	COG0436	COG0137	
COG0075	COG0017	COG4992	COG1167	COG0540	COG0104	COG0436	COG0137	
COG0075	COG0017	COG0443	COG1167	COG0540	COG0104	COG0436	COG0137	
COG0075	COG0017	COG0044	COG1167	COG0540	COG0104	COG0436	COG0137	
COG0075	COG0017	COG0008	COG0104	COG0540	COG1167	COG0436	COG0137	
COG0075	COG0017	COG0505	COG1167	COG0540	COG0104	COG0436	COG0137	
COG0075	COG0017	COG0458	COG1167	COG0540	COG0104	COG0436	COG0137	
COG0075	COG0017	COG0527	COG0540	COG1167	COG0104	COG0436	COG0137	
COG0075	COG0017	COG0173	COG0540	COG1167	COG0104	COG0436	COG0137	
COG0075	COG0017	COG1167	COG0029	COG0540	COG0104	COG0436	COG0137	
COG0075	COG0017	COG1167	COG1027	COG0540	COG0104	COG0436	COG0137	
COG0075	COG0017	COG1167	COG0252	COG0540	COG0104	COG0436	COG0137	
COG0075	COG0017	COG1167	COG1781	COG0540	COG0104	COG0436	COG0137	
COG0075	COG0017	COG1167	COG0367	COG0540	COG0104	COG0436	COG0137	
COG0075	COG1781	COG1053	COG1167	COG0540	COG0104	COG0436	COG0137	
COG0075	COG1781	COG0019	COG1167	COG0540	COG0104	COG0436	COG0137	
COG0075	COG1781	COG0399	COG1167	COG0540	COG0104	COG0436	COG0137	
COG0075	COG1781	COG0334	COG0540	COG0104	COG1167	COG0436	COG0137	
COG0075	COG1781	COG0388	COG0104	COG0137	COG1167	COG0436	COG0540	
COG0075	COG1781	COG0439	COG0104	COG0137	COG1167	COG0436	COG0540	
COG0075	COG1781	COG4992	COG1167	COG0137	COG0104	COG0436	COG0540	
COG0075	COG1781	COG0008	COG0104	COG0137	COG1167	COG0436	COG0540	
COG0075	COG1781	COG0044	COG1167	COG0137	COG0104	COG0436	COG0540	
COG0075	COG1781	COG0505	COG1167	COG0137	COG0104	COG0436	COG0540	
COG0075	COG1781	COG0443	COG1167	COG0137	COG0104	COG0436	COG0540	
COG0075	COG1781	COG0458	COG1167	COG0137	COG0104	COG0436	COG0540	
COG0075	COG1781	COG0527	COG0540	COG0137	COG0104	COG0436	COG1167	
COG0075	COG1781	COG0173	COG0540	COG0137	COG0104	COG0436	COG1167	
COG0075	COG1781	COG1167	COG0029	COG0137	COG0104	COG0436	COG0540	
COG0075	COG1781	COG1167	COG0252	COG0137	COG0104	COG0436	COG0540	
COG0075	COG1781	COG1167	COG0367	COG0137	COG0104	COG0436	COG0540	
COG0075	COG1781	COG1167	COG1027	COG0137	COG0104	COG0436	COG0540	
COG0075	COG0527	COG1053	COG0540	COG1167	COG0104	COG0137	COG0436	
COG0075	COG0527	COG0439	COG0540	COG0104	COG1167	COG0137	COG0436	
COG0075	COG0527	COG0044	COG0540	COG1167	COG0104	COG0137	COG0436	
COG0075	COG0527	COG0388	COG0540	COG0104	COG0137	COG1167	COG0436	
COG0075	COG0527	COG0505	COG0540	COG1167	COG0137	COG0104	COG0436	
COG0075	COG0527	COG0334	COG0540	COG0104	COG0137	COG1167	COG0436	
COG0075	COG0527	COG0458	COG0540	COG1167	COG0137	COG0104	COG0436	
COG0075	COG0527	COG0008	COG0540	COG0104	COG0137	COG1167	COG0436	
COG0075	COG0527	COG0443	COG0540	COG0104	COG0137	COG1167	COG0436	
COG0075	COG0527	COG0019	COG0540	COG1167	COG0137	COG0104	COG0436	
COG0075	COG0527	COG0173	COG0540	COG1167	COG0137	COG0104	COG0436	
COG0075	COG0527	COG4992	COG0540	COG1167	COG0137	COG0104	COG0436	
COG0075	COG0527	COG0029	COG0540	COG1167	COG0137	COG0104	COG0436	
COG0075	COG0527	COG0540	COG0399	COG1167	COG0137	COG0104	COG0436	
COG0075	COG0527	COG0540	COG0367	COG1167	COG0137	COG0104	COG0436	
COG0075	COG0527	COG0540	COG1027	COG1167	COG0137	COG0104	COG0436	
COG0075	COG0527	COG0540	COG0252	COG1167	COG0137	COG0104	COG0436	
COG0075	COG0173	COG1053	COG1167	COG0436	COG0137	COG0540	COG0104	
COG0075	COG0173	COG0439	COG0104	COG0436	COG0137	COG0540	COG1167	
COG0075	COG0173	COG0019	COG1167	COG0436	COG0137	COG0540	COG0104	
COG0075	COG0173	COG0388	COG0137	COG0104	COG1167	COG0540	COG0436	
COG0075	COG0173	COG0044	COG1167	COG0104	COG0137	COG0540	COG0436	
COG0075	COG0173	COG0334	COG0104	COG0540	COG0137	COG1167	COG0436	
COG0075	COG0173	COG0458	COG1167	COG0540	COG0137	COG0104	COG0436	
COG0075	COG0173	COG0505	COG1167	COG0540	COG0137	COG0104	COG0436	
COG0075	COG0173	COG0443	COG1167	COG0540	COG0137	COG0104	COG0436	
COG0075	COG0173	COG0008	COG0104	COG0540	COG0137	COG1167	COG0436	
COG0075	COG0173	COG4992	COG1167	COG0540	COG0137	COG0104	COG0436	
COG0075	COG0173	COG0399	COG1167	COG0540	COG0137	COG0104	COG0436	
COG0075	COG0173	COG1167	COG0029	COG0540	COG0137	COG0104	COG0436	
COG0075	COG0173	COG1167	COG1027	COG0540	COG0137	COG0104	COG0436	
COG0075	COG0173	COG1167	COG0252	COG0540	COG0137	COG0104	COG0436	
COG0075	COG0173	COG1167	COG0367	COG0540	COG0137	COG0104	COG0436	
COG0075	COG0029	COG0019	COG1167	COG0540	COG0137	COG0436	COG0104	
COG0075	COG0029	COG1053	COG1167	COG0540	COG0137	COG0436	COG0104	
COG0075	COG0029	COG0511	COG1167	COG0137	COG0104	COG0436	COG0540	
COG0075	COG0029	COG1038	COG1167	COG0137	COG0104	COG0540	COG0436	
COG0075	COG0029	COG0044	COG1167	COG0137	COG0104	COG0540	COG0436	
COG0075	COG0029	COG0443	COG1167	COG0137	COG0104	COG0540	COG0436	
COG0075	COG0029	COG0505	COG1167	COG0137	COG0104	COG0540	COG0436	
COG0075	COG0029	COG0388	COG1167	COG0137	COG0104	COG0540	COG0436	
COG0075	COG0029	COG0458	COG1167	COG0137	COG0104	COG0540	COG0436	
COG0075	COG0029	COG0439	COG1167	COG0104	COG0137	COG0540	COG0436	
COG0075	COG0029	COG0039	COG1167	COG0104	COG0137	COG0540	COG0436	
COG0075	COG0029	COG0334	COG1167	COG0104	COG0540	COG0137	COG0436	
COG0075	COG0029	COG4992	COG1167	COG0104	COG0540	COG0137	COG0436	
COG0075	COG0029	COG0008	COG1167	COG0104	COG0540	COG0137	COG0436	
COG0075	COG0029	COG1167	COG0399	COG0104	COG0540	COG0137	COG0436	
COG0075	COG0029	COG1167	COG0252	COG0104	COG0540	COG0137	COG0436	
COG0075	COG0029	COG1167	COG0367	COG0104	COG0540	COG0137	COG0436	
COG0075	COG0029	COG1167	COG1027	COG0104	COG0540	COG0137	COG0436	
COG0075	COG1027	COG0019	COG1167	COG0104	COG0540	COG0436	COG0137	
COG0075	COG1027	COG1053	COG1167	COG0104	COG0540	COG0436	COG0137	
COG0075	COG1027	COG0044	COG1167	COG0104	COG0540	COG0436	COG0137	
COG0075	COG1027	COG0399	COG1167	COG0104	COG0540	COG0436	COG0137	
COG0075	COG1027	COG0505	COG1167	COG0104	COG0540	COG0436	COG0137	
COG0075	COG1027	COG0443	COG1167	COG0104	COG0540	COG0436	COG0137	
COG0075	COG1027	COG0458	COG1167	COG0104	COG0540	COG0436	COG0137	
COG0075	COG1027	COG0039	COG0104	COG0540	COG0137	COG0436	COG1167	
COG0075	COG1027	COG0439	COG0104	COG0540	COG0137	COG0436	COG1167	
COG0075	COG1027	COG0334	COG0104	COG0540	COG0137	COG0436	COG1167	
COG0075	COG1027	COG4992	COG1167	COG0540	COG0137	COG0436	COG0104	
COG0075	COG1027	COG0008	COG0104	COG0540	COG0137	COG0436	COG1167	
COG0075	COG1027	COG0388	COG0104	COG0137	COG0540	COG0436	COG1167	
COG0075	COG1027	COG0367	COG0104	COG0137	COG0540	COG0436	COG1167	
COG0075	COG1027	COG0252	COG0104	COG0137	COG0540	COG0436	COG1167	
COG0075	COG0104	COG2055	COG4992	COG0137	COG0540	COG1167	COG0436	
COG0075	COG0104	COG2055	COG0137	COG0540	COG0277	COG1167	COG0436	
COG0075	COG0104	COG2055	COG0137	COG0540	COG0473	COG1167	COG0436	
COG0075	COG0104	COG2055	COG0137	COG0540	COG0119	COG1167	COG0436	
COG0075	COG0104	COG2055	COG0137	COG0540	COG1052	COG1167	COG0436	
COG0075	COG0104	COG2055	COG0137	COG0540	COG1038	COG1167	COG0436	
COG0075	COG0104	COG2055	COG0137	COG0540	COG0039	COG1167	COG0436	
COG0075	COG0104	COG2055	COG0137	COG0540	COG0511	COG1167	COG0436	
COG0075	COG0104	COG2055	COG0137	COG0540	COG1053	COG1167	COG0436	
COG0075	COG0104	COG2055	COG0137	COG0540	COG0399	COG1167	COG0436	
COG0075	COG0104	COG2055	COG0137	COG0540	COG0439	COG1167	COG0436	
COG0075	COG0104	COG0656	COG0436	COG1167	
COG0075	COG0104	COG0443	COG0473	COG0137	COG0540	COG1167	COG0436	
COG0075	COG0104	COG0443	COG1053	COG1167	COG0540	COG0137	COG0436	
COG0075	COG0104	COG0443	COG0019	COG1167	COG0540	COG0137	COG0436	
COG0075	COG0104	COG0443	COG0439	COG1167	COG0540	COG0137	COG0436	
COG0075	COG0104	COG0443	COG4992	COG1167	COG0540	COG0137	COG0436	
COG0075	COG0104	COG0443	COG0039	COG0540	COG0137	COG1167	COG0436	
COG0075	COG0104	COG0443	COG0399	COG0540	COG0137	COG1167	COG0436	
COG0075	COG0104	COG0443	COG0388	COG0137	COG0540	COG1167	COG0436	
COG0075	COG0104	COG0443	COG0334	COG0540	COG0137	COG1167	COG0436	
COG0075	COG0104	COG0443	COG0637	COG0137	COG1167	COG0540	COG0436	
COG0075	COG0104	COG0443	COG0458	COG1167	COG0137	COG0540	COG0436	
COG0075	COG0104	COG0443	COG0505	COG1167	COG0137	COG0540	COG0436	
COG0075	COG0104	COG0443	COG0044	COG1167	COG0137	COG0540	COG0436	
COG0075	COG0104	COG0443	COG0008	COG1167	COG0137	COG0540	COG0436	
COG0075	COG0104	COG0443	COG0252	COG1167	COG0137	COG0540	COG0436	
COG0075	COG0104	COG0443	COG0367	COG1167	COG0137	COG0540	COG0436	
COG0075	COG0104	COG0637	COG0277	COG0137	COG1167	COG0540	COG0436	
COG0075	COG0104	COG0637	COG1052	COG0137	COG1167	COG0540	COG0436	
COG0075	COG0104	COG0637	COG1167	COG0519	COG0137	COG0436	COG0540	
COG0075	COG0104	COG0637	COG1167	COG0518	COG0137	COG0436	COG0540	
COG0075	COG0104	COG0637	COG1167	COG0044	COG0137	COG0436	COG0540	
COG0075	COG0104	COG0637	COG1167	COG0388	COG0137	COG0436	COG0540	
COG0075	COG0104	COG0637	COG1167	COG0458	COG0137	COG0436	COG0540	
COG0075	COG0104	COG0637	COG1167	COG0505	COG0137	COG0436	COG0540	
COG0075	COG0104	COG0637	COG1167	COG0334	COG0137	COG0540	COG0436	
COG0075	COG0104	COG0637	COG1167	COG0008	COG0137	COG0540	COG0436	
COG0075	COG0104	COG0637	COG1167	COG0137	COG0367	COG0540	COG0436	
COG0075	COG0104	COG1053	COG0505	COG1167	COG0436	COG0540	COG0137	
COG0075	COG0104	COG1053	COG0044	COG1167	COG0436	COG0540	COG0137	
COG0075	COG0104	COG1053	COG0388	COG1167	COG0137	COG0540	COG0436	
COG0075	COG0104	COG1053	COG0008	COG1167	COG0137	COG0540	COG0436	
COG0075	COG0104	COG1053	COG0458	COG1167	COG0137	COG0540	COG0436	
COG0075	COG0104	COG1053	COG0473	COG1167	COG0137	COG0540	COG0436	
COG0075	COG0104	COG1053	COG4992	COG1167	COG0137	COG0540	COG0436	
COG0075	COG0104	COG1053	COG0019	COG1167	COG0137	COG0540	COG0436	
COG0075	COG0104	COG1053	COG0252	COG1167	COG0137	COG0540	COG0436	
COG0075	COG0104	COG1053	COG0334	COG1167	COG0540	COG0137	COG0436	
COG0075	COG0104	COG1053	COG0367	COG1167	COG0540	COG0137	COG0436	
COG0075	COG0104	COG1053	COG0137	COG1013	COG0540	COG1167	COG0436	
COG0075	COG0104	COG1053	COG0137	COG1014	COG0540	COG1167	COG0436	
COG0075	COG0104	COG1053	COG0137	COG0674	COG0540	COG1167	COG0436	
COG0075	COG0104	COG1053	COG0137	COG0511	COG1167	COG0540	COG0436	
COG0075	COG0104	COG1053	COG0137	COG0039	COG1167	COG0540	COG0436	
COG0075	COG0104	COG1053	COG0137	COG1038	COG1167	COG0540	COG0436	
COG0075	COG0104	COG1053	COG0137	COG0439	COG1167	COG0540	COG0436	
COG0075	COG0104	COG1053	COG0137	COG0399	COG1167	COG0540	COG0436	
COG0075	COG0104	COG0796	COG1167	COG0436	
COG0075	COG0104	COG0399	COG0019	COG1167	COG0137	COG0540	COG0436	
COG0075	COG0104	COG0399	COG1038	COG0137	COG0540	COG1167	COG0436	
COG0075	COG0104	COG0399	COG0511	COG0137	COG1167	COG0540	COG0436	
COG0075	COG0104	COG0399	COG1052	COG0137	COG0540	COG1167	COG0436	
COG0075	COG0104	COG0399	COG0039	COG0137	COG0540	COG1167	COG0436	
COG0075	COG0104	COG0399	COG0439	COG0137	COG0540	COG1167	COG0436	
COG0075	COG0104	COG0399	COG4992	COG1167	COG0540	COG0137	COG0436	
COG0075	COG0104	COG0399	COG0388	COG0137	COG0540	COG1167	COG0436	
COG0075	COG0104	COG0399	COG0044	COG1167	COG0540	COG0137	COG0436	
COG0075	COG0104	COG0399	COG0493	COG0137	COG0540	COG1167	COG0436	
COG0075	COG0104	COG0399	COG0458	COG1167	COG0540	COG0137	COG0436	
COG0075	COG0104	COG0399	COG0505	COG1167	COG0540	COG0137	COG0436	
COG0075	COG0104	COG0399	COG0334	COG0540	COG1167	COG0137	COG0436	
COG0075	COG0104	COG0399	COG0008	COG0540	COG1167	COG0137	COG0436	
COG0075	COG0104	COG0399	COG0252	COG0540	COG1167	COG0137	COG0436	
COG0075	COG0104	COG0399	COG0367	COG0540	COG1167	COG0137	COG0436	
COG0075	COG0104	COG0511	COG0044	COG1167	COG0137	COG0540	COG0436	
COG0075	COG0104	COG0511	COG0137	COG4992	COG1167	COG0540	COG0436	
COG0075	COG0104	COG0511	COG0137	COG0540	COG1013	COG1167	COG0436	
COG0075	COG0104	COG0511	COG0137	COG0540	COG0674	COG1167	COG0436	
COG0075	COG0104	COG0511	COG0137	COG0540	COG1014	COG1167	COG0436	
COG0075	COG0104	COG0511	COG0137	COG0540	COG1038	COG1167	COG0436	
COG0075	COG0104	COG0511	COG0137	COG0540	COG0039	COG1167	COG0436	
COG0075	COG0104	COG0511	COG0137	COG0540	COG1052	COG1167	COG0436	
COG0075	COG0104	COG0511	COG0137	COG0540	COG0277	COG1167	COG0436	
COG0075	COG0104	COG0511	COG0137	COG0540	COG0119	COG1167	COG0436	
COG0075	COG0104	COG0511	COG0137	COG0540	COG0439	COG1167	COG0436	
COG0075	COG0104	COG0277	COG0540	COG0458	COG1167	COG0137	COG0436	
COG0075	COG0104	COG0277	COG0540	COG0137	COG0473	COG1167	COG0436	
COG0075	COG0104	COG0277	COG0540	COG0137	COG0039	COG1167	COG0436	
COG0075	COG0104	COG0277	COG0540	COG0137	COG1038	COG1167	COG0436	
COG0075	COG0104	COG0277	COG0540	COG0137	COG1014	COG1167	COG0436	
COG0075	COG0104	COG0277	COG0540	COG0137	COG1052	COG1167	COG0436	
COG0075	COG0104	COG0277	COG0540	COG0137	COG0119	COG1167	COG0436	
COG0075	COG0104	COG0277	COG0540	COG0137	COG0674	COG1167	COG0436	
COG0075	COG0104	COG0277	COG0540	COG0137	COG1013	COG1167	COG0436	
COG0075	COG0104	COG0277	COG0540	COG0137	COG0019	COG1167	COG0436	
COG0075	COG0104	COG0277	COG0540	COG0137	COG0439	COG1167	COG0436	
COG0075	COG0104	COG1052	COG0540	COG0493	COG0137	COG0436	COG1167	
COG0075	COG0104	COG1052	COG0540	COG0137	COG0039	COG0436	COG1167	
COG0075	COG0104	COG1052	COG0540	COG0137	COG1038	COG0436	COG1167	
COG0075	COG0104	COG1052	COG0540	COG0137	COG0473	COG0436	COG1167	
COG0075	COG0104	COG1052	COG0540	COG0137	COG0119	COG0436	COG1167	
COG0075	COG0104	COG1052	COG0540	COG0137	COG0674	COG0436	COG1167	
COG0075	COG0104	COG1052	COG0540	COG0137	COG1013	COG0436	COG1167	
COG0075	COG0104	COG1052	COG0540	COG0137	COG1014	COG0436	COG1167	
COG0075	COG0104	COG1052	COG0540	COG0137	COG0334	COG0436	COG1167	
COG0075	COG0104	COG1052	COG0540	COG0137	COG0019	COG1167	COG0436	
COG0075	COG0104	COG1052	COG0540	COG0137	COG0439	COG1167	COG0436	
COG0075	COG0104	COG0469	COG0540	COG0436	
COG0075	COG0104	COG0469	COG0137	COG0436	
COG0075	COG0104	COG0469	COG1167	COG0436	
COG0075	COG0104	COG0281	COG1167	COG0436	
COG0075	COG0104	COG0119	COG0540	COG0458	COG1167	COG0436	COG0137	
COG0075	COG0104	COG0119	COG0540	COG0473	COG0137	COG0436	COG1167	
COG0075	COG0104	COG0119	COG0540	COG1038	COG0137	COG0436	COG1167	
COG0075	COG0104	COG0119	COG0540	COG0039	COG0137	COG0436	COG1167	
COG0075	COG0104	COG0119	COG0540	COG1014	COG0137	COG0436	COG1167	
COG0075	COG0104	COG0119	COG0540	COG0334	COG0137	COG0436	COG1167	
COG0075	COG0104	COG0119	COG0540	COG0674	COG0137	COG0436	COG1167	
COG0075	COG0104	COG0119	COG0540	COG1013	COG0137	COG0436	COG1167	
COG0075	COG0104	COG0119	COG0540	COG0019	COG1167	COG0436	COG0137	
COG0075	COG0104	COG0119	COG0540	COG0439	COG1167	COG0436	COG0137	
COG0075	COG0104	COG1038	COG0473	COG0137	COG0540	COG0436	COG1167	
COG0075	COG0104	COG1038	COG0674	COG0137	COG0540	COG0436	COG1167	
COG0075	COG0104	COG1038	COG1014	COG0137	COG0540	COG0436	COG1167	
COG0075	COG0104	COG1038	COG1013	COG0137	COG0540	COG0436	COG1167	
COG0075	COG0104	COG1038	COG0039	COG0137	COG0540	COG0436	COG1167	
COG0075	COG0104	COG1038	COG0439	COG0137	COG0540	COG0436	COG1167	
COG0075	COG0104	COG1038	COG0458	COG0137	COG0540	COG1167	COG0436	
COG0075	COG0104	COG1038	COG4992	COG0137	COG0540	COG1167	COG0436	
COG0075	COG0104	COG1038	COG0019	COG0137	COG0540	COG1167	COG0436	
COG0075	COG0104	COG0028	COG1167	COG0436	
COG0075	COG0104	COG0028	COG0540	COG0436	
COG0075	COG0104	COG0028	COG0137	COG0436	
COG0075	COG0104	COG0674	COG0473	COG0540	COG0137	COG0436	COG1167	
COG0075	COG0104	COG0674	COG1014	COG0540	COG0137	COG0436	COG1167	
COG0075	COG0104	COG0674	COG0039	COG0540	COG0137	COG0436	COG1167	
COG0075	COG0104	COG0674	COG1013	COG0540	COG0137	COG0436	COG1167	
COG0075	COG0104	COG0674	COG0019	COG0540	COG0137	COG1167	COG0436	
COG0075	COG0104	COG0674	COG0439	COG0540	COG0137	COG1167	COG0436	
COG0075	COG0104	COG0674	COG0493	COG0137	COG0540	COG1167	COG0436	
COG0075	COG0104	COG0674	COG0540	COG0334	COG0137	COG1167	COG0436	
COG0075	COG0104	COG0019	COG1014	COG0137	COG1167	COG0540	COG0436	
COG0075	COG0104	COG0019	COG1013	COG0137	COG1167	COG0540	COG0436	
COG0075	COG0104	COG0019	COG0439	COG1167	COG0137	COG0540	COG0436	
COG0075	COG0104	COG0019	COG0044	COG1167	COG0137	COG0540	COG0436	
COG0075	COG0104	COG0019	COG0388	COG1167	COG0137	COG0540	COG0436	
COG0075	COG0104	COG0019	COG0458	COG1167	COG0137	COG0540	COG0436	
COG0075	COG0104	COG0019	COG0505	COG1167	COG0137	COG0540	COG0436	
COG0075	COG0104	COG0019	COG4992	COG1167	COG0137	COG0540	COG0436	
COG0075	COG0104	COG0019	COG0334	COG1167	COG0540	COG0137	COG0436	
COG0075	COG0104	COG0019	COG1167	COG0008	COG0540	COG0137	COG0436	
COG0075	COG0104	COG0019	COG1167	COG0252	COG0540	COG0137	COG0436	
COG0075	COG0104	COG0019	COG1167	COG0367	COG0540	COG0137	COG0436	
COG0075	COG0104	COG1014	COG0473	COG0540	COG0137	COG0436	COG1167	
COG0075	COG0104	COG1014	COG1013	COG0540	COG0137	COG0436	COG1167	
COG0075	COG0104	COG1014	COG0039	COG0540	COG0137	COG0436	COG1167	
COG0075	COG0104	COG1014	COG0439	COG0540	COG0137	COG0436	COG1167	
COG0075	COG0104	COG1014	COG0493	COG0137	COG0540	COG0436	COG1167	
COG0075	COG0104	COG1014	COG0540	COG0334	COG0137	COG0436	COG1167	
COG0075	COG0104	COG1013	COG0473	COG0137	COG0540	COG0436	COG1167	
COG0075	COG0104	COG1013	COG0039	COG0137	COG0540	COG0436	COG1167	
COG0075	COG0104	COG1013	COG0439	COG0137	COG0540	COG0436	COG1167	
COG0075	COG0104	COG1013	COG0493	COG0137	COG0540	COG0436	COG1167	
COG0075	COG0104	COG1013	COG0388	COG0137	COG0540	COG0436	COG1167	
COG0075	COG0104	COG1013	COG0540	COG0334	COG0137	COG0436	COG1167	
COG0075	COG0104	COG1013	COG0540	COG0137	COG0252	COG0436	COG1167	
COG0075	COG0104	COG0473	COG0039	COG0137	COG0540	COG0436	COG1167	
COG0075	COG0104	COG0473	COG0439	COG0137	COG0540	COG0436	COG1167	
COG0075	COG0104	COG0473	COG0493	COG0137	COG0540	COG0436	COG1167	
COG0075	COG0104	COG0473	COG0334	COG0540	COG0137	COG0436	COG1167	
COG0075	COG0104	COG0039	COG0439	COG0540	COG0137	COG0436	COG1167	
COG0075	COG0104	COG0039	COG0388	COG0137	COG0540	COG0436	COG1167	
COG0075	COG0104	COG0039	COG0458	COG0137	COG0540	COG1167	COG0436	
COG0075	COG0104	COG0039	COG4992	COG0137	COG0540	COG1167	COG0436	
COG0075	COG0104	COG0039	COG0334	COG0540	COG0137	COG1167	COG0436	
COG0075	COG0104	COG1982	COG1167	COG0436	
COG0075	COG0104	COG1167	COG4992	COG0439	COG0137	COG0436	COG0540	
COG0075	COG0104	COG1167	COG4992	COG0044	COG0137	COG0436	COG0540	
COG0075	COG0104	COG1167	COG4992	COG0458	COG0137	COG0436	COG0540	
COG0075	COG0104	COG1167	COG4992	COG0388	COG0137	COG0436	COG0540	
COG0075	COG0104	COG1167	COG4992	COG0493	COG0137	COG0436	COG0540	
COG0075	COG0104	COG1167	COG4992	COG0505	COG0137	COG0436	COG0540	
COG0075	COG0104	COG1167	COG4992	COG0334	COG0540	COG0436	COG0137	
COG0075	COG0104	COG1167	COG4992	COG0008	COG0540	COG0436	COG0137	
COG0075	COG0104	COG1167	COG4992	COG0367	COG0540	COG0436	COG0137	
COG0075	COG0104	COG1167	COG4992	COG0252	COG0540	COG0436	COG0137	
COG0075	COG0104	COG1167	COG0439	COG0334	COG0540	COG0436	COG0137	
COG0075	COG0104	COG1167	COG0439	COG0519	COG0436	COG0540	COG0137	
COG0075	COG0104	COG1167	COG0439	COG0518	COG0436	COG0540	COG0137	
COG0075	COG0104	COG1167	COG0439	COG0505	COG0436	COG0540	COG0137	
COG0075	COG0104	COG1167	COG0439	COG0493	COG0137	COG0540	COG0436	
COG0075	COG0104	COG1167	COG0439	COG0388	COG0137	COG0540	COG0436	
COG0075	COG0104	COG1167	COG0439	COG0458	COG0137	COG0540	COG0436	
COG0075	COG0104	COG1167	COG0439	COG0044	COG0137	COG0540	COG0436	
COG0075	COG0104	COG1167	COG0439	COG0008	COG0137	COG0540	COG0436	
COG0075	COG0104	COG1167	COG0439	COG0252	COG0137	COG0540	COG0436	
COG0075	COG0104	COG1167	COG0439	COG0367	COG0137	COG0540	COG0436	
COG0075	COG0104	COG1167	COG1146	COG0436	
COG0075	COG0104	COG1167	COG1145	COG0436	
COG0075	COG0104	COG1167	COG0519	COG0518	COG0436	COG0137	COG0540	
COG0075	COG0104	COG1167	COG0519	COG0493	COG0436	COG0137	COG0540	
COG0075	COG0104	COG1167	COG0519	COG0044	COG0436	COG0137	COG0540	
COG0075	COG0104	COG1167	COG0519	COG0388	COG0436	COG0137	COG0540	
COG0075	COG0104	COG1167	COG0519	COG0458	COG0436	COG0137	COG0540	
COG0075	COG0104	COG1167	COG0519	COG0505	COG0436	COG0137	COG0540	
COG0075	COG0104	COG1167	COG0519	COG0008	COG0436	COG0137	COG0540	
COG0075	COG0104	COG1167	COG0519	COG0436	COG0252	COG0137	COG0540	
COG0075	COG0104	COG1167	COG0518	COG0493	COG0436	COG0137	COG0540	
COG0075	COG0104	COG1167	COG0518	COG0044	COG0436	COG0137	COG0540	
COG0075	COG0104	COG1167	COG0518	COG0388	COG0436	COG0137	COG0540	
COG0075	COG0104	COG1167	COG0518	COG0458	COG0436	COG0137	COG0540	
COG0075	COG0104	COG1167	COG0518	COG0505	COG0436	COG0137	COG0540	
COG0075	COG0104	COG1167	COG0518	COG0008	COG0436	COG0137	COG0540	
COG0075	COG0104	COG1167	COG0518	COG0436	COG0252	COG0137	COG0540	
COG0075	COG0104	COG1167	COG0044	COG0334	COG0540	COG0137	COG0436	
COG0075	COG0104	COG1167	COG0044	COG0493	COG0137	COG0540	COG0436	
COG0075	COG0104	COG1167	COG0044	COG0388	COG0137	COG0540	COG0436	
COG0075	COG0104	COG1167	COG0044	COG0458	COG0137	COG0540	COG0436	
COG0075	COG0104	COG1167	COG0044	COG0505	COG0137	COG0540	COG0436	
COG0075	COG0104	COG1167	COG0044	COG0008	COG0137	COG0540	COG0436	
COG0075	COG0104	COG1167	COG0044	COG0367	COG0137	COG0540	COG0436	
COG0075	COG0104	COG1167	COG0044	COG0252	COG0137	COG0540	COG0436	
COG0075	COG0104	COG1167	COG0493	COG0505	COG0137	COG0540	COG0436	
COG0075	COG0104	COG1167	COG0493	COG0458	COG0137	COG0540	COG0436	
COG0075	COG0104	COG1167	COG0493	COG0388	COG0137	COG0540	COG0436	
COG0075	COG0104	COG1167	COG0493	COG0334	COG0137	COG0540	COG0436	
COG0075	COG0104	COG1167	COG0493	COG0137	COG0008	COG0540	COG0436	
COG0075	COG0104	COG1167	COG0493	COG0137	COG0252	COG0540	COG0436	
COG0075	COG0104	COG1167	COG0493	COG0137	COG0367	COG0540	COG0436	
COG0075	COG0104	COG1167	COG0505	COG0388	COG0137	COG0540	COG0436	
COG0075	COG0104	COG1167	COG0505	COG0458	COG0137	COG0540	COG0436	
COG0075	COG0104	COG1167	COG0505	COG0334	COG0540	COG0137	COG0436	
COG0075	COG0104	COG1167	COG0505	COG0008	COG0540	COG0137	COG0436	
COG0075	COG0104	COG1167	COG0505	COG0367	COG0540	COG0137	COG0436	
COG0075	COG0104	COG1167	COG0505	COG0252	COG0540	COG0137	COG0436	
COG0075	COG0104	COG1167	COG0388	COG0458	COG0137	COG0540	COG0436	
COG0075	COG0104	COG1167	COG0388	COG0334	COG0137	COG0540	COG0436	
COG0075	COG0104	COG1167	COG0388	COG0137	COG0367	COG0540	COG0436	
COG0075	COG0104	COG1167	COG0388	COG0137	COG0008	COG0540	COG0436	
COG0075	COG0104	COG1167	COG0388	COG0137	COG0252	COG0540	COG0436	
COG0075	COG0104	COG1167	COG0458	COG0334	COG0540	COG0436	COG0137	
COG0075	COG0104	COG1167	COG0458	COG0008	COG0540	COG0436	COG0137	
COG0075	COG0104	COG1167	COG0458	COG0252	COG0540	COG0436	COG0137	
COG0075	COG0104	COG1167	COG0458	COG0367	COG0540	COG0436	COG0137	
COG0075	COG0104	COG1167	COG0334	COG0540	COG0008	COG0436	COG0137	
COG0075	COG0104	COG1167	COG0334	COG0540	COG0367	COG0436	COG0137	
COG0075	COG0104	COG1167	COG0334	COG0540	COG0252	COG0436	COG0137	
COG0075	COG0104	COG1167	COG0008	COG0436	COG0137	COG0540	COG0252	
COG0075	COG0104	COG1167	COG0008	COG0436	COG0137	COG0540	COG0367	
COG0075	COG0104	COG1167	COG0436	COG0137	COG0540	COG0252	COG0367	
COG0075	COG0104	COG1146	COG0137	COG0436	
COG0075	COG0104	COG1146	COG0540	COG0436	
COG0075	COG0104	COG0664	COG0540	COG0436	
COG0075	COG0104	COG0137	COG1145	COG0436	
COG0075	COG0104	COG0137	COG0449	COG0540	
COG0075	COG0104	COG0137	COG0171	COG0540	
COG0075	COG0104	COG1145	COG0540	COG0436	
COG0075	COG0104	COG0070	COG0540	COG0436	
COG0075	COG0104	COG3968	COG0540	COG0436	
COG0075	COG0104	COG0069	COG0540	COG0436	
COG0075	COG0104	COG0067	COG0540	COG0436	
COG0075	COG0656	COG0540	COG1167	COG0436	
COG0075	COG0656	COG0137	COG1167	COG0436	
COG0075	COG0796	COG0137	COG1167	COG0436	
COG0075	COG0796	COG0540	COG1167	COG0436	
COG0075	COG0469	COG0540	COG1167	COG0436	
COG0075	COG0469	COG0540	COG0137	COG0436	
COG0075	COG0469	COG1167	COG0137	COG0436	
COG0075	COG0281	COG0137	COG1167	COG0436	
COG0075	COG0281	COG0540	COG1167	COG0436	
COG0075	COG0028	COG0540	COG1167	COG0436	
COG0075	COG0028	COG0540	COG0137	COG0436	
COG0075	COG0028	COG1167	COG0137	COG0436	
COG0075	COG1982	COG0137	COG1167	COG0436	
COG0075	COG1982	COG0540	COG1167	COG0436	
COG0075	COG1167	COG1146	COG0540	COG0436	
COG0075	COG1167	COG1146	COG0137	COG0436	
COG0075	COG1167	COG0664	COG0540	COG0436	
COG0075	COG1167	COG0137	COG0449	COG0540	
COG0075	COG1167	COG0137	COG0171	COG0540	
COG0075	COG1167	COG0137	COG1145	COG0436	
COG0075	COG1167	COG3968	COG0540	COG0436	
COG0075	COG1167	COG0069	COG0540	COG0436	
COG0075	COG1167	COG0067	COG0540	COG0436	
COG0075	COG1167	COG0070	COG0540	COG0436	
COG0075	COG1167	COG1145	COG0540	COG0436	
COG0075	COG0137	COG1146	COG0540	COG0436	
COG0075	COG0137	COG0664	COG0540	COG0436	
COG0075	COG0137	COG1145	COG0540	COG0436	
COG0075	COG0137	COG0436	COG0171	COG0540	
COG0075	COG0137	COG0436	COG3968	COG0540	
COG0075	COG0137	COG0436	COG0069	COG0540	
COG0075	COG0137	COG0436	COG0067	COG0540	
COG0075	COG0137	COG0436	COG0070	COG0540	
COG0075	COG0137	COG0436	COG0449	COG0540	
COG0104	COG0133	COG0540	COG1167	COG0436	
COG0104	COG0133	COG0137	COG1167	COG0436	
COG0104	COG0563	COG0540	COG0137	COG0436	
COG0104	COG0563	COG1167	COG0137	COG0436	
COG0104	COG0284	COG0137	COG1167	COG0540	
COG0104	COG0284	COG0436	COG1167	COG0540	
COG0104	COG0607	COG0436	COG1167	COG0137	
COG0104	COG0607	COG0436	COG0540	COG0137	
COG0104	COG0607	COG1167	COG0540	COG0137	
COG0104	COG1914	COG1167	COG0540	COG0137	
COG0104	COG1914	COG1167	COG0436	COG0137	
COG0104	COG1914	COG0540	COG0436	COG0137	
COG0104	COG0452	COG0540	COG0436	COG1167	
COG0104	COG0452	COG0137	COG0436	COG1167	
COG0104	COG1853	COG0137	COG0436	COG1167	
COG0104	COG1853	COG0540	COG0436	COG1167	
COG0104	COG0143	COG0540	COG0436	COG1167	
COG0104	COG0143	COG0137	COG0436	COG1167	
COG0104	COG0242	COG0137	COG0436	COG1167	
COG0104	COG0242	COG0540	COG0436	COG1167	
COG0104	COG0657	COG0540	COG0436	COG1167	
COG0104	COG0657	COG0137	COG0436	COG1167	
COG0104	COG0002	COG0436	COG0137	COG0540	
COG0104	COG0002	COG1167	COG0137	COG0540	
COG0104	COG0128	COG0137	COG1167	COG0436	
COG0104	COG0128	COG0540	COG1167	COG0436	
COG0104	COG1605	COG0540	COG1167	COG0436	
COG0104	COG1605	COG0137	COG1167	COG0436	
COG0104	COG0402	COG0137	COG0540	COG0436	
COG0104	COG0402	COG1167	COG0540	COG0436	
COG0104	COG3961	COG0540	COG1167	COG0436	
COG0104	COG3961	COG0137	COG1167	COG0436	
COG0104	COG0800	COG0137	COG1167	COG0436	
COG0104	COG0800	COG0540	COG1167	COG0436	
COG0104	COG0073	COG0540	COG1167	COG0436	
COG0104	COG0073	COG0137	COG1167	COG0436	
COG0104	COG0115	COG0137	COG1167	COG0436	
COG0104	COG0115	COG0540	COG1167	COG0436	
COG0104	COG1082	COG0540	COG1167	COG0436	
COG0104	COG1082	COG0137	COG1167	COG0436	
COG0104	COG1364	COG1167	COG0137	COG0436	
COG0104	COG1364	COG0540	COG0137	COG0436	
COG0104	COG0078	COG0436	COG0137	COG0540	
COG0104	COG0078	COG1167	COG0137	COG0540	
COG0104	COG0442	COG0137	COG1167	COG0436	
COG0104	COG0442	COG0540	COG1167	COG0436	
COG0104	COG0326	COG1167	COG0540	COG0436	
COG0104	COG0326	COG0137	COG0540	COG0436	
COG0104	COG0010	COG0540	COG0137	COG0436	
COG0104	COG0010	COG1167	COG0137	COG0436	
COG0104	COG0165	COG1167	COG0137	COG0436	
COG0104	COG0165	COG0540	COG0137	COG0436	
COG0104	COG0281	COG0540	COG1167	COG0436	
COG0104	COG0281	COG0137	COG1167	COG0436	
COG0104	COG0656	COG0137	COG1167	COG0436	
COG0104	COG0656	COG0540	COG1167	COG0436	
COG0104	COG0624	COG0540	COG0137	COG0436	
COG0104	COG0624	COG1167	COG0137	COG0436	
COG0104	COG1982	COG0137	COG1167	COG0436	
COG0104	COG1982	COG0540	COG1167	COG0436	
COG0104	COG2071	COG1167	COG0540	COG0436	
COG0104	COG2071	COG0137	COG0540	COG0436	
COG0104	COG0796	COG0137	COG1167	COG0436	
COG0104	COG0796	COG0540	COG1167	COG0436	
COG0104	COG1167	COG0137	COG0449	COG0540	
COG0104	COG1167	COG0137	COG0171	COG0540	
COG0104	COG1167	COG0664	COG0436	COG0540	
COG0104	COG1167	COG0069	COG0436	COG0540	
COG0104	COG1167	COG3968	COG0436	COG0540	
COG0104	COG1167	COG0070	COG0436	COG0540	
COG0104	COG1167	COG0067	COG0436	COG0540	
COG0104	COG0137	COG0664	COG0436	COG0540	
COG0104	COG0137	COG0436	COG0449	COG0540	
COG0104	COG0137	COG0436	COG0069	COG0540	
COG0104	COG0137	COG0436	COG3968	COG0540	
COG0104	COG0137	COG0436	COG0070	COG0540	
COG0104	COG0137	COG0436	COG0067	COG0540	
COG0104	COG0137	COG0436	COG0171	COG0540	
COG0137	COG0133	COG0540	COG0436	COG1167	
COG0137	COG0284	COG0436	COG1167	COG0540	
COG0137	COG0563	COG1167	COG0540	COG0436	
COG0137	COG0452	COG0540	COG1167	COG0436	
COG0137	COG1853	COG0540	COG1167	COG0436	
COG0137	COG0242	COG0540	COG1167	COG0436	
COG0137	COG0143	COG0540	COG1167	COG0436	
COG0137	COG0657	COG0540	COG1167	COG0436	
COG0137	COG0128	COG0540	COG1167	COG0436	
COG0137	COG1605	COG0540	COG1167	COG0436	
COG0137	COG0402	COG1167	COG0540	COG0436	
COG0137	COG0002	COG1167	COG0436	COG0540	
COG0137	COG3961	COG0540	COG0436	COG1167	
COG0137	COG0800	COG0540	COG0436	COG1167	
COG0137	COG0073	COG0540	COG0436	COG1167	
COG0137	COG0115	COG0540	COG0436	COG1167	
COG0137	COG1082	COG0540	COG0436	COG1167	
COG0137	COG0326	COG1167	COG0436	COG0540	
COG0137	COG0442	COG0540	COG0436	COG1167	
COG0137	COG1364	COG0540	COG1167	COG0436	
COG0137	COG0078	COG1167	COG0436	COG0540	
COG0137	COG0010	COG1167	COG0540	COG0436	
COG0137	COG0165	COG1167	COG0540	COG0436	
COG0137	COG0281	COG0540	COG1167	COG0436	
COG0137	COG0656	COG0540	COG1167	COG0436	
COG0137	COG1167	COG0624	COG0540	COG0436	
COG0137	COG1167	COG2071	COG0540	COG0436	
COG0137	COG1167	COG1982	COG0540	COG0436	
COG0137	COG1167	COG0796	COG0540	COG0436	
COG0137	COG1167	COG0664	COG0540	COG0436	
COG0137	COG1167	COG0436	COG3968	COG0540	
COG0137	COG1167	COG0436	COG0171	COG0540	
COG0137	COG1167	COG0436	COG0069	COG0540	
COG0137	COG1167	COG0436	COG0067	COG0540	
COG0137	COG1167	COG0436	COG0449	COG0540	
COG0137	COG1167	COG0436	COG0070	COG0540	
