# Supplementary material for: Efficient α, β-motif finder for identification of phenotype-related functional modules
Source: BMC Bioinformatics. 2011 Nov 11;12:440. doi: 10.1186/1471-2105-12-440 (PMC3287386; doi:10.1186/1471-2105-12-440)
Supplement: Additional file 24 — Extended functional modules obtained by running DENSE [29]. The extended functional modules obtained by running Hendrix et al (DENSE) [29] using the phenotype-related functional modules obtained for hydrogen production phenotype as query vertices and Clostridium acetobutylicum ATCC 824 protein functional association network. [file 1471-2105-12-440-S24.ZIP › Supplemental 11 - HvnH_9_2_using_Williametal/output_mapped/output_109.txt]

COG0137	COG2159	COG1053	COG0399	COG0436	
COG0137	COG2159	COG0540	COG0399	COG0436	
COG0137	COG2159	COG0173	COG0399	COG0436	
COG0137	COG1089	COG1053	COG0436	COG0399	
COG0137	COG1089	COG1053	COG0173	COG0399	
COG0137	COG1089	COG1053	COG0540	COG0399	
COG0137	COG0607	COG1053	COG0436	COG0540	
COG0137	COG0607	COG1053	COG0436	COG0173	
COG0137	COG0607	COG1053	COG0436	COG0399	
COG0137	COG0607	COG1053	COG0540	COG0399	
COG0137	COG0607	COG1053	COG0540	COG0173	
COG0137	COG0607	COG1053	COG0399	COG0173	
COG0137	COG4100	COG1053	COG0399	COG0436	
COG0137	COG4100	COG0540	COG0399	COG0436	
COG0137	COG4100	COG0173	COG0399	COG0436	
COG0137	COG0644	COG1053	COG0436	COG0399	
COG0137	COG0644	COG1053	COG0173	COG0399	
COG0137	COG0644	COG1053	COG0540	COG0399	
COG0137	COG0563	COG1053	COG0540	COG0436	
COG0137	COG0563	COG1053	COG0173	COG0436	
COG0137	COG0563	COG1053	COG0399	COG0436	
COG0137	COG0563	COG0540	COG0399	COG0436	
COG0137	COG0563	COG0540	COG0173	COG0436	
COG0137	COG0563	COG0399	COG0173	COG0436	
COG0137	COG2378	COG0157	COG1053	COG0399	COG0540	COG0173	COG0436	
COG0137	COG2378	COG0511	COG1053	COG0399	COG0173	COG0540	COG0436	
COG0137	COG2378	COG3321	COG1053	COG0399	COG0173	COG0540	COG0436	
COG0137	COG2378	COG0439	COG0399	COG1053	COG0173	COG0540	COG0436	
COG0137	COG2378	COG1053	COG0019	COG0399	COG0173	COG0540	COG0436	
COG0137	COG2378	COG1053	COG0008	COG0399	COG0173	COG0540	COG0436	
COG0137	COG2378	COG1053	COG0044	COG0399	COG0173	COG0540	COG0436	
COG0137	COG2378	COG1053	COG0505	COG0399	COG0173	COG0540	COG0436	
COG0137	COG2378	COG1053	COG0443	COG0399	COG0173	COG0540	COG0436	
COG0137	COG2378	COG1053	COG4992	COG0399	COG0173	COG0540	COG0436	
COG0137	COG2378	COG1053	COG0460	COG0399	COG0173	COG0540	COG0436	
COG0137	COG2378	COG1053	COG0527	COG0399	COG0173	COG0540	COG0436	
COG0137	COG2378	COG1053	COG1167	COG0399	COG0173	COG0540	COG0436	
COG0137	COG2378	COG1053	COG0458	COG0399	COG0173	COG0540	COG0436	
COG0137	COG2378	COG1053	COG1781	COG0399	COG0173	COG0540	COG0436	
COG0137	COG2378	COG1053	COG0017	COG0399	COG0173	COG0540	COG0436	
COG0137	COG2378	COG1053	COG0029	COG0399	COG0173	COG0540	COG0436	
COG0137	COG2378	COG1053	COG0399	COG0252	COG0173	COG0540	COG0436	
COG0137	COG2378	COG1053	COG0399	COG1027	COG0173	COG0540	COG0436	
COG0137	COG2378	COG1053	COG0399	COG0104	COG0173	COG0540	COG0436	
COG0137	COG2378	COG1053	COG0399	COG0853	COG0173	COG0540	COG0436	
COG0137	COG2378	COG1053	COG0399	COG0367	COG0173	COG0540	COG0436	
COG0137	COG0568	COG1053	COG0436	COG0540	
COG0137	COG0568	COG1053	COG0399	COG0540	
COG0137	COG0568	COG1053	COG0173	COG0540	
COG0137	COG0568	COG0436	COG0173	COG0540	
COG0137	COG0568	COG0436	COG0399	COG0540	
COG0137	COG0568	COG0173	COG0399	COG0540	
COG0137	COG1853	COG1053	COG0399	COG0436	
COG0137	COG1853	COG0173	COG0399	COG0436	
COG0137	COG1853	COG0540	COG0399	COG0436	
COG0137	COG0002	COG1053	COG0399	COG0540	
COG0137	COG0002	COG1053	COG0173	COG0540	
COG0137	COG0002	COG1053	COG0436	COG0540	
COG0137	COG0002	COG0399	COG0436	COG0540	
COG0137	COG0002	COG0399	COG0173	COG0540	
COG0137	COG0002	COG0436	COG0173	COG0540	
COG0137	COG0157	COG0511	COG0173	COG0399	COG1053	COG0540	COG0436	
COG0137	COG0157	COG3321	COG1053	COG0399	COG0173	COG0540	COG0436	
COG0137	COG0157	COG0039	COG1053	COG0399	COG0173	COG0540	COG0436	
COG0137	COG0157	COG0439	COG0399	COG1053	COG0173	COG0540	COG0436	
COG0137	COG0157	COG1053	COG0044	COG0399	COG0173	COG0540	COG0436	
COG0137	COG0157	COG1053	COG0443	COG0399	COG0173	COG0540	COG0436	
COG0137	COG0157	COG1053	COG0505	COG0399	COG0173	COG0540	COG0436	
COG0137	COG0157	COG1053	COG0008	COG0399	COG0173	COG0540	COG0436	
COG0137	COG0157	COG1053	COG0019	COG0399	COG0173	COG0540	COG0436	
COG0137	COG0157	COG1053	COG4992	COG0399	COG0173	COG0540	COG0436	
COG0137	COG0157	COG1053	COG0460	COG0399	COG0173	COG0540	COG0436	
COG0137	COG0157	COG1053	COG0458	COG0399	COG0173	COG0540	COG0436	
COG0137	COG0157	COG1053	COG0527	COG0399	COG0173	COG0540	COG0436	
COG0137	COG0157	COG1053	COG0017	COG0399	COG0173	COG0540	COG0436	
COG0137	COG0157	COG1053	COG1781	COG0399	COG0173	COG0540	COG0436	
COG0137	COG0157	COG1053	COG1167	COG0399	COG0173	COG0540	COG0436	
COG0137	COG0157	COG1053	COG0252	COG0399	COG0173	COG0540	COG0436	
COG0137	COG0157	COG1053	COG0367	COG0399	COG0173	COG0540	COG0436	
COG0137	COG0157	COG1053	COG0399	COG1027	COG0173	COG0540	COG0436	
COG0137	COG0157	COG1053	COG0399	COG0029	COG0173	COG0540	COG0436	
COG0137	COG0157	COG1053	COG0399	COG0104	COG0173	COG0540	COG0436	
COG0137	COG0157	COG1053	COG0399	COG0853	COG0173	COG0540	COG0436	
COG0137	COG0287	COG1053	COG0399	COG0436	
COG0137	COG0287	COG0173	COG0399	COG0436	
COG0137	COG0287	COG0540	COG0399	COG0436	
COG0137	COG0162	COG1053	COG0399	COG0436	
COG0137	COG0162	COG0540	COG0399	COG0436	
COG0137	COG0162	COG0173	COG0399	COG0436	
COG0137	COG0215	COG1053	COG0399	COG0436	
COG0137	COG0215	COG0173	COG0399	COG0436	
COG0137	COG0215	COG0540	COG0399	COG0436	
COG0137	COG0402	COG1053	COG0540	COG0436	
COG0137	COG0402	COG0173	COG0540	COG0436	
COG0137	COG0402	COG0399	COG0540	COG0436	
COG0137	COG0800	COG1053	COG0399	COG0436	
COG0137	COG0800	COG0173	COG0399	COG0436	
COG0137	COG0800	COG0540	COG0399	COG0436	
COG0137	COG1190	COG1053	COG0008	COG0173	COG0399	COG0540	COG0436	
COG0137	COG1190	COG1053	COG0399	COG0019	COG0173	COG0540	COG0436	
COG0137	COG1190	COG1053	COG0399	COG0017	COG0173	COG0540	COG0436	
COG0137	COG1190	COG1053	COG0399	COG0527	COG0173	COG0540	COG0436	
COG0137	COG1190	COG1053	COG0399	COG0173	COG0853	COG0540	COG0436	
COG0137	COG1190	COG1053	COG0399	COG0173	COG0367	COG0540	COG0436	
COG0137	COG1190	COG1053	COG0399	COG0173	COG0104	COG0540	COG0436	
COG0137	COG0329	COG1053	COG0173	COG0436	
COG0137	COG0329	COG1053	COG0399	COG0436	
COG0137	COG0329	COG1053	COG0540	COG0436	
COG0137	COG0673	COG1053	COG0173	COG0399	
COG0137	COG0673	COG1053	COG0540	COG0399	
COG0137	COG0673	COG1053	COG0436	COG0399	
COG0137	COG0072	COG1053	COG0436	COG0399	
COG0137	COG0072	COG0173	COG0436	COG0399	
COG0137	COG0072	COG0540	COG0436	COG0399	
COG0137	COG0016	COG1053	COG0436	COG0399	
COG0137	COG0016	COG0540	COG0436	COG0399	
COG0137	COG0016	COG0173	COG0436	COG0399	
COG0137	COG0459	COG1053	COG0399	COG0436	
COG0137	COG0459	COG1053	COG0173	COG0436	
COG0137	COG0459	COG1053	COG0540	COG0436	
COG0137	COG0073	COG1053	COG0399	COG0436	
COG0137	COG0073	COG0173	COG0399	COG0436	
COG0137	COG0073	COG0540	COG0399	COG0436	
COG0137	COG0077	COG1053	COG0399	COG0436	
COG0137	COG0077	COG0540	COG0399	COG0436	
COG0137	COG0077	COG0173	COG0399	COG0436	
COG0137	COG0110	COG1053	COG0436	COG0399	
COG0137	COG0110	COG1053	COG0173	COG0399	
COG0137	COG0110	COG1053	COG0540	COG0399	
COG0137	COG0057	COG1053	COG0540	COG0399	
COG0137	COG0057	COG1053	COG0436	COG0399	
COG0137	COG0057	COG1053	COG0173	COG0399	
COG0137	COG3321	COG0511	COG0173	COG1053	COG0436	COG0540	COG0399	
COG0137	COG3321	COG1053	COG0019	COG0173	COG0399	COG0540	COG0436	
COG0137	COG3321	COG1053	COG0460	COG0173	COG0399	COG0540	COG0436	
COG0137	COG3321	COG1053	COG0008	COG0173	COG0399	COG0540	COG0436	
COG0137	COG3321	COG1053	COG0505	COG0173	COG0399	COG0540	COG0436	
COG0137	COG3321	COG1053	COG4992	COG0173	COG0399	COG0540	COG0436	
COG0137	COG3321	COG1053	COG0044	COG0173	COG0399	COG0540	COG0436	
COG0137	COG3321	COG1053	COG0443	COG0173	COG0399	COG0540	COG0436	
COG0137	COG3321	COG1053	COG0439	COG0173	COG0399	COG0540	COG0436	
COG0137	COG3321	COG1053	COG0458	COG0173	COG0399	COG0540	COG0436	
COG0137	COG3321	COG1053	COG0527	COG0173	COG0540	COG0399	COG0436	
COG0137	COG3321	COG1053	COG0017	COG0173	COG0399	COG0540	COG0436	
COG0137	COG3321	COG1053	COG1781	COG0173	COG0399	COG0540	COG0436	
COG0137	COG3321	COG1053	COG1167	COG0173	COG0399	COG0540	COG0436	
COG0137	COG3321	COG1053	COG0252	COG0173	COG0399	COG0540	COG0436	
COG0137	COG3321	COG1053	COG0173	COG0029	COG0399	COG0540	COG0436	
COG0137	COG3321	COG1053	COG0173	COG1027	COG0399	COG0540	COG0436	
COG0137	COG3321	COG1053	COG0173	COG0367	COG0399	COG0540	COG0436	
COG0137	COG3321	COG1053	COG0173	COG0853	COG0399	COG0540	COG0436	
COG0137	COG3321	COG1053	COG0173	COG0104	COG0399	COG0540	COG0436	
COG0137	COG2873	COG1053	COG0399	COG0436	
COG0137	COG2873	COG0173	COG0399	COG0436	
COG0137	COG2873	COG0540	COG0399	COG0436	
COG0137	COG0626	COG1053	COG0399	COG0436	
COG0137	COG0626	COG0540	COG0399	COG0436	
COG0137	COG0626	COG0173	COG0399	COG0436	
COG0137	COG0031	COG1053	COG0399	COG0436	
COG0137	COG0031	COG0173	COG0399	COG0436	
COG0137	COG0031	COG0540	COG0399	COG0436	
COG0137	COG0516	COG1053	COG0399	COG0436	
COG0137	COG0516	COG1053	COG0540	COG0436	
COG0137	COG0516	COG1053	COG0173	COG0436	
COG0137	COG1168	COG0039	COG0173	COG0540	COG1053	COG0399	COG0436	
COG0137	COG1168	COG1053	COG0334	COG0540	COG0173	COG0399	COG0436	
COG0137	COG1168	COG1053	COG0008	COG0173	COG0399	COG0540	COG0436	
COG0137	COG1168	COG1053	COG0029	COG0399	COG0173	COG0540	COG0436	
COG0137	COG1168	COG1053	COG0399	COG0252	COG0173	COG0540	COG0436	
COG0137	COG1168	COG1053	COG0399	COG0527	COG0173	COG0540	COG0436	
COG0137	COG1168	COG1053	COG0399	COG1167	COG0173	COG0540	COG0436	
COG0137	COG1168	COG1053	COG0399	COG0104	COG0173	COG0540	COG0436	
COG0137	COG1168	COG1053	COG0399	COG1027	COG0173	COG0540	COG0436	
COG0137	COG1834	COG1053	COG0540	COG0436	
COG0137	COG1834	COG1053	COG0399	COG0436	
COG0137	COG1834	COG1053	COG0173	COG0436	
COG0137	COG1834	COG0540	COG0173	COG0436	
COG0137	COG1834	COG0540	COG0399	COG0436	
COG0137	COG1834	COG0173	COG0399	COG0436	
COG0137	COG0665	COG1053	COG0399	COG0436	
COG0137	COG0665	COG0173	COG0399	COG0436	
COG0137	COG0665	COG0540	COG0399	COG0436	
COG0137	COG1082	COG1053	COG0399	COG0436	
COG0137	COG1082	COG0540	COG0399	COG0436	
COG0137	COG1082	COG0173	COG0399	COG0436	
COG0137	COG0079	COG1053	COG0399	COG0436	
COG0137	COG0079	COG0173	COG0399	COG0436	
COG0137	COG0079	COG0540	COG0399	COG0436	
COG0137	COG0115	COG1053	COG0399	COG0436	
COG0137	COG0115	COG0540	COG0399	COG0436	
COG0137	COG0115	COG0173	COG0399	COG0436	
COG0137	COG2055	COG0511	COG0173	COG0540	COG0436	COG1053	COG0399	
COG0137	COG2055	COG1038	COG0173	COG0540	COG0436	COG1053	COG0399	
COG0137	COG2055	COG0039	COG0173	COG0540	COG0436	COG1053	COG0399	
COG0137	COG2055	COG1053	COG0439	COG0173	COG0540	COG0399	COG0436	
COG0137	COG2055	COG1053	COG4992	COG0173	COG0540	COG0399	COG0436	
COG0137	COG2055	COG1053	COG0075	COG0173	COG0540	COG0399	COG0436	
COG0137	COG2055	COG1053	COG1167	COG0173	COG0540	COG0399	COG0436	
COG0137	COG0517	COG0399	COG0436	COG1053	
COG0137	COG0517	COG0540	COG0436	COG1053	
COG0137	COG0517	COG0173	COG0436	COG1053	
COG0137	COG0326	COG1053	COG0436	COG0540	
COG0137	COG0326	COG0399	COG0436	COG0540	
COG0137	COG0326	COG0173	COG0436	COG0540	
COG0137	COG0460	COG0511	COG0399	COG0173	COG1053	COG0540	COG0436	
COG0137	COG0460	COG0439	COG0399	COG0173	COG1053	COG0540	COG0436	
COG0137	COG0460	COG1053	COG0044	COG0399	COG0173	COG0540	COG0436	
COG0137	COG0460	COG1053	COG0443	COG0399	COG0173	COG0540	COG0436	
COG0137	COG0460	COG1053	COG0008	COG0399	COG0173	COG0540	COG0436	
COG0137	COG0460	COG1053	COG0505	COG0399	COG0173	COG0540	COG0436	
COG0137	COG0460	COG1053	COG0458	COG0399	COG0173	COG0540	COG0436	
COG0137	COG0460	COG1053	COG0019	COG0399	COG0173	COG0540	COG0436	
COG0137	COG0460	COG1053	COG4992	COG0399	COG0173	COG0540	COG0436	
COG0137	COG0460	COG1053	COG0017	COG0399	COG0173	COG0540	COG0436	
COG0137	COG0460	COG1053	COG1167	COG0399	COG0173	COG0540	COG0436	
COG0137	COG0460	COG1053	COG0527	COG0399	COG0173	COG0540	COG0436	
COG0137	COG0460	COG1053	COG0399	COG1781	COG0173	COG0540	COG0436	
COG0137	COG0460	COG1053	COG0399	COG0029	COG0173	COG0540	COG0436	
COG0137	COG0460	COG1053	COG0399	COG0252	COG0173	COG0540	COG0436	
COG0137	COG0460	COG1053	COG0399	COG0853	COG0173	COG0540	COG0436	
COG0137	COG0460	COG1053	COG0399	COG0367	COG0173	COG0540	COG0436	
COG0137	COG0460	COG1053	COG0399	COG0104	COG0173	COG0540	COG0436	
COG0137	COG0460	COG1053	COG0399	COG1027	COG0173	COG0540	COG0436	
COG0137	COG0078	COG1053	COG0436	COG0540	
COG0137	COG0078	COG1053	COG0399	COG0540	
COG0137	COG0078	COG1053	COG0173	COG0540	
COG0137	COG0078	COG0436	COG0173	COG0540	
COG0137	COG0078	COG0436	COG0399	COG0540	
COG0137	COG0078	COG0173	COG0399	COG0540	
COG0137	COG1364	COG1053	COG0070	COG0173	COG0540	COG0399	COG0436	
COG0137	COG1364	COG1053	COG0067	COG0173	COG0540	COG0399	COG0436	
COG0137	COG1364	COG1053	COG0069	COG0173	COG0540	COG0399	COG0436	
COG0137	COG1364	COG1053	COG0548	COG0173	COG0540	COG0399	COG0436	
COG0137	COG1364	COG1053	COG4992	COG0173	COG0540	COG0399	COG0436	
COG0137	COG1364	COG1053	COG0019	COG0173	COG0540	COG0399	COG0436	
COG0137	COG0010	COG1053	COG0173	COG0436	
COG0137	COG0010	COG1053	COG0399	COG0436	
COG0137	COG0010	COG1053	COG0540	COG0436	
COG0137	COG0010	COG0173	COG0540	COG0436	
COG0137	COG0010	COG0173	COG0399	COG0436	
COG0137	COG0010	COG0540	COG0399	COG0436	
COG0137	COG0656	COG1053	COG0399	COG0436	
COG0137	COG0656	COG0540	COG0399	COG0436	
COG0137	COG0656	COG0173	COG0399	COG0436	
COG0137	COG2071	COG1053	COG0540	COG0436	
COG0137	COG2071	COG0173	COG0540	COG0436	
COG0137	COG2071	COG0399	COG0540	COG0436	
COG0137	COG0548	COG1053	COG0019	COG0399	COG0173	COG0436	COG0540	
COG0137	COG0548	COG1053	COG0173	COG0399	COG0070	COG0436	COG0540	
COG0137	COG0548	COG1053	COG0173	COG0399	COG0069	COG0436	COG0540	
COG0137	COG0548	COG1053	COG0173	COG0399	COG0334	COG0540	COG0436	
COG0137	COG0548	COG1053	COG0173	COG0399	COG4992	COG0540	COG0436	
COG0137	COG0548	COG1053	COG0173	COG0399	COG0493	COG0540	COG0436	
COG0137	COG0548	COG1053	COG0173	COG0399	COG0067	COG0540	COG0436	
COG0137	COG0548	COG1053	COG0173	COG0399	COG0044	COG0540	COG0436	
COG0137	COG0548	COG1053	COG0173	COG0399	COG0505	COG0540	COG0436	
COG0137	COG0548	COG1053	COG0173	COG0399	COG0458	COG0540	COG0436	
COG0137	COG0548	COG1053	COG0173	COG0399	COG0252	COG0540	COG0436	
COG0137	COG0165	COG1053	COG0399	COG0436	
COG0137	COG0165	COG1053	COG0173	COG0436	
COG0137	COG0165	COG1053	COG0540	COG0436	
COG0137	COG0165	COG0399	COG0540	COG0436	
COG0137	COG0165	COG0399	COG0173	COG0436	
COG0137	COG0165	COG0540	COG0173	COG0436	
COG0137	COG0624	COG1053	COG0173	COG0436	
COG0137	COG0624	COG1053	COG0540	COG0436	
COG0137	COG0624	COG1053	COG0399	COG0436	
COG0137	COG0624	COG0173	COG0399	COG0436	
COG0137	COG0624	COG0173	COG0540	COG0436	
COG0137	COG0624	COG0399	COG0540	COG0436	
COG0137	COG0853	COG0511	COG0173	COG0436	COG0540	COG1053	COG0399	
COG0137	COG0853	COG0439	COG0173	COG0399	COG0540	COG1053	COG0436	
COG0137	COG0853	COG1053	COG0044	COG0399	COG0540	COG0173	COG0436	
COG0137	COG0853	COG1053	COG0505	COG0399	COG0540	COG0173	COG0436	
COG0137	COG0853	COG1053	COG0008	COG0173	COG0540	COG0399	COG0436	
COG0137	COG0853	COG1053	COG0443	COG0399	COG0540	COG0173	COG0436	
COG0137	COG0853	COG1053	COG0019	COG0399	COG0540	COG0173	COG0436	
COG0137	COG0853	COG1053	COG4992	COG0399	COG0540	COG0173	COG0436	
COG0137	COG0853	COG1053	COG0527	COG0540	COG0173	COG0399	COG0436	
COG0137	COG0853	COG1053	COG0458	COG0399	COG0173	COG0540	COG0436	
COG0137	COG0853	COG1053	COG0029	COG0399	COG0173	COG0540	COG0436	
COG0137	COG0853	COG1053	COG0017	COG0399	COG0173	COG0540	COG0436	
COG0137	COG0853	COG1053	COG1781	COG0399	COG0173	COG0540	COG0436	
COG0137	COG0853	COG1053	COG0252	COG0399	COG0173	COG0540	COG0436	
COG0137	COG0853	COG1053	COG1167	COG0399	COG0173	COG0540	COG0436	
COG0137	COG0853	COG1053	COG0367	COG0399	COG0173	COG0540	COG0436	
COG0137	COG0853	COG1053	COG1027	COG0399	COG0173	COG0540	COG0436	
COG0137	COG0853	COG1053	COG0104	COG0399	COG0173	COG0540	COG0436	
COG0137	COG1781	COG0511	COG0399	COG0173	COG1053	COG0436	COG0540	
COG0137	COG1781	COG1053	COG0019	COG0399	COG0173	COG0436	COG0540	
COG0137	COG1781	COG1053	COG4992	COG0399	COG0173	COG0436	COG0540	
COG0137	COG1781	COG1053	COG0008	COG0399	COG0173	COG0436	COG0540	
COG0137	COG1781	COG1053	COG0443	COG0399	COG0173	COG0436	COG0540	
COG0137	COG1781	COG1053	COG0505	COG0399	COG0173	COG0436	COG0540	
COG0137	COG1781	COG1053	COG0044	COG0399	COG0173	COG0436	COG0540	
COG0137	COG1781	COG1053	COG0439	COG0399	COG0173	COG0436	COG0540	
COG0137	COG1781	COG1053	COG0399	COG0075	COG0173	COG0436	COG0540	
COG0137	COG1781	COG1053	COG0399	COG0017	COG0173	COG0436	COG0540	
COG0137	COG1781	COG1053	COG0399	COG0029	COG0173	COG0436	COG0540	
COG0137	COG1781	COG1053	COG0399	COG0458	COG0173	COG0436	COG0540	
COG0137	COG1781	COG1053	COG0399	COG1167	COG0173	COG0436	COG0540	
COG0137	COG1781	COG1053	COG0399	COG0252	COG0173	COG0436	COG0540	
COG0137	COG1781	COG1053	COG0399	COG0527	COG0173	COG0540	COG0436	
COG0137	COG1781	COG1053	COG0399	COG0104	COG0173	COG0540	COG0436	
COG0137	COG1781	COG1053	COG0399	COG1027	COG0173	COG0540	COG0436	
COG0137	COG1781	COG1053	COG0399	COG0367	COG0173	COG0540	COG0436	
COG0137	COG0527	COG0511	COG0173	COG0540	COG0436	COG1053	COG0399	
COG0137	COG0527	COG0439	COG0173	COG0540	COG0399	COG1053	COG0436	
COG0137	COG0527	COG1053	COG0019	COG0540	COG0399	COG0173	COG0436	
COG0137	COG0527	COG1053	COG0044	COG0540	COG0399	COG0173	COG0436	
COG0137	COG0527	COG1053	COG0505	COG0540	COG0399	COG0173	COG0436	
COG0137	COG0527	COG1053	COG0008	COG0173	COG0540	COG0399	COG0436	
COG0137	COG0527	COG1053	COG4992	COG0173	COG0540	COG0399	COG0436	
COG0137	COG0527	COG1053	COG0443	COG0173	COG0540	COG0399	COG0436	
COG0137	COG0527	COG1053	COG0029	COG0173	COG0540	COG0399	COG0436	
COG0137	COG0527	COG1053	COG0075	COG0173	COG0540	COG0399	COG0436	
COG0137	COG0527	COG1053	COG1167	COG0173	COG0540	COG0399	COG0436	
COG0137	COG0527	COG1053	COG0017	COG0173	COG0540	COG0399	COG0436	
COG0137	COG0527	COG1053	COG0173	COG0540	COG0252	COG0399	COG0436	
COG0137	COG0527	COG1053	COG0173	COG0540	COG0458	COG0399	COG0436	
COG0137	COG0527	COG1053	COG0173	COG0540	COG0367	COG0399	COG0436	
COG0137	COG0527	COG1053	COG0173	COG0540	COG1027	COG0399	COG0436	
COG0137	COG0527	COG1053	COG0173	COG0540	COG0104	COG0399	COG0436	
COG0137	COG0017	COG0511	COG0399	COG0173	COG1053	COG0540	COG0436	
COG0137	COG0017	COG1053	COG0019	COG0399	COG0173	COG0540	COG0436	
COG0137	COG0017	COG1053	COG0439	COG0399	COG0173	COG0540	COG0436	
COG0137	COG0017	COG1053	COG4992	COG0399	COG0173	COG0540	COG0436	
COG0137	COG0017	COG1053	COG0075	COG0399	COG0173	COG0540	COG0436	
COG0137	COG0017	COG1053	COG0029	COG0399	COG0173	COG0540	COG0436	
COG0137	COG0017	COG1053	COG0399	COG0443	COG0173	COG0540	COG0436	
COG0137	COG0017	COG1053	COG0399	COG0505	COG0173	COG0540	COG0436	
COG0137	COG0017	COG1053	COG0399	COG0044	COG0173	COG0540	COG0436	
COG0137	COG0017	COG1053	COG0399	COG0008	COG0173	COG0540	COG0436	
COG0137	COG0017	COG1053	COG0399	COG0458	COG0173	COG0540	COG0436	
COG0137	COG0017	COG1053	COG0399	COG1167	COG0173	COG0540	COG0436	
COG0137	COG0017	COG1053	COG0399	COG0252	COG0173	COG0540	COG0436	
COG0137	COG0017	COG1053	COG0399	COG0104	COG0173	COG0540	COG0436	
COG0137	COG0017	COG1053	COG0399	COG1027	COG0173	COG0540	COG0436	
COG0137	COG0017	COG1053	COG0399	COG0367	COG0173	COG0540	COG0436	
COG0137	COG0173	COG0511	COG1038	COG0540	COG0436	COG0399	COG1053	
COG0137	COG0173	COG0511	COG0019	COG0399	COG1053	COG0540	COG0436	
COG0137	COG0173	COG0511	COG0039	COG0540	COG1053	COG0399	COG0436	
COG0137	COG0173	COG0511	COG1053	COG0008	COG0540	COG0399	COG0436	
COG0137	COG0173	COG0511	COG1053	COG0075	COG0399	COG0540	COG0436	
COG0137	COG0173	COG0511	COG1053	COG1167	COG0399	COG0540	COG0436	
COG0137	COG0173	COG0511	COG1053	COG0505	COG0399	COG0540	COG0436	
COG0137	COG0173	COG0511	COG1053	COG0443	COG0399	COG0540	COG0436	
COG0137	COG0173	COG0511	COG1053	COG0439	COG0399	COG0540	COG0436	
COG0137	COG0173	COG0511	COG1053	COG0044	COG0399	COG0540	COG0436	
COG0137	COG0173	COG0511	COG1053	COG0458	COG0399	COG0540	COG0436	
COG0137	COG0173	COG0511	COG1053	COG0252	COG0399	COG0540	COG0436	
COG0137	COG0173	COG0511	COG1053	COG4992	COG0399	COG0540	COG0436	
COG0137	COG0173	COG0511	COG1053	COG0367	COG0399	COG0540	COG0436	
COG0137	COG0173	COG0511	COG1053	COG0029	COG0399	COG0540	COG0436	
COG0137	COG0173	COG0511	COG1053	COG0104	COG0399	COG0540	COG0436	
COG0137	COG0173	COG0511	COG1053	COG1027	COG0399	COG0540	COG0436	
COG0137	COG0173	COG0029	COG1038	COG1053	COG0540	COG0436	COG0399	
COG0137	COG0173	COG0029	COG0039	COG1053	COG0540	COG0436	COG0399	
COG0137	COG0173	COG0029	COG1053	COG0019	COG0399	COG0436	COG0540	
COG0137	COG0173	COG0029	COG1053	COG0075	COG0399	COG0436	COG0540	
COG0137	COG0173	COG0029	COG1053	COG0008	COG0399	COG0436	COG0540	
COG0137	COG0173	COG0029	COG1053	COG0505	COG0399	COG0436	COG0540	
COG0137	COG0173	COG0029	COG1053	COG0044	COG0399	COG0436	COG0540	
COG0137	COG0173	COG0029	COG1053	COG0439	COG0399	COG0436	COG0540	
COG0137	COG0173	COG0029	COG1053	COG0443	COG0399	COG0436	COG0540	
COG0137	COG0173	COG0029	COG1053	COG1167	COG0399	COG0436	COG0540	
COG0137	COG0173	COG0029	COG1053	COG4992	COG0399	COG0436	COG0540	
COG0137	COG0173	COG0029	COG1053	COG0252	COG0399	COG0436	COG0540	
COG0137	COG0173	COG0029	COG1053	COG0458	COG0399	COG0436	COG0540	
COG0137	COG0173	COG0029	COG1053	COG0104	COG0399	COG0436	COG0540	
COG0137	COG0173	COG0029	COG1053	COG1027	COG0399	COG0436	COG0540	
COG0137	COG0173	COG0029	COG1053	COG0367	COG0399	COG0436	COG0540	
COG0137	COG0173	COG1027	COG0019	COG0399	COG1053	COG0436	COG0540	
COG0137	COG0173	COG1027	COG0039	COG0540	COG1053	COG0436	COG0399	
COG0137	COG0173	COG1027	COG0075	COG1053	COG0399	COG0436	COG0540	
COG0137	COG0173	COG1027	COG0439	COG0399	COG1053	COG0436	COG0540	
COG0137	COG0173	COG1027	COG1053	COG0044	COG0399	COG0436	COG0540	
COG0137	COG0173	COG1027	COG1053	COG0008	COG0399	COG0436	COG0540	
COG0137	COG0173	COG1027	COG1053	COG0505	COG0399	COG0436	COG0540	
COG0137	COG0173	COG1027	COG1053	COG4992	COG0399	COG0436	COG0540	
COG0137	COG0173	COG1027	COG1053	COG0458	COG0399	COG0436	COG0540	
COG0137	COG0173	COG1027	COG1053	COG0443	COG0399	COG0436	COG0540	
COG0137	COG0173	COG1027	COG1053	COG1167	COG0399	COG0436	COG0540	
COG0137	COG0173	COG1027	COG1053	COG0252	COG0399	COG0436	COG0540	
COG0137	COG0173	COG1027	COG1053	COG0104	COG0399	COG0436	COG0540	
COG0137	COG0173	COG1027	COG1053	COG0367	COG0399	COG0436	COG0540	
COG0137	COG0173	COG0637	COG0436	COG0540	
COG0137	COG0173	COG0469	COG1053	COG0436	
COG0137	COG0173	COG1038	COG0039	COG0540	COG0436	COG0399	COG1053	
COG0137	COG0173	COG1038	COG0439	COG0540	COG0399	COG0436	COG1053	
COG0137	COG0173	COG1038	COG0075	COG0540	COG0399	COG1053	COG0436	
COG0137	COG0173	COG1038	COG1053	COG0019	COG0399	COG0540	COG0436	
COG0137	COG0173	COG1038	COG1053	COG4992	COG0399	COG0540	COG0436	
COG0137	COG0173	COG1038	COG1053	COG1167	COG0540	COG0399	COG0436	
COG0137	COG0173	COG1038	COG1053	COG0540	COG0458	COG0399	COG0436	
COG0137	COG0173	COG1052	COG0436	COG0399	
COG0137	COG0173	COG0119	COG1053	COG0436	
COG0137	COG0173	COG0119	COG0540	COG0436	
COG0137	COG0173	COG0119	COG0399	COG0436	
COG0137	COG0173	COG0028	COG1053	COG0436	
COG0137	COG0173	COG0674	COG1053	COG0436	
COG0137	COG0173	COG0473	COG1053	COG0436	
COG0137	COG0173	COG1014	COG1053	COG0436	
COG0137	COG0173	COG1013	COG1053	COG0436	
COG0137	COG0173	COG0039	COG0439	COG0540	COG0399	COG0436	COG1053	
COG0137	COG0173	COG0039	COG1053	COG0075	COG0399	COG0540	COG0436	
COG0137	COG0173	COG0039	COG1053	COG0334	COG0540	COG0399	COG0436	
COG0137	COG0173	COG0039	COG1053	COG4992	COG0540	COG0399	COG0436	
COG0137	COG0173	COG0039	COG1053	COG1167	COG0540	COG0399	COG0436	
COG0137	COG0173	COG0039	COG1053	COG0443	COG0540	COG0399	COG0436	
COG0137	COG0173	COG0039	COG1053	COG0540	COG0458	COG0399	COG0436	
COG0137	COG0173	COG0075	COG1053	COG0439	COG0399	COG0540	COG0436	
COG0137	COG0173	COG0075	COG1053	COG0334	COG0399	COG0540	COG0436	
COG0137	COG0173	COG0075	COG1053	COG0008	COG0399	COG0540	COG0436	
COG0137	COG0173	COG0075	COG1053	COG1167	COG0399	COG0540	COG0436	
COG0137	COG0173	COG0075	COG1053	COG0252	COG0399	COG0540	COG0436	
COG0137	COG0173	COG0075	COG1053	COG0399	COG0367	COG0540	COG0436	
COG0137	COG0173	COG0075	COG1053	COG0399	COG0104	COG0540	COG0436	
COG0137	COG0173	COG1053	COG0019	COG0439	COG0399	COG0436	COG0540	
COG0137	COG0173	COG1053	COG0019	COG3968	COG0399	COG0436	COG0540	
COG0137	COG0173	COG1053	COG0019	COG0044	COG0399	COG0436	COG0540	
COG0137	COG0173	COG1053	COG0019	COG1167	COG0399	COG0436	COG0540	
COG0137	COG0173	COG1053	COG0019	COG0443	COG0399	COG0436	COG0540	
COG0137	COG0173	COG1053	COG0019	COG0334	COG0399	COG0540	COG0436	
COG0137	COG0173	COG1053	COG0019	COG0399	COG0505	COG0540	COG0436	
COG0137	COG0173	COG1053	COG0019	COG0399	COG0008	COG0540	COG0436	
COG0137	COG0173	COG1053	COG0019	COG0399	COG0458	COG0540	COG0436	
COG0137	COG0173	COG1053	COG0019	COG0399	COG4992	COG0540	COG0436	
COG0137	COG0173	COG1053	COG0019	COG0399	COG0252	COG0540	COG0436	
COG0137	COG0173	COG1053	COG0019	COG0399	COG0367	COG0540	COG0436	
COG0137	COG0173	COG1053	COG0019	COG0399	COG0104	COG0540	COG0436	
COG0137	COG0173	COG1053	COG1167	COG0439	COG0399	COG0436	COG0540	
COG0137	COG0173	COG1053	COG1167	COG4992	COG0399	COG0436	COG0540	
COG0137	COG0173	COG1053	COG1167	COG0493	COG0399	COG0436	COG0540	
COG0137	COG0173	COG1053	COG1167	COG0334	COG0540	COG0436	COG0399	
COG0137	COG0173	COG1053	COG1167	COG0044	COG0399	COG0436	COG0540	
COG0137	COG0173	COG1053	COG1167	COG0505	COG0399	COG0436	COG0540	
COG0137	COG0173	COG1053	COG1167	COG0008	COG0399	COG0436	COG0540	
COG0137	COG0173	COG1053	COG1167	COG0443	COG0399	COG0436	COG0540	
COG0137	COG0173	COG1053	COG1167	COG0458	COG0399	COG0436	COG0540	
COG0137	COG0173	COG1053	COG1167	COG0252	COG0399	COG0436	COG0540	
COG0137	COG0173	COG1053	COG1167	COG0104	COG0399	COG0436	COG0540	
COG0137	COG0173	COG1053	COG1167	COG0367	COG0399	COG0436	COG0540	
COG0137	COG0173	COG1053	COG0443	COG0439	COG0399	COG0436	COG0540	
COG0137	COG0173	COG1053	COG0443	COG4992	COG0399	COG0436	COG0540	
COG0137	COG0173	COG1053	COG0443	COG0399	COG0008	COG0436	COG0540	
COG0137	COG0173	COG1053	COG0443	COG0399	COG0505	COG0436	COG0540	
COG0137	COG0173	COG1053	COG0443	COG0399	COG0044	COG0436	COG0540	
COG0137	COG0173	COG1053	COG0443	COG0399	COG0252	COG0436	COG0540	
COG0137	COG0173	COG1053	COG0443	COG0399	COG0458	COG0436	COG0540	
COG0137	COG0173	COG1053	COG0443	COG0399	COG0367	COG0436	COG0540	
COG0137	COG0173	COG1053	COG0443	COG0399	COG0104	COG0436	COG0540	
COG0137	COG0173	COG1053	COG0439	COG0008	COG0399	COG0436	COG0540	
COG0137	COG0173	COG1053	COG0439	COG0493	COG0399	COG0436	COG0540	
COG0137	COG0173	COG1053	COG0439	COG0399	COG4992	COG0436	COG0540	
COG0137	COG0173	COG1053	COG0439	COG0399	COG0505	COG0436	COG0540	
COG0137	COG0173	COG1053	COG0439	COG0399	COG0044	COG0436	COG0540	
COG0137	COG0173	COG1053	COG0439	COG0399	COG0252	COG0436	COG0540	
COG0137	COG0173	COG1053	COG0439	COG0399	COG0458	COG0436	COG0540	
COG0137	COG0173	COG1053	COG0439	COG0399	COG0367	COG0436	COG0540	
COG0137	COG0173	COG1053	COG0439	COG0399	COG0104	COG0436	COG0540	
COG0137	COG0173	COG1053	COG4992	COG0067	COG0399	COG0436	COG0540	
COG0137	COG0173	COG1053	COG4992	COG0334	COG0399	COG0540	COG0436	
COG0137	COG0173	COG1053	COG4992	COG0070	COG0399	COG0540	COG0436	
COG0137	COG0173	COG1053	COG4992	COG0069	COG0399	COG0540	COG0436	
COG0137	COG0173	COG1053	COG4992	COG0493	COG0399	COG0540	COG0436	
COG0137	COG0173	COG1053	COG4992	COG0008	COG0399	COG0540	COG0436	
COG0137	COG0173	COG1053	COG4992	COG0399	COG0044	COG0540	COG0436	
COG0137	COG0173	COG1053	COG4992	COG0399	COG0505	COG0540	COG0436	
COG0137	COG0173	COG1053	COG4992	COG0399	COG0458	COG0540	COG0436	
COG0137	COG0173	COG1053	COG4992	COG0399	COG0252	COG0540	COG0436	
COG0137	COG0173	COG1053	COG4992	COG0399	COG0367	COG0540	COG0436	
COG0137	COG0173	COG1053	COG4992	COG0399	COG0104	COG0540	COG0436	
COG0137	COG0173	COG1053	COG0104	COG0008	COG0436	COG0399	COG0540	
COG0137	COG0173	COG1053	COG0104	COG0505	COG0399	COG0436	COG0540	
COG0137	COG0173	COG1053	COG0104	COG0044	COG0399	COG0436	COG0540	
COG0137	COG0173	COG1053	COG0104	COG0252	COG0399	COG0436	COG0540	
COG0137	COG0173	COG1053	COG0104	COG0399	COG0458	COG0436	COG0540	
COG0137	COG0173	COG1053	COG0104	COG0399	COG0367	COG0436	COG0540	
COG0137	COG0173	COG1053	COG0399	COG0334	COG0067	COG0540	COG0436	
COG0137	COG0173	COG1053	COG0399	COG0334	COG3968	COG0540	COG0436	
COG0137	COG0173	COG1053	COG0399	COG0334	COG0070	COG0540	COG0436	
COG0137	COG0173	COG1053	COG0399	COG0334	COG0069	COG0540	COG0436	
COG0137	COG0173	COG1053	COG0399	COG0334	COG0493	COG0540	COG0436	
COG0137	COG0173	COG1053	COG0399	COG0334	COG0505	COG0540	COG0436	
COG0137	COG0173	COG1053	COG0399	COG0334	COG0008	COG0540	COG0436	
COG0137	COG0173	COG1053	COG0399	COG0334	COG0252	COG0540	COG0436	
COG0137	COG0173	COG1053	COG0399	COG0334	COG0540	COG0458	COG0436	
COG0137	COG0173	COG1053	COG0399	COG0334	COG0540	COG0367	COG0436	
COG0137	COG0173	COG1053	COG0399	COG0070	COG0069	COG0540	COG0436	
COG0137	COG0173	COG1053	COG0399	COG0070	COG3968	COG0540	COG0436	
COG0137	COG0173	COG1053	COG0399	COG0070	COG0493	COG0540	COG0436	
COG0137	COG0173	COG1053	COG0399	COG0070	COG0067	COG0540	COG0436	
COG0137	COG0173	COG1053	COG0399	COG0070	COG0505	COG0540	COG0436	
COG0137	COG0173	COG1053	COG0399	COG0070	COG0044	COG0540	COG0436	
COG0137	COG0173	COG1053	COG0399	COG0070	COG0008	COG0540	COG0436	
COG0137	COG0173	COG1053	COG0399	COG0070	COG0252	COG0540	COG0436	
COG0137	COG0173	COG1053	COG0399	COG0070	COG0458	COG0540	COG0436	
COG0137	COG0173	COG1053	COG0399	COG0070	COG0367	COG0540	COG0436	
COG0137	COG0173	COG1053	COG0399	COG0069	COG0067	COG0540	COG0436	
COG0137	COG0173	COG1053	COG0399	COG0069	COG3968	COG0540	COG0436	
COG0137	COG0173	COG1053	COG0399	COG0069	COG0493	COG0540	COG0436	
COG0137	COG0173	COG1053	COG0399	COG0069	COG0008	COG0540	COG0436	
COG0137	COG0173	COG1053	COG0399	COG0069	COG0505	COG0540	COG0436	
COG0137	COG0173	COG1053	COG0399	COG0069	COG0044	COG0540	COG0436	
COG0137	COG0173	COG1053	COG0399	COG0069	COG0458	COG0540	COG0436	
COG0137	COG0173	COG1053	COG0399	COG0069	COG0252	COG0540	COG0436	
COG0137	COG0173	COG1053	COG0399	COG0069	COG0367	COG0540	COG0436	
COG0137	COG0173	COG1053	COG0399	COG0067	COG0493	COG0540	COG0436	
COG0137	COG0173	COG1053	COG0399	COG0067	COG3968	COG0540	COG0436	
COG0137	COG0173	COG1053	COG0399	COG0067	COG0044	COG0540	COG0436	
COG0137	COG0173	COG1053	COG0399	COG0067	COG0008	COG0540	COG0436	
COG0137	COG0173	COG1053	COG0399	COG0067	COG0505	COG0540	COG0436	
COG0137	COG0173	COG1053	COG0399	COG0067	COG0252	COG0540	COG0436	
COG0137	COG0173	COG1053	COG0399	COG0067	COG0458	COG0540	COG0436	
COG0137	COG0173	COG1053	COG0399	COG0067	COG0367	COG0540	COG0436	
COG0137	COG0173	COG1053	COG0399	COG0493	COG3968	COG0540	COG0436	
COG0137	COG0173	COG1053	COG0399	COG0493	COG0505	COG0540	COG0436	
COG0137	COG0173	COG1053	COG0399	COG0493	COG0044	COG0540	COG0436	
COG0137	COG0173	COG1053	COG0399	COG0493	COG0008	COG0540	COG0436	
COG0137	COG0173	COG1053	COG0399	COG0493	COG0458	COG0540	COG0436	
COG0137	COG0173	COG1053	COG0399	COG0493	COG0252	COG0540	COG0436	
COG0137	COG0173	COG1053	COG0399	COG0493	COG0367	COG0540	COG0436	
COG0137	COG0173	COG1053	COG0399	COG3968	COG0008	COG0540	COG0436	
COG0137	COG0173	COG1053	COG0399	COG3968	COG0505	COG0540	COG0436	
COG0137	COG0173	COG1053	COG0399	COG3968	COG0044	COG0540	COG0436	
COG0137	COG0173	COG1053	COG0399	COG3968	COG0252	COG0540	COG0436	
COG0137	COG0173	COG1053	COG0399	COG3968	COG0458	COG0540	COG0436	
COG0137	COG0173	COG1053	COG0399	COG3968	COG0367	COG0540	COG0436	
COG0137	COG0173	COG1053	COG0399	COG0008	COG0044	COG0540	COG0436	
COG0137	COG0173	COG1053	COG0399	COG0008	COG0505	COG0540	COG0436	
COG0137	COG0173	COG1053	COG0399	COG0008	COG0458	COG0540	COG0436	
COG0137	COG0173	COG1053	COG0399	COG0008	COG0252	COG0540	COG0436	
COG0137	COG0173	COG1053	COG0399	COG0008	COG0367	COG0540	COG0436	
COG0137	COG0173	COG1053	COG0399	COG0044	COG0505	COG0540	COG0436	
COG0137	COG0173	COG1053	COG0399	COG0044	COG0252	COG0540	COG0436	
COG0137	COG0173	COG1053	COG0399	COG0044	COG0458	COG0540	COG0436	
COG0137	COG0173	COG1053	COG0399	COG0044	COG0367	COG0540	COG0436	
COG0137	COG0173	COG1053	COG0399	COG0505	COG0458	COG0540	COG0436	
COG0137	COG0173	COG1053	COG0399	COG0505	COG0252	COG0540	COG0436	
COG0137	COG0173	COG1053	COG0399	COG0505	COG0367	COG0540	COG0436	
COG0137	COG0173	COG1053	COG0399	COG0458	COG0252	COG0540	COG0436	
COG0137	COG0173	COG1053	COG0399	COG0458	COG0367	COG0540	COG0436	
COG0137	COG0173	COG1053	COG0399	COG0252	COG0367	COG0540	COG0436	
COG0137	COG0173	COG1053	COG1146	COG0436	
COG0137	COG0173	COG1053	COG0171	COG0540	
COG0137	COG0173	COG1053	COG0519	COG0540	
COG0137	COG0173	COG1053	COG0449	COG0540	
COG0137	COG0173	COG1053	COG0543	COG0436	
COG0137	COG0173	COG1053	COG0518	COG0540	
COG0137	COG0173	COG1982	COG0399	COG0436	
COG0137	COG0173	COG0796	COG0399	COG0436	
COG0137	COG0173	COG0399	COG0519	COG0540	
COG0137	COG0173	COG0399	COG0449	COG0540	
COG0137	COG0173	COG0399	COG0171	COG0540	
COG0137	COG0173	COG0399	COG0518	COG0540	
COG0137	COG0173	COG0664	COG0436	COG0540	
COG0137	COG0173	COG0388	COG0436	COG0540	
COG0137	COG0173	COG0519	COG0436	COG0540	
COG0137	COG0173	COG0449	COG0436	COG0540	
COG0137	COG0173	COG0171	COG0436	COG0540	
COG0137	COG0173	COG0518	COG0436	COG0540	
COG0137	COG0637	COG1053	COG0436	COG0540	
COG0137	COG0637	COG0399	COG0436	COG0540	
COG0137	COG0469	COG0399	COG0436	COG1053	
COG0137	COG0469	COG0540	COG0436	COG1053	
COG0137	COG1053	COG0119	COG0540	COG0436	
COG0137	COG1053	COG0119	COG0399	COG0436	
COG0137	COG1053	COG0028	COG0399	COG0436	
COG0137	COG1053	COG0028	COG0540	COG0436	
COG0137	COG1053	COG1052	COG0399	COG0436	
COG0137	COG1053	COG0473	COG0399	COG0436	
COG0137	COG1053	COG0473	COG0540	COG0436	
COG0137	COG1053	COG0674	COG0540	COG0436	
COG0137	COG1053	COG0674	COG0399	COG0436	
COG0137	COG1053	COG1014	COG0399	COG0436	
COG0137	COG1053	COG1014	COG0540	COG0436	
COG0137	COG1053	COG1013	COG0540	COG0436	
COG0137	COG1053	COG1013	COG0399	COG0436	
COG0137	COG1053	COG1982	COG0399	COG0436	
COG0137	COG1053	COG0796	COG0399	COG0436	
COG0137	COG1053	COG0399	COG1146	COG0436	
COG0137	COG1053	COG0399	COG0543	COG0436	
COG0137	COG1053	COG0399	COG0519	COG0540	
COG0137	COG1053	COG0399	COG0449	COG0540	
COG0137	COG1053	COG0399	COG0171	COG0540	
COG0137	COG1053	COG0399	COG0518	COG0540	
COG0137	COG1053	COG1146	COG0540	COG0436	
COG0137	COG1053	COG0664	COG0540	COG0436	
COG0137	COG1053	COG0388	COG0540	COG0436	
COG0137	COG1053	COG0543	COG0540	COG0436	
COG0137	COG1053	COG0519	COG0436	COG0540	
COG0137	COG1053	COG0449	COG0436	COG0540	
COG0137	COG1053	COG0171	COG0436	COG0540	
COG0137	COG1053	COG0518	COG0436	COG0540	
COG0137	COG0119	COG0399	COG0540	COG0436	
COG0137	COG1052	COG0540	COG0399	COG0436	
COG0137	COG1982	COG0540	COG0399	COG0436	
COG0137	COG0796	COG0540	COG0399	COG0436	
COG0137	COG0399	COG0664	COG0540	COG0436	
COG0137	COG0399	COG0388	COG0540	COG0436	
COG0137	COG0399	COG0449	COG0436	COG0540	
COG0137	COG0399	COG0171	COG0436	COG0540	
COG0137	COG0399	COG0518	COG0436	COG0540	
COG0137	COG0399	COG0519	COG0436	COG0540	
COG0173	COG2159	COG0540	COG0436	COG0399	
COG0173	COG2159	COG1053	COG0436	COG0399	
COG0173	COG1089	COG0436	COG1053	COG0399	
COG0173	COG1089	COG0540	COG1053	COG0399	
COG0173	COG4100	COG0540	COG0436	COG0399	
COG0173	COG4100	COG1053	COG0436	COG0399	
COG0173	COG0644	COG0436	COG1053	COG0399	
COG0173	COG0644	COG0540	COG1053	COG0399	
COG0173	COG0287	COG0540	COG0436	COG0399	
COG0173	COG0287	COG1053	COG0436	COG0399	
COG0173	COG0162	COG1053	COG0436	COG0399	
COG0173	COG0162	COG0540	COG0436	COG0399	
COG0173	COG0402	COG0399	COG0436	COG0540	
COG0173	COG0402	COG1053	COG0436	COG0540	
COG0173	COG1853	COG1053	COG0436	COG0399	
COG0173	COG1853	COG0540	COG0436	COG0399	
COG0173	COG0215	COG0540	COG0436	COG0399	
COG0173	COG0215	COG1053	COG0436	COG0399	
COG0173	COG0329	COG0399	COG0436	COG1053	
COG0173	COG0329	COG0540	COG0436	COG1053	
COG0173	COG0673	COG0540	COG0399	COG1053	
COG0173	COG0673	COG0436	COG0399	COG1053	
COG0173	COG0110	COG0436	COG0399	COG1053	
COG0173	COG0110	COG0540	COG0399	COG1053	
COG0173	COG0800	COG0540	COG0399	COG0436	
COG0173	COG0800	COG1053	COG0399	COG0436	
COG0173	COG0057	COG0436	COG0399	COG1053	
COG0173	COG0057	COG0540	COG0399	COG1053	
COG0173	COG2873	COG0540	COG0399	COG0436	
COG0173	COG2873	COG1053	COG0399	COG0436	
COG0173	COG0459	COG0399	COG1053	COG0436	
COG0173	COG0459	COG0540	COG1053	COG0436	
COG0173	COG0016	COG0540	COG0399	COG0436	
COG0173	COG0016	COG1053	COG0399	COG0436	
COG0173	COG0072	COG1053	COG0399	COG0436	
COG0173	COG0072	COG0540	COG0399	COG0436	
COG0173	COG0077	COG0540	COG0399	COG0436	
COG0173	COG0077	COG1053	COG0399	COG0436	
COG0173	COG0073	COG1053	COG0399	COG0436	
COG0173	COG0073	COG0540	COG0399	COG0436	
COG0173	COG2071	COG0399	COG0540	COG0436	
COG0173	COG2071	COG1053	COG0540	COG0436	
COG0173	COG0516	COG0540	COG1053	COG0436	
COG0173	COG0516	COG0399	COG1053	COG0436	
COG0173	COG0626	COG1053	COG0399	COG0436	
COG0173	COG0626	COG0540	COG0399	COG0436	
COG0173	COG0031	COG0540	COG0399	COG0436	
COG0173	COG0031	COG1053	COG0399	COG0436	
COG0173	COG0517	COG0399	COG1053	COG0436	
COG0173	COG0517	COG0540	COG1053	COG0436	
COG0173	COG0326	COG1053	COG0540	COG0436	
COG0173	COG0326	COG0399	COG0540	COG0436	
COG0173	COG0637	COG0399	COG0540	COG0436	
COG0173	COG0637	COG1053	COG0540	COG0436	
COG0173	COG0115	COG1053	COG0399	COG0436	
COG0173	COG0115	COG0540	COG0399	COG0436	
COG0173	COG0665	COG0540	COG0399	COG0436	
COG0173	COG0665	COG1053	COG0399	COG0436	
COG0173	COG1082	COG1053	COG0399	COG0436	
COG0173	COG1082	COG0540	COG0399	COG0436	
COG0173	COG0079	COG0540	COG0399	COG0436	
COG0173	COG0079	COG1053	COG0399	COG0436	
COG0173	COG0656	COG1053	COG0399	COG0436	
COG0173	COG0656	COG0540	COG0399	COG0436	
COG0173	COG1146	COG0540	COG1053	COG0436	
COG0173	COG1146	COG0399	COG1053	COG0436	
COG0173	COG0469	COG0399	COG1053	COG0436	
COG0173	COG0469	COG0540	COG1053	COG0436	
COG0173	COG0674	COG0540	COG1053	COG0436	
COG0173	COG0674	COG0399	COG1053	COG0436	
COG0173	COG1053	COG0028	COG0399	COG0436	
COG0173	COG1053	COG0028	COG0540	COG0436	
COG0173	COG1053	COG1052	COG0399	COG0436	
COG0173	COG1053	COG0473	COG0399	COG0436	
COG0173	COG1053	COG0473	COG0540	COG0436	
COG0173	COG1053	COG1014	COG0540	COG0436	
COG0173	COG1053	COG1014	COG0399	COG0436	
COG0173	COG1053	COG1013	COG0399	COG0436	
COG0173	COG1053	COG1013	COG0540	COG0436	
COG0173	COG1053	COG1982	COG0399	COG0436	
COG0173	COG1053	COG0796	COG0399	COG0436	
COG0173	COG1053	COG0664	COG0540	COG0436	
COG0173	COG1053	COG0388	COG0540	COG0436	
COG0173	COG1053	COG0543	COG0540	COG0436	
COG0173	COG1053	COG0543	COG0399	COG0436	
COG0173	COG1052	COG0540	COG0399	COG0436	
COG0173	COG1982	COG0540	COG0399	COG0436	
COG0173	COG0796	COG0540	COG0399	COG0436	
COG0173	COG0664	COG0399	COG0540	COG0436	
COG0173	COG0399	COG0388	COG0540	COG0436	
COG0399	COG2159	COG1053	COG0540	COG0436	
COG0399	COG1089	COG0540	COG0436	COG1053	
COG0399	COG4100	COG1053	COG0540	COG0436	
COG0399	COG0644	COG0540	COG0436	COG1053	
COG0399	COG0402	COG1053	COG0436	COG0540	
COG0399	COG0329	COG0540	COG0436	COG1053	
COG0399	COG1853	COG0540	COG1053	COG0436	
COG0399	COG0673	COG0540	COG0436	COG1053	
COG0399	COG0287	COG0540	COG1053	COG0436	
COG0399	COG0162	COG0540	COG1053	COG0436	
COG0399	COG0215	COG0540	COG1053	COG0436	
COG0399	COG0110	COG0540	COG0436	COG1053	
COG0399	COG2071	COG1053	COG0436	COG0540	
COG0399	COG0077	COG1053	COG0540	COG0436	
COG0399	COG0072	COG1053	COG0540	COG0436	
COG0399	COG0016	COG1053	COG0540	COG0436	
COG0399	COG0459	COG0540	COG1053	COG0436	
COG0399	COG0057	COG0540	COG0436	COG1053	
COG0399	COG0800	COG0540	COG1053	COG0436	
COG0399	COG0073	COG0540	COG1053	COG0436	
COG0399	COG2873	COG0540	COG1053	COG0436	
COG0399	COG0516	COG0540	COG1053	COG0436	
COG0399	COG0626	COG0540	COG1053	COG0436	
COG0399	COG0517	COG0540	COG1053	COG0436	
COG0399	COG0031	COG0540	COG1053	COG0436	
COG0399	COG0326	COG1053	COG0540	COG0436	
COG0399	COG0637	COG1053	COG0540	COG0436	
COG0399	COG0115	COG1053	COG0540	COG0436	
COG0399	COG0665	COG1053	COG0540	COG0436	
COG0399	COG1082	COG1053	COG0540	COG0436	
COG0399	COG0079	COG1053	COG0540	COG0436	
COG0399	COG0656	COG1053	COG0540	COG0436	
COG0399	COG1146	COG0540	COG1053	COG0436	
COG0399	COG1053	COG0664	COG0540	COG0436	
COG0399	COG1053	COG0796	COG0540	COG0436	
COG0399	COG1053	COG0540	COG0543	COG0436	
COG0399	COG1053	COG0540	COG0388	COG0436	
COG0399	COG1053	COG0540	COG1982	COG0436	
COG0399	COG1053	COG0540	COG0469	COG0436	
COG0399	COG1053	COG0540	COG0028	COG0436	
COG0399	COG1053	COG0540	COG0473	COG0436	
COG0399	COG1053	COG0540	COG1013	COG0436	
COG0399	COG1053	COG0540	COG1052	COG0436	
COG0399	COG1053	COG0540	COG1014	COG0436	
COG0399	COG1053	COG0540	COG0674	COG0436	
