# Supplementary material for: Efficient α, β-motif finder for identification of phenotype-related functional modules
Source: BMC Bioinformatics. 2011 Nov 11;12:440. doi: 10.1186/1471-2105-12-440 (PMC3287386; doi:10.1186/1471-2105-12-440)
Supplement: Additional file 24 — Extended functional modules obtained by running DENSE [29]. The extended functional modules obtained by running Hendrix et al (DENSE) [29] using the phenotype-related functional modules obtained for hydrogen production phenotype as query vertices and Clostridium acetobutylicum ATCC 824 protein functional association network. [file 1471-2105-12-440-S24.ZIP › Supplemental 11 - HvnH_9_2_using_Williametal/output_mapped/output_11.txt]

COG0550	COG1198	COG0629	COG0553
COG0550	COG0708	COG0629	COG0553
COG0550	COG0648	COG0629	COG0553
COG0550	COG0629	COG2256	COG0553
COG0550	COG0629	COG0187	COG0553
COG0550	COG0629	COG0188	COG0553
COG0550	COG0629	COG0639	COG0553
COG0550	COG0629	COG0202	COG0553
COG0550	COG0629	COG1196	COG0553
COG0550	COG0629	COG0086	COG0553
COG0550	COG0629	COG0507	COG0553
COG0550	COG0629	COG0420	COG0553
COG0550	COG0629	COG0419	COG0553
COG0550	COG0629	COG1199	COG0553
COG0550	COG0629	COG0258	COG0553
COG0550	COG0629	COG0514	COG0553
COG0550	COG0629	COG0210	COG0553
COG0550	COG0629	COG0468	COG0553
COG0550	COG0629	COG0249	COG0553
COG0550	COG0629	COG1112	COG0553
