# Supplementary material for: Efficient α, β-motif finder for identification of phenotype-related functional modules
Source: BMC Bioinformatics. 2011 Nov 11;12:440. doi: 10.1186/1471-2105-12-440 (PMC3287386; doi:10.1186/1471-2105-12-440)
Supplement: Additional file 24 — Extended functional modules obtained by running DENSE [29]. The extended functional modules obtained by running Hendrix et al (DENSE) [29] using the phenotype-related functional modules obtained for hydrogen production phenotype as query vertices and Clostridium acetobutylicum ATCC 824 protein functional association network. [file 1471-2105-12-440-S24.ZIP › Supplemental 11 - HvnH_9_2_using_Williametal/output_mapped/output_110.txt]

COG0104	COG2091	COG0173	COG1167	COG0399
COG0104	COG2091	COG0137	COG1167	COG0399
COG0104	COG2091	COG0436	COG1167	COG0399
COG0104	COG2091	COG0540	COG1167	COG0399
COG0104	COG2159	COG1167	COG0436	COG0399
COG0104	COG2159	COG0173	COG0436	COG0399
COG0104	COG2159	COG0137	COG0436	COG0399
COG0104	COG2159	COG0540	COG0436	COG0399
COG0104	COG0133	COG0399	COG0436	COG1167
COG0104	COG0133	COG0173	COG0436	COG1167
COG0104	COG0133	COG0137	COG0436	COG1167
COG0104	COG0133	COG0540	COG0436	COG1167
COG0104	COG0563	COG0399	COG0137	COG0436
COG0104	COG0563	COG1167	COG0137	COG0436
COG0104	COG0563	COG0173	COG0137	COG0436
COG0104	COG0563	COG0540	COG0137	COG0436
COG0104	COG0284	COG0399	COG0540	COG1167
COG0104	COG0284	COG1167	COG0173	COG0540
COG0104	COG0284	COG1167	COG0436	COG0540
COG0104	COG0284	COG1167	COG0137	COG0540
COG0104	COG4100	COG1167	COG0436	COG0399
COG0104	COG4100	COG0173	COG0436	COG0399
COG0104	COG4100	COG0540	COG0436	COG0399
COG0104	COG4100	COG0137	COG0436	COG0399
COG0104	COG2008	COG0399	COG0436	COG1167
COG0104	COG2008	COG0399	COG0173	COG1167
COG0104	COG2008	COG0399	COG0540	COG1167
COG0104	COG2008	COG0399	COG0137	COG1167
COG0104	COG1914	COG0399	COG1167	COG0137
COG0104	COG1914	COG0399	COG0436	COG0137
COG0104	COG1914	COG0399	COG0173	COG0137
COG0104	COG1914	COG0399	COG0540	COG0137
COG0104	COG1914	COG1167	COG0540	COG0137
COG0104	COG1914	COG1167	COG0436	COG0137
COG0104	COG1914	COG1167	COG0173	COG0137
COG0104	COG1914	COG0540	COG0173	COG0137
COG0104	COG1914	COG0540	COG0436	COG0137
COG0104	COG1914	COG0173	COG0436	COG0137
COG0104	COG0607	COG0399	COG0436	COG0137
COG0104	COG0607	COG0399	COG1167	COG0137
COG0104	COG0607	COG0399	COG0173	COG0137
COG0104	COG0607	COG0399	COG0540	COG0137
COG0104	COG0607	COG1167	COG0540	COG0137
COG0104	COG0607	COG1167	COG0436	COG0137
COG0104	COG0607	COG1167	COG0173	COG0137
COG0104	COG0607	COG0540	COG0173	COG0137
COG0104	COG0607	COG0540	COG0436	COG0137
COG0104	COG0607	COG0173	COG0436	COG0137
COG0104	COG4122	COG0399	COG0436	COG1167
COG0104	COG4122	COG0173	COG0436	COG1167
COG0104	COG4122	COG0540	COG0436	COG1167
COG0104	COG4122	COG0137	COG0436	COG1167
COG0104	COG0452	COG0399	COG0436	COG1167
COG0104	COG0452	COG1167	COG0173	COG0436
COG0104	COG0452	COG1167	COG0137	COG0436
COG0104	COG0452	COG1167	COG0540	COG0436
COG0104	COG0568	COG1982	COG0173	COG0436	COG0137	COG0540	COG0399	COG1167
COG0104	COG0568	COG0399	COG0173	COG0436	COG0443	COG1167	COG0137	COG0540
COG0104	COG0778	COG0173	COG0399	COG1167
COG0104	COG0778	COG0137	COG0399	COG1167
COG0104	COG0778	COG0540	COG0399	COG1167
COG0104	COG0778	COG0436	COG0399	COG1167
COG0104	COG1086	COG0436	COG0399	COG1167
COG0104	COG1086	COG0173	COG0399	COG1167
COG0104	COG1086	COG0137	COG0399	COG1167
COG0104	COG1086	COG0540	COG0399	COG1167
COG0104	COG2378	COG0157	COG0399	COG1167	COG0137	COG0540	COG0173	COG0436
COG0104	COG2378	COG3321	COG1167	COG0399	COG0173	COG0540	COG0137	COG0436
COG0104	COG2378	COG1190	COG1167	COG0399	COG0173	COG0540	COG0137	COG0436
COG0104	COG2378	COG1168	COG0399	COG1167	COG0137	COG0540	COG0173	COG0436
COG0104	COG2378	COG0439	COG0399	COG1167	COG0173	COG0540	COG0137	COG0436
COG0104	COG2378	COG1053	COG1167	COG0399	COG0173	COG0540	COG0137	COG0436
COG0104	COG2378	COG0493	COG1167	COG0399	COG0173	COG0137	COG0540	COG0436
COG0104	COG2378	COG0334	COG1167	COG0399	COG0173	COG0540	COG0137	COG0436
COG0104	COG2378	COG0044	COG1167	COG0399	COG0173	COG0540	COG0137	COG0436
COG0104	COG2378	COG0019	COG1167	COG0399	COG0173	COG0540	COG0137	COG0436
COG0104	COG2378	COG0008	COG1167	COG0399	COG0173	COG0540	COG0137	COG0436
COG0104	COG2378	COG0075	COG0399	COG1167	COG0173	COG0540	COG0137	COG0436
COG0104	COG2378	COG0443	COG0399	COG1167	COG0173	COG0540	COG0137	COG0436
COG0104	COG2378	COG0505	COG0399	COG1167	COG0173	COG0540	COG0137	COG0436
COG0104	COG2378	COG0458	COG0399	COG1167	COG0173	COG0540	COG0137	COG0436
COG0104	COG2378	COG4992	COG0399	COG1167	COG0173	COG0540	COG0137	COG0436
COG0104	COG2378	COG0527	COG0399	COG1167	COG0173	COG0540	COG0137	COG0436
COG0104	COG2378	COG0460	COG0399	COG1167	COG0173	COG0540	COG0137	COG0436
COG0104	COG2378	COG0399	COG0017	COG1167	COG0173	COG0540	COG0137	COG0436
COG0104	COG2378	COG0399	COG1781	COG1167	COG0173	COG0540	COG0137	COG0436
COG0104	COG2378	COG0399	COG0029	COG1167	COG0173	COG0540	COG0137	COG0436
COG0104	COG2378	COG0399	COG1167	COG1027	COG0173	COG0540	COG0137	COG0436
COG0104	COG2378	COG0399	COG1167	COG0367	COG0173	COG0540	COG0137	COG0436
COG0104	COG2378	COG0399	COG1167	COG0853	COG0173	COG0540	COG0137	COG0436
COG0104	COG2378	COG0399	COG1167	COG0252	COG0173	COG0540	COG0137	COG0436
COG0104	COG0013	COG0399	COG1167	COG0436
COG0104	COG0013	COG0173	COG1167	COG0436
COG0104	COG0013	COG0540	COG1167	COG0436
COG0104	COG0013	COG0137	COG1167	COG0436
COG0104	COG0787	COG0399	COG1167	COG0436
COG0104	COG0787	COG0173	COG1167	COG0436
COG0104	COG0787	COG0137	COG1167	COG0436
COG0104	COG0787	COG0540	COG1167	COG0436
COG0104	COG0157	COG3321	COG1167	COG0399	COG0173	COG0436	COG0540	COG0137
COG0104	COG0157	COG1190	COG1167	COG0399	COG0173	COG0436	COG0540	COG0137
COG0104	COG0157	COG1168	COG0399	COG1167	COG0137	COG0436	COG0540	COG0173
COG0104	COG0157	COG0493	COG0399	COG1167	COG0137	COG0173	COG0540	COG0436
COG0104	COG0157	COG1053	COG1167	COG0399	COG0137	COG0173	COG0540	COG0436
COG0104	COG0157	COG0439	COG0399	COG1167	COG0173	COG0137	COG0540	COG0436
COG0104	COG0157	COG0039	COG0399	COG1167	COG0173	COG0137	COG0540	COG0436
COG0104	COG0157	COG0334	COG0399	COG1167	COG0173	COG0540	COG0137	COG0436
COG0104	COG0157	COG0388	COG0399	COG1167	COG0173	COG0137	COG0540	COG0436
COG0104	COG0157	COG0019	COG0399	COG1167	COG0173	COG0137	COG0540	COG0436
COG0104	COG0157	COG0008	COG0399	COG1167	COG0173	COG0137	COG0540	COG0436
COG0104	COG0157	COG0044	COG0399	COG1167	COG0173	COG0137	COG0540	COG0436
COG0104	COG0157	COG0505	COG0399	COG1167	COG0173	COG0137	COG0540	COG0436
COG0104	COG0157	COG0443	COG0399	COG1167	COG0173	COG0137	COG0540	COG0436
COG0104	COG0157	COG0458	COG0399	COG1167	COG0173	COG0137	COG0540	COG0436
COG0104	COG0157	COG4992	COG0399	COG1167	COG0173	COG0137	COG0540	COG0436
COG0104	COG0157	COG0527	COG0399	COG1167	COG0173	COG0540	COG0137	COG0436
COG0104	COG0157	COG0460	COG0399	COG1167	COG0173	COG0540	COG0137	COG0436
COG0104	COG0157	COG0399	COG0075	COG1167	COG0173	COG0540	COG0137	COG0436
COG0104	COG0157	COG0399	COG0017	COG1167	COG0173	COG0540	COG0137	COG0436
COG0104	COG0157	COG0399	COG1781	COG1167	COG0173	COG0540	COG0137	COG0436
COG0104	COG0157	COG0399	COG1167	COG0029	COG0173	COG0540	COG0137	COG0436
COG0104	COG0157	COG0399	COG1167	COG0252	COG0173	COG0540	COG0137	COG0436
COG0104	COG0157	COG0399	COG1167	COG0367	COG0173	COG0540	COG0137	COG0436
COG0104	COG0157	COG0399	COG1167	COG1027	COG0173	COG0540	COG0137	COG0436
COG0104	COG0157	COG0399	COG1167	COG0853	COG0173	COG0540	COG0137	COG0436
COG0104	COG0002	COG0399	COG0137	COG0540
COG0104	COG0002	COG1167	COG0137	COG0540
COG0104	COG0002	COG0173	COG0137	COG0540
COG0104	COG0002	COG0436	COG0137	COG0540
COG0104	COG0128	COG0399	COG0436	COG1167
COG0104	COG0128	COG0137	COG0436	COG1167
COG0104	COG0128	COG0540	COG0436	COG1167
COG0104	COG0128	COG0173	COG0436	COG1167
COG0104	COG0402	COG0173	COG0436	COG0540
COG0104	COG0402	COG1167	COG0436	COG0540
COG0104	COG0402	COG0137	COG0436	COG0540
COG0104	COG0402	COG0399	COG0436	COG0540
COG0104	COG0143	COG0399	COG0436	COG1167
COG0104	COG0143	COG0540	COG0436	COG1167
COG0104	COG0143	COG0137	COG0436	COG1167
COG0104	COG0143	COG0173	COG0436	COG1167
COG0104	COG0242	COG0399	COG0436	COG1167
COG0104	COG0242	COG0173	COG0436	COG1167
COG0104	COG0242	COG0540	COG0436	COG1167
COG0104	COG0242	COG0137	COG0436	COG1167
COG0104	COG0162	COG0215	COG0540	COG0173	COG0137	COG1167	COG0399	COG0436
COG0104	COG0162	COG0287	COG0540	COG0173	COG0137	COG1167	COG0399	COG0436
COG0104	COG0162	COG0115	COG0540	COG0173	COG0137	COG1167	COG0399	COG0436
COG0104	COG0162	COG0077	COG0540	COG0173	COG0137	COG1167	COG0399	COG0436
COG0104	COG0162	COG0073	COG0540	COG0173	COG0137	COG1167	COG0399	COG0436
COG0104	COG0162	COG1168	COG0137	COG0173	COG0540	COG0399	COG1167	COG0436
COG0104	COG0162	COG0008	COG0173	COG0137	COG0540	COG0399	COG1167	COG0436
COG0104	COG0162	COG4992	COG0173	COG0137	COG0540	COG0399	COG1167	COG0436
COG0104	COG0162	COG0075	COG0173	COG0137	COG0540	COG0399	COG1167	COG0436
COG0104	COG0287	COG0115	COG0173	COG0137	COG0540	COG0399	COG1167	COG0436
COG0104	COG0287	COG0072	COG0173	COG0137	COG0540	COG0399	COG1167	COG0436
COG0104	COG0287	COG0077	COG0173	COG0137	COG0540	COG0399	COG1167	COG0436
COG0104	COG0287	COG0016	COG0173	COG0137	COG0540	COG0399	COG1167	COG0436
COG0104	COG0287	COG0443	COG0173	COG0137	COG0540	COG0399	COG1167	COG0436
COG0104	COG0287	COG4992	COG0173	COG0137	COG0540	COG0399	COG1167	COG0436
COG0104	COG0287	COG0075	COG0173	COG0137	COG0540	COG0399	COG1167	COG0436
COG0104	COG1605	COG0399	COG1167	COG0436
COG0104	COG1605	COG0173	COG1167	COG0436
COG0104	COG1605	COG0137	COG1167	COG0436
COG0104	COG1605	COG0540	COG1167	COG0436
COG0104	COG1853	COG2055	COG0137	COG0540	COG0173	COG0436	COG0399	COG1167
COG0104	COG1853	COG1082	COG0137	COG0540	COG0173	COG0436	COG0399	COG1167
COG0104	COG1853	COG0665	COG0137	COG0540	COG0173	COG0436	COG0399	COG1167
COG0104	COG1853	COG1052	COG0137	COG0540	COG0173	COG0436	COG0399	COG1167
COG0104	COG1853	COG0656	COG0137	COG0540	COG0173	COG0436	COG0399	COG1167
COG0104	COG1853	COG0069	COG0137	COG0173	COG0540	COG1167	COG0399	COG0436
COG0104	COG0579	COG0173	COG0399	COG1167
COG0104	COG0579	COG0399	COG0137	COG1167
COG0104	COG0579	COG0399	COG0436	COG1167
COG0104	COG0579	COG0399	COG0540	COG1167
COG0104	COG0800	COG0115	COG0540	COG0137	COG0173	COG1167	COG0399	COG0436
COG0104	COG0800	COG2055	COG0540	COG0137	COG0173	COG1167	COG0399	COG0436
COG0104	COG0800	COG1052	COG0540	COG0137	COG0173	COG1167	COG0399	COG0436
COG0104	COG0800	COG0511	COG0137	COG0173	COG0540	COG1167	COG0399	COG0436
COG0104	COG0800	COG3321	COG0173	COG0137	COG0540	COG1167	COG0399	COG0436
COG0104	COG0800	COG0039	COG0173	COG0137	COG0540	COG1167	COG0399	COG0436
COG0104	COG0800	COG4992	COG0173	COG0137	COG0540	COG1167	COG0399	COG0436
COG0104	COG0072	COG0115	COG0173	COG0137	COG0540	COG1167	COG0399	COG0436
COG0104	COG0072	COG0073	COG0173	COG0137	COG0540	COG1167	COG0399	COG0436
COG0104	COG0072	COG0077	COG0173	COG0137	COG0540	COG1167	COG0399	COG0436
COG0104	COG0072	COG0016	COG0173	COG0137	COG0540	COG1167	COG0399	COG0436
COG0104	COG0072	COG3321	COG0173	COG0137	COG0540	COG1167	COG0399	COG0436
COG0104	COG0072	COG1168	COG0137	COG0173	COG0540	COG0399	COG1167	COG0436
COG0104	COG0072	COG0334	COG0173	COG0540	COG0137	COG0399	COG1167	COG0436
COG0104	COG0072	COG0008	COG0173	COG0540	COG0137	COG0399	COG1167	COG0436
COG0104	COG0072	COG4992	COG0173	COG0540	COG0137	COG0399	COG1167	COG0436
COG0104	COG0072	COG0075	COG0173	COG0540	COG0137	COG0399	COG1167	COG0436
COG0104	COG0016	COG0115	COG0173	COG0540	COG0137	COG0399	COG1167	COG0436
COG0104	COG0016	COG0073	COG0173	COG0540	COG0137	COG0399	COG1167	COG0436
COG0104	COG0016	COG0077	COG0173	COG0540	COG0137	COG0399	COG1167	COG0436
COG0104	COG0016	COG3321	COG0173	COG0540	COG0137	COG1167	COG0399	COG0436
COG0104	COG0016	COG1168	COG0137	COG0540	COG0173	COG0399	COG1167	COG0436
COG0104	COG0016	COG0334	COG0540	COG0173	COG0137	COG0399	COG1167	COG0436
COG0104	COG0016	COG0008	COG0173	COG0540	COG0137	COG0399	COG1167	COG0436
COG0104	COG0016	COG4992	COG0173	COG0540	COG0137	COG0399	COG1167	COG0436
COG0104	COG0016	COG0075	COG0173	COG0540	COG0137	COG0399	COG1167	COG0436
COG0104	COG3961	COG0399	COG1167	COG0436
COG0104	COG3961	COG0137	COG1167	COG0436
COG0104	COG3961	COG0540	COG1167	COG0436
COG0104	COG3961	COG0173	COG1167	COG0436
COG0104	COG0215	COG0119	COG0540	COG0173	COG0137	COG0399	COG0436	COG1167
COG0104	COG0215	COG2873	COG0540	COG0173	COG0137	COG0399	COG0436	COG1167
COG0104	COG0215	COG0626	COG0540	COG0173	COG0137	COG0399	COG0436	COG1167
COG0104	COG0215	COG0031	COG0540	COG0173	COG0137	COG0399	COG0436	COG1167
COG0104	COG0215	COG0656	COG0540	COG0173	COG0137	COG0399	COG0436	COG1167
COG0104	COG0215	COG1168	COG0137	COG0173	COG0540	COG0399	COG0436	COG1167
COG0104	COG0215	COG0008	COG0173	COG0137	COG0540	COG0399	COG0436	COG1167
COG0104	COG0215	COG4992	COG0173	COG0137	COG0540	COG0399	COG1167	COG0436
COG0104	COG0215	COG0075	COG0173	COG0137	COG0540	COG0399	COG1167	COG0436
COG0104	COG0192	COG0399	COG1167	COG0436
COG0104	COG0192	COG0173	COG1167	COG0436
COG0104	COG0192	COG0137	COG1167	COG0436
COG0104	COG0192	COG0540	COG1167	COG0436
COG0104	COG1190	COG0073	COG0173	COG0137	COG0540	COG0399	COG1167	COG0436
COG0104	COG1190	COG3321	COG0173	COG1167	COG0399	COG0540	COG0137	COG0436
COG0104	COG1190	COG1168	COG0399	COG1167	COG0173	COG0137	COG0540	COG0436
COG0104	COG1190	COG1982	COG0173	COG1167	COG0399	COG0137	COG0540	COG0436
COG0104	COG1190	COG0439	COG0173	COG0399	COG1167	COG0137	COG0540	COG0436
COG0104	COG1190	COG1053	COG1167	COG0399	COG0173	COG0137	COG0540	COG0436
COG0104	COG1190	COG0493	COG0173	COG0399	COG1167	COG0137	COG0540	COG0436
COG0104	COG1190	COG0334	COG0173	COG0399	COG1167	COG0540	COG0137	COG0436
COG0104	COG1190	COG0044	COG0399	COG1167	COG0173	COG0540	COG0137	COG0436
COG0104	COG1190	COG0399	COG0075	COG0173	COG1167	COG0540	COG0137	COG0436
COG0104	COG1190	COG0399	COG0505	COG1167	COG0173	COG0540	COG0137	COG0436
COG0104	COG1190	COG0399	COG0443	COG1167	COG0173	COG0540	COG0137	COG0436
COG0104	COG1190	COG0399	COG0458	COG1167	COG0173	COG0540	COG0137	COG0436
COG0104	COG1190	COG0399	COG0008	COG0173	COG1167	COG0540	COG0137	COG0436
COG0104	COG1190	COG0399	COG4992	COG1167	COG0173	COG0540	COG0137	COG0436
COG0104	COG1190	COG0399	COG0460	COG1167	COG0173	COG0540	COG0137	COG0436
COG0104	COG1190	COG0399	COG0019	COG1167	COG0173	COG0540	COG0137	COG0436
COG0104	COG1190	COG0399	COG1781	COG1167	COG0173	COG0540	COG0137	COG0436
COG0104	COG1190	COG0399	COG0029	COG1167	COG0173	COG0540	COG0137	COG0436
COG0104	COG1190	COG0399	COG0173	COG0527	COG1167	COG0540	COG0137	COG0436
COG0104	COG1190	COG0399	COG0173	COG1167	COG0252	COG0540	COG0137	COG0436
COG0104	COG1190	COG0399	COG0173	COG1167	COG1027	COG0540	COG0137	COG0436
COG0104	COG1190	COG0399	COG0173	COG1167	COG0017	COG0540	COG0137	COG0436
COG0104	COG1190	COG0399	COG0173	COG1167	COG0853	COG0540	COG0137	COG0436
COG0104	COG1190	COG0399	COG0173	COG1167	COG0367	COG0540	COG0137	COG0436
COG0104	COG0073	COG0115	COG0540	COG0137	COG0173	COG0436	COG0399	COG1167
COG0104	COG0073	COG0626	COG0540	COG0137	COG0173	COG0436	COG0399	COG1167
COG0104	COG0073	COG0077	COG0540	COG0137	COG0173	COG0436	COG0399	COG1167
COG0104	COG0073	COG3321	COG0173	COG0137	COG0540	COG1167	COG0399	COG0436
COG0104	COG0073	COG1168	COG0137	COG0173	COG0540	COG0399	COG1167	COG0436
COG0104	COG0073	COG0334	COG0173	COG0540	COG0137	COG0399	COG1167	COG0436
COG0104	COG0073	COG0008	COG0173	COG0540	COG0137	COG0399	COG1167	COG0436
COG0104	COG0073	COG4992	COG0173	COG0540	COG0137	COG0399	COG1167	COG0436
COG0104	COG0073	COG0173	COG0540	COG0137	COG0017	COG0399	COG1167	COG0436
COG0104	COG0077	COG0115	COG0540	COG0137	COG0173	COG0399	COG1167	COG0436
COG0104	COG0077	COG3321	COG0173	COG0137	COG0540	COG1167	COG0399	COG0436
COG0104	COG0077	COG0519	COG0173	COG0137	COG0540	COG1167	COG0399	COG0436
COG0104	COG0077	COG0518	COG0173	COG0137	COG0540	COG1167	COG0399	COG0436
COG0104	COG0077	COG0334	COG0173	COG0540	COG0137	COG1167	COG0399	COG0436
COG0104	COG0077	COG4992	COG0173	COG0540	COG0137	COG1167	COG0399	COG0436
COG0104	COG0077	COG0075	COG0173	COG0540	COG0137	COG0399	COG1167	COG0436
COG0104	COG0077	COG0173	COG0540	COG0137	COG0252	COG0399	COG1167	COG0436
COG0104	COG0077	COG0173	COG0540	COG0137	COG0367	COG0399	COG1167	COG0436
COG0104	COG2873	COG0626	COG0173	COG0137	COG0540	COG1167	COG0436	COG0399
COG0104	COG2873	COG0031	COG0173	COG0137	COG0540	COG1167	COG0436	COG0399
COG0104	COG2873	COG1168	COG0137	COG0173	COG0540	COG0399	COG0436	COG1167
COG0104	COG2873	COG0334	COG0173	COG0540	COG0137	COG0399	COG0436	COG1167
COG0104	COG2873	COG0399	COG0075	COG0173	COG0137	COG0540	COG0436	COG1167
COG0104	COG2873	COG0399	COG4992	COG0173	COG0137	COG0540	COG1167	COG0436
COG0104	COG2873	COG0399	COG0460	COG0173	COG0137	COG0540	COG1167	COG0436
COG0104	COG0626	COG0031	COG0137	COG0173	COG0540	COG1167	COG0399	COG0436
COG0104	COG0626	COG0656	COG0137	COG0173	COG0540	COG1167	COG0399	COG0436
COG0104	COG0626	COG0388	COG0137	COG0173	COG0540	COG0399	COG1167	COG0436
COG0104	COG0626	COG1168	COG0137	COG0173	COG0540	COG0399	COG1167	COG0436
COG0104	COG0626	COG0334	COG0173	COG0540	COG0137	COG0399	COG1167	COG0436
COG0104	COG0626	COG0075	COG0173	COG0540	COG0137	COG0399	COG1167	COG0436
COG0104	COG0626	COG4992	COG0173	COG0540	COG0137	COG0399	COG1167	COG0436
COG0104	COG0626	COG0460	COG0173	COG0540	COG0137	COG0399	COG1167	COG0436
COG0104	COG0031	COG0115	COG0173	COG0540	COG0137	COG0399	COG1167	COG0436
COG0104	COG0031	COG1052	COG0173	COG0540	COG0137	COG0399	COG1167	COG0436
COG0104	COG0031	COG0656	COG0173	COG0540	COG0137	COG0399	COG1167	COG0436
COG0104	COG0031	COG0493	COG0173	COG0137	COG0540	COG0399	COG1167	COG0436
COG0104	COG0031	COG1168	COG0137	COG0173	COG0540	COG0399	COG1167	COG0436
COG0104	COG0031	COG0443	COG0137	COG0173	COG0540	COG0399	COG1167	COG0436
COG0104	COG0031	COG4992	COG0137	COG0173	COG0540	COG0399	COG1167	COG0436
COG0104	COG0031	COG0075	COG0173	COG0137	COG0540	COG0399	COG1167	COG0436
COG0104	COG1834	COG0173	COG0436	COG0137
COG0104	COG1834	COG1167	COG0436	COG0137
COG0104	COG1834	COG0399	COG0436	COG0137
COG0104	COG1834	COG0540	COG0436	COG0137
COG0104	COG1364	COG1982	COG0540	COG0173	COG1167	COG0137	COG0399	COG0436
COG0104	COG1364	COG1167	COG0069	COG0173	COG0540	COG0137	COG0399	COG0436
COG0104	COG1364	COG1167	COG0070	COG0173	COG0540	COG0137	COG0399	COG0436
COG0104	COG1364	COG1167	COG0067	COG0173	COG0540	COG0137	COG0399	COG0436
COG0104	COG1364	COG1167	COG0548	COG0173	COG0540	COG0399	COG0137	COG0436
COG0104	COG1364	COG1167	COG4992	COG0173	COG0540	COG0399	COG0137	COG0436
COG0104	COG1364	COG1167	COG0019	COG0173	COG0540	COG0399	COG0137	COG0436
COG0104	COG0078	COG0399	COG0137	COG0540
COG0104	COG0078	COG1167	COG0137	COG0540
COG0104	COG0078	COG0173	COG0137	COG0540
COG0104	COG0078	COG0436	COG0137	COG0540
COG0104	COG0657	COG0399	COG1167	COG0436
COG0104	COG0657	COG0173	COG1167	COG0436
COG0104	COG0657	COG0540	COG1167	COG0436
COG0104	COG0657	COG0137	COG1167	COG0436
COG0104	COG0673	COG0137	COG1167	COG0399
COG0104	COG0673	COG0173	COG1167	COG0399
COG0104	COG0673	COG0540	COG1167	COG0399
COG0104	COG0673	COG0436	COG1167	COG0399
COG0104	COG2084	COG0436	COG1167	COG0399
COG0104	COG2084	COG0137	COG1167	COG0399
COG0104	COG2084	COG0173	COG1167	COG0399
COG0104	COG2084	COG0540	COG1167	COG0399
COG0104	COG0111	COG0399	COG0540	COG1167
COG0104	COG0111	COG0399	COG0436	COG1167
COG0104	COG0111	COG0399	COG0137	COG1167
COG0104	COG0111	COG0399	COG0173	COG1167
COG0104	COG3321	COG0665	COG0173	COG1167	COG0137	COG0540	COG0436	COG0399
COG0104	COG3321	COG0511	COG0173	COG1167	COG0137	COG0540	COG0436	COG0399
COG0104	COG3321	COG1168	COG0173	COG1167	COG0137	COG0399	COG0436	COG0540
COG0104	COG3321	COG0334	COG0173	COG1167	COG0540	COG0399	COG0436	COG0137
COG0104	COG3321	COG0493	COG0173	COG1167	COG0137	COG0399	COG0436	COG0540
COG0104	COG3321	COG1053	COG1167	COG0173	COG0137	COG0399	COG0436	COG0540
COG0104	COG3321	COG0439	COG0173	COG1167	COG0399	COG0137	COG0436	COG0540
COG0104	COG3321	COG0075	COG0173	COG1167	COG0399	COG0137	COG0436	COG0540
COG0104	COG3321	COG0044	COG1167	COG0173	COG0399	COG0137	COG0436	COG0540
COG0104	COG3321	COG0008	COG0173	COG1167	COG0399	COG0137	COG0436	COG0540
COG0104	COG3321	COG0443	COG0173	COG1167	COG0399	COG0137	COG0436	COG0540
COG0104	COG3321	COG0505	COG1167	COG0173	COG0399	COG0137	COG0436	COG0540
COG0104	COG3321	COG0458	COG1167	COG0173	COG0399	COG0137	COG0436	COG0540
COG0104	COG3321	COG0019	COG1167	COG0173	COG0399	COG0137	COG0436	COG0540
COG0104	COG3321	COG4992	COG1167	COG0173	COG0399	COG0137	COG0436	COG0540
COG0104	COG3321	COG0527	COG0173	COG1167	COG0540	COG0137	COG0436	COG0399
COG0104	COG3321	COG0460	COG1167	COG0173	COG0399	COG0137	COG0436	COG0540
COG0104	COG3321	COG1781	COG1167	COG0173	COG0399	COG0137	COG0436	COG0540
COG0104	COG3321	COG1167	COG0017	COG0173	COG0399	COG0137	COG0436	COG0540
COG0104	COG3321	COG1167	COG0029	COG0173	COG0399	COG0137	COG0436	COG0540
COG0104	COG3321	COG1167	COG1027	COG0173	COG0399	COG0137	COG0436	COG0540
COG0104	COG3321	COG1167	COG0173	COG0252	COG0399	COG0137	COG0436	COG0540
COG0104	COG3321	COG1167	COG0173	COG0367	COG0399	COG0137	COG0436	COG0540
COG0104	COG3321	COG1167	COG0173	COG0853	COG0399	COG0137	COG0436	COG0540
COG0104	COG0010	COG0399	COG0436	COG0137
COG0104	COG0010	COG1167	COG0436	COG0137
COG0104	COG0010	COG0173	COG0436	COG0137
COG0104	COG0010	COG0540	COG0436	COG0137
COG0104	COG1063	COG0540	COG0399	COG1167
COG0104	COG1063	COG0173	COG0399	COG1167
COG0104	COG1063	COG0137	COG0399	COG1167
COG0104	COG1063	COG0436	COG0399	COG1167
COG0104	COG0326	COG0399	COG0436	COG0540
COG0104	COG0326	COG1167	COG0436	COG0540
COG0104	COG0326	COG0137	COG0436	COG0540
COG0104	COG0326	COG0173	COG0436	COG0540
COG0104	COG2918	COG0173	COG0436	COG1167
COG0104	COG2918	COG1167	COG0137	COG0436
COG0104	COG2918	COG1167	COG0540	COG0436
COG0104	COG2918	COG1167	COG0399	COG0436
COG0104	COG0442	COG0173	COG1167	COG0436
COG0104	COG0442	COG1167	COG0137	COG0436
COG0104	COG0442	COG1167	COG0540	COG0436
COG0104	COG0442	COG1167	COG0399	COG0436
COG0104	COG0115	COG0665	COG0540	COG0173	COG0137	COG0436	COG1167	COG0399
COG0104	COG0115	COG1082	COG0540	COG0173	COG0137	COG0436	COG1167	COG0399
COG0104	COG0115	COG0119	COG0540	COG0173	COG0137	COG0399	COG1167	COG0436
COG0104	COG0115	COG2055	COG0540	COG0173	COG0137	COG0399	COG1167	COG0436
COG0104	COG0115	COG0511	COG0173	COG0137	COG0540	COG1167	COG0399	COG0436
COG0104	COG0115	COG0039	COG0173	COG0137	COG0540	COG1167	COG0399	COG0436
COG0104	COG0115	COG0439	COG0173	COG0137	COG0540	COG0399	COG1167	COG0436
COG0104	COG0115	COG0334	COG0173	COG0540	COG0137	COG0399	COG1167	COG0436
COG0104	COG0115	COG4992	COG0173	COG0540	COG0137	COG0399	COG1167	COG0436
COG0104	COG1082	COG2055	COG0173	COG0540	COG0137	COG0399	COG1167	COG0436
COG0104	COG1082	COG0665	COG0173	COG0540	COG0137	COG0399	COG1167	COG0436
COG0104	COG1082	COG1052	COG0173	COG0540	COG0137	COG0399	COG1167	COG0436
COG0104	COG1082	COG0656	COG0173	COG0540	COG0137	COG0399	COG1167	COG0436
COG0104	COG1082	COG1982	COG0173	COG0540	COG0137	COG0399	COG1167	COG0436
COG0104	COG1082	COG0388	COG0173	COG0137	COG0540	COG0399	COG1167	COG0436
COG0104	COG1082	COG0334	COG0173	COG0540	COG0137	COG0399	COG1167	COG0436
COG0104	COG1082	COG1167	COG0019	COG0540	COG0137	COG0399	COG0173	COG0436
COG0104	COG1082	COG1167	COG4992	COG0540	COG0137	COG0399	COG0173	COG0436
COG0104	COG0665	COG0656	COG0173	COG0137	COG0540	COG0399	COG1167	COG0436
COG0104	COG0665	COG1052	COG0173	COG0137	COG0540	COG0399	COG1167	COG0436
COG0104	COG0665	COG1038	COG0173	COG0137	COG0540	COG0399	COG1167	COG0436
COG0104	COG0665	COG0039	COG0173	COG0137	COG0540	COG0399	COG1167	COG0436
COG0104	COG0665	COG0388	COG0173	COG0137	COG0540	COG0399	COG1167	COG0436
COG0104	COG0665	COG0334	COG0173	COG0540	COG0137	COG0399	COG1167	COG0436
COG0104	COG0665	COG4992	COG0173	COG0540	COG0137	COG0399	COG1167	COG0436
COG0104	COG0665	COG0173	COG0075	COG0540	COG0137	COG0399	COG1167	COG0436
COG0104	COG0079	COG1167	COG0436	COG0399
COG0104	COG0079	COG0173	COG0436	COG0399
COG0104	COG0079	COG0137	COG0436	COG0399
COG0104	COG0079	COG0540	COG0436	COG0399
COG0104	COG1168	COG1052	COG0137	COG0399	COG0173	COG0540	COG1167	COG0436
COG0104	COG1168	COG0796	COG0137	COG0399	COG0173	COG0540	COG1167	COG0436
COG0104	COG1168	COG0493	COG0137	COG0399	COG0173	COG0540	COG1167	COG0436
COG0104	COG1168	COG1053	COG0137	COG0399	COG1167	COG0540	COG0173	COG0436
COG0104	COG1168	COG0439	COG0399	COG0137	COG0173	COG0540	COG1167	COG0436
COG0104	COG1168	COG0039	COG0137	COG0399	COG0173	COG0540	COG1167	COG0436
COG0104	COG1168	COG0388	COG0137	COG0399	COG0173	COG0540	COG1167	COG0436
COG0104	COG1168	COG0044	COG0399	COG0137	COG1167	COG0540	COG0173	COG0436
COG0104	COG1168	COG0334	COG0399	COG0137	COG0540	COG0173	COG1167	COG0436
COG0104	COG1168	COG0443	COG0399	COG0137	COG0540	COG0173	COG1167	COG0436
COG0104	COG1168	COG0505	COG0399	COG0137	COG1167	COG0173	COG0540	COG0436
COG0104	COG1168	COG0458	COG0399	COG0137	COG1167	COG0173	COG0540	COG0436
COG0104	COG1168	COG0008	COG0399	COG0137	COG0173	COG1167	COG0540	COG0436
COG0104	COG1168	COG0019	COG0399	COG0137	COG1167	COG0173	COG0540	COG0436
COG0104	COG1168	COG0399	COG0075	COG0137	COG0173	COG1167	COG0540	COG0436
COG0104	COG1168	COG0399	COG4992	COG0137	COG1167	COG0173	COG0540	COG0436
COG0104	COG1168	COG0399	COG0460	COG0137	COG1167	COG0173	COG0540	COG0436
COG0104	COG1168	COG0399	COG0527	COG0137	COG0173	COG0540	COG1167	COG0436
COG0104	COG1168	COG0399	COG0017	COG0137	COG0173	COG0540	COG1167	COG0436
COG0104	COG1168	COG0399	COG1781	COG0137	COG0173	COG0540	COG1167	COG0436
COG0104	COG1168	COG0399	COG0137	COG0367	COG0173	COG0540	COG1167	COG0436
COG0104	COG1168	COG0399	COG0137	COG0853	COG0173	COG0540	COG1167	COG0436
COG0104	COG1168	COG0399	COG0137	COG0029	COG1167	COG0540	COG0173	COG0436
COG0104	COG1168	COG0399	COG0137	COG0252	COG1167	COG0540	COG0173	COG0436
COG0104	COG1168	COG0399	COG0137	COG1027	COG1167	COG0540	COG0173	COG0436
COG0104	COG2055	COG0119	COG0173	COG0540	COG0137	COG0399	COG1167	COG0436
COG0104	COG2055	COG1052	COG0173	COG0540	COG0137	COG0399	COG1167	COG0436
COG0104	COG2055	COG0511	COG0173	COG0137	COG0540	COG1167	COG0399	COG0436
COG0104	COG2055	COG1038	COG0173	COG0137	COG0540	COG1167	COG0399	COG0436
COG0104	COG2055	COG0039	COG0173	COG0137	COG0540	COG1167	COG0399	COG0436
COG0104	COG2055	COG0439	COG0173	COG0137	COG0540	COG0399	COG1167	COG0436
COG0104	COG2055	COG1053	COG0173	COG0137	COG0540	COG1167	COG0399	COG0436
COG0104	COG2055	COG4992	COG0173	COG0137	COG0540	COG1167	COG0399	COG0436
COG0104	COG2055	COG0075	COG0173	COG0137	COG0540	COG0399	COG1167	COG0436
COG0104	COG0516	COG0399	COG0173	COG0436
COG0104	COG0516	COG0399	COG1167	COG0436
COG0104	COG0516	COG0399	COG0540	COG0436
COG0104	COG0516	COG0399	COG0137	COG0436
COG0104	COG0516	COG1167	COG0137	COG0436
COG0104	COG0516	COG1167	COG0173	COG0436
COG0104	COG0516	COG1167	COG0540	COG0436
COG0104	COG0516	COG0137	COG0540	COG0436
COG0104	COG0516	COG0137	COG0173	COG0436
COG0104	COG0516	COG0540	COG0173	COG0436
COG0104	COG0160	COG0399	COG1167	COG0436
COG0104	COG0160	COG1167	COG0173	COG0436
COG0104	COG0160	COG1167	COG0137	COG0436
COG0104	COG0160	COG1167	COG0540	COG0436
COG0104	COG0460	COG1053	COG1167	COG0399	COG0137	COG0173	COG0540	COG0436
COG0104	COG0460	COG0439	COG0399	COG1167	COG0173	COG0137	COG0540	COG0436
COG0104	COG0460	COG0493	COG0399	COG1167	COG0173	COG0137	COG0540	COG0436
COG0104	COG0460	COG0334	COG0399	COG1167	COG0173	COG0540	COG0137	COG0436
COG0104	COG0460	COG0399	COG0075	COG1167	COG0173	COG0540	COG0137	COG0436
COG0104	COG0460	COG0399	COG0044	COG1167	COG0173	COG0540	COG0137	COG0436
COG0104	COG0460	COG0399	COG0505	COG1167	COG0173	COG0540	COG0137	COG0436
COG0104	COG0460	COG0399	COG0008	COG1167	COG0173	COG0540	COG0137	COG0436
COG0104	COG0460	COG0399	COG0443	COG1167	COG0173	COG0540	COG0137	COG0436
COG0104	COG0460	COG0399	COG0458	COG1167	COG0173	COG0540	COG0137	COG0436
COG0104	COG0460	COG0399	COG0017	COG1167	COG0173	COG0540	COG0137	COG0436
COG0104	COG0460	COG0399	COG0019	COG1167	COG0173	COG0540	COG0137	COG0436
COG0104	COG0460	COG0399	COG4992	COG1167	COG0173	COG0540	COG0137	COG0436
COG0104	COG0460	COG0399	COG0527	COG1167	COG0173	COG0540	COG0137	COG0436
COG0104	COG0460	COG0399	COG1167	COG1781	COG0173	COG0540	COG0137	COG0436
COG0104	COG0460	COG0399	COG1167	COG0029	COG0173	COG0540	COG0137	COG0436
COG0104	COG0460	COG0399	COG1167	COG0367	COG0173	COG0540	COG0137	COG0436
COG0104	COG0460	COG0399	COG1167	COG1027	COG0173	COG0540	COG0137	COG0436
COG0104	COG0460	COG0399	COG1167	COG0853	COG0173	COG0540	COG0137	COG0436
COG0104	COG0460	COG0399	COG1167	COG0252	COG0173	COG0540	COG0137	COG0436
COG0104	COG0517	COG0399	COG0137	COG0436
COG0104	COG0517	COG0399	COG1167	COG0436
COG0104	COG0517	COG0399	COG0540	COG0436
COG0104	COG0517	COG0399	COG0173	COG0436
COG0104	COG0517	COG0173	COG0137	COG0436
COG0104	COG0517	COG0173	COG1167	COG0436
COG0104	COG0517	COG0173	COG0540	COG0436
COG0104	COG0517	COG0137	COG0540	COG0436
COG0104	COG0517	COG0137	COG1167	COG0436
COG0104	COG0517	COG0540	COG1167	COG0436
COG0104	COG0548	COG1167	COG0019	COG0399	COG0173	COG0436	COG0137	COG0540
COG0104	COG0548	COG1167	COG0173	COG0067	COG0399	COG0137	COG0436	COG0540
COG0104	COG0548	COG1167	COG0173	COG0070	COG0399	COG0137	COG0436	COG0540
COG0104	COG0548	COG1167	COG0173	COG0069	COG0399	COG0137	COG0436	COG0540
COG0104	COG0548	COG1167	COG0173	COG0399	COG0044	COG0137	COG0436	COG0540
COG0104	COG0548	COG1167	COG0173	COG0399	COG0458	COG0137	COG0436	COG0540
COG0104	COG0548	COG1167	COG0173	COG0399	COG0334	COG0540	COG0436	COG0137
COG0104	COG0548	COG1167	COG0173	COG0399	COG0493	COG0137	COG0436	COG0540
COG0104	COG0548	COG1167	COG0173	COG0399	COG4992	COG0137	COG0436	COG0540
COG0104	COG0548	COG1167	COG0173	COG0399	COG0505	COG0137	COG0436	COG0540
COG0104	COG0548	COG1167	COG0173	COG0399	COG0252	COG0137	COG0436	COG0540
COG0104	COG0165	COG0399	COG0436	COG0137
COG0104	COG0165	COG1167	COG0436	COG0137
COG0104	COG0165	COG0173	COG0436	COG0137
COG0104	COG0165	COG0540	COG0436	COG0137
COG0104	COG2071	COG0173	COG0436	COG0540
COG0104	COG2071	COG1167	COG0436	COG0540
COG0104	COG2071	COG0399	COG0436	COG0540
COG0104	COG2071	COG0137	COG0436	COG0540
COG0104	COG0624	COG0173	COG0436	COG0137
COG0104	COG0624	COG1167	COG0436	COG0137
COG0104	COG0624	COG0399	COG0436	COG0137
COG0104	COG0624	COG0540	COG0436	COG0137
COG0104	COG0796	COG1052	COG0137	COG0173	COG0540	COG1167	COG0436	COG0399
COG0104	COG0796	COG1982	COG0137	COG0173	COG0540	COG1167	COG0436	COG0399
COG0104	COG0796	COG0173	COG0388	COG0137	COG0540	COG0399	COG0436	COG1167
COG0104	COG0796	COG0173	COG0137	COG3968	COG0540	COG1167	COG0436	COG0399
COG0104	COG0796	COG0173	COG0137	COG0070	COG0540	COG1167	COG0436	COG0399
COG0104	COG0796	COG0173	COG0137	COG0069	COG0540	COG1167	COG0436	COG0399
COG0104	COG0796	COG0173	COG0137	COG0067	COG0540	COG1167	COG0436	COG0399
COG0104	COG0796	COG0173	COG0137	COG0493	COG0540	COG1167	COG0436	COG0399
COG0104	COG0796	COG0173	COG0137	COG0334	COG0540	COG1167	COG0436	COG0399
COG0104	COG0796	COG0173	COG0137	COG0008	COG0540	COG1167	COG0436	COG0399
COG0104	COG0796	COG0173	COG0137	COG0540	COG1167	COG4992	COG0399	COG0436
COG0104	COG0796	COG0173	COG0137	COG0540	COG1167	COG0019	COG0399	COG0436
COG0104	COG0796	COG0173	COG0137	COG0540	COG1167	COG0252	COG0399	COG0436
COG0104	COG0796	COG0173	COG0137	COG0540	COG1167	COG0367	COG0399	COG0436
COG0104	COG0853	COG0334	COG0540	COG0173	COG0399	COG0436	COG0137	COG1167
COG0104	COG0853	COG0493	COG0173	COG0137	COG0399	COG0436	COG0540	COG1167
COG0104	COG0853	COG0388	COG0173	COG0137	COG0399	COG0436	COG0540	COG1167
COG0104	COG0853	COG0439	COG0173	COG0399	COG0137	COG0436	COG0540	COG1167
COG0104	COG0853	COG1053	COG1167	COG0399	COG0137	COG0436	COG0540	COG0173
COG0104	COG0853	COG0075	COG0399	COG0173	COG0137	COG0436	COG0540	COG1167
COG0104	COG0853	COG0019	COG0399	COG1167	COG0137	COG0436	COG0540	COG0173
COG0104	COG0853	COG0008	COG0173	COG1167	COG0137	COG0436	COG0540	COG0399
COG0104	COG0853	COG0044	COG1167	COG0399	COG0137	COG0436	COG0540	COG0173
COG0104	COG0853	COG0443	COG0399	COG1167	COG0137	COG0436	COG0540	COG0173
COG0104	COG0853	COG0505	COG0399	COG1167	COG0137	COG0436	COG0540	COG0173
COG0104	COG0853	COG0458	COG0399	COG1167	COG0137	COG0436	COG0540	COG0173
COG0104	COG0853	COG0527	COG0540	COG0173	COG0137	COG0436	COG0399	COG1167
COG0104	COG0853	COG4992	COG0399	COG1167	COG0137	COG0436	COG0540	COG0173
COG0104	COG0853	COG0399	COG1781	COG1167	COG0137	COG0436	COG0540	COG0173
COG0104	COG0853	COG0399	COG0017	COG1167	COG0137	COG0436	COG0540	COG0173
COG0104	COG0853	COG0399	COG0029	COG1167	COG0137	COG0436	COG0540	COG0173
COG0104	COG0853	COG0399	COG0367	COG1167	COG0137	COG0436	COG0540	COG0173
COG0104	COG0853	COG0399	COG0252	COG1167	COG0137	COG0436	COG0540	COG0173
COG0104	COG0853	COG0399	COG1027	COG1167	COG0137	COG0436	COG0540	COG0173
COG0104	COG0674	COG0399	COG0436	COG1167
COG0104	COG0674	COG0173	COG0436	COG1167
COG0104	COG0674	COG0137	COG0436	COG1167
COG0104	COG0674	COG0540	COG0436	COG1167
COG0104	COG0511	COG0119	COG0173	COG1167	COG0137	COG0399	COG0540	COG0436
COG0104	COG0511	COG1052	COG0173	COG0137	COG1167	COG0540	COG0399	COG0436
COG0104	COG0511	COG1038	COG0173	COG0137	COG1167	COG0540	COG0399	COG0436
COG0104	COG0511	COG0039	COG0173	COG0137	COG1167	COG0540	COG0399	COG0436
COG0104	COG0511	COG1053	COG1167	COG0137	COG0173	COG0540	COG0399	COG0436
COG0104	COG0511	COG0439	COG0173	COG0137	COG1167	COG0399	COG0540	COG0436
COG0104	COG0511	COG4992	COG1167	COG0137	COG0173	COG0399	COG0540	COG0436
COG0104	COG0511	COG0044	COG1167	COG0137	COG0173	COG0399	COG0540	COG0436
COG0104	COG0511	COG1167	COG0173	COG0075	COG0137	COG0399	COG0540	COG0436
COG0104	COG0511	COG1167	COG0173	COG0029	COG0137	COG0399	COG0540	COG0436
COG0104	COG0119	COG1052	COG0540	COG0173	COG0137	COG0399	COG0436	COG1167
COG0104	COG0119	COG1038	COG0540	COG0173	COG0137	COG0399	COG0436	COG1167
COG0104	COG0119	COG1982	COG0540	COG0173	COG0137	COG0399	COG0436	COG1167
COG0104	COG0119	COG0039	COG0540	COG0173	COG0137	COG0399	COG0436	COG1167
COG0104	COG0119	COG0439	COG0173	COG0399	COG0540	COG0137	COG0436	COG1167
COG0104	COG0119	COG0399	COG0019	COG0173	COG0540	COG1167	COG0436	COG0137
COG0104	COG0119	COG0399	COG0334	COG0173	COG0540	COG1167	COG0436	COG0137
COG0104	COG0119	COG0399	COG0458	COG0173	COG0540	COG1167	COG0436	COG0137
COG0104	COG0281	COG0399	COG0436	COG1167
COG0104	COG0281	COG0137	COG0436	COG1167
COG0104	COG0281	COG0173	COG0436	COG1167
COG0104	COG0281	COG0540	COG0436	COG1167
COG0104	COG0277	COG0399	COG0436	COG1167
COG0104	COG0277	COG0173	COG0436	COG1167
COG0104	COG0277	COG0137	COG0436	COG1167
COG0104	COG0277	COG0540	COG0436	COG1167
COG0104	COG1014	COG0399	COG0436	COG1167
COG0104	COG1014	COG0173	COG0436	COG1167
COG0104	COG1014	COG0540	COG0436	COG1167
COG0104	COG1014	COG0137	COG0436	COG1167
COG0104	COG1052	COG0656	COG0540	COG0137	COG0173	COG1167	COG0436	COG0399
COG0104	COG1052	COG1038	COG0540	COG0137	COG0173	COG1167	COG0436	COG0399
COG0104	COG1052	COG0039	COG0540	COG0137	COG0173	COG1167	COG0436	COG0399
COG0104	COG1052	COG0439	COG0173	COG0137	COG0540	COG0399	COG0436	COG1167
COG0104	COG1052	COG0493	COG0173	COG0137	COG0540	COG0399	COG0436	COG1167
COG0104	COG1052	COG0334	COG0173	COG0540	COG0137	COG0399	COG0436	COG1167
COG0104	COG1052	COG0019	COG0173	COG0540	COG0137	COG0399	COG1167	COG0436
COG0104	COG1052	COG0173	COG0075	COG0540	COG0137	COG0399	COG1167	COG0436
COG0104	COG1013	COG0399	COG1167	COG0436
COG0104	COG1013	COG0173	COG1167	COG0436
COG0104	COG1013	COG0137	COG1167	COG0436
COG0104	COG1013	COG0540	COG1167	COG0436
COG0104	COG1038	COG1982	COG0137	COG0173	COG0540	COG0399	COG0436	COG1167
COG0104	COG1038	COG0039	COG0137	COG0173	COG0540	COG0399	COG0436	COG1167
COG0104	COG1038	COG0439	COG0173	COG0137	COG0540	COG0399	COG0436	COG1167
COG0104	COG1038	COG1053	COG0173	COG0137	COG0540	COG1167	COG0436	COG0399
COG0104	COG1038	COG0019	COG0173	COG0137	COG0540	COG1167	COG0399	COG0436
COG0104	COG1038	COG4992	COG0173	COG0137	COG0540	COG1167	COG0399	COG0436
COG0104	COG1038	COG0458	COG0173	COG0137	COG0540	COG1167	COG0399	COG0436
COG0104	COG1038	COG0173	COG0075	COG0137	COG0540	COG0399	COG1167	COG0436
COG0104	COG1038	COG0173	COG0137	COG0540	COG0029	COG1167	COG0399	COG0436
COG0104	COG0473	COG0173	COG0436	COG1167
COG0104	COG0473	COG1167	COG0137	COG0436
COG0104	COG0473	COG1167	COG0540	COG0436
COG0104	COG0473	COG1167	COG0399	COG0436
COG0104	COG1053	COG0493	COG0173	COG1167	COG0137	COG0399	COG0436	COG0540
COG0104	COG1053	COG0334	COG0173	COG1167	COG0540	COG0399	COG0436	COG0137
COG0104	COG1053	COG0019	COG1167	COG0399	COG0540	COG0173	COG0436	COG0137
COG0104	COG1053	COG0039	COG1167	COG0540	COG0173	COG0137	COG0436	COG0399
COG0104	COG1053	COG0439	COG1167	COG0173	COG0399	COG0137	COG0436	COG0540
COG0104	COG1053	COG4992	COG1167	COG0399	COG0173	COG0137	COG0436	COG0540
COG0104	COG1053	COG0008	COG1167	COG0173	COG0399	COG0137	COG0436	COG0540
COG0104	COG1053	COG0505	COG1167	COG0399	COG0173	COG0137	COG0436	COG0540
COG0104	COG1053	COG0044	COG1167	COG0399	COG0173	COG0137	COG0436	COG0540
COG0104	COG1053	COG0443	COG1167	COG0399	COG0173	COG0137	COG0436	COG0540
COG0104	COG1053	COG0075	COG1167	COG0399	COG0173	COG0137	COG0436	COG0540
COG0104	COG1053	COG1167	COG0029	COG0399	COG0173	COG0137	COG0436	COG0540
COG0104	COG1053	COG1167	COG0458	COG0399	COG0173	COG0137	COG0436	COG0540
COG0104	COG1053	COG1167	COG0017	COG0399	COG0173	COG0137	COG0436	COG0540
COG0104	COG1053	COG1167	COG1781	COG0399	COG0173	COG0137	COG0436	COG0540
COG0104	COG1053	COG1167	COG0252	COG0399	COG0173	COG0137	COG0436	COG0540
COG0104	COG1053	COG1167	COG0527	COG0173	COG0540	COG0137	COG0436	COG0399
COG0104	COG1053	COG1167	COG1027	COG0173	COG0540	COG0137	COG0436	COG0399
COG0104	COG1053	COG1167	COG0367	COG0173	COG0540	COG0137	COG0436	COG0399
COG0104	COG0039	COG0656	COG0173	COG0540	COG0137	COG1167	COG0399	COG0436
COG0104	COG0039	COG1982	COG0173	COG0540	COG0137	COG1167	COG0399	COG0436
COG0104	COG0039	COG0334	COG0173	COG0540	COG0137	COG1167	COG0399	COG0436
COG0104	COG0039	COG0388	COG0173	COG0137	COG0540	COG0399	COG1167	COG0436
COG0104	COG0039	COG0439	COG0173	COG0137	COG0540	COG0399	COG1167	COG0436
COG0104	COG0039	COG4992	COG0173	COG0137	COG0540	COG0399	COG1167	COG0436
COG0104	COG0039	COG0443	COG0173	COG0137	COG0540	COG0399	COG1167	COG0436
COG0104	COG0039	COG0399	COG0458	COG0137	COG0540	COG0173	COG1167	COG0436
COG0104	COG0039	COG0399	COG0075	COG0173	COG0540	COG0137	COG1167	COG0436
COG0104	COG0039	COG0399	COG0173	COG0540	COG0137	COG1167	COG0029	COG0436
COG0104	COG0039	COG0399	COG0173	COG0540	COG0137	COG1167	COG1027	COG0436
COG0104	COG0656	COG0019	COG1167	COG0137	COG0399	COG0173	COG0540	COG0436
COG0104	COG0656	COG0173	COG0070	COG0137	COG1167	COG0540	COG0399	COG0436
COG0104	COG0656	COG0173	COG0069	COG0137	COG1167	COG0540	COG0399	COG0436
COG0104	COG0656	COG0173	COG0067	COG0137	COG1167	COG0540	COG0399	COG0436
COG0104	COG0656	COG0173	COG0334	COG0540	COG0137	COG1167	COG0399	COG0436
COG0104	COG0656	COG0173	COG0493	COG0137	COG0540	COG1167	COG0399	COG0436
COG0104	COG0656	COG0173	COG0008	COG0137	COG0540	COG1167	COG0399	COG0436
COG0104	COG0656	COG0173	COG0137	COG0540	COG0399	COG0443	COG1167	COG0436
COG0104	COG0656	COG0173	COG0137	COG0540	COG0399	COG0367	COG1167	COG0436
COG0104	COG0019	COG1982	COG0540	COG0399	COG0137	COG1167	COG0173	COG0436
COG0104	COG0019	COG0439	COG0399	COG1167	COG0173	COG0540	COG0137	COG0436
COG0104	COG0019	COG0493	COG0399	COG1167	COG0173	COG0137	COG0540	COG0436
COG0104	COG0019	COG3968	COG1167	COG0399	COG0173	COG0137	COG0540	COG0436
COG0104	COG0019	COG0334	COG1167	COG0399	COG0173	COG0540	COG0137	COG0436
COG0104	COG0019	COG0399	COG0044	COG1167	COG0173	COG0540	COG0137	COG0436
COG0104	COG0019	COG0399	COG0443	COG1167	COG0173	COG0540	COG0137	COG0436
COG0104	COG0019	COG0399	COG0505	COG1167	COG0173	COG0540	COG0137	COG0436
COG0104	COG0019	COG0399	COG0458	COG1167	COG0173	COG0540	COG0137	COG0436
COG0104	COG0019	COG0399	COG0008	COG1167	COG0173	COG0540	COG0137	COG0436
COG0104	COG0019	COG0399	COG4992	COG1167	COG0173	COG0540	COG0137	COG0436
COG0104	COG0019	COG0399	COG0075	COG1167	COG0173	COG0540	COG0137	COG0436
COG0104	COG0019	COG0399	COG0017	COG1167	COG0173	COG0540	COG0137	COG0436
COG0104	COG0019	COG0399	COG1781	COG1167	COG0173	COG0540	COG0137	COG0436
COG0104	COG0019	COG0399	COG1167	COG0029	COG0173	COG0540	COG0137	COG0436
COG0104	COG0019	COG0399	COG1167	COG0527	COG0173	COG0540	COG0137	COG0436
COG0104	COG0019	COG0399	COG1167	COG1027	COG0173	COG0540	COG0137	COG0436
COG0104	COG0019	COG0399	COG1167	COG0367	COG0173	COG0540	COG0137	COG0436
COG0104	COG0019	COG0399	COG1167	COG0252	COG0173	COG0540	COG0137	COG0436
COG0104	COG1982	COG0439	COG0173	COG0137	COG0540	COG0399	COG1167	COG0436
COG0104	COG1982	COG0527	COG0173	COG0540	COG0137	COG0399	COG1167	COG0436
COG0104	COG1982	COG0173	COG0137	COG0388	COG0540	COG0399	COG1167	COG0436
COG0104	COG1982	COG0173	COG0137	COG0069	COG0540	COG1167	COG0399	COG0436
COG0104	COG1982	COG0173	COG0137	COG0070	COG0540	COG1167	COG0399	COG0436
COG0104	COG1982	COG0173	COG0137	COG0067	COG0540	COG1167	COG0399	COG0436
COG0104	COG1982	COG0173	COG0137	COG0493	COG0540	COG1167	COG0399	COG0436
COG0104	COG1982	COG0173	COG0137	COG0334	COG0540	COG1167	COG0399	COG0436
COG0104	COG1982	COG0173	COG0137	COG0008	COG0540	COG1167	COG0399	COG0436
COG0104	COG1982	COG0173	COG0137	COG0540	COG4992	COG1167	COG0399	COG0436
COG0104	COG1982	COG0173	COG0137	COG0540	COG0252	COG1167	COG0399	COG0436
COG0104	COG0637	COG0399	COG0540	COG0436
COG0104	COG0637	COG1167	COG0540	COG0436
COG0104	COG0637	COG0173	COG0540	COG0436
COG0104	COG0637	COG0137	COG0540	COG0436
COG0104	COG0527	COG0334	COG0540	COG0173	COG0436	COG0399	COG1167	COG0137
COG0104	COG0527	COG0439	COG0173	COG0540	COG0399	COG0436	COG1167	COG0137
COG0104	COG0527	COG0493	COG0173	COG0540	COG0137	COG0436	COG1167	COG0399
COG0104	COG0527	COG0399	COG0044	COG0540	COG1167	COG0173	COG0137	COG0436
COG0104	COG0527	COG0399	COG4992	COG0540	COG1167	COG0173	COG0137	COG0436
COG0104	COG0527	COG0399	COG0008	COG0173	COG0540	COG1167	COG0137	COG0436
COG0104	COG0527	COG0399	COG0505	COG0173	COG0540	COG1167	COG0137	COG0436
COG0104	COG0527	COG0399	COG0443	COG0173	COG0540	COG1167	COG0137	COG0436
COG0104	COG0527	COG0399	COG0458	COG0173	COG0540	COG1167	COG0137	COG0436
COG0104	COG0527	COG0399	COG0173	COG0075	COG0540	COG1167	COG0137	COG0436
COG0104	COG0527	COG0399	COG0173	COG0029	COG0540	COG1167	COG0137	COG0436
COG0104	COG0527	COG0399	COG0173	COG0540	COG0017	COG1167	COG0137	COG0436
COG0104	COG0527	COG0399	COG0173	COG0540	COG1781	COG1167	COG0137	COG0436
COG0104	COG0527	COG0399	COG0173	COG0540	COG0252	COG1167	COG0137	COG0436
COG0104	COG0527	COG0399	COG0173	COG0540	COG0367	COG1167	COG0137	COG0436
COG0104	COG0527	COG0399	COG0173	COG0540	COG1027	COG1167	COG0137	COG0436
COG0104	COG0075	COG0388	COG0399	COG0173	COG0137	COG0540	COG1167	COG0436
COG0104	COG0075	COG0334	COG0173	COG0399	COG0540	COG0137	COG1167	COG0436
COG0104	COG0075	COG0493	COG0173	COG0399	COG0137	COG0540	COG1167	COG0436
COG0104	COG0075	COG0439	COG0173	COG0399	COG0137	COG0540	COG1167	COG0436
COG0104	COG0075	COG0399	COG4992	COG0173	COG1167	COG0540	COG0137	COG0436
COG0104	COG0075	COG0399	COG0044	COG0173	COG1167	COG0540	COG0137	COG0436
COG0104	COG0075	COG0399	COG0505	COG0173	COG1167	COG0540	COG0137	COG0436
COG0104	COG0075	COG0399	COG0443	COG0173	COG1167	COG0540	COG0137	COG0436
COG0104	COG0075	COG0399	COG0458	COG0173	COG1167	COG0540	COG0137	COG0436
COG0104	COG0075	COG0399	COG0008	COG0173	COG1167	COG0540	COG0137	COG0436
COG0104	COG0075	COG0399	COG1781	COG0173	COG1167	COG0540	COG0137	COG0436
COG0104	COG0075	COG0399	COG0173	COG0017	COG1167	COG0540	COG0137	COG0436
COG0104	COG0075	COG0399	COG0173	COG1167	COG0029	COG0540	COG0137	COG0436
COG0104	COG0075	COG0399	COG0173	COG1167	COG0252	COG0540	COG0137	COG0436
COG0104	COG0075	COG0399	COG0173	COG1167	COG0367	COG0540	COG0137	COG0436
COG0104	COG0075	COG0399	COG0173	COG1167	COG1027	COG0540	COG0137	COG0436
COG0104	COG0029	COG0334	COG0540	COG1167	COG0173	COG0137	COG0399	COG0436
COG0104	COG0029	COG0493	COG1167	COG0173	COG0137	COG0540	COG0399	COG0436
COG0104	COG0029	COG0439	COG1167	COG0173	COG0399	COG0540	COG0137	COG0436
COG0104	COG0029	COG4992	COG1167	COG0399	COG0173	COG0540	COG0137	COG0436
COG0104	COG0029	COG0008	COG1167	COG0173	COG0399	COG0540	COG0137	COG0436
COG0104	COG0029	COG0399	COG0505	COG1167	COG0173	COG0540	COG0137	COG0436
COG0104	COG0029	COG0399	COG0443	COG1167	COG0173	COG0540	COG0137	COG0436
COG0104	COG0029	COG0399	COG0044	COG1167	COG0173	COG0540	COG0137	COG0436
COG0104	COG0029	COG0399	COG0458	COG1167	COG0173	COG0540	COG0137	COG0436
COG0104	COG0029	COG0399	COG0017	COG1167	COG0173	COG0540	COG0137	COG0436
COG0104	COG0029	COG0399	COG1781	COG1167	COG0173	COG0540	COG0137	COG0436
COG0104	COG0029	COG0399	COG1167	COG0252	COG0173	COG0540	COG0137	COG0436
COG0104	COG0029	COG0399	COG1167	COG0367	COG0173	COG0540	COG0137	COG0436
COG0104	COG0029	COG0399	COG1167	COG1027	COG0173	COG0540	COG0137	COG0436
COG0104	COG1781	COG0334	COG0173	COG0399	COG0540	COG0436	COG0137	COG1167
COG0104	COG1781	COG0439	COG0399	COG0173	COG0540	COG0436	COG0137	COG1167
COG0104	COG1781	COG0493	COG0399	COG0173	COG0137	COG0436	COG0540	COG1167
COG0104	COG1781	COG4992	COG0399	COG1167	COG0137	COG0436	COG0540	COG0173
COG0104	COG1781	COG0399	COG0008	COG0173	COG0137	COG0436	COG0540	COG1167
COG0104	COG1781	COG0399	COG0443	COG0173	COG0137	COG0436	COG0540	COG1167
COG0104	COG1781	COG0399	COG0044	COG1167	COG0137	COG0436	COG0540	COG0173
COG0104	COG1781	COG0399	COG0458	COG1167	COG0137	COG0436	COG0540	COG0173
COG0104	COG1781	COG0399	COG0505	COG1167	COG0137	COG0436	COG0540	COG0173
COG0104	COG1781	COG0399	COG0017	COG1167	COG0137	COG0436	COG0540	COG0173
COG0104	COG1781	COG0399	COG0252	COG1167	COG0137	COG0436	COG0540	COG0173
COG0104	COG1781	COG0399	COG0367	COG1167	COG0137	COG0436	COG0540	COG0173
COG0104	COG1781	COG0399	COG1027	COG1167	COG0137	COG0436	COG0540	COG0173
COG0104	COG0017	COG0439	COG0399	COG0173	COG0137	COG0436	COG1167	COG0540
COG0104	COG0017	COG0334	COG0399	COG0173	COG0540	COG0436	COG1167	COG0137
COG0104	COG0017	COG0493	COG0399	COG0173	COG0137	COG0436	COG1167	COG0540
COG0104	COG0017	COG0399	COG4992	COG1167	COG0137	COG0436	COG0173	COG0540
COG0104	COG0017	COG0399	COG0443	COG1167	COG0137	COG0436	COG0173	COG0540
COG0104	COG0017	COG0399	COG0458	COG1167	COG0137	COG0436	COG0173	COG0540
COG0104	COG0017	COG0399	COG0505	COG1167	COG0137	COG0436	COG0173	COG0540
COG0104	COG0017	COG0399	COG0008	COG0173	COG0137	COG0436	COG1167	COG0540
COG0104	COG0017	COG0399	COG0044	COG1167	COG0137	COG0436	COG0173	COG0540
COG0104	COG0017	COG0399	COG0367	COG1167	COG0137	COG0436	COG0173	COG0540
COG0104	COG0017	COG0399	COG1027	COG1167	COG0137	COG0436	COG0173	COG0540
COG0104	COG0017	COG0399	COG0252	COG1167	COG0137	COG0436	COG0173	COG0540
COG0104	COG1027	COG0439	COG0173	COG0399	COG0137	COG0436	COG1167	COG0540
COG0104	COG1027	COG0334	COG0173	COG0540	COG0137	COG0436	COG1167	COG0399
COG0104	COG1027	COG0388	COG0173	COG0137	COG0399	COG0436	COG1167	COG0540
COG0104	COG1027	COG0493	COG0173	COG0137	COG0399	COG0436	COG1167	COG0540
COG0104	COG1027	COG4992	COG0399	COG1167	COG0173	COG0436	COG0137	COG0540
COG0104	COG1027	COG0008	COG0173	COG1167	COG0399	COG0436	COG0137	COG0540
COG0104	COG1027	COG0044	COG1167	COG0399	COG0173	COG0436	COG0137	COG0540
COG0104	COG1027	COG0458	COG1167	COG0399	COG0173	COG0436	COG0137	COG0540
COG0104	COG1027	COG0505	COG1167	COG0399	COG0173	COG0436	COG0137	COG0540
COG0104	COG1027	COG0399	COG0443	COG1167	COG0173	COG0436	COG0137	COG0540
COG0104	COG1027	COG0399	COG0367	COG1167	COG0173	COG0436	COG0137	COG0540
COG0104	COG1027	COG0399	COG0252	COG1167	COG0173	COG0436	COG0137	COG0540
COG0104	COG0439	COG0399	COG0443	COG0173	COG1167	COG0436	COG0137	COG0540
COG0104	COG0439	COG0399	COG0334	COG0173	COG0540	COG0436	COG0137	COG1167
COG0104	COG0439	COG0399	COG4992	COG0173	COG1167	COG0436	COG0137	COG0540
COG0104	COG0439	COG0399	COG0173	COG0388	COG0137	COG0436	COG1167	COG0540
COG0104	COG0439	COG0399	COG0173	COG0518	COG0436	COG1167	COG0137	COG0540
COG0104	COG0439	COG0399	COG0173	COG0519	COG0436	COG1167	COG0137	COG0540
COG0104	COG0439	COG0399	COG0173	COG0008	COG0436	COG1167	COG0137	COG0540
COG0104	COG0439	COG0399	COG0173	COG0493	COG0137	COG1167	COG0436	COG0540
COG0104	COG0439	COG0399	COG0173	COG0505	COG1167	COG0137	COG0436	COG0540
COG0104	COG0439	COG0399	COG0173	COG0458	COG1167	COG0137	COG0436	COG0540
COG0104	COG0439	COG0399	COG0173	COG0044	COG1167	COG0137	COG0436	COG0540
COG0104	COG0439	COG0399	COG0173	COG0252	COG1167	COG0137	COG0436	COG0540
COG0104	COG0439	COG0399	COG0173	COG0367	COG1167	COG0137	COG0436	COG0540
COG0104	COG1167	COG4992	COG0443	COG0399	COG0540	COG0436	COG0173	COG0137
COG0104	COG1167	COG4992	COG0173	COG0070	COG0399	COG0137	COG0540	COG0436
COG0104	COG1167	COG4992	COG0173	COG0067	COG0399	COG0137	COG0540	COG0436
COG0104	COG1167	COG4992	COG0173	COG0069	COG0399	COG0137	COG0540	COG0436
COG0104	COG1167	COG4992	COG0173	COG0334	COG0399	COG0540	COG0137	COG0436
COG0104	COG1167	COG4992	COG0173	COG0399	COG0458	COG0540	COG0137	COG0436
COG0104	COG1167	COG4992	COG0173	COG0399	COG0044	COG0540	COG0137	COG0436
COG0104	COG1167	COG4992	COG0173	COG0399	COG0493	COG0137	COG0540	COG0436
COG0104	COG1167	COG4992	COG0173	COG0399	COG0008	COG0137	COG0540	COG0436
COG0104	COG1167	COG4992	COG0173	COG0399	COG0505	COG0137	COG0540	COG0436
COG0104	COG1167	COG4992	COG0173	COG0399	COG0367	COG0137	COG0540	COG0436
COG0104	COG1167	COG4992	COG0173	COG0399	COG0252	COG0137	COG0540	COG0436
COG0104	COG1167	COG0173	COG0334	COG0443	COG0540	COG0399	COG0436	COG0137
COG0104	COG1167	COG0173	COG0334	COG0388	COG0540	COG0399	COG0137	COG0436
COG0104	COG1167	COG0173	COG0334	COG3968	COG0540	COG0137	COG0399	COG0436
COG0104	COG1167	COG0173	COG0334	COG0070	COG0540	COG0137	COG0399	COG0436
COG0104	COG1167	COG0173	COG0334	COG0067	COG0540	COG0137	COG0399	COG0436
COG0104	COG1167	COG0173	COG0334	COG0069	COG0540	COG0137	COG0399	COG0436
COG0104	COG1167	COG0173	COG0334	COG0493	COG0540	COG0137	COG0399	COG0436
COG0104	COG1167	COG0173	COG0334	COG0044	COG0540	COG0399	COG0137	COG0436
COG0104	COG1167	COG0173	COG0334	COG0008	COG0540	COG0399	COG0137	COG0436
COG0104	COG1167	COG0173	COG0334	COG0458	COG0540	COG0399	COG0137	COG0436
COG0104	COG1167	COG0173	COG0334	COG0505	COG0540	COG0399	COG0137	COG0436
COG0104	COG1167	COG0173	COG0334	COG0540	COG0252	COG0399	COG0137	COG0436
COG0104	COG1167	COG0173	COG0334	COG0540	COG0367	COG0399	COG0137	COG0436
COG0104	COG1167	COG0173	COG0443	COG0493	COG0137	COG0399	COG0436	COG0540
COG0104	COG1167	COG0173	COG0443	COG0399	COG0008	COG0137	COG0436	COG0540
COG0104	COG1167	COG0173	COG0443	COG0399	COG0044	COG0137	COG0436	COG0540
COG0104	COG1167	COG0173	COG0443	COG0399	COG0505	COG0137	COG0436	COG0540
COG0104	COG1167	COG0173	COG0443	COG0399	COG0458	COG0137	COG0436	COG0540
COG0104	COG1167	COG0173	COG0443	COG0399	COG0367	COG0137	COG0436	COG0540
COG0104	COG1167	COG0173	COG0443	COG0399	COG0252	COG0137	COG0436	COG0540
COG0104	COG1167	COG0173	COG0518	COG0399	COG0069	COG0137	COG0436	COG0540
COG0104	COG1167	COG0173	COG0518	COG0399	COG3968	COG0137	COG0436	COG0540
COG0104	COG1167	COG0173	COG0518	COG0399	COG0070	COG0137	COG0436	COG0540
COG0104	COG1167	COG0173	COG0518	COG0399	COG0067	COG0137	COG0436	COG0540
COG0104	COG1167	COG0173	COG0518	COG0399	COG0519	COG0436	COG0137	COG0540
COG0104	COG1167	COG0173	COG0518	COG0399	COG0388	COG0436	COG0137	COG0540
COG0104	COG1167	COG0173	COG0518	COG0399	COG0493	COG0436	COG0137	COG0540
COG0104	COG1167	COG0173	COG0518	COG0399	COG0008	COG0436	COG0137	COG0540
COG0104	COG1167	COG0173	COG0518	COG0399	COG0505	COG0436	COG0137	COG0540
COG0104	COG1167	COG0173	COG0518	COG0399	COG0458	COG0436	COG0137	COG0540
COG0104	COG1167	COG0173	COG0518	COG0399	COG0044	COG0436	COG0137	COG0540
COG0104	COG1167	COG0173	COG0518	COG0399	COG0436	COG0252	COG0137	COG0540
COG0104	COG1167	COG0173	COG0519	COG0388	COG0399	COG0137	COG0436	COG0540
COG0104	COG1167	COG0173	COG0519	COG0069	COG0399	COG0137	COG0436	COG0540
COG0104	COG1167	COG0173	COG0519	COG3968	COG0399	COG0137	COG0436	COG0540
COG0104	COG1167	COG0173	COG0519	COG0070	COG0399	COG0137	COG0436	COG0540
COG0104	COG1167	COG0173	COG0519	COG0067	COG0399	COG0137	COG0436	COG0540
COG0104	COG1167	COG0173	COG0519	COG0399	COG0493	COG0137	COG0436	COG0540
COG0104	COG1167	COG0173	COG0519	COG0399	COG0008	COG0436	COG0137	COG0540
COG0104	COG1167	COG0173	COG0519	COG0399	COG0044	COG0436	COG0137	COG0540
COG0104	COG1167	COG0173	COG0519	COG0399	COG0505	COG0436	COG0137	COG0540
COG0104	COG1167	COG0173	COG0519	COG0399	COG0458	COG0436	COG0137	COG0540
COG0104	COG1167	COG0173	COG0519	COG0399	COG0436	COG0252	COG0137	COG0540
COG0104	COG1167	COG0173	COG0388	COG0137	COG0069	COG0399	COG0436	COG0540
COG0104	COG1167	COG0173	COG0388	COG0137	COG3968	COG0399	COG0436	COG0540
COG0104	COG1167	COG0173	COG0388	COG0137	COG0070	COG0399	COG0436	COG0540
COG0104	COG1167	COG0173	COG0388	COG0137	COG0067	COG0399	COG0436	COG0540
COG0104	COG1167	COG0173	COG0388	COG0137	COG0493	COG0399	COG0436	COG0540
COG0104	COG1167	COG0173	COG0388	COG0137	COG0399	COG0008	COG0436	COG0540
COG0104	COG1167	COG0173	COG0388	COG0137	COG0399	COG0044	COG0436	COG0540
COG0104	COG1167	COG0173	COG0388	COG0137	COG0399	COG0505	COG0436	COG0540
COG0104	COG1167	COG0173	COG0388	COG0137	COG0399	COG0458	COG0436	COG0540
COG0104	COG1167	COG0173	COG0388	COG0137	COG0399	COG0252	COG0436	COG0540
COG0104	COG1167	COG0173	COG0070	COG3968	COG0137	COG0540	COG0399	COG0436
COG0104	COG1167	COG0173	COG0070	COG0067	COG0137	COG0540	COG0399	COG0436
COG0104	COG1167	COG0173	COG0070	COG0069	COG0137	COG0540	COG0399	COG0436
COG0104	COG1167	COG0173	COG0070	COG0493	COG0137	COG0540	COG0399	COG0436
COG0104	COG1167	COG0173	COG0070	COG0008	COG0137	COG0540	COG0399	COG0436
COG0104	COG1167	COG0173	COG0070	COG0044	COG0137	COG0399	COG0540	COG0436
COG0104	COG1167	COG0173	COG0070	COG0505	COG0137	COG0399	COG0540	COG0436
COG0104	COG1167	COG0173	COG0070	COG0458	COG0137	COG0399	COG0540	COG0436
COG0104	COG1167	COG0173	COG0070	COG0137	COG0252	COG0399	COG0540	COG0436
COG0104	COG1167	COG0173	COG0070	COG0137	COG0367	COG0399	COG0540	COG0436
COG0104	COG1167	COG0173	COG3968	COG0069	COG0137	COG0399	COG0540	COG0436
COG0104	COG1167	COG0173	COG3968	COG0067	COG0137	COG0399	COG0540	COG0436
COG0104	COG1167	COG0173	COG3968	COG0493	COG0137	COG0399	COG0540	COG0436
COG0104	COG1167	COG0173	COG3968	COG0008	COG0137	COG0399	COG0540	COG0436
COG0104	COG1167	COG0173	COG3968	COG0399	COG0458	COG0137	COG0540	COG0436
COG0104	COG1167	COG0173	COG3968	COG0399	COG0044	COG0137	COG0540	COG0436
COG0104	COG1167	COG0173	COG3968	COG0399	COG0505	COG0137	COG0540	COG0436
COG0104	COG1167	COG0173	COG3968	COG0399	COG0137	COG0252	COG0540	COG0436
COG0104	COG1167	COG0173	COG3968	COG0399	COG0137	COG0367	COG0540	COG0436
COG0104	COG1167	COG0173	COG0069	COG0067	COG0137	COG0436	COG0399	COG0540
COG0104	COG1167	COG0173	COG0069	COG0493	COG0137	COG0436	COG0399	COG0540
COG0104	COG1167	COG0173	COG0069	COG0008	COG0137	COG0436	COG0399	COG0540
COG0104	COG1167	COG0173	COG0069	COG0458	COG0137	COG0399	COG0436	COG0540
COG0104	COG1167	COG0173	COG0069	COG0044	COG0137	COG0399	COG0436	COG0540
COG0104	COG1167	COG0173	COG0069	COG0505	COG0137	COG0399	COG0436	COG0540
COG0104	COG1167	COG0173	COG0069	COG0137	COG0367	COG0399	COG0436	COG0540
COG0104	COG1167	COG0173	COG0069	COG0137	COG0252	COG0399	COG0436	COG0540
COG0104	COG1167	COG0173	COG0067	COG0493	COG0137	COG0399	COG0436	COG0540
COG0104	COG1167	COG0173	COG0067	COG0008	COG0137	COG0399	COG0436	COG0540
COG0104	COG1167	COG0173	COG0067	COG0399	COG0505	COG0137	COG0436	COG0540
COG0104	COG1167	COG0173	COG0067	COG0399	COG0458	COG0137	COG0436	COG0540
COG0104	COG1167	COG0173	COG0067	COG0399	COG0044	COG0137	COG0436	COG0540
COG0104	COG1167	COG0173	COG0067	COG0399	COG0137	COG0367	COG0436	COG0540
COG0104	COG1167	COG0173	COG0067	COG0399	COG0137	COG0252	COG0436	COG0540
COG0104	COG1167	COG0173	COG0493	COG0008	COG0137	COG0540	COG0399	COG0436
COG0104	COG1167	COG0173	COG0493	COG0505	COG0137	COG0399	COG0540	COG0436
COG0104	COG1167	COG0173	COG0493	COG0458	COG0137	COG0399	COG0540	COG0436
COG0104	COG1167	COG0173	COG0493	COG0044	COG0137	COG0399	COG0540	COG0436
COG0104	COG1167	COG0173	COG0493	COG0137	COG0252	COG0399	COG0540	COG0436
COG0104	COG1167	COG0173	COG0493	COG0137	COG0367	COG0399	COG0540	COG0436
COG0104	COG1167	COG0173	COG0008	COG0399	COG0044	COG0137	COG0540	COG0436
COG0104	COG1167	COG0173	COG0008	COG0399	COG0505	COG0137	COG0540	COG0436
COG0104	COG1167	COG0173	COG0008	COG0399	COG0458	COG0137	COG0540	COG0436
COG0104	COG1167	COG0173	COG0008	COG0399	COG0252	COG0137	COG0540	COG0436
COG0104	COG1167	COG0173	COG0008	COG0399	COG0367	COG0137	COG0540	COG0436
COG0104	COG1167	COG0173	COG0399	COG0458	COG0505	COG0137	COG0540	COG0436
COG0104	COG1167	COG0173	COG0399	COG0458	COG0044	COG0137	COG0540	COG0436
COG0104	COG1167	COG0173	COG0399	COG0458	COG0367	COG0137	COG0540	COG0436
COG0104	COG1167	COG0173	COG0399	COG0458	COG0252	COG0137	COG0540	COG0436
COG0104	COG1167	COG0173	COG0399	COG0505	COG0044	COG0137	COG0540	COG0436
COG0104	COG1167	COG0173	COG0399	COG0505	COG0252	COG0137	COG0540	COG0436
COG0104	COG1167	COG0173	COG0399	COG0505	COG0367	COG0137	COG0540	COG0436
COG0104	COG1167	COG0173	COG0399	COG0044	COG0367	COG0137	COG0540	COG0436
COG0104	COG1167	COG0173	COG0399	COG0044	COG0252	COG0137	COG0540	COG0436
COG0104	COG1167	COG0173	COG0399	COG0367	COG0252	COG0137	COG0540	COG0436
COG0104	COG1167	COG0137	COG0449	COG0540
COG0104	COG1167	COG0137	COG0171	COG0540
COG0104	COG1167	COG0664	COG0436	COG0540
COG0104	COG0173	COG0664	COG0436	COG0540
COG0104	COG0173	COG0449	COG0137	COG0540
COG0104	COG0173	COG0171	COG0137	COG0540
COG0104	COG0399	COG0664	COG0436	COG0540
COG0104	COG0399	COG0449	COG0137	COG0540
COG0104	COG0399	COG0171	COG0137	COG0540
COG0104	COG0137	COG0664	COG0436	COG0540
COG0104	COG0137	COG0449	COG0436	COG0540
COG0104	COG0137	COG0171	COG0436	COG0540
COG0137	COG2091	COG0436	COG1167	COG0399
COG0137	COG2091	COG0540	COG1167	COG0399
COG0137	COG2091	COG0173	COG1167	COG0399
COG0137	COG2159	COG1167	COG0436	COG0399
COG0137	COG2159	COG0540	COG0436	COG0399
COG0137	COG2159	COG0173	COG0436	COG0399
COG0137	COG0133	COG0399	COG0436	COG1167
COG0137	COG0133	COG0540	COG0436	COG1167
COG0137	COG0133	COG0173	COG0436	COG1167
COG0137	COG4100	COG0173	COG0399	COG0436
COG0137	COG4100	COG0540	COG0399	COG0436
COG0137	COG4100	COG1167	COG0399	COG0436
COG0137	COG0563	COG0399	COG0173	COG0436
COG0137	COG0563	COG0399	COG1167	COG0436
COG0137	COG0563	COG0399	COG0540	COG0436
COG0137	COG0563	COG0173	COG0540	COG0436
COG0137	COG0563	COG0173	COG1167	COG0436
COG0137	COG0563	COG0540	COG1167	COG0436
COG0137	COG0284	COG0399	COG1167	COG0540
COG0137	COG0284	COG0173	COG1167	COG0540
COG0137	COG0284	COG0436	COG1167	COG0540
COG0137	COG2008	COG0173	COG1167	COG0399
COG0137	COG2008	COG0436	COG1167	COG0399
COG0137	COG2008	COG0540	COG1167	COG0399
COG0137	COG4122	COG0399	COG1167	COG0436
COG0137	COG4122	COG0173	COG1167	COG0436
COG0137	COG4122	COG0540	COG1167	COG0436
COG0137	COG0452	COG0399	COG1167	COG0436
COG0137	COG0452	COG0540	COG1167	COG0436
COG0137	COG0452	COG0173	COG1167	COG0436
COG0137	COG0013	COG0399	COG1167	COG0436
COG0137	COG0013	COG0173	COG1167	COG0436
COG0137	COG0013	COG0540	COG1167	COG0436
COG0137	COG0787	COG0399	COG1167	COG0436
COG0137	COG0787	COG0540	COG1167	COG0436
COG0137	COG0787	COG0173	COG1167	COG0436
COG0137	COG0778	COG0173	COG1167	COG0399
COG0137	COG0778	COG0540	COG1167	COG0399
COG0137	COG0778	COG0436	COG1167	COG0399
COG0137	COG1086	COG0173	COG0399	COG1167
COG0137	COG1086	COG0540	COG0399	COG1167
COG0137	COG1086	COG0436	COG0399	COG1167
COG0137	COG0143	COG0399	COG0436	COG1167
COG0137	COG0143	COG0173	COG0436	COG1167
COG0137	COG0143	COG0540	COG0436	COG1167
COG0137	COG0242	COG0399	COG0436	COG1167
COG0137	COG0242	COG0540	COG0436	COG1167
COG0137	COG0242	COG0173	COG0436	COG1167
COG0137	COG0579	COG0173	COG0399	COG1167
COG0137	COG0579	COG0540	COG0399	COG1167
COG0137	COG0579	COG0436	COG0399	COG1167
COG0137	COG0402	COG0173	COG0540	COG0436
COG0137	COG0402	COG1167	COG0540	COG0436
COG0137	COG0402	COG0399	COG0540	COG0436
COG0137	COG0002	COG0399	COG0436	COG0540
COG0137	COG0002	COG0399	COG0173	COG0540
COG0137	COG0002	COG0399	COG1167	COG0540
COG0137	COG0002	COG0436	COG1167	COG0540
COG0137	COG0002	COG0436	COG0173	COG0540
COG0137	COG0002	COG1167	COG0173	COG0540
COG0137	COG0128	COG0399	COG0436	COG1167
COG0137	COG0128	COG0540	COG0436	COG1167
COG0137	COG0128	COG0173	COG0436	COG1167
COG0137	COG1605	COG0399	COG0436	COG1167
COG0137	COG1605	COG0540	COG0436	COG1167
COG0137	COG1605	COG0173	COG0436	COG1167
COG0137	COG0192	COG0399	COG0436	COG1167
COG0137	COG0192	COG0173	COG0436	COG1167
COG0137	COG0192	COG0540	COG0436	COG1167
COG0137	COG3961	COG0399	COG1167	COG0436
COG0137	COG3961	COG0173	COG1167	COG0436
COG0137	COG3961	COG0540	COG1167	COG0436
COG0137	COG0657	COG0399	COG0436	COG1167
COG0137	COG0657	COG0540	COG0436	COG1167
COG0137	COG0657	COG0173	COG0436	COG1167
COG0137	COG0673	COG0436	COG0399	COG1167
COG0137	COG0673	COG0173	COG0399	COG1167
COG0137	COG0673	COG0540	COG0399	COG1167
COG0137	COG2084	COG0540	COG0399	COG1167
COG0137	COG2084	COG0436	COG0399	COG1167
COG0137	COG2084	COG0173	COG0399	COG1167
COG0137	COG0111	COG0173	COG0399	COG1167
COG0137	COG0111	COG0540	COG0399	COG1167
COG0137	COG0111	COG0436	COG0399	COG1167
COG0137	COG0326	COG0399	COG0540	COG0436
COG0137	COG0326	COG1167	COG0540	COG0436
COG0137	COG0326	COG0173	COG0540	COG0436
COG0137	COG1063	COG0399	COG0540	COG1167
COG0137	COG1063	COG0399	COG0173	COG1167
COG0137	COG1063	COG0399	COG0436	COG1167
COG0137	COG0079	COG1167	COG0436	COG0399
COG0137	COG0079	COG0540	COG0436	COG0399
COG0137	COG0079	COG0173	COG0436	COG0399
COG0137	COG0442	COG0173	COG0436	COG1167
COG0137	COG0442	COG0540	COG0436	COG1167
COG0137	COG0442	COG0399	COG0436	COG1167
COG0137	COG2918	COG0173	COG0436	COG1167
COG0137	COG2918	COG0399	COG0436	COG1167
COG0137	COG2918	COG0540	COG0436	COG1167
COG0137	COG1834	COG0173	COG1167	COG0436
COG0137	COG1834	COG0173	COG0540	COG0436
COG0137	COG1834	COG0173	COG0399	COG0436
COG0137	COG1834	COG1167	COG0399	COG0436
COG0137	COG1834	COG1167	COG0540	COG0436
COG0137	COG1834	COG0399	COG0540	COG0436
COG0137	COG0078	COG0399	COG0436	COG0540
COG0137	COG0078	COG0399	COG0173	COG0540
COG0137	COG0078	COG0399	COG1167	COG0540
COG0137	COG0078	COG0436	COG1167	COG0540
COG0137	COG0078	COG0436	COG0173	COG0540
COG0137	COG0078	COG1167	COG0173	COG0540
COG0137	COG0160	COG0399	COG0436	COG1167
COG0137	COG0160	COG0173	COG0436	COG1167
COG0137	COG0160	COG0540	COG0436	COG1167
COG0137	COG0010	COG0399	COG1167	COG0436
COG0137	COG0010	COG0399	COG0540	COG0436
COG0137	COG0010	COG0399	COG0173	COG0436
COG0137	COG0010	COG1167	COG0173	COG0436
COG0137	COG0010	COG1167	COG0540	COG0436
COG0137	COG0010	COG0173	COG0540	COG0436
COG0137	COG0281	COG0399	COG1167	COG0436
COG0137	COG0281	COG0173	COG1167	COG0436
COG0137	COG0281	COG0540	COG1167	COG0436
COG0137	COG0674	COG0399	COG1167	COG0436
COG0137	COG0674	COG0540	COG1167	COG0436
COG0137	COG0674	COG0173	COG1167	COG0436
COG0137	COG1014	COG0399	COG1167	COG0436
COG0137	COG1014	COG0173	COG1167	COG0436
COG0137	COG1014	COG0540	COG1167	COG0436
COG0137	COG0277	COG0399	COG1167	COG0436
COG0137	COG0277	COG0540	COG1167	COG0436
COG0137	COG0277	COG0173	COG1167	COG0436
COG0137	COG1013	COG0399	COG1167	COG0436
COG0137	COG1013	COG0173	COG1167	COG0436
COG0137	COG1013	COG0540	COG1167	COG0436
COG0137	COG0473	COG0173	COG1167	COG0436
COG0137	COG0473	COG0540	COG1167	COG0436
COG0137	COG0473	COG0399	COG1167	COG0436
COG0137	COG0637	COG0399	COG0540	COG0436
COG0137	COG0637	COG0173	COG0540	COG0436
COG0137	COG0637	COG1167	COG0540	COG0436
COG0137	COG0173	COG1167	COG0165	COG0436
COG0137	COG0173	COG1167	COG0624	COG0436
COG0137	COG0173	COG1167	COG0171	COG0540
COG0137	COG0173	COG1167	COG0449	COG0540
COG0137	COG0173	COG0165	COG0399	COG0436
COG0137	COG0173	COG0165	COG0540	COG0436
COG0137	COG0173	COG0624	COG0540	COG0436
COG0137	COG0173	COG0624	COG0399	COG0436
COG0137	COG0173	COG0399	COG0171	COG0540
COG0137	COG0173	COG0399	COG0449	COG0540
COG0137	COG0173	COG2071	COG0436	COG0540
COG0137	COG0173	COG0664	COG0436	COG0540
COG0137	COG0173	COG0171	COG0436	COG0540
COG0137	COG0173	COG0449	COG0436	COG0540
COG0137	COG1167	COG0165	COG0540	COG0436
COG0137	COG1167	COG0165	COG0399	COG0436
COG0137	COG1167	COG0624	COG0399	COG0436
COG0137	COG1167	COG0624	COG0540	COG0436
COG0137	COG1167	COG2071	COG0540	COG0436
COG0137	COG1167	COG0399	COG0449	COG0540
COG0137	COG1167	COG0399	COG0171	COG0540
COG0137	COG1167	COG0664	COG0436	COG0540
COG0137	COG1167	COG0436	COG0171	COG0540
COG0137	COG1167	COG0436	COG0449	COG0540
COG0137	COG0165	COG0399	COG0540	COG0436
COG0137	COG0624	COG0399	COG0540	COG0436
COG0137	COG0399	COG2071	COG0540	COG0436
COG0137	COG0399	COG0664	COG0540	COG0436
COG0137	COG0399	COG0436	COG0171	COG0540
COG0137	COG0399	COG0436	COG0449	COG0540
COG0173	COG2159	COG1167	COG0399	COG0436
COG0173	COG2159	COG0540	COG0399	COG0436
COG0173	COG2091	COG0540	COG0399	COG1167
COG0173	COG2091	COG0436	COG0399	COG1167
COG0173	COG0133	COG0399	COG0436	COG1167
COG0173	COG0133	COG0540	COG0436	COG1167
COG0173	COG0284	COG0436	COG0540	COG1167
COG0173	COG0284	COG0399	COG0540	COG1167
COG0173	COG4100	COG0540	COG0399	COG0436
COG0173	COG4100	COG1167	COG0399	COG0436
COG0173	COG2008	COG0436	COG0399	COG1167
COG0173	COG2008	COG0540	COG0399	COG1167
COG0173	COG4122	COG0540	COG0436	COG1167
COG0173	COG4122	COG0399	COG0436	COG1167
COG0173	COG0778	COG0436	COG0399	COG1167
COG0173	COG0778	COG0540	COG0399	COG1167
COG0173	COG0013	COG0540	COG0436	COG1167
COG0173	COG0013	COG0399	COG0436	COG1167
COG0173	COG0787	COG0399	COG0436	COG1167
COG0173	COG0787	COG0540	COG0436	COG1167
COG0173	COG0452	COG0540	COG0436	COG1167
COG0173	COG0452	COG0399	COG0436	COG1167
COG0173	COG1086	COG0436	COG0399	COG1167
COG0173	COG1086	COG0540	COG0399	COG1167
COG0173	COG0402	COG0399	COG0540	COG0436
COG0173	COG0402	COG1167	COG0540	COG0436
COG0173	COG0128	COG0540	COG1167	COG0436
COG0173	COG0128	COG0399	COG1167	COG0436
COG0173	COG1605	COG0399	COG1167	COG0436
COG0173	COG1605	COG0540	COG1167	COG0436
COG0173	COG0143	COG0540	COG1167	COG0436
COG0173	COG0143	COG0399	COG1167	COG0436
COG0173	COG0242	COG0399	COG1167	COG0436
COG0173	COG0242	COG0540	COG1167	COG0436
COG0173	COG0192	COG0540	COG1167	COG0436
COG0173	COG0192	COG0399	COG1167	COG0436
COG0173	COG0579	COG0436	COG1167	COG0399
COG0173	COG0579	COG0540	COG1167	COG0399
COG0173	COG3961	COG0540	COG1167	COG0436
COG0173	COG3961	COG0399	COG1167	COG0436
COG0173	COG2071	COG0399	COG0540	COG0436
COG0173	COG2071	COG1167	COG0540	COG0436
COG0173	COG0657	COG0540	COG1167	COG0436
COG0173	COG0657	COG0399	COG1167	COG0436
COG0173	COG0673	COG0436	COG1167	COG0399
COG0173	COG0673	COG0540	COG1167	COG0399
COG0173	COG2084	COG0540	COG1167	COG0399
COG0173	COG2084	COG0436	COG1167	COG0399
COG0173	COG0111	COG0436	COG1167	COG0399
COG0173	COG0111	COG0540	COG1167	COG0399
COG0173	COG1063	COG0540	COG1167	COG0399
COG0173	COG1063	COG0436	COG1167	COG0399
COG0173	COG0326	COG1167	COG0436	COG0540
COG0173	COG0326	COG0399	COG0436	COG0540
COG0173	COG0637	COG0399	COG0436	COG0540
COG0173	COG0637	COG1167	COG0436	COG0540
COG0173	COG0442	COG0540	COG0436	COG1167
COG0173	COG0442	COG0399	COG0436	COG1167
COG0173	COG2918	COG0399	COG0436	COG1167
COG0173	COG2918	COG0540	COG0436	COG1167
COG0173	COG0160	COG0540	COG0436	COG1167
COG0173	COG0160	COG0399	COG0436	COG1167
COG0173	COG0079	COG1167	COG0436	COG0399
COG0173	COG0079	COG0540	COG0436	COG0399
COG0173	COG0281	COG0540	COG0436	COG1167
COG0173	COG0281	COG0399	COG0436	COG1167
COG0173	COG0277	COG0399	COG0436	COG1167
COG0173	COG0277	COG0540	COG0436	COG1167
COG0173	COG0674	COG0540	COG0436	COG1167
COG0173	COG0674	COG0399	COG0436	COG1167
COG0173	COG1014	COG0399	COG0436	COG1167
COG0173	COG1014	COG0540	COG0436	COG1167
COG0173	COG0473	COG0540	COG0436	COG1167
COG0173	COG0473	COG0399	COG0436	COG1167
COG0173	COG1013	COG0399	COG0436	COG1167
COG0173	COG1013	COG0540	COG0436	COG1167
COG0173	COG1167	COG0664	COG0436	COG0540
COG0173	COG0664	COG0399	COG0436	COG0540
COG0399	COG0133	COG0540	COG0436	COG1167
COG0399	COG2091	COG0540	COG0436	COG1167
COG0399	COG2159	COG0540	COG1167	COG0436
COG0399	COG0284	COG0436	COG0540	COG1167
COG0399	COG2008	COG0436	COG0540	COG1167
COG0399	COG4100	COG0540	COG1167	COG0436
COG0399	COG4122	COG0540	COG1167	COG0436
COG0399	COG0013	COG0540	COG1167	COG0436
COG0399	COG0787	COG0540	COG1167	COG0436
COG0399	COG0452	COG0540	COG1167	COG0436
COG0399	COG0778	COG0540	COG0436	COG1167
COG0399	COG0128	COG0540	COG0436	COG1167
COG0399	COG1605	COG0540	COG0436	COG1167
COG0399	COG1086	COG0540	COG0436	COG1167
COG0399	COG0402	COG1167	COG0436	COG0540
COG0399	COG0143	COG0540	COG0436	COG1167
COG0399	COG0242	COG0540	COG0436	COG1167
COG0399	COG0192	COG0540	COG0436	COG1167
COG0399	COG0579	COG0540	COG0436	COG1167
COG0399	COG2071	COG1167	COG0436	COG0540
COG0399	COG2918	COG0540	COG0436	COG1167
COG0399	COG3961	COG0540	COG0436	COG1167
COG0399	COG0442	COG0540	COG0436	COG1167
COG0399	COG0326	COG1167	COG0436	COG0540
COG0399	COG0160	COG0540	COG0436	COG1167
COG0399	COG0657	COG0540	COG0436	COG1167
COG0399	COG2084	COG0540	COG0436	COG1167
COG0399	COG0673	COG0540	COG0436	COG1167
COG0399	COG0111	COG0540	COG0436	COG1167
COG0399	COG1063	COG0540	COG0436	COG1167
COG0399	COG0637	COG1167	COG0436	COG0540
COG0399	COG0079	COG1167	COG0540	COG0436
COG0399	COG0664	COG1167	COG0540	COG0436
COG0399	COG0281	COG0540	COG1167	COG0436
COG0399	COG0674	COG0540	COG1167	COG0436
COG0399	COG1014	COG0540	COG1167	COG0436
COG0399	COG0277	COG0540	COG1167	COG0436
COG0399	COG1013	COG0540	COG1167	COG0436
COG0399	COG0473	COG0540	COG1167	COG0436
