# Supplementary material for: Efficient α, β-motif finder for identification of phenotype-related functional modules
Source: BMC Bioinformatics. 2011 Nov 11;12:440. doi: 10.1186/1471-2105-12-440 (PMC3287386; doi:10.1186/1471-2105-12-440)
Supplement: Additional file 24 — Extended functional modules obtained by running DENSE [29]. The extended functional modules obtained by running Hendrix et al (DENSE) [29] using the phenotype-related functional modules obtained for hydrogen production phenotype as query vertices and Clostridium acetobutylicum ATCC 824 protein functional association network. [file 1471-2105-12-440-S24.ZIP › Supplemental 11 - HvnH_9_2_using_Williametal/output_mapped/output_14.txt]

COG0637	COG0561	COG0742	COG4122
COG0637	COG1063	COG0742	COG4122
COG0637	COG1454	COG0742	COG4122
COG0637	COG0564	COG0742	COG4122
COG0637	COG3546	COG0742	COG4122
COG0637	COG1819	COG0742	COG4122
COG0637	COG0624	COG0742	COG4122
COG0637	COG0436	COG0742	COG4122
COG0637	COG1853	COG0742	COG4122
COG0637	COG0657	COG0742	COG4122
COG0637	COG4122	COG0028	COG0742
COG0637	COG4122	COG0275	COG0742
COG0637	COG4122	COG0192	COG0742
COG0637	COG4122	COG0030	COG0742
COG0637	COG4122	COG0075	COG0742
COG0637	COG4122	COG2890	COG0742
COG0637	COG4122	COG3705	COG0742
COG0637	COG4122	COG0124	COG0742
COG0637	COG4122	COG2195	COG0742
COG0637	COG4122	COG2265	COG0742
COG0637	COG4122	COG2264	COG0742
COG0637	COG4122	COG0566	COG0742
COG0637	COG4122	COG0141	COG0742
COG0637	COG4122	COG0144	COG0742
