# Supplementary material for: Efficient α, β-motif finder for identification of phenotype-related functional modules
Source: BMC Bioinformatics. 2011 Nov 11;12:440. doi: 10.1186/1471-2105-12-440 (PMC3287386; doi:10.1186/1471-2105-12-440)
Supplement: Additional file 24 — Extended functional modules obtained by running DENSE [29]. The extended functional modules obtained by running Hendrix et al (DENSE) [29] using the phenotype-related functional modules obtained for hydrogen production phenotype as query vertices and Clostridium acetobutylicum ATCC 824 protein functional association network. [file 1471-2105-12-440-S24.ZIP › Supplemental 11 - HvnH_9_2_using_Williametal/output_mapped/output_16.txt]

COG0192	COG0085	COG1145	COG0449
COG0192	COG0685	COG0449	COG1145
COG0192	COG0010	COG1145	COG0449
COG0192	COG0169	COG1145	COG0449
COG0192	COG0703	COG1145	COG0449
COG0192	COG0337	COG1145	COG0449
COG0192	COG0128	COG1145	COG0449
COG0192	COG0281	COG1145	COG0449
COG0192	COG0143	COG0449	COG1145
COG0192	COG0488	COG1145	COG0449
COG0192	COG0073	COG0449	COG1145
COG0192	COG0112	COG0449	COG1145
COG0192	COG0459	COG1145	COG0449
COG0192	COG0443	COG1145	COG0449
COG0192	COG0075	COG0449	COG1145
COG0192	COG0442	COG1145	COG0449
COG0192	COG0439	COG1145	COG0449
COG0192	COG1773	COG1145	COG0449
COG0192	COG0436	COG0449	COG1145
COG0192	COG1146	COG0449	COG1145
COG0192	COG0543	COG0449	COG1145
COG0192	COG0069	COG0449	COG1145
COG0192	COG3968	COG0449	COG1145
COG0192	COG0008	COG0449	COG1145
COG0192	COG0171	COG0449	COG1145
COG0192	COG2222	COG0449	COG1145
COG0192	COG0493	COG0449	COG1145
COG0192	COG0388	COG0449	COG1145
COG0192	COG0067	COG0449	COG1145
COG0192	COG0070	COG0449	COG1145
COG0192	COG0505	COG0449	COG1145
COG0192	COG0518	COG0449	COG1145
COG0192	COG0458	COG0449	COG1145
COG0192	COG0519	COG0449	COG1145
COG0192	COG0034	COG0449	COG1145
