# Supplementary material for: Efficient α, β-motif finder for identification of phenotype-related functional modules
Source: BMC Bioinformatics. 2011 Nov 11;12:440. doi: 10.1186/1471-2105-12-440 (PMC3287386; doi:10.1186/1471-2105-12-440)
Supplement: Additional file 24 — Extended functional modules obtained by running DENSE [29]. The extended functional modules obtained by running Hendrix et al (DENSE) [29] using the phenotype-related functional modules obtained for hydrogen production phenotype as query vertices and Clostridium acetobutylicum ATCC 824 protein functional association network. [file 1471-2105-12-440-S24.ZIP › Supplemental 11 - HvnH_9_2_using_Williametal/output_mapped/output_18.txt]

COG0764	COG1251	COG1853	COG1052	COG1063
COG0764	COG0707	COG1052	COG1853	COG1063
COG0764	COG0671	COG1052	COG1853	COG1063
COG0764	COG1609	COG1853	COG1052	COG1063
COG0764	COG0554	COG1853	COG1052	COG1063
COG0764	COG4122	COG1052	COG1853	COG1063
COG0764	COG1760	COG1052	COG1853	COG1063
COG0764	COG0543	COG1063	COG1853	COG1052
COG0764	COG0607	COG1063	COG1853	COG1052
COG0764	COG1902	COG1052	COG1853	COG1063
COG0764	COG0624	COG1853	COG1063	COG1052
COG0764	COG0546	COG1853	COG1063	COG1052
COG0764	COG0644	COG1052	COG1063	COG1853
COG0764	COG0723	COG1052	COG1063	COG1853
COG0764	COG2008	COG1052	COG1853	COG1063
COG0764	COG0446	COG1052	COG1853	COG1063
COG0764	COG0191	COG1052	COG1853	COG1063
COG0764	COG2070	COG1052	COG1853	COG1063
COG0764	COG3961	COG1853	COG1052	COG1063
COG0764	COG0637	COG1853	COG1052	COG1063
COG0764	COG1011	COG1853	COG1052	COG1063
COG0764	COG1070	COG1853	COG1052	COG1063
COG0764	COG0176	COG1853	COG1052	COG1063
COG0764	COG0269	COG1853	COG1063	COG1052
COG0764	COG0524	COG1853	COG1063	COG1052
COG0764	COG3957	COG1853	COG1052	COG1063
COG0764	COG3384	COG1853	COG1052	COG1063
COG0764	COG0677	COG1052	COG1853	COG1063
COG0764	COG0331	COG1052	COG1853	COG1063
COG0764	COG0373	COG1052	COG1853	COG1063
COG0764	COG0371	COG1052	COG1853	COG1063
COG0764	COG3208	COG1052	COG1853	COG1063
COG0764	COG0778	COG1052	COG1853	COG1063
COG0764	COG1979	COG1052	COG1063	COG1853
COG0764	COG2057	COG1063	COG1853	COG1052
COG0764	COG0204	COG1853	COG1052	COG1063
COG0764	COG0304	COG1853	COG1052	COG1063
COG0764	COG1788	COG1853	COG1063	COG1052
COG0764	COG0057	COG1853	COG1063	COG1052
COG0764	COG3321	COG1853	COG1052	COG1063
COG0764	COG1048	COG1853	COG1052	COG1063
COG0764	COG0246	COG1853	COG1052	COG1063
COG0764	COG0251	COG1853	COG1052	COG1063
COG0764	COG1086	COG1853	COG1052	COG1063
COG0764	COG0511	COG1853	COG1063	COG1052
COG0764	COG1874	COG1853	COG1063	COG1052
COG0764	COG0436	COG1063	COG1853	COG1052
COG0764	COG0110	COG1853	COG1063	COG1052
COG0764	COG0329	COG1853	COG1063	COG1052
COG0764	COG0657	COG1853	COG1063	COG1052
COG0764	COG1335	COG1853	COG1063	COG1052
COG0764	COG0399	COG1853	COG1063	COG1052
COG0764	COG0346	COG1853	COG1063	COG1052
COG0764	COG0665	COG1853	COG1063	COG1052
COG0764	COG4948	COG1853	COG1063	COG1052
COG0764	COG0039	COG1853	COG1063	COG1052
COG0764	COG1028	COG1853	COG1063	COG1052
COG0764	COG0473	COG1853	COG1063	COG1052
COG0764	COG1167	COG1853	COG1063	COG1052
COG0764	COG1853	COG0183	COG1063	COG1052
COG0764	COG1853	COG0281	COG1063	COG1052
COG0764	COG1853	COG0280	COG1063	COG1052
COG0764	COG1853	COG0277	COG1063	COG1052
COG0764	COG1853	COG0300	COG1063	COG1052
COG0764	COG1853	COG0111	COG1063	COG1052
COG0764	COG1853	COG0656	COG1063	COG1052
COG0764	COG1853	COG1082	COG1063	COG1052
COG0764	COG1853	COG2055	COG1063	COG1052
COG0764	COG1853	COG0673	COG1063	COG1052
COG0764	COG1853	COG1250	COG1063	COG1052
COG0764	COG1853	COG2084	COG1063	COG1052
COG0764	COG1853	COG1454	COG1063	COG1052
