# Supplementary material for: Efficient α, β-motif finder for identification of phenotype-related functional modules
Source: BMC Bioinformatics. 2011 Nov 11;12:440. doi: 10.1186/1471-2105-12-440 (PMC3287386; doi:10.1186/1471-2105-12-440)
Supplement: Additional file 24 — Extended functional modules obtained by running DENSE [29]. The extended functional modules obtained by running Hendrix et al (DENSE) [29] using the phenotype-related functional modules obtained for hydrogen production phenotype as query vertices and Clostridium acetobutylicum ATCC 824 protein functional association network. [file 1471-2105-12-440-S24.ZIP › Supplemental 11 - HvnH_9_2_using_Williametal/output_mapped/output_19.txt]

COG0399	COG2091	COG1052	COG1063	COG1167
COG0399	COG0554	COG1167	COG1063	COG1052
COG0399	COG0452	COG1063	COG1167	COG1052
COG0399	COG0438	COG1167	COG1052	COG1063
COG0399	COG4122	COG1052	COG1167	COG1063
COG0399	COG4989	COG1052	COG1167	COG1063
COG0399	COG1898	COG1052	COG1167	COG1063
COG0399	COG0129	COG1063	COG1167	COG1052
COG0399	COG0723	COG1167	COG1063	COG1052
COG0399	COG1251	COG1167	COG1063	COG1052
COG0399	COG1070	COG1167	COG1063	COG1052
COG0399	COG1087	COG1167	COG1052	COG1063
COG0399	COG1089	COG1167	COG1052	COG1063
COG0399	COG1609	COG1167	COG1052	COG1063
COG0399	COG0191	COG1167	COG1052	COG1063
COG0399	COG3384	COG1167	COG1052	COG1063
COG0399	COG3208	COG1167	COG1052	COG1063
COG0399	COG0173	COG1052	COG1063	COG1167
COG0399	COG0235	COG1052	COG1167	COG1063
COG0399	COG1011	COG1167	COG1052	COG1063
COG0399	COG0287	COG1052	COG1063	COG1167
COG0399	COG0215	COG1052	COG1063	COG1167
COG0399	COG0162	COG1052	COG1063	COG1167
COG0399	COG0853	COG1052	COG1063	COG1167
COG0399	COG2873	COG1052	COG1063	COG1167
COG0399	COG0796	COG1063	COG1052	COG1167
COG0399	COG0546	COG1167	COG1052	COG1063
COG0399	COG0524	COG1167	COG1052	COG1063
COG0399	COG0104	COG1052	COG1063	COG1167
COG0399	COG0242	COG1063	COG1052	COG1167
COG0399	COG0223	COG1063	COG1167	COG1052
COG0399	COG0112	COG1063	COG1167	COG1052
COG0399	COG2008	COG1052	COG1167	COG1063
COG0399	COG0527	COG1052	COG1063	COG1167
COG0399	COG0137	COG1052	COG1063	COG1167
COG0399	COG0644	COG1052	COG1167	COG1063
COG0399	COG0677	COG1052	COG1167	COG1063
COG0399	COG0031	COG1063	COG1167	COG1052
COG0399	COG0626	COG1063	COG1052	COG1167
COG0399	COG0073	COG1063	COG1052	COG1167
COG0399	COG1168	COG1063	COG1052	COG1167
COG0399	COG0072	COG1063	COG1052	COG1167
COG0399	COG0016	COG1063	COG1052	COG1167
COG0399	COG0077	COG1063	COG1052	COG1167
COG0399	COG1027	COG1063	COG1052	COG1167
COG0399	COG0367	COG1063	COG1052	COG1167
COG0399	COG0540	COG1063	COG1052	COG1167
COG0399	COG0252	COG1063	COG1052	COG1167
COG0399	COG0008	COG1063	COG1052	COG1167
COG0399	COG0446	COG1052	COG1063	COG1167
COG0399	COG0637	COG1167	COG1063	COG1052
COG0399	COG0160	COG1063	COG1167	COG1052
COG0399	COG0246	COG1167	COG1063	COG1052
COG0399	COG0493	COG1063	COG1167	COG1052
COG0399	COG0579	COG1063	COG1167	COG1052
COG0399	COG0251	COG1167	COG1063	COG1052
COG0399	COG1982	COG1063	COG1052	COG1167
COG0399	COG3961	COG1063	COG1052	COG1167
COG0399	COG0388	COG1052	COG1063	COG1167
COG0399	COG0079	COG1063	COG1167	COG1052
COG0399	COG0778	COG1063	COG1167	COG1052
COG0399	COG1874	COG1167	COG1063	COG1052
COG0399	COG1086	COG1167	COG1063	COG1052
COG0399	COG3321	COG1167	COG1052	COG1063
COG0399	COG0800	COG1063	COG1052	COG1167
COG0399	COG0057	COG1167	COG1052	COG1063
COG0399	COG0110	COG1167	COG1052	COG1063
COG0399	COG1048	COG1167	COG1052	COG1063
COG0399	COG0115	COG1052	COG1063	COG1167
COG0399	COG0334	COG1063	COG1052	COG1167
COG0399	COG1335	COG1167	COG1052	COG1063
COG0399	COG0329	COG1167	COG1052	COG1063
COG0399	COG0300	COG1167	COG1052	COG1063
COG0399	COG0657	COG1167	COG1052	COG1063
COG0399	COG1028	COG1167	COG1052	COG1063
COG0399	COG4948	COG1167	COG1052	COG1063
COG0399	COG0346	COG1167	COG1052	COG1063
COG0399	COG1250	COG1167	COG1052	COG1063
COG0399	COG1853	COG1167	COG1052	COG1063
COG0399	COG0764	COG1167	COG1052	COG1063
COG0399	COG0656	COG1167	COG1052	COG1063
COG0399	COG1063	COG0075	COG1052	COG1167
COG0399	COG1063	COG0111	COG1052	COG1167
COG0399	COG1063	COG0673	COG1052	COG1167
COG0399	COG1063	COG0665	COG1052	COG1167
COG0399	COG1063	COG1082	COG1052	COG1167
COG0399	COG1063	COG2084	COG1052	COG1167
COG0399	COG1063	COG0473	COG1052	COG1167
COG0399	COG1063	COG0183	COG1167	COG1052
COG0399	COG1063	COG0674	COG1167	COG1052
COG0399	COG1063	COG1013	COG1167	COG1052
COG0399	COG1063	COG1014	COG1167	COG1052
COG0399	COG1063	COG0439	COG1167	COG1052
COG0399	COG1063	COG0436	COG1167	COG1052
COG0399	COG1063	COG0119	COG1167	COG1052
COG0399	COG1063	COG0511	COG1167	COG1052
COG0399	COG1063	COG1038	COG1167	COG1052
COG0399	COG1063	COG0281	COG1167	COG1052
COG0399	COG1063	COG0277	COG1167	COG1052
COG0399	COG1063	COG0039	COG1167	COG1052
COG0399	COG1063	COG0280	COG1167	COG1052
COG0399	COG1063	COG1454	COG1167	COG1052
COG0399	COG1063	COG2055	COG1167	COG1052
