# Supplementary material for: Efficient α, β-motif finder for identification of phenotype-related functional modules
Source: BMC Bioinformatics. 2011 Nov 11;12:440. doi: 10.1186/1471-2105-12-440 (PMC3287386; doi:10.1186/1471-2105-12-440)
Supplement: Additional file 24 — Extended functional modules obtained by running DENSE [29]. The extended functional modules obtained by running Hendrix et al (DENSE) [29] using the phenotype-related functional modules obtained for hydrogen production phenotype as query vertices and Clostridium acetobutylicum ATCC 824 protein functional association network. [file 1471-2105-12-440-S24.ZIP › Supplemental 11 - HvnH_9_2_using_Williametal/output_mapped/output_21.txt]

COG0191	COG1344	COG1063	COG0764	COG0399
COG0191	COG2159	COG1063	COG0764	COG0399
COG0191	COG0162	COG1063	COG0764	COG0399
COG0191	COG1898	COG0764	COG1063	COG0399
COG0191	COG3775	COG0764	COG0399	COG1063
COG0191	COG0169	COG1063	COG0399	COG0764
COG0191	COG1760	COG0399	COG1063	COG0764
COG0191	COG0644	COG0764	COG1063	COG0399
COG0191	COG4989	COG0764	COG1063	COG0399
COG0191	COG0624	COG1063	COG0399	COG0764
COG0191	COG0438	COG0764	COG0399	COG1063
COG0191	COG1087	COG0764	COG0399	COG1063
COG0191	COG2070	COG0399	COG0764	COG1063
COG0191	COG3414	COG0399	COG0764	COG1063
COG0191	COG1349	COG0399	COG0764	COG1063
COG0191	COG3715	COG0399	COG0764	COG1063
COG0191	COG3716	COG0399	COG0764	COG1063
COG0191	COG3444	COG0399	COG0764	COG1063
COG0191	COG2893	COG0399	COG0764	COG1063
COG0191	COG1762	COG0399	COG0764	COG1063
COG0191	COG1089	COG0764	COG0399	COG1063
COG0191	COG0473	COG0399	COG0764	COG1063
COG0191	COG1105	COG0399	COG0764	COG1063
COG0191	COG0561	COG0399	COG0764	COG1063
COG0191	COG2008	COG0399	COG0764	COG1063
COG0191	COG0677	COG0399	COG0764	COG1063
COG0191	COG0778	COG0764	COG0399	COG1063
COG0191	COG1609	COG0764	COG0399	COG1063
COG0191	COG1940	COG0764	COG0399	COG1063
COG0191	COG0205	COG0764	COG0399	COG1063
COG0191	COG0021	COG0764	COG0399	COG1063
COG0191	COG0269	COG0399	COG1063	COG0764
COG0191	COG0331	COG0399	COG1063	COG0764
COG0191	COG3961	COG0399	COG0764	COG1063
COG0191	COG1775	COG1063	COG0764	COG0399
COG0191	COG1979	COG1063	COG0764	COG0399
COG0191	COG2755	COG1063	COG0764	COG0399
COG0191	COG0373	COG0399	COG0764	COG1063
COG0191	COG0371	COG0399	COG0764	COG1063
COG0191	COG3208	COG0399	COG0764	COG1063
COG0191	COG0824	COG1063	COG0764	COG0399
COG0191	COG0204	COG0399	COG0764	COG1063
COG0191	COG0304	COG0399	COG0764	COG1063
COG0191	COG3321	COG0399	COG0764	COG1063
COG0191	COG0511	COG1063	COG0764	COG0399
COG0191	COG3957	COG0399	COG0764	COG1063
COG0191	COG0176	COG0399	COG0764	COG1063
COG0191	COG0235	COG0764	COG0399	COG1063
COG0191	COG0524	COG0764	COG0399	COG1063
COG0191	COG0057	COG0764	COG0399	COG1063
COG0191	COG1086	COG0764	COG0399	COG1063
COG0191	COG0800	COG0764	COG1063	COG0399
COG0191	COG1028	COG0399	COG1063	COG0764
COG0191	COG0110	COG0399	COG1063	COG0764
COG0191	COG0039	COG1063	COG0399	COG0764
COG0191	COG0281	COG0399	COG1063	COG0764
COG0191	COG0280	COG0399	COG1063	COG0764
COG0191	COG1167	COG0764	COG1063	COG0399
COG0191	COG0665	COG0764	COG1063	COG0399
COG0191	COG0300	COG0399	COG1063	COG0764
COG0191	COG1853	COG0399	COG1063	COG0764
COG0191	COG2055	COG0399	COG1063	COG0764
COG0191	COG1082	COG0399	COG1063	COG0764
COG0191	COG1250	COG0399	COG1063	COG0764
COG0191	COG2084	COG0399	COG1063	COG0764
COG0191	COG0111	COG0399	COG1063	COG0764
COG0191	COG1052	COG0399	COG1063	COG0764
COG0191	COG0673	COG0399	COG1063	COG0764
COG0191	COG1454	COG0399	COG1063	COG0764
COG0191	COG0656	COG0399	COG1063	COG0764
COG0191	COG4948	COG0399	COG1063	COG0764
