# Supplementary material for: Efficient α, β-motif finder for identification of phenotype-related functional modules
Source: BMC Bioinformatics. 2011 Nov 11;12:440. doi: 10.1186/1471-2105-12-440 (PMC3287386; doi:10.1186/1471-2105-12-440)
Supplement: Additional file 24 — Extended functional modules obtained by running DENSE [29]. The extended functional modules obtained by running Hendrix et al (DENSE) [29] using the phenotype-related functional modules obtained for hydrogen production phenotype as query vertices and Clostridium acetobutylicum ATCC 824 protein functional association network. [file 1471-2105-12-440-S24.ZIP › Supplemental 11 - HvnH_9_2_using_Williametal/output_mapped/output_22.txt]

COG0111	COG1344	COG1052	COG0399	COG0764
COG0111	COG1344	COG1063	COG0399	COG0764
COG0111	COG2159	COG1063	COG0399	COG0764
COG0111	COG2159	COG1052	COG0399	COG0764
COG0111	COG1251	COG0399	COG1052	COG1063
COG0111	COG1251	COG0764	COG1052	COG1063
COG0111	COG1929	COG0764	COG1063	COG1052
COG0111	COG1929	COG0764	COG0399	COG1052
COG0111	COG1929	COG1063	COG0399	COG1052
COG0111	COG0607	COG1063	COG0764	COG1052
COG0111	COG0607	COG0399	COG0764	COG1052
COG0111	COG0796	COG0764	COG0399	COG1052
COG0111	COG0796	COG1063	COG0399	COG1052
COG0111	COG0527	COG1063	COG1052	COG0399
COG0111	COG0527	COG1063	COG0764	COG0399
COG0111	COG0527	COG1052	COG0764	COG0399
COG0111	COG0438	COG1052	COG1063	COG0399
COG0111	COG0438	COG0764	COG1063	COG0399
COG0111	COG0554	COG0764	COG1063	COG1052
COG0111	COG0554	COG0399	COG1063	COG1052
COG0111	COG0169	COG1063	COG1052	COG0399	COG0764
COG0111	COG0661	COG1052	COG0399	COG1063
COG0111	COG0661	COG1052	COG0764	COG1063
COG0111	COG0661	COG0399	COG0764	COG1063
COG0111	COG1898	COG0764	COG0399	COG1063
COG0111	COG1898	COG1052	COG0399	COG1063
COG0111	COG4989	COG1052	COG0399	COG1063
COG0111	COG4989	COG0764	COG0399	COG1063
COG0111	COG0493	COG0764	COG0399	COG1052
COG0111	COG0493	COG1063	COG0399	COG1052
COG0111	COG0624	COG1063	COG0764	COG1052
COG0111	COG0624	COG0399	COG0764	COG1052
COG0111	COG0223	COG0764	COG0399	COG1052
COG0111	COG0223	COG1063	COG0399	COG1052
COG0111	COG1087	COG1052	COG0399	COG1063
COG0111	COG1087	COG0764	COG0399	COG1063
COG0111	COG0031	COG0764	COG0399	COG1052
COG0111	COG0031	COG1063	COG0399	COG1052
COG0111	COG1089	COG1052	COG0764	COG1063	COG0399
COG0111	COG0644	COG1052	COG0399	COG1063
COG0111	COG0644	COG0764	COG0399	COG1063
COG0111	COG0723	COG0764	COG1052	COG1063
COG0111	COG0723	COG0399	COG1052	COG1063
COG0111	COG2070	COG0399	COG0764	COG1063
COG0111	COG2070	COG1052	COG0764	COG1063
COG0111	COG0546	COG0764	COG0399	COG1063	COG1052
COG0111	COG1760	COG0399	COG1052	COG1063	COG0764
COG0111	COG1609	COG0399	COG1052	COG1063
COG0111	COG1609	COG0764	COG1052	COG1063
COG0111	COG0112	COG0764	COG1063	COG1052
COG0111	COG0112	COG0764	COG0399	COG1052
COG0111	COG0112	COG1063	COG0399	COG1052
COG0111	COG0561	COG0399	COG1052	COG1063
COG0111	COG0561	COG0399	COG0764	COG1063
COG0111	COG0561	COG1052	COG0764	COG1063
COG0111	COG2008	COG1052	COG0764	COG1063	COG0399
COG0111	COG1011	COG0764	COG0399	COG1063	COG1052
COG0111	COG3384	COG0764	COG0399	COG1063	COG1052
COG0111	COG0677	COG1052	COG0399	COG1063	COG0764
COG0111	COG0579	COG1063	COG0399	COG1052
COG0111	COG0579	COG0764	COG0399	COG1052
COG0111	COG0079	COG0764	COG0399	COG1052
COG0111	COG0079	COG1063	COG0399	COG1052
COG0111	COG1070	COG0399	COG0764	COG1052	COG1063
COG0111	COG3957	COG0399	COG0764	COG1063
COG0111	COG3957	COG1052	COG0764	COG1063
COG0111	COG0269	COG1063	COG0764	COG1052
COG0111	COG0269	COG0399	COG0764	COG1052
COG0111	COG0191	COG1052	COG0764	COG0399	COG1063
COG0111	COG0176	COG1052	COG0764	COG1063
COG0111	COG0176	COG0399	COG0764	COG1063
COG0111	COG0235	COG0764	COG0399	COG1063
COG0111	COG0235	COG1052	COG0399	COG1063
COG0111	COG0524	COG0399	COG0764	COG1063	COG1052
COG0111	COG1775	COG1063	COG0764	COG0399
COG0111	COG1775	COG1052	COG0764	COG0399
COG0111	COG3961	COG0764	COG1052	COG1063
COG0111	COG3961	COG0399	COG1052	COG1063
COG0111	COG0331	COG0399	COG0764	COG1063
COG0111	COG0331	COG1052	COG0764	COG1063
COG0111	COG0373	COG1052	COG0764	COG1063
COG0111	COG0373	COG0399	COG0764	COG1063
COG0111	COG0637	COG0399	COG0764	COG1063	COG1052
COG0111	COG0334	COG0764	COG0399	COG1052
COG0111	COG0334	COG1063	COG0399	COG1052
COG0111	COG0075	COG1063	COG0399	COG1052
COG0111	COG0075	COG1063	COG0764	COG1052
COG0111	COG0075	COG0399	COG0764	COG1052
COG0111	COG3208	COG1052	COG0764	COG0399	COG1063
COG0111	COG0371	COG1052	COG0764	COG1063
COG0111	COG0371	COG0399	COG0764	COG1063
COG0111	COG2755	COG1063	COG0764	COG0399
COG0111	COG2755	COG1052	COG0764	COG0399
COG0111	COG1979	COG1052	COG0764	COG0399
COG0111	COG1979	COG1063	COG0764	COG0399
COG0111	COG0778	COG0764	COG1063	COG0399	COG1052
COG0111	COG0824	COG1063	COG0764	COG0399
COG0111	COG0824	COG1052	COG0764	COG0399
COG0111	COG1788	COG0399	COG0764	COG1052
COG0111	COG1788	COG1063	COG0764	COG1052
COG0111	COG0304	COG1052	COG0764	COG1063
COG0111	COG0304	COG0399	COG0764	COG1063
COG0111	COG2057	COG0399	COG0764	COG1052
COG0111	COG2057	COG1063	COG0764	COG1052
COG0111	COG0204	COG1052	COG0764	COG1063
COG0111	COG0204	COG0399	COG0764	COG1063
COG0111	COG0246	COG0399	COG1052	COG1063
COG0111	COG0246	COG0764	COG1052	COG1063
COG0111	COG0251	COG0764	COG1052	COG1063
COG0111	COG0251	COG0399	COG1052	COG1063
COG0111	COG3321	COG1052	COG0399	COG1063	COG0764
COG0111	COG0800	COG1063	COG0764	COG1052	COG0399
COG0111	COG1048	COG0764	COG1063	COG1052
COG0111	COG1048	COG0399	COG1063	COG1052
COG0111	COG0057	COG0399	COG1063	COG1052	COG0764
COG0111	COG1086	COG0764	COG1063	COG1052	COG0399
COG0111	COG0511	COG1063	COG0764	COG1052	COG0399
COG0111	COG0469	COG1063	COG0764	COG1052
COG0111	COG0469	COG1063	COG0399	COG1052
COG0111	COG0469	COG0764	COG0399	COG1052
COG0111	COG1038	COG0764	COG0399	COG1052
COG0111	COG1038	COG1063	COG0399	COG1052
COG0111	COG0110	COG1063	COG0399	COG1052	COG0764
COG0111	COG0436	COG1063	COG0399	COG1052
COG0111	COG0436	COG0764	COG0399	COG1052
COG0111	COG0399	COG1874	COG0764	COG1052	COG1063
COG0111	COG0399	COG0657	COG0764	COG1052	COG1063
COG0111	COG0399	COG0473	COG0764	COG1052	COG1063
COG0111	COG0399	COG1335	COG1063	COG1052
COG0111	COG0399	COG0329	COG0764	COG1052	COG1063
COG0111	COG0399	COG0346	COG0764	COG1052	COG1063
COG0111	COG0399	COG4948	COG0764	COG1052	COG1063
COG0111	COG0399	COG1028	COG0764	COG1052	COG1063
COG0111	COG0399	COG0039	COG1063	COG1052	COG0764
COG0111	COG0399	COG0280	COG1063	COG1052	COG0764
COG0111	COG0399	COG0281	COG1063	COG1052	COG0764
COG0111	COG0399	COG0183	COG0764	COG1052	COG1063
COG0111	COG0399	COG0300	COG0764	COG1052	COG1063
COG0111	COG0399	COG0277	COG0764	COG1052	COG1063
COG0111	COG0399	COG1250	COG0764	COG1052	COG1063
COG0111	COG0399	COG0764	COG0665	COG1052	COG1063
COG0111	COG0399	COG0764	COG1167	COG1052	COG1063
COG0111	COG0399	COG0764	COG1853	COG1052	COG1063
COG0111	COG0399	COG0764	COG2055	COG1052	COG1063
COG0111	COG0399	COG0764	COG0656	COG1052	COG1063
COG0111	COG0399	COG0764	COG1082	COG1052	COG1063
COG0111	COG0399	COG0764	COG2084	COG1052	COG1063
COG0111	COG0399	COG0764	COG0673	COG1052	COG1063
COG0111	COG0399	COG0764	COG1454	COG1052	COG1063
COG0111	COG1335	COG0764	COG1063	COG1052
COG0399	COG1344	COG1063	COG1052	COG0764
COG0399	COG2159	COG1063	COG1052	COG0764
COG0399	COG1251	COG0764	COG1063	COG1052
COG0399	COG0607	COG1063	COG0764	COG1052
COG0399	COG0796	COG1063	COG0764	COG1052
COG0399	COG0554	COG0764	COG1063	COG1052
COG0399	COG0223	COG0764	COG1063	COG1052
COG0399	COG0438	COG0764	COG1052	COG1063
COG0399	COG0031	COG0764	COG1063	COG1052
COG0399	COG4989	COG0764	COG1052	COG1063
COG0399	COG0624	COG1063	COG1052	COG0764
COG0399	COG0493	COG1063	COG0764	COG1052
COG0399	COG1898	COG0764	COG1052	COG1063
COG0399	COG0723	COG0764	COG1052	COG1063
COG0399	COG2070	COG1052	COG0764	COG1063
COG0399	COG0644	COG1052	COG0764	COG1063
COG0399	COG1609	COG0764	COG1052	COG1063
COG0399	COG1087	COG0764	COG1052	COG1063
COG0399	COG0269	COG1063	COG1052	COG0764
COG0399	COG3957	COG1052	COG1063	COG0764
COG0399	COG0176	COG1052	COG1063	COG0764
COG0399	COG0235	COG1052	COG0764	COG1063
COG0399	COG0079	COG0764	COG1063	COG1052
COG0399	COG3961	COG0764	COG1063	COG1052
COG0399	COG1775	COG1063	COG1052	COG0764
COG0399	COG0334	COG1063	COG0764	COG1052
COG0399	COG0579	COG1063	COG0764	COG1052
COG0399	COG0331	COG1052	COG0764	COG1063
COG0399	COG0373	COG1052	COG0764	COG1063
COG0399	COG1788	COG1063	COG0764	COG1052
COG0399	COG2057	COG1063	COG0764	COG1052
COG0399	COG0246	COG0764	COG1063	COG1052
COG0399	COG0251	COG0764	COG1063	COG1052
COG0399	COG0371	COG1052	COG1063	COG0764
COG0399	COG0824	COG1052	COG1063	COG0764
COG0399	COG0204	COG1052	COG1063	COG0764
COG0399	COG2755	COG1052	COG1063	COG0764
COG0399	COG0304	COG1052	COG1063	COG0764
COG0399	COG1979	COG1052	COG1063	COG0764
COG0399	COG1048	COG0764	COG1063	COG1052
COG0399	COG1335	COG0764	COG1063	COG1052
COG0399	COG1038	COG0764	COG1063	COG1052
COG0399	COG0436	COG0764	COG1063	COG1052
