# Supplementary material for: Efficient α, β-motif finder for identification of phenotype-related functional modules
Source: BMC Bioinformatics. 2011 Nov 11;12:440. doi: 10.1186/1471-2105-12-440 (PMC3287386; doi:10.1186/1471-2105-12-440)
Supplement: Additional file 24 — Extended functional modules obtained by running DENSE [29]. The extended functional modules obtained by running Hendrix et al (DENSE) [29] using the phenotype-related functional modules obtained for hydrogen production phenotype as query vertices and Clostridium acetobutylicum ATCC 824 protein functional association network. [file 1471-2105-12-440-S24.ZIP › Supplemental 11 - HvnH_9_2_using_Williametal/output_mapped/output_24.txt]

COG0518	COG2070	COG0519	COG1145	COG1063
COG0518	COG2172	COG1145	COG1063	COG0519
COG0518	COG0778	COG0519	COG1063	COG1145
COG0518	COG0794	COG1063	COG1145	COG0519
COG0518	COG1592	COG1063	COG1145	COG0519
COG0518	COG0046	COG1063	COG1145	COG0519
COG0518	COG0504	COG1063	COG1145	COG0519
COG0518	COG0696	COG1063	COG1145	COG0519
COG0518	COG0126	COG1063	COG1145	COG0519
COG0518	COG1253	COG1063	COG1145	COG0519
COG0518	COG0148	COG1063	COG1145	COG0519
COG0518	COG0601	COG1063	COG1145	COG0519
COG0518	COG0473	COG0519	COG1145	COG1063
COG0518	COG2206	COG1145	COG1063	COG0519
COG0518	COG1694	COG1145	COG1063	COG0519
COG0518	COG0446	COG0519	COG1063	COG1145
COG0518	COG1475	COG1063	COG1145	COG0519
COG0518	COG0077	COG1063	COG1145	COG0519
COG0518	COG0082	COG1063	COG1145	COG0519
COG0518	COG0547	COG1063	COG1145	COG0519
COG0518	COG1605	COG1063	COG1145	COG0519
COG0518	COG0037	COG1063	COG1145	COG0519
COG0518	COG0280	COG0519	COG1145	COG1063
COG0518	COG0281	COG0519	COG1145	COG1063
COG0518	COG0147	COG1145	COG1063	COG0519
COG0518	COG0512	COG1145	COG1063	COG0519
COG0518	COG0107	COG1145	COG1063	COG0519
COG0518	COG1063	COG1409	COG1145	COG0519
COG0518	COG1063	COG1773	COG1145	COG0519
COG0518	COG1063	COG0137	COG1145	COG0519
COG0518	COG1063	COG0127	COG1145	COG0519
COG0518	COG1063	COG2203	COG1145	COG0519
COG0518	COG1063	COG0737	COG1145	COG0519
COG0518	COG1063	COG0015	COG1145	COG0519
COG0518	COG1063	COG0634	COG1145	COG0519
COG0518	COG1063	COG0194	COG1145	COG0519
COG0518	COG1063	COG0503	COG1145	COG0519
COG0518	COG1063	COG1011	COG1145	COG0519
COG0518	COG1063	COG0524	COG1145	COG0519
COG0518	COG1063	COG0104	COG1145	COG0519
COG0518	COG1063	COG0516	COG1145	COG0519
COG0518	COG1063	COG0138	COG1145	COG0519
COG0518	COG1063	COG0546	COG1145	COG0519
COG0518	COG1063	COG0517	COG1145	COG0519
COG0518	COG1063	COG0439	COG1145	COG0519
COG0518	COG1063	COG0118	COG1145	COG0519
COG0518	COG1063	COG0637	COG1145	COG0519
COG0518	COG1063	COG1040	COG1145	COG0519
COG0518	COG1063	COG2071	COG1145	COG0519
COG0518	COG1063	COG0064	COG1145	COG0519
COG0518	COG1063	COG0664	COG1145	COG0519
COG0518	COG1063	COG0540	COG1145	COG0519
COG0518	COG1063	COG1146	COG1145	COG0519
COG0518	COG1063	COG0252	COG1145	COG0519
COG0518	COG1063	COG2222	COG1145	COG0519
COG0518	COG1063	COG0044	COG1145	COG0519
COG0518	COG1063	COG0543	COG1145	COG0519
COG0518	COG1063	COG0008	COG1145	COG0519
COG0518	COG1063	COG3968	COG1145	COG0519
COG0518	COG1063	COG0070	COG1145	COG0519
COG0518	COG1063	COG0069	COG1145	COG0519
COG0518	COG1063	COG0067	COG1145	COG0519
COG0518	COG1063	COG0458	COG1145	COG0519
COG0518	COG1063	COG0171	COG1145	COG0519
COG0518	COG1063	COG0505	COG1145	COG0519
COG0518	COG1063	COG0449	COG1145	COG0519
COG0518	COG1063	COG0034	COG1145	COG0519
COG0518	COG1063	COG0493	COG1145	COG0519
COG0518	COG1063	COG0388	COG1145	COG0519
