# Supplementary material for: Efficient α, β-motif finder for identification of phenotype-related functional modules
Source: BMC Bioinformatics. 2011 Nov 11;12:440. doi: 10.1186/1471-2105-12-440 (PMC3287386; doi:10.1186/1471-2105-12-440)
Supplement: Additional file 24 — Extended functional modules obtained by running DENSE [29]. The extended functional modules obtained by running Hendrix et al (DENSE) [29] using the phenotype-related functional modules obtained for hydrogen production phenotype as query vertices and Clostridium acetobutylicum ATCC 824 protein functional association network. [file 1471-2105-12-440-S24.ZIP › Supplemental 11 - HvnH_9_2_using_Williametal/output_mapped/output_27.txt]

COG0144	COG0088	COG0637	COG0742	COG4122
COG0144	COG0561	COG0742	COG0637	COG4122
COG0144	COG0639	COG0742	COG4122	COG0637
COG0144	COG1228	COG4122	COG0637	COG0742
COG0144	COG0139	COG4122	COG0742	COG0637
COG0144	COG0251	COG0742	COG0637	COG4122
COG0144	COG0564	COG0637	COG0742	COG4122
COG0144	COG1063	COG0742	COG0637	COG4122
COG0144	COG1454	COG0742	COG0637	COG4122
COG0144	COG0277	COG0742	COG4122	COG0637
COG0144	COG0436	COG0742	COG4122	COG0637
COG0144	COG0661	COG0742	COG0637	COG4122
COG0144	COG0270	COG0742	COG0637	COG4122
COG0144	COG3546	COG0637	COG0742	COG4122
COG0144	COG1819	COG0637	COG0742	COG4122
COG0144	COG0657	COG0637	COG0742	COG4122
COG0144	COG0624	COG0637	COG0742	COG4122
COG0144	COG0116	COG0742	COG4122	COG0637
COG0144	COG1853	COG0637	COG4122	COG0742
COG0144	COG1032	COG0637	COG0742	COG4122
COG0144	COG4122	COG0637	COG0313	COG0742
COG0144	COG4122	COG0637	COG0220	COG0742
COG0144	COG4122	COG0637	COG0192	COG0742
COG0144	COG4122	COG0637	COG0275	COG0742
COG0144	COG4122	COG0637	COG0028	COG0742
COG0144	COG4122	COG0637	COG0030	COG0742
COG0144	COG4122	COG0637	COG2890	COG0742
COG0144	COG4122	COG0637	COG0075	COG0742
COG0144	COG4122	COG0637	COG3705	COG0742
COG0144	COG4122	COG0637	COG2264	COG0742
COG0144	COG4122	COG0637	COG0124	COG0742
COG0144	COG4122	COG0637	COG2265	COG0742
COG0144	COG4122	COG0637	COG0566	COG0742
COG0144	COG4122	COG0637	COG2195	COG0742
COG0144	COG4122	COG0637	COG0141	COG0742
