# Supplementary material for: Efficient α, β-motif finder for identification of phenotype-related functional modules
Source: BMC Bioinformatics. 2011 Nov 11;12:440. doi: 10.1186/1471-2105-12-440 (PMC3287386; doi:10.1186/1471-2105-12-440)
Supplement: Additional file 24 — Extended functional modules obtained by running DENSE [29]. The extended functional modules obtained by running Hendrix et al (DENSE) [29] using the phenotype-related functional modules obtained for hydrogen production phenotype as query vertices and Clostridium acetobutylicum ATCC 824 protein functional association network. [file 1471-2105-12-440-S24.ZIP › Supplemental 11 - HvnH_9_2_using_Williametal/output_mapped/output_30.txt]

COG0112	COG0624	COG1052	COG0223
COG0112	COG2076	COG1052	COG0223
COG0112	COG1609	COG0223	COG1052
COG0112	COG0172	COG1052	COG0223
COG0112	COG0176	COG1052	COG0223
COG0112	COG0160	COG0223	COG1052
COG0112	COG0423	COG1052	COG0223
COG0112	COG0452	COG0223	COG1052
COG0112	COG0557	COG1052	COG0223
COG0112	COG0143	COG1052	COG0223
COG0112	COG0073	COG1052	COG0223
COG0112	COG0399	COG1052	COG0223
COG0112	COG0111	COG0223	COG1052
COG0112	COG0242	COG0223	COG1052
COG0112	COG0579	COG0223	COG1052
COG0112	COG0740	COG1052	COG0223
COG0112	COG0110	COG0223	COG1052
COG0112	COG0031	COG0223	COG1052
COG0112	COG0150	COG1052	COG0223
COG0112	COG0151	COG1052	COG0223
COG0112	COG3404	COG1052	COG0223
COG0112	COG1410	COG1052	COG0223
COG0112	COG1351	COG1052	COG0223
COG0112	COG0685	COG1052	COG0223
COG0112	COG0207	COG1052	COG0223
COG0112	COG0262	COG1052	COG0223
COG0112	COG0299	COG1052	COG0223
COG0112	COG0646	COG1052	COG0223
COG0112	COG0138	COG1052	COG0223
COG0112	COG2759	COG1052	COG0223
COG0112	COG0446	COG1052	COG0223
COG0112	COG0190	COG1052	COG0223
COG0112	COG0665	COG0223	COG1052
COG0112	COG1167	COG0223	COG1052
COG0112	COG0075	COG0223	COG1052
COG0112	COG1013	COG0223	COG1052
COG0112	COG0469	COG0223	COG1052
COG0112	COG0223	COG0439	COG1052
COG0112	COG0223	COG1014	COG1052
COG0112	COG0223	COG0674	COG1052
COG0112	COG0223	COG0281	COG1052
COG0112	COG0223	COG0028	COG1052
COG0112	COG0223	COG0277	COG1052
COG0112	COG0223	COG0119	COG1052
COG0112	COG0223	COG1882	COG1052
COG0112	COG0223	COG0039	COG1052
COG0112	COG0223	COG0280	COG1052
COG0112	COG0223	COG0574	COG1052
