# Supplementary material for: Efficient α, β-motif finder for identification of phenotype-related functional modules
Source: BMC Bioinformatics. 2011 Nov 11;12:440. doi: 10.1186/1471-2105-12-440 (PMC3287386; doi:10.1186/1471-2105-12-440)
Supplement: Additional file 24 — Extended functional modules obtained by running DENSE [29]. The extended functional modules obtained by running Hendrix et al (DENSE) [29] using the phenotype-related functional modules obtained for hydrogen production phenotype as query vertices and Clostridium acetobutylicum ATCC 824 protein functional association network. [file 1471-2105-12-440-S24.ZIP › Supplemental 11 - HvnH_9_2_using_Williametal/output_mapped/output_32.txt]

COG0112	COG2771	COG1145	COG0192
COG0112	COG2241	COG1145	COG0192
COG0112	COG0046	COG1145	COG0192
COG0112	COG0047	COG1145	COG0192
COG0112	COG0449	COG0192	COG1145
COG0112	COG0488	COG0192	COG1145
COG0112	COG0459	COG0192	COG1145
COG0112	COG0031	COG1145	COG0192
COG0112	COG0075	COG0192	COG1145
COG0112	COG1167	COG0192	COG1145
COG0112	COG0143	COG0192	COG1145
COG0112	COG0073	COG0192	COG1145
COG0112	COG0192	COG1145	COG1351
COG0112	COG0192	COG1145	COG1410
COG0112	COG0192	COG1145	COG0646
COG0112	COG0192	COG1145	COG0665
COG0112	COG0192	COG1145	COG0138
COG0112	COG0192	COG1145	COG0685
