# Supplementary material for: Efficient α, β-motif finder for identification of phenotype-related functional modules
Source: BMC Bioinformatics. 2011 Nov 11;12:440. doi: 10.1186/1471-2105-12-440 (PMC3287386; doi:10.1186/1471-2105-12-440)
Supplement: Additional file 24 — Extended functional modules obtained by running DENSE [29]. The extended functional modules obtained by running Hendrix et al (DENSE) [29] using the phenotype-related functional modules obtained for hydrogen production phenotype as query vertices and Clostridium acetobutylicum ATCC 824 protein functional association network. [file 1471-2105-12-440-S24.ZIP › Supplemental 11 - HvnH_9_2_using_Williametal/output_mapped/output_33.txt]

COG0075	COG2771	COG1167	COG0192	COG0112
COG0075	COG0046	COG1167	COG0192	COG0112
COG0075	COG0047	COG1167	COG0192	COG0112
COG0075	COG2241	COG1167	COG0192	COG0112
COG0075	COG4123	COG0112	COG0192	COG1167
COG0075	COG0116	COG0112	COG0192	COG1167
COG0075	COG4359	COG0192	COG0112	COG1167
COG0075	COG0275	COG0112	COG0192	COG1167
COG0075	COG1609	COG0192	COG0112	COG1167
COG0075	COG2265	COG0112	COG0192	COG1167
COG0075	COG0313	COG0112	COG0192	COG1167
COG0075	COG0030	COG0112	COG0192	COG1167
COG0075	COG2264	COG0112	COG0192	COG1167
COG0075	COG2890	COG0112	COG0192	COG1167
COG0075	COG0742	COG0112	COG0192	COG1167
COG0075	COG0144	COG0112	COG0192	COG1167
COG0075	COG4122	COG0112	COG0192	COG1167
COG0075	COG0566	COG0112	COG0192	COG1167
COG0075	COG1032	COG0112	COG0192	COG1167
COG0075	COG1351	COG1167	COG0192	COG0112
COG0075	COG2918	COG0192	COG0112	COG1167
COG0075	COG0133	COG0192	COG0112	COG1167
COG0075	COG0013	COG0192	COG0112	COG1167
COG0075	COG0488	COG1167	COG0112	COG0192
COG0075	COG0787	COG0112	COG0192	COG1167
COG0075	COG0452	COG0192	COG0112	COG1167
COG0075	COG3830	COG0192	COG0112	COG1167
COG0075	COG0128	COG0112	COG0192	COG1167
COG0075	COG1502	COG0192	COG0112	COG1167
COG0075	COG0111	COG0192	COG0112	COG1167
COG0075	COG0560	COG0192	COG0112	COG1167
COG0075	COG1183	COG0192	COG0112	COG1167
COG0075	COG2055	COG0192	COG0112	COG1167
COG0075	COG1760	COG0192	COG0112	COG1167
COG0075	COG0287	COG0192	COG0112	COG1167
COG0075	COG0449	COG1167	COG0112	COG0192
COG0075	COG0459	COG1167	COG0112	COG0192
COG0075	COG1834	COG0192	COG0112	COG1167
COG0075	COG0016	COG0192	COG0112	COG1167
COG0075	COG0072	COG0192	COG0112	COG1167
COG0075	COG0077	COG0192	COG0112	COG1167
COG0075	COG0498	COG0192	COG0112	COG1167
COG0075	COG0215	COG0192	COG0112	COG1167
COG0075	COG0423	COG0192	COG0112	COG1167
COG0075	COG2008	COG0192	COG0112	COG1167
COG0075	COG0180	COG0192	COG0112	COG1167
COG0075	COG0162	COG0192	COG0112	COG1167
COG0075	COG0172	COG0192	COG0112	COG1167
COG0075	COG0138	COG1167	COG0112	COG0192
COG0075	COG0527	COG0112	COG0192	COG1167
COG0075	COG1781	COG0112	COG0192	COG1167
COG0075	COG0104	COG0112	COG0192	COG1167
COG0075	COG0137	COG0112	COG0192	COG1167
COG0075	COG0540	COG0112	COG0192	COG1167
COG0075	COG0017	COG0112	COG0192	COG1167
COG0075	COG1027	COG0112	COG0192	COG1167
COG0075	COG0252	COG0112	COG0192	COG1167
COG0075	COG0367	COG0112	COG0192	COG1167
COG0075	COG0443	COG0112	COG0192	COG1167
COG0075	COG0008	COG0112	COG0192	COG1167
COG0075	COG0442	COG0112	COG0192	COG1167
COG0075	COG0579	COG0192	COG0112	COG1167
COG0075	COG0517	COG0192	COG0112	COG1167
COG0075	COG2873	COG0192	COG0112	COG1167
COG0075	COG0160	COG0192	COG0112	COG1167
COG0075	COG0388	COG0192	COG0112	COG1167
COG0075	COG0143	COG0192	COG0112	COG1167
COG0075	COG1410	COG1167	COG0112	COG0192
COG0075	COG0626	COG0112	COG0192	COG1167
COG0075	COG0685	COG1167	COG0192	COG0112
COG0075	COG0031	COG0192	COG0112	COG1167
COG0075	COG0646	COG1167	COG0112	COG0192
COG0075	COG0192	COG0112	COG0242	COG1167
COG0075	COG0192	COG0112	COG0223	COG1167
COG0075	COG0192	COG0112	COG0073	COG1167
COG0075	COG0192	COG0112	COG0115	COG1167
COG0075	COG0192	COG0112	COG0446	COG1167
COG0075	COG0192	COG0112	COG0079	COG1167
COG0075	COG0192	COG0112	COG0334	COG1167
COG0075	COG0192	COG0112	COG1038	COG1167
COG0075	COG0192	COG0112	COG0665	COG1167
COG0075	COG0192	COG0112	COG0277	COG1167
COG0075	COG0192	COG0112	COG1014	COG1167
COG0075	COG0192	COG0112	COG0473	COG1167
COG0075	COG0192	COG0112	COG1013	COG1167
COG0075	COG0192	COG0112	COG0674	COG1167
COG0075	COG0192	COG0112	COG1052	COG1167
COG0075	COG0192	COG0112	COG0439	COG1167
COG0075	COG0192	COG0112	COG0436	COG1167
COG0075	COG0192	COG0112	COG0039	COG1167
COG0075	COG0192	COG0112	COG1145	COG1167
