# Supplementary material for: Efficient α, β-motif finder for identification of phenotype-related functional modules
Source: BMC Bioinformatics. 2011 Nov 11;12:440. doi: 10.1186/1471-2105-12-440 (PMC3287386; doi:10.1186/1471-2105-12-440)
Supplement: Additional file 24 — Extended functional modules obtained by running DENSE [29]. The extended functional modules obtained by running Hendrix et al (DENSE) [29] using the phenotype-related functional modules obtained for hydrogen production phenotype as query vertices and Clostridium acetobutylicum ATCC 824 protein functional association network. [file 1471-2105-12-440-S24.ZIP › Supplemental 11 - HvnH_9_2_using_Williametal/output_mapped/output_34.txt]

COG0075	COG0331	COG0742	COG0566	COG0192
COG0075	COG0331	COG2890	COG0566	COG0192
COG0075	COG1091	COG0742	COG2890	COG0192
COG0075	COG1091	COG0566	COG2890	COG0192
COG0075	COG0147	COG0566	COG2890	COG0192
COG0075	COG0147	COG0742	COG2890	COG0192
COG0075	COG0459	COG0742	COG0566	COG0192
COG0075	COG0459	COG2890	COG0566	COG0192
COG0075	COG1145	COG2890	COG0566	COG0192
COG0075	COG1145	COG2890	COG0742	COG0192
COG0075	COG1145	COG0566	COG0742	COG0192
COG0075	COG1189	COG0566	COG2890	COG0192
COG0075	COG1189	COG0742	COG2890	COG0192
COG0075	COG0031	COG0742	COG2890	COG0192
COG0075	COG0031	COG0742	COG0566	COG0192
COG0075	COG0031	COG2890	COG0566	COG0192
COG0075	COG0626	COG2890	COG0566	COG0192
COG0075	COG0626	COG2890	COG0742	COG0192
COG0075	COG0626	COG0566	COG0742	COG0192
COG0075	COG0357	COG0742	COG0566	COG0192
COG0075	COG0357	COG2890	COG0566	COG0192
COG0075	COG0140	COG2890	COG0566	COG0192
COG0075	COG0140	COG0742	COG0566	COG0192
COG0075	COG0287	COG0742	COG0566	COG2890
COG0075	COG0287	COG0742	COG0192	COG2890
COG0075	COG0287	COG0566	COG0192	COG2890
COG0075	COG1228	COG0192	COG0566	COG0742
COG0075	COG1228	COG2890	COG0566	COG0742
COG0075	COG0139	COG2890	COG0566	COG0192
COG0075	COG0139	COG0742	COG0566	COG0192
COG0075	COG1002	COG0742	COG2890	COG0192
COG0075	COG1002	COG0566	COG2890	COG0192
COG0075	COG0661	COG0192	COG2890	COG0566
COG0075	COG0661	COG0742	COG2890	COG0566
COG0075	COG0564	COG2890	COG0742	COG0566	COG0192
COG0075	COG1351	COG2890	COG0742	COG0566	COG0192
COG0075	COG0827	COG0742	COG2890	COG0192
COG0075	COG0827	COG0566	COG2890	COG0192
COG0075	COG0270	COG0742	COG2890	COG0192	COG0566
COG0075	COG1167	COG0742	COG2890	COG0192
COG0075	COG1167	COG0742	COG0566	COG0192
COG0075	COG1167	COG2890	COG0566	COG0192
COG0075	COG0079	COG2890	COG0566	COG0192
COG0075	COG0079	COG2890	COG0742	COG0192
COG0075	COG0079	COG0566	COG0742	COG0192
COG0075	COG0277	COG0742	COG0192	COG0566
COG0075	COG0277	COG0742	COG2890	COG0566
COG0075	COG0277	COG0192	COG2890	COG0566
COG0075	COG0665	COG2890	COG0566	COG0192
COG0075	COG0665	COG2890	COG0742	COG0192
COG0075	COG0665	COG0566	COG0742	COG0192
COG0075	COG3546	COG0192	COG0742	COG0566	COG2890
COG0075	COG0436	COG0742	COG0566	COG0192
COG0075	COG0436	COG0742	COG2890	COG0192
COG0075	COG0436	COG0566	COG2890	COG0192
COG0075	COG1989	COG2890	COG0566	COG0192
COG0075	COG1989	COG0742	COG0566	COG0192
COG0075	COG4123	COG0742	COG0566	COG0192
COG0075	COG4123	COG0742	COG2890	COG0192
COG0075	COG4123	COG0566	COG2890	COG0192
COG0075	COG0624	COG0192	COG2890	COG0566	COG0742
COG0075	COG0657	COG0192	COG2890	COG0566	COG0742
COG0075	COG1819	COG0192	COG2890	COG0566	COG0742
COG0075	COG0116	COG2890	COG0566	COG0192
COG0075	COG0116	COG2890	COG0742	COG0192
COG0075	COG0116	COG0566	COG0742	COG0192
COG0075	COG1853	COG0192	COG0742	COG0566	COG2890
COG0075	COG0028	COG0192	COG0742	COG0566	COG2890
COG0075	COG0637	COG0192	COG0742	COG0566	COG2890
COG0075	COG4122	COG0566	COG2890	COG0192	COG0742
COG0075	COG1032	COG0742	COG2890	COG0192	COG0566
COG0075	COG3705	COG0192	COG2890	COG0742	COG0566
COG0075	COG0030	COG0192	COG2890	COG0742	COG0566
COG0075	COG0219	COG0192	COG2890	COG0742	COG0566
COG0075	COG2890	COG0275	COG0192	COG0742	COG0566
COG0075	COG2890	COG0313	COG0192	COG0742	COG0566
COG0075	COG2890	COG2195	COG0192	COG0742	COG0566
COG0075	COG2890	COG0124	COG0192	COG0742	COG0566
COG0075	COG2890	COG0220	COG0192	COG0742	COG0566
COG0075	COG2890	COG0144	COG0192	COG0742	COG0566
COG0075	COG2890	COG0141	COG0192	COG0742	COG0566
COG0075	COG2890	COG2265	COG0192	COG0742	COG0566
COG0075	COG2890	COG2264	COG0192	COG0742	COG0566
COG0192	COG0331	COG0742	COG2890	COG0566
COG0192	COG0459	COG0742	COG2890	COG0566
COG0192	COG0147	COG0742	COG0566	COG2890
COG0192	COG1091	COG0742	COG0566	COG2890
COG0192	COG1189	COG0742	COG0566	COG2890
COG0192	COG1228	COG2890	COG0566	COG0742
COG0192	COG0357	COG2890	COG0742	COG0566
COG0192	COG0661	COG0742	COG2890	COG0566
COG0192	COG0140	COG0742	COG2890	COG0566
COG0192	COG0139	COG0742	COG2890	COG0566
COG0192	COG1002	COG0742	COG0566	COG2890
COG0192	COG0827	COG0742	COG0566	COG2890
COG0192	COG1989	COG0742	COG2890	COG0566
