# Supplementary material for: Efficient α, β-motif finder for identification of phenotype-related functional modules
Source: BMC Bioinformatics. 2011 Nov 11;12:440. doi: 10.1186/1471-2105-12-440 (PMC3287386; doi:10.1186/1471-2105-12-440)
Supplement: Additional file 24 — Extended functional modules obtained by running DENSE [29]. The extended functional modules obtained by running Hendrix et al (DENSE) [29] using the phenotype-related functional modules obtained for hydrogen production phenotype as query vertices and Clostridium acetobutylicum ATCC 824 protein functional association network. [file 1471-2105-12-440-S24.ZIP › Supplemental 11 - HvnH_9_2_using_Williametal/output_mapped/output_35.txt]

COG0192	COG0317	COG0742	COG0566	COG2265	
COG0192	COG0317	COG0275	COG0566	COG2265	
COG0192	COG0331	COG0275	COG2265	COG0566	
COG0192	COG0331	COG0275	COG0742	COG0566	
COG0192	COG0331	COG2265	COG0742	COG0566	
COG0192	COG0459	COG2265	COG0742	COG0566	
COG0192	COG0459	COG2265	COG0275	COG0566	
COG0192	COG0459	COG0742	COG0275	COG0566	
COG0192	COG0707	COG0742	COG0275	COG2265	
COG0192	COG0707	COG0566	COG0275	COG2265	
COG0192	COG1189	COG0566	COG2265	COG0275	
COG0192	COG1189	COG0566	COG0742	COG0275	
COG0192	COG1189	COG2265	COG0742	COG0275	
COG0192	COG0772	COG2265	COG0742	COG0275	
COG0192	COG0772	COG2265	COG0566	COG0275	
COG0192	COG0772	COG0742	COG0566	COG0275	
COG0192	COG1228	COG0275	COG0566	COG0742	
COG0192	COG1228	COG2265	COG0566	COG0742	
COG0192	COG2230	COG0566	COG0742	COG2265	
COG0192	COG2230	COG0566	COG0275	COG2265	
COG0192	COG2230	COG0742	COG0275	COG2265	
COG0192	COG0564	COG0275	COG0742	COG2265	COG0566	
COG0192	COG0357	COG0742	COG2265	COG0275	COG0566	
COG0192	COG2267	COG0742	COG0275	COG2265	
COG0192	COG2267	COG0742	COG0566	COG2265	
COG0192	COG2267	COG0275	COG0566	COG2265	
COG0192	COG0661	COG0742	COG0566	COG2265	COG0275	
COG0192	COG0140	COG0742	COG2265	COG0566	
COG0192	COG0140	COG0742	COG0275	COG0566	
COG0192	COG0140	COG2265	COG0275	COG0566	
COG0192	COG0139	COG2265	COG0275	COG0566	
COG0192	COG0139	COG2265	COG0742	COG0566	
COG0192	COG0139	COG0275	COG0742	COG0566	
COG0192	COG1385	COG0742	COG0566	COG0275	COG2265	
COG0192	COG0624	COG0275	COG0566	COG0742	COG2265	
COG0192	COG1351	COG0275	COG0742	COG0566	
COG0192	COG1351	COG0275	COG2265	COG0566	
COG0192	COG1351	COG0742	COG2265	COG0566	
COG0192	COG1002	COG0742	COG0566	COG2265	
COG0192	COG1002	COG0742	COG0275	COG2265	
COG0192	COG1002	COG0566	COG0275	COG2265	
COG0192	COG0270	COG0275	COG0742	COG2265	COG0566	
COG0192	COG0827	COG0275	COG0742	COG2265	
COG0192	COG0827	COG0275	COG0566	COG2265	
COG0192	COG0827	COG0742	COG0566	COG2265	
COG0192	COG3546	COG0742	COG0566	COG2265	COG0275	
COG0192	COG0637	COG0742	COG0566	COG2265	COG0275	
COG0192	COG1819	COG0742	COG0566	COG2265	COG0275	
COG0192	COG0657	COG0742	COG0566	COG2265	COG0275	
COG0192	COG0028	COG0742	COG0566	COG2265	COG0275	
COG0192	COG1989	COG0742	COG0275	COG2265	COG0566	
COG0192	COG4122	COG0275	COG2265	COG0742	
COG0192	COG4122	COG0275	COG0566	COG0742	
COG0192	COG4122	COG2265	COG0566	COG0742	
COG0192	COG1853	COG2265	COG0566	COG0742	COG0275	
COG0192	COG1032	COG2265	COG0742	COG0566	
COG0192	COG1032	COG2265	COG0275	COG0566	
COG0192	COG1032	COG0742	COG0275	COG0566	
COG0192	COG0075	COG0742	COG0275	COG0566	COG2265	
COG0192	COG3705	COG0742	COG0275	COG0566	COG2265	
COG0192	COG0030	COG2265	COG0275	COG0566	COG0742	
COG0192	COG0313	COG2265	COG0275	COG0566	COG0742	
COG0192	COG0275	COG0144	COG2265	COG0566	COG0742	
COG0192	COG0275	COG0124	COG2265	COG0566	COG0742	
COG0192	COG0275	COG2264	COG2265	COG0566	COG0742	
COG0192	COG0275	COG2195	COG2265	COG0566	COG0742	
COG0192	COG0275	COG2890	COG2265	COG0566	COG0742	
COG0192	COG0275	COG0141	COG2265	COG0566	COG0742	
COG0192	COG0275	COG0220	COG2265	COG0566	COG0742	
COG0192	COG0275	COG0219	COG2265	COG0566	COG0742	
COG0275	COG0317	COG0742	COG0566	COG2265	
COG0275	COG0707	COG0742	COG0566	COG2265	
COG0275	COG1228	COG2265	COG0566	COG0742	
