# Supplementary material for: Efficient α, β-motif finder for identification of phenotype-related functional modules
Source: BMC Bioinformatics. 2011 Nov 11;12:440. doi: 10.1186/1471-2105-12-440 (PMC3287386; doi:10.1186/1471-2105-12-440)
Supplement: Additional file 24 — Extended functional modules obtained by running DENSE [29]. The extended functional modules obtained by running Hendrix et al (DENSE) [29] using the phenotype-related functional modules obtained for hydrogen production phenotype as query vertices and Clostridium acetobutylicum ATCC 824 protein functional association network. [file 1471-2105-12-440-S24.ZIP › Supplemental 11 - HvnH_9_2_using_Williametal/output_mapped/output_36.txt]

COG0192	COG0331	COG2265	COG2890	COG0566
COG0192	COG0331	COG2265	COG2264	COG0566
COG0192	COG0331	COG2265	COG0742	COG0566
COG0192	COG0331	COG2890	COG0742	COG0566
COG0192	COG0331	COG2890	COG2264	COG0566
COG0192	COG0331	COG0742	COG2264	COG0566
COG0192	COG0317	COG0742	COG2265	COG0566
COG0192	COG0317	COG2890	COG2265	COG0566
COG0192	COG0317	COG2264	COG2265	COG0566
COG0192	COG0459	COG2264	COG2265	COG0566
COG0192	COG0459	COG2264	COG0742	COG0566
COG0192	COG0459	COG2264	COG2890	COG0566
COG0192	COG0459	COG2265	COG2890	COG0566
COG0192	COG0459	COG2265	COG0742	COG0566
COG0192	COG0459	COG2890	COG0742	COG0566
COG0192	COG0147	COG0742	COG0566	COG2890
COG0192	COG0147	COG0742	COG2264	COG2890
COG0192	COG0147	COG0742	COG2265	COG2890
COG0192	COG0147	COG0566	COG2265	COG2890
COG0192	COG0147	COG0566	COG2264	COG2890
COG0192	COG0147	COG2265	COG2264	COG2890
COG0192	COG1091	COG2265	COG2264	COG2890
COG0192	COG1091	COG2265	COG0742	COG2890
COG0192	COG1091	COG2265	COG0566	COG2890
COG0192	COG1091	COG2264	COG0566	COG2890
COG0192	COG1091	COG2264	COG0742	COG2890
COG0192	COG1091	COG0566	COG0742	COG2890
COG0192	COG2230	COG0566	COG0742	COG2265
COG0192	COG2230	COG0566	COG2264	COG2265
COG0192	COG2230	COG0566	COG2890	COG2265
COG0192	COG2230	COG0742	COG2890	COG2265
COG0192	COG2230	COG0742	COG2264	COG2265
COG0192	COG2230	COG2890	COG2264	COG2265
COG0192	COG1189	COG2264	COG2265	COG2890
COG0192	COG1189	COG2264	COG0566	COG2890
COG0192	COG1189	COG2264	COG0742	COG2890
COG0192	COG1189	COG2265	COG0742	COG2890
COG0192	COG1189	COG2265	COG0566	COG2890
COG0192	COG1189	COG0742	COG0566	COG2890
COG0192	COG1228	COG2890	COG0566	COG0742
COG0192	COG1228	COG2264	COG0566	COG0742
COG0192	COG1228	COG2265	COG0566	COG0742
COG0192	COG0772	COG2890	COG0566	COG2264
COG0192	COG0772	COG2890	COG2265	COG2264
COG0192	COG0772	COG2890	COG0742	COG2264
COG0192	COG0772	COG0566	COG0742	COG2264
COG0192	COG0772	COG0566	COG2265	COG2264
COG0192	COG0772	COG0742	COG2265	COG2264
COG0192	COG0564	COG0661	COG2264	COG2890	COG0742	COG2265	COG0566
COG0192	COG0564	COG0624	COG2264	COG2890	COG0742	COG2265	COG0566
COG0192	COG0564	COG0270	COG2264	COG2890	COG0742	COG2265	COG0566
COG0192	COG0564	COG1853	COG2264	COG2890	COG0742	COG2265	COG0566
COG0192	COG0564	COG3546	COG2264	COG2890	COG0742	COG2265	COG0566
COG0192	COG0564	COG1989	COG2890	COG2264	COG0742	COG2265	COG0566
COG0192	COG0564	COG0637	COG2890	COG2264	COG0742	COG2265	COG0566
COG0192	COG0564	COG1819	COG2890	COG2264	COG0742	COG2265	COG0566
COG0192	COG0564	COG0657	COG2890	COG2264	COG0742	COG2265	COG0566
COG0192	COG0564	COG0028	COG2890	COG2264	COG0742	COG2265	COG0566
COG0192	COG0564	COG0075	COG2890	COG2264	COG0742	COG2265	COG0566
COG0192	COG0564	COG0313	COG2890	COG2264	COG2265	COG0742	COG0566
COG0192	COG0564	COG0030	COG2264	COG2890	COG2265	COG0742	COG0566
COG0192	COG0564	COG0275	COG2264	COG2890	COG2265	COG0742	COG0566
COG0192	COG0564	COG3705	COG2264	COG2890	COG2265	COG0742	COG0566
COG0192	COG0564	COG2195	COG2264	COG2890	COG2265	COG0742	COG0566
COG0192	COG0564	COG2890	COG0219	COG2264	COG2265	COG0742	COG0566
COG0192	COG0564	COG2890	COG0141	COG2264	COG2265	COG0742	COG0566
COG0192	COG0564	COG2890	COG0144	COG2264	COG2265	COG0742	COG0566
COG0192	COG0564	COG2890	COG0220	COG2264	COG2265	COG0742	COG0566
COG0192	COG0564	COG2890	COG0124	COG2264	COG2265	COG0742	COG0566
COG0192	COG0661	COG0270	COG0742	COG2264	COG2265	COG0566	COG2890
COG0192	COG0661	COG0624	COG0742	COG2264	COG2265	COG0566	COG2890
COG0192	COG0661	COG1853	COG0742	COG2264	COG2265	COG0566	COG2890
COG0192	COG0661	COG3546	COG0742	COG2264	COG2265	COG0566	COG2890
COG0192	COG0661	COG1989	COG0742	COG2890	COG2265	COG0566	COG2264
COG0192	COG0661	COG0637	COG0742	COG2890	COG2265	COG0566	COG2264
COG0192	COG0661	COG1819	COG0742	COG2890	COG2265	COG0566	COG2264
COG0192	COG0661	COG0657	COG0742	COG2890	COG2265	COG0566	COG2264
COG0192	COG0661	COG0028	COG0742	COG2890	COG2265	COG0566	COG2264
COG0192	COG0661	COG0075	COG0742	COG2890	COG2265	COG0566	COG2264
COG0192	COG0661	COG0313	COG0742	COG2890	COG2265	COG0566	COG2264
COG0192	COG0661	COG0219	COG0742	COG2890	COG2265	COG0566	COG2264
COG0192	COG0661	COG0124	COG0742	COG2890	COG2265	COG0566	COG2264
COG0192	COG0661	COG3705	COG0742	COG2890	COG2265	COG0566	COG2264
COG0192	COG0661	COG2195	COG0742	COG2890	COG2265	COG0566	COG2264
COG0192	COG0661	COG0030	COG0742	COG2265	COG2264	COG0566	COG2890
COG0192	COG0661	COG0275	COG0742	COG2264	COG2890	COG0566	COG2265
COG0192	COG0661	COG0220	COG0742	COG2264	COG2890	COG0566	COG2265
COG0192	COG0661	COG0742	COG0141	COG2264	COG2890	COG0566	COG2265
COG0192	COG0661	COG0742	COG0144	COG2890	COG2264	COG0566	COG2265
COG0192	COG2267	COG2890	COG0566	COG2265
COG0192	COG2267	COG2890	COG0742	COG2265
COG0192	COG2267	COG2890	COG2264	COG2265
COG0192	COG2267	COG0566	COG2264	COG2265
COG0192	COG2267	COG0566	COG0742	COG2265
COG0192	COG2267	COG2264	COG0742	COG2265
COG0192	COG0357	COG1819	COG0742	COG2265	COG2890	COG0566	COG2264
COG0192	COG0357	COG0030	COG2265	COG0742	COG2890	COG2264	COG0566
COG0192	COG0357	COG2890	COG0275	COG0742	COG2265	COG2264	COG0566
COG0192	COG0357	COG2890	COG0742	COG2265	COG0219	COG2264	COG0566
COG0192	COG0140	COG2890	COG0742	COG0566
COG0192	COG0140	COG2890	COG2264	COG0566
COG0192	COG0140	COG2890	COG2265	COG0566
COG0192	COG0140	COG0742	COG2265	COG0566
COG0192	COG0140	COG0742	COG2264	COG0566
COG0192	COG0140	COG2265	COG2264	COG0566
COG0192	COG0139	COG2890	COG2264	COG0566
COG0192	COG0139	COG2890	COG2265	COG0566
COG0192	COG0139	COG2890	COG0742	COG0566
COG0192	COG0139	COG2264	COG0742	COG0566
COG0192	COG0139	COG2264	COG2265	COG0566
COG0192	COG0139	COG0742	COG2265	COG0566
COG0192	COG0624	COG0270	COG2264	COG0742	COG2265	COG0566	COG2890
COG0192	COG0624	COG1853	COG2264	COG0742	COG2265	COG0566	COG2890
COG0192	COG0624	COG3546	COG2264	COG0742	COG2265	COG0566	COG2890
COG0192	COG0624	COG1989	COG2264	COG0742	COG2890	COG0566	COG2265
COG0192	COG0624	COG1819	COG2264	COG0742	COG2890	COG0566	COG2265
COG0192	COG0624	COG0657	COG2264	COG0742	COG2890	COG0566	COG2265
COG0192	COG0624	COG0028	COG2264	COG0742	COG2890	COG0566	COG2265
COG0192	COG0624	COG0637	COG2264	COG0742	COG2890	COG0566	COG2265
COG0192	COG0624	COG0075	COG2264	COG0742	COG2890	COG0566	COG2265
COG0192	COG0624	COG0313	COG2264	COG2890	COG2265	COG0566	COG0742
COG0192	COG0624	COG0030	COG2264	COG2265	COG2890	COG0566	COG0742
COG0192	COG0624	COG0275	COG2264	COG2890	COG2265	COG0566	COG0742
COG0192	COG0624	COG3705	COG2264	COG2890	COG2265	COG0566	COG0742
COG0192	COG0624	COG0219	COG2264	COG2890	COG2265	COG0566	COG0742
COG0192	COG0624	COG2195	COG2264	COG2890	COG2265	COG0566	COG0742
COG0192	COG0624	COG2264	COG0220	COG2890	COG2265	COG0566	COG0742
COG0192	COG0624	COG2264	COG0124	COG2890	COG2265	COG0566	COG0742
COG0192	COG0624	COG2264	COG2890	COG0144	COG2265	COG0566	COG0742
COG0192	COG0624	COG2264	COG2890	COG0141	COG2265	COG0566	COG0742
COG0192	COG1002	COG0827	COG0566	COG0742	COG2264	COG2265	COG2890
COG0192	COG1002	COG3546	COG0566	COG0742	COG2264	COG2265	COG2890
COG0192	COG1002	COG2195	COG0566	COG0742	COG2264	COG2265	COG2890
COG0192	COG1002	COG0124	COG0566	COG0742	COG2264	COG2265	COG2890
COG0192	COG1002	COG0566	COG0742	COG2264	COG0141	COG2265	COG2890
COG0192	COG1385	COG0030	COG0742	COG2264	COG2890	COG2265	COG0566
COG0192	COG1385	COG2890	COG0275	COG2264	COG0742	COG0566	COG2265
COG0192	COG1385	COG2890	COG2195	COG0742	COG0566	COG2264	COG2265
COG0192	COG1385	COG2890	COG0742	COG0566	COG0124	COG2264	COG2265
COG0192	COG1385	COG2890	COG0742	COG0566	COG0141	COG2264	COG2265
COG0192	COG1351	COG2890	COG2264	COG0566
COG0192	COG1351	COG2890	COG0742	COG0566
COG0192	COG1351	COG2890	COG2265	COG0566
COG0192	COG1351	COG2264	COG2265	COG0566
COG0192	COG1351	COG2264	COG0742	COG0566
COG0192	COG1351	COG2265	COG0742	COG0566
COG0192	COG3546	COG0270	COG0742	COG2264	COG0566	COG2265	COG2890
COG0192	COG3546	COG1853	COG0742	COG2264	COG0566	COG2265	COG2890
COG0192	COG3546	COG0637	COG0742	COG2264	COG0566	COG2265	COG2890
COG0192	COG3546	COG1819	COG0742	COG2264	COG0566	COG2265	COG2890
COG0192	COG3546	COG0657	COG0742	COG2264	COG0566	COG2265	COG2890
COG0192	COG3546	COG0028	COG0742	COG2264	COG0566	COG2265	COG2890
COG0192	COG3546	COG1989	COG0742	COG2890	COG0566	COG2265	COG2264
COG0192	COG3546	COG0075	COG0742	COG2890	COG0566	COG2265	COG2264
COG0192	COG3546	COG0313	COG2890	COG2265	COG0566	COG0742	COG2264
COG0192	COG3546	COG0219	COG2890	COG2265	COG0566	COG0742	COG2264
COG0192	COG3546	COG0124	COG2890	COG2265	COG0566	COG0742	COG2264
COG0192	COG3546	COG3705	COG2890	COG2265	COG0566	COG0742	COG2264
COG0192	COG3546	COG2195	COG2890	COG2265	COG0566	COG0742	COG2264
COG0192	COG3546	COG0030	COG2265	COG2264	COG0566	COG0742	COG2890
COG0192	COG3546	COG0275	COG2264	COG2890	COG0566	COG0742	COG2265
COG0192	COG3546	COG0141	COG2264	COG2890	COG0566	COG0742	COG2265
COG0192	COG3546	COG0220	COG2264	COG2890	COG0566	COG0742	COG2265
COG0192	COG3546	COG0144	COG2890	COG2264	COG0566	COG0742	COG2265
COG0192	COG0827	COG0270	COG2264	COG0742	COG0566	COG2890	COG2265
COG0192	COG0827	COG1853	COG2264	COG0742	COG0566	COG2890	COG2265
COG0192	COG0827	COG1819	COG2264	COG0742	COG0566	COG2890	COG2265
COG0192	COG0827	COG2195	COG2264	COG0742	COG0566	COG2890	COG2265
COG0192	COG0827	COG0124	COG2264	COG0742	COG0566	COG2890	COG2265
COG0192	COG0827	COG2264	COG0742	COG0566	COG0141	COG2890	COG2265
COG0192	COG0270	COG1853	COG0742	COG2264	COG2265	COG0566	COG2890
COG0192	COG0270	COG1989	COG0742	COG2264	COG2890	COG0566	COG2265
COG0192	COG0270	COG0657	COG0742	COG2264	COG2890	COG0566	COG2265
COG0192	COG0270	COG1819	COG0742	COG2264	COG2890	COG0566	COG2265
COG0192	COG0270	COG0028	COG0742	COG2264	COG2890	COG0566	COG2265
COG0192	COG0270	COG0637	COG0742	COG2264	COG2890	COG0566	COG2265
COG0192	COG0270	COG0075	COG0742	COG2264	COG2890	COG0566	COG2265
COG0192	COG0270	COG0030	COG2264	COG0742	COG2265	COG0566	COG2890
COG0192	COG0270	COG0313	COG2264	COG0742	COG2265	COG2890	COG0566
COG0192	COG0270	COG0275	COG2264	COG0742	COG2890	COG2265	COG0566
COG0192	COG0270	COG3705	COG2264	COG0742	COG2890	COG2265	COG0566
COG0192	COG0270	COG2195	COG2264	COG0742	COG2890	COG2265	COG0566
COG0192	COG0270	COG0219	COG2264	COG0742	COG2890	COG2265	COG0566
COG0192	COG0270	COG0124	COG2264	COG0742	COG2890	COG2265	COG0566
COG0192	COG0270	COG2264	COG0742	COG0220	COG2890	COG2265	COG0566
COG0192	COG0270	COG2264	COG0742	COG2890	COG0144	COG2265	COG0566
COG0192	COG0270	COG2264	COG0742	COG2890	COG0141	COG2265	COG0566
COG0192	COG0637	COG1853	COG2890	COG2265	COG0566	COG0742	COG2264
COG0192	COG0637	COG1989	COG2890	COG0742	COG0566	COG2265	COG2264
COG0192	COG0637	COG0657	COG2890	COG0742	COG0566	COG2265	COG2264
COG0192	COG0637	COG1819	COG2890	COG0742	COG0566	COG2265	COG2264
COG0192	COG0637	COG0028	COG0742	COG2890	COG0566	COG2265	COG2264
COG0192	COG0637	COG3705	COG0742	COG2890	COG0566	COG2265	COG2264
COG0192	COG0637	COG0220	COG0742	COG2890	COG0566	COG2265	COG2264
COG0192	COG0637	COG0124	COG0742	COG2890	COG0566	COG2265	COG2264
COG0192	COG0637	COG0219	COG0742	COG2890	COG0566	COG2265	COG2264
COG0192	COG0637	COG2195	COG0742	COG2890	COG0566	COG2265	COG2264
COG0192	COG0637	COG0313	COG2890	COG2265	COG0566	COG0742	COG2264
COG0192	COG0637	COG0275	COG2890	COG2264	COG0566	COG0742	COG2265
COG0192	COG0637	COG0141	COG2890	COG2264	COG0566	COG0742	COG2265
COG0192	COG0637	COG0030	COG2264	COG2265	COG0566	COG0742	COG2890
COG0192	COG0637	COG0144	COG2890	COG2265	COG0566	COG0742	COG2264
COG0192	COG0637	COG0075	COG2890	COG2265	COG0566	COG0742	COG2264
COG0192	COG0028	COG1853	COG0742	COG2265	COG0566	COG2890	COG2264
COG0192	COG0028	COG1989	COG0742	COG2890	COG0566	COG2265	COG2264
COG0192	COG0028	COG1819	COG0742	COG2890	COG0566	COG2265	COG2264
COG0192	COG0028	COG0657	COG0742	COG2890	COG0566	COG2265	COG2264
COG0192	COG0028	COG3705	COG0742	COG2890	COG0566	COG2265	COG2264
COG0192	COG0028	COG0075	COG0742	COG2890	COG0566	COG2265	COG2264
COG0192	COG0028	COG0220	COG0742	COG2890	COG0566	COG2265	COG2264
COG0192	COG0028	COG0124	COG0742	COG2890	COG0566	COG2265	COG2264
COG0192	COG0028	COG0219	COG0742	COG2890	COG0566	COG2265	COG2264
COG0192	COG0028	COG2195	COG0742	COG2890	COG0566	COG2265	COG2264
COG0192	COG0028	COG2890	COG0275	COG0742	COG2264	COG2265	COG0566
COG0192	COG0028	COG2890	COG0313	COG0742	COG2265	COG2264	COG0566
COG0192	COG0028	COG2890	COG0030	COG0742	COG2265	COG2264	COG0566
COG0192	COG0028	COG2890	COG0144	COG0742	COG2265	COG2264	COG0566
COG0192	COG0028	COG2890	COG0141	COG0742	COG2265	COG2264	COG0566
COG0192	COG0657	COG1853	COG0566	COG0742	COG2265	COG2264	COG2890
COG0192	COG0657	COG1989	COG0742	COG2890	COG2265	COG2264	COG0566
COG0192	COG0657	COG1819	COG0742	COG2890	COG2265	COG2264	COG0566
COG0192	COG0657	COG0075	COG0742	COG2890	COG2265	COG2264	COG0566
COG0192	COG0657	COG3705	COG0742	COG2890	COG2265	COG2264	COG0566
COG0192	COG0657	COG0313	COG2890	COG2265	COG0742	COG2264	COG0566
COG0192	COG0657	COG0124	COG2890	COG2265	COG0742	COG2264	COG0566
COG0192	COG0657	COG0219	COG2890	COG2265	COG0742	COG2264	COG0566
COG0192	COG0657	COG2195	COG2890	COG2265	COG0742	COG2264	COG0566
COG0192	COG0657	COG0220	COG2890	COG2265	COG0742	COG2264	COG0566
COG0192	COG0657	COG0275	COG2890	COG2264	COG0742	COG2265	COG0566
COG0192	COG0657	COG0030	COG2264	COG2265	COG0742	COG2890	COG0566
COG0192	COG0657	COG0141	COG2264	COG2265	COG0742	COG2890	COG0566
COG0192	COG0657	COG0144	COG2890	COG2265	COG0742	COG2264	COG0566
COG0192	COG1819	COG1853	COG2890	COG2265	COG0742	COG2264	COG0566
COG0192	COG1819	COG1989	COG2890	COG0742	COG2265	COG2264	COG0566
COG0192	COG1819	COG0075	COG2890	COG0742	COG2265	COG2264	COG0566
COG0192	COG1819	COG0313	COG2890	COG2265	COG0742	COG2264	COG0566
COG0192	COG1819	COG3705	COG2890	COG2265	COG0742	COG2264	COG0566
COG0192	COG1819	COG0030	COG2265	COG2264	COG0742	COG2890	COG0566
COG0192	COG1819	COG0124	COG2265	COG2264	COG0742	COG2890	COG0566
COG0192	COG1819	COG2195	COG2265	COG2264	COG0742	COG2890	COG0566
COG0192	COG1819	COG0144	COG2890	COG2264	COG0742	COG2265	COG0566
COG0192	COG1819	COG0220	COG2890	COG2264	COG0742	COG2265	COG0566
COG0192	COG1819	COG0275	COG2890	COG2264	COG0742	COG2265	COG0566
COG0192	COG1819	COG0141	COG2890	COG2264	COG0742	COG2265	COG0566
COG0192	COG1819	COG0219	COG2890	COG2264	COG0742	COG2265	COG0566
COG0192	COG1989	COG1853	COG2890	COG0742	COG2264	COG2265	COG0566
COG0192	COG1989	COG0075	COG2890	COG0742	COG2264	COG2265	COG0566
COG0192	COG1989	COG1032	COG0742	COG2890	COG2264	COG2265	COG0566
COG0192	COG1989	COG0030	COG0742	COG2890	COG2264	COG2265	COG0566
COG0192	COG1989	COG0313	COG2890	COG0742	COG2265	COG2264	COG0566
COG0192	COG1989	COG0275	COG2890	COG0742	COG2264	COG2265	COG0566
COG0192	COG1989	COG0219	COG2890	COG0742	COG2264	COG2265	COG0566
COG0192	COG1989	COG2890	COG0144	COG0742	COG2264	COG2265	COG0566
COG0192	COG1989	COG2890	COG2195	COG0742	COG2264	COG2265	COG0566
COG0192	COG1989	COG2890	COG0124	COG0742	COG2264	COG2265	COG0566
COG0192	COG1989	COG2890	COG0220	COG0742	COG2264	COG2265	COG0566
COG0192	COG1989	COG2890	COG3705	COG0742	COG2264	COG2265	COG0566
COG0192	COG1989	COG2890	COG0742	COG0141	COG2264	COG2265	COG0566
COG0192	COG4122	COG2890	COG0566	COG0742
COG0192	COG4122	COG2890	COG2265	COG0742
COG0192	COG4122	COG2890	COG2264	COG0742
COG0192	COG4122	COG0566	COG2264	COG0742
COG0192	COG4122	COG0566	COG2265	COG0742
COG0192	COG4122	COG2264	COG2265	COG0742
COG0192	COG1853	COG0075	COG2265	COG0742	COG0566	COG2890	COG2264
COG0192	COG1853	COG0313	COG2265	COG2890	COG0566	COG0742	COG2264
COG0192	COG1853	COG1032	COG2265	COG0742	COG2264	COG2890	COG0566
COG0192	COG1853	COG3705	COG2265	COG0742	COG2264	COG2890	COG0566
COG0192	COG1853	COG2195	COG2265	COG0742	COG2264	COG2890	COG0566
COG0192	COG1853	COG0030	COG2265	COG2264	COG0742	COG2890	COG0566
COG0192	COG1853	COG0124	COG2265	COG2264	COG0742	COG2890	COG0566
COG0192	COG1853	COG0144	COG2890	COG2264	COG0742	COG2265	COG0566
COG0192	COG1853	COG0275	COG2890	COG2264	COG0742	COG2265	COG0566
COG0192	COG1853	COG0141	COG2890	COG2264	COG0742	COG2265	COG0566
COG0192	COG1853	COG0220	COG2890	COG2264	COG0742	COG2265	COG0566
COG0192	COG1853	COG0219	COG2890	COG2264	COG0742	COG2265	COG0566
COG0192	COG1032	COG0075	COG2264	COG0742	COG2265	COG2890	COG0566
COG0192	COG1032	COG3705	COG2264	COG0742	COG2265	COG2890	COG0566
COG0192	COG1032	COG0124	COG2264	COG0742	COG2265	COG2890	COG0566
COG0192	COG1032	COG0144	COG2264	COG0742	COG2265	COG2890	COG0566
COG0192	COG1032	COG2264	COG0742	COG2265	COG0219	COG2890	COG0566
COG0192	COG1032	COG2264	COG0742	COG2265	COG0141	COG2890	COG0566
COG0192	COG1032	COG2264	COG0742	COG2265	COG0220	COG2890	COG0566
COG0192	COG0075	COG3705	COG2265	COG2890	COG0566	COG0742	COG2264
COG0192	COG0075	COG0219	COG2265	COG2890	COG0566	COG0742	COG2264
COG0192	COG0075	COG0220	COG2265	COG2890	COG0566	COG0742	COG2264
COG0192	COG0075	COG0124	COG2265	COG2890	COG0566	COG0742	COG2264
COG0192	COG0075	COG2195	COG2265	COG2890	COG0566	COG0742	COG2264
COG0192	COG0075	COG0275	COG2890	COG2264	COG0566	COG0742	COG2265
COG0192	COG0075	COG2890	COG0313	COG2265	COG0566	COG0742	COG2264
COG0192	COG0075	COG2890	COG0141	COG2265	COG0566	COG0742	COG2264
COG0192	COG0075	COG2890	COG0030	COG2265	COG2264	COG0742	COG0566
COG0192	COG0075	COG2890	COG0144	COG2265	COG2264	COG0742	COG0566
COG0192	COG3705	COG0313	COG2265	COG2890	COG2264	COG0742	COG0566
COG0192	COG3705	COG0219	COG2265	COG2890	COG2264	COG0742	COG0566
COG0192	COG3705	COG0030	COG2265	COG2264	COG2890	COG0742	COG0566
COG0192	COG3705	COG0275	COG2264	COG2890	COG2265	COG0742	COG0566
COG0192	COG3705	COG2195	COG2264	COG2890	COG2265	COG0742	COG0566
COG0192	COG3705	COG0124	COG2264	COG2890	COG2265	COG0742	COG0566
COG0192	COG3705	COG2890	COG0144	COG2264	COG2265	COG0742	COG0566
COG0192	COG3705	COG2890	COG0220	COG2264	COG2265	COG0742	COG0566
COG0192	COG3705	COG2890	COG0141	COG2264	COG2265	COG0742	COG0566
COG0192	COG0030	COG2264	COG0275	COG2265	COG2890	COG0566	COG0742
COG0192	COG0030	COG2264	COG0219	COG2265	COG2890	COG0566	COG0742
COG0192	COG0030	COG2264	COG0313	COG2265	COG2890	COG0566	COG0742
COG0192	COG0030	COG2264	COG2195	COG2265	COG2890	COG0566	COG0742
COG0192	COG0030	COG2264	COG0124	COG2265	COG2890	COG0566	COG0742
COG0192	COG0030	COG2264	COG0220	COG2265	COG2890	COG0566	COG0742
COG0192	COG0030	COG2264	COG2265	COG2890	COG0144	COG0566	COG0742
COG0192	COG0030	COG2264	COG2265	COG2890	COG0141	COG0566	COG0742
COG0192	COG2890	COG0275	COG0144	COG2264	COG0742	COG2265	COG0566
COG0192	COG2890	COG0275	COG0313	COG2264	COG2265	COG0742	COG0566
COG0192	COG2890	COG0275	COG2264	COG0124	COG2265	COG0742	COG0566
COG0192	COG2890	COG0275	COG2264	COG2195	COG2265	COG0742	COG0566
COG0192	COG2890	COG0275	COG2264	COG0219	COG2265	COG0742	COG0566
COG0192	COG2890	COG0275	COG2264	COG0220	COG2265	COG0742	COG0566
COG0192	COG2890	COG0275	COG2264	COG0141	COG2265	COG0742	COG0566
COG0192	COG2890	COG0313	COG0144	COG2265	COG0566	COG0742	COG2264
COG0192	COG2890	COG0313	COG2195	COG2265	COG0566	COG0742	COG2264
COG0192	COG2890	COG0313	COG2265	COG0124	COG0566	COG0742	COG2264
COG0192	COG2890	COG0313	COG2265	COG0220	COG0566	COG0742	COG2264
COG0192	COG2890	COG0313	COG2265	COG0141	COG0566	COG0742	COG2264
COG0192	COG2890	COG0313	COG2265	COG0219	COG0566	COG0742	COG2264
COG0192	COG2890	COG0144	COG0124	COG2264	COG0566	COG0742	COG2265
COG0192	COG2890	COG0144	COG2195	COG2264	COG0566	COG0742	COG2265
COG0192	COG2890	COG0144	COG0219	COG2264	COG0566	COG0742	COG2265
COG0192	COG2890	COG0144	COG0141	COG2264	COG0566	COG0742	COG2265
COG0192	COG2890	COG0144	COG0220	COG2264	COG0566	COG0742	COG2265
COG0192	COG2890	COG0124	COG2195	COG2264	COG0566	COG0742	COG2265
COG0192	COG2890	COG0124	COG0220	COG2264	COG0566	COG0742	COG2265
COG0192	COG2890	COG0124	COG0219	COG2264	COG0566	COG0742	COG2265
COG0192	COG2890	COG0124	COG0141	COG2264	COG0566	COG0742	COG2265
COG0192	COG2890	COG2195	COG0141	COG2264	COG0566	COG0742	COG2265
COG0192	COG2890	COG2195	COG0220	COG2264	COG0566	COG0742	COG2265
COG0192	COG2890	COG2195	COG0219	COG2264	COG0566	COG0742	COG2265
COG0192	COG2890	COG0141	COG0219	COG2264	COG0566	COG0742	COG2265
COG0192	COG2890	COG0141	COG0220	COG2264	COG0566	COG0742	COG2265
COG0192	COG2890	COG0219	COG0220	COG2264	COG0566	COG0742	COG2265
COG0566	COG0317	COG0742	COG2264	COG2265
COG0566	COG0317	COG0742	COG2890	COG2265
COG0566	COG0317	COG2264	COG2890	COG2265
COG0566	COG1228	COG2264	COG2890	COG0742
COG0566	COG1228	COG2264	COG2265	COG0742
COG0566	COG1228	COG2890	COG2265	COG0742
