# Supplementary material for: Efficient α, β-motif finder for identification of phenotype-related functional modules
Source: BMC Bioinformatics. 2011 Nov 11;12:440. doi: 10.1186/1471-2105-12-440 (PMC3287386; doi:10.1186/1471-2105-12-440)
Supplement: Additional file 24 — Extended functional modules obtained by running DENSE [29]. The extended functional modules obtained by running Hendrix et al (DENSE) [29] using the phenotype-related functional modules obtained for hydrogen production phenotype as query vertices and Clostridium acetobutylicum ATCC 824 protein functional association network. [file 1471-2105-12-440-S24.ZIP › Supplemental 11 - HvnH_9_2_using_Williametal/output_mapped/output_37.txt]

COG0144	COG0331	COG2264	COG0192	COG0566	
COG0144	COG0331	COG2265	COG0192	COG0566	
COG0144	COG0331	COG0742	COG0192	COG0566	
COG0144	COG0317	COG0192	COG2265	COG0566	
COG0144	COG0317	COG2264	COG2265	COG0566	
COG0144	COG0317	COG0742	COG2265	COG0566	
COG0144	COG0459	COG2265	COG0192	COG0566	
COG0144	COG0459	COG0742	COG0192	COG0566	
COG0144	COG0459	COG2264	COG0192	COG0566	
COG0144	COG0200	COG0192	COG2264	COG0566	
COG0144	COG0200	COG0192	COG2265	COG0566	
COG0144	COG0200	COG0192	COG0742	COG0566	
COG0144	COG0200	COG2264	COG0742	COG0566	
COG0144	COG0200	COG2264	COG2265	COG0566	
COG0144	COG0200	COG0742	COG2265	COG0566	
COG0144	COG0244	COG0192	COG0742	COG0566	
COG0144	COG0244	COG0192	COG0742	COG2265	
COG0144	COG0244	COG0192	COG0742	COG2264	
COG0144	COG0244	COG0192	COG0566	COG2264	
COG0144	COG0244	COG0192	COG0566	COG2265	
COG0144	COG0244	COG0192	COG2264	COG2265	
COG0144	COG0130	COG0192	COG2264	COG0566	
COG0144	COG0130	COG0192	COG0742	COG0566	
COG0144	COG0130	COG0192	COG2265	COG0566	
COG0144	COG0130	COG2264	COG2265	COG0566	
COG0144	COG0130	COG2264	COG0742	COG0566	
COG0144	COG0130	COG2265	COG0742	COG0566	
COG0144	COG0772	COG0192	COG0742	COG2264	
COG0144	COG0772	COG0192	COG2265	COG2264	
COG0144	COG0772	COG0192	COG0566	COG2264	
COG0144	COG2230	COG0192	COG0566	COG2265	
COG0144	COG2230	COG0192	COG0742	COG2265	
COG0144	COG2230	COG0192	COG2264	COG2265	
COG0144	COG0251	COG0192	COG2264	COG0566	
COG0144	COG0251	COG0192	COG0742	COG0566	
COG0144	COG0251	COG0192	COG2265	COG0566	
COG0144	COG0251	COG2264	COG2265	COG0566	
COG0144	COG0251	COG2264	COG0742	COG0566	
COG0144	COG0251	COG2265	COG0742	COG0566	
COG0144	COG0357	COG1819	COG0742	COG0192	COG2265	COG0566	COG2264	
COG0144	COG0357	COG0030	COG2265	COG0742	COG2264	COG0566	COG0192	
COG0144	COG0357	COG0275	COG2265	COG0742	COG2264	COG0566	COG0192	
COG0144	COG0357	COG0219	COG2265	COG0742	COG2264	COG0566	COG0192	
COG0144	COG0564	COG0661	COG0742	COG2264	COG0192	COG0566	COG2265	
COG0144	COG0564	COG0270	COG2264	COG0742	COG0192	COG0566	COG2265	
COG0144	COG0564	COG0624	COG2264	COG0192	COG0742	COG0566	COG2265	
COG0144	COG0564	COG1853	COG2264	COG0192	COG0742	COG0566	COG2265	
COG0144	COG0564	COG1989	COG2264	COG0742	COG0192	COG0566	COG2265	
COG0144	COG0564	COG3546	COG2264	COG0192	COG0742	COG0566	COG2265	
COG0144	COG0564	COG1819	COG2264	COG0192	COG0742	COG0566	COG2265	
COG0144	COG0564	COG0657	COG2264	COG0192	COG0742	COG0566	COG2265	
COG0144	COG0564	COG0637	COG2264	COG0192	COG0742	COG0566	COG2265	
COG0144	COG0564	COG0028	COG2264	COG0192	COG0742	COG0566	COG2265	
COG0144	COG0564	COG4122	COG2264	COG0566	COG2265	COG0192	COG0742	
COG0144	COG0564	COG0075	COG2264	COG0566	COG2265	COG0192	COG0742	
COG0144	COG0564	COG0219	COG2264	COG0566	COG2265	COG0192	COG0742	
COG0144	COG0564	COG0313	COG2264	COG2265	COG0566	COG0192	COG0742	
COG0144	COG0564	COG0275	COG2264	COG2265	COG0566	COG0192	COG0742	
COG0144	COG0564	COG0030	COG2264	COG2265	COG0566	COG0192	COG0742	
COG0144	COG0564	COG2890	COG2264	COG2265	COG0566	COG0192	COG0742	
COG0144	COG0564	COG3705	COG2264	COG0192	COG0566	COG2265	COG0742	
COG0144	COG0564	COG2195	COG2264	COG0192	COG0566	COG2265	COG0742	
COG0144	COG0564	COG2264	COG0220	COG0192	COG0566	COG2265	COG0742	
COG0144	COG0564	COG2264	COG0141	COG0192	COG0566	COG2265	COG0742	
COG0144	COG0564	COG2264	COG0124	COG0192	COG0566	COG2265	COG0742	
COG0144	COG2267	COG0657	COG0742	COG0192	COG0566	COG2264	COG2265	
COG0144	COG2267	COG0742	COG0192	COG2195	COG0566	COG2264	COG2265	
COG0144	COG2267	COG0742	COG0192	COG0124	COG0566	COG2264	COG2265	
COG0144	COG2267	COG0742	COG0192	COG0566	COG2264	COG0141	COG2265	
COG0144	COG1351	COG0192	COG2265	COG0566	
COG0144	COG1351	COG0192	COG0742	COG0566	
COG0144	COG1351	COG0192	COG2264	COG0566	
COG0144	COG0277	COG0192	COG2264	COG0566	
COG0144	COG0277	COG0192	COG2265	COG0566	
COG0144	COG0277	COG0192	COG0742	COG0566	
COG0144	COG0277	COG2264	COG0742	COG0566	
COG0144	COG0277	COG2264	COG2265	COG0566	
COG0144	COG0277	COG0742	COG2265	COG0566	
COG0144	COG1228	COG0657	COG0192	COG2264	COG2265	COG0566	COG0742	
COG0144	COG1228	COG1853	COG0192	COG2264	COG2265	COG0566	COG0742	
COG0144	COG1228	COG0192	COG0124	COG2264	COG2265	COG0566	COG0742	
COG0144	COG1228	COG0192	COG2264	COG2265	COG0141	COG0566	COG0742	
COG0144	COG1002	COG0192	COG2264	COG2265	
COG0144	COG1002	COG0192	COG0566	COG2265	
COG0144	COG1002	COG0192	COG0742	COG2265	
COG0144	COG1385	COG0275	COG0742	COG0566	COG2264	COG2265	COG0192	
COG0144	COG1385	COG0030	COG0742	COG0566	COG2264	COG2265	COG0192	
COG0144	COG1385	COG0742	COG0566	COG0192	COG0124	COG2265	COG2264	
COG0144	COG1385	COG0742	COG0566	COG0192	COG2195	COG2265	COG2264	
COG0144	COG1385	COG0742	COG0566	COG0192	COG0141	COG2265	COG2264	
COG0144	COG0140	COG0139	COG2265	COG2264	COG0742	COG0192	COG0566	
COG0144	COG0140	COG0192	COG2265	COG2264	COG0742	COG3705	COG0566	
COG0144	COG0140	COG0192	COG2265	COG2264	COG0742	COG0124	COG0566	
COG0144	COG0140	COG0192	COG2265	COG2264	COG0742	COG0141	COG0566	
COG0144	COG3865	COG2264	COG0742	COG0192	
COG0144	COG3865	COG2264	COG2265	COG0192	
COG0144	COG3865	COG2264	COG0566	COG0192	
COG0144	COG3865	COG0742	COG0566	COG0192	
COG0144	COG3865	COG0742	COG2265	COG0192	
COG0144	COG3865	COG0566	COG2265	COG0192	
COG0144	COG0139	COG0637	COG2265	COG0192	COG0742	COG2264	COG0566	
COG0144	COG0139	COG2265	COG0192	COG3705	COG0742	COG2264	COG0566	
COG0144	COG0139	COG2265	COG0192	COG0124	COG0742	COG2264	COG0566	
COG0144	COG0139	COG2265	COG0192	COG0742	COG2264	COG0141	COG0566	
COG0144	COG2241	COG0192	COG2265	COG0742	
COG0144	COG2241	COG0192	COG2265	COG0566	
COG0144	COG2241	COG0192	COG2265	COG2264	
COG0144	COG2241	COG0192	COG0742	COG2264	
COG0144	COG2241	COG0192	COG0742	COG0566	
COG0144	COG2241	COG0192	COG2264	COG0566	
COG0144	COG0789	COG2265	COG2264	COG0192	
COG0144	COG0789	COG2265	COG0742	COG0192	
COG0144	COG0789	COG2265	COG0566	COG0192	
COG0144	COG0789	COG2264	COG0566	COG0192	
COG0144	COG0789	COG2264	COG0742	COG0192	
COG0144	COG0789	COG0566	COG0742	COG0192	
COG0144	COG0827	COG0192	COG0566	COG2265	
COG0144	COG0827	COG0192	COG0742	COG2265	
COG0144	COG0827	COG0192	COG2264	COG2265	
COG0144	COG1903	COG0192	COG0566	COG2265	
COG0144	COG1903	COG0192	COG0566	COG2264	
COG0144	COG1903	COG0192	COG0566	COG0742	
COG0144	COG1903	COG0192	COG2265	COG0742	
COG0144	COG1903	COG0192	COG2265	COG2264	
COG0144	COG1903	COG0192	COG0742	COG2264	
COG0144	COG0661	COG0270	COG0742	COG2264	COG0192	COG0566	COG2265	
COG0144	COG0661	COG0624	COG0192	COG2264	COG0742	COG0566	COG2265	
COG0144	COG0661	COG3546	COG0192	COG0742	COG2264	COG0566	COG2265	
COG0144	COG0661	COG1989	COG0742	COG0192	COG2264	COG0566	COG2265	
COG0144	COG0661	COG1853	COG0192	COG0742	COG2264	COG0566	COG2265	
COG0144	COG0661	COG1819	COG0192	COG0742	COG2264	COG0566	COG2265	
COG0144	COG0661	COG0657	COG0192	COG0742	COG2264	COG0566	COG2265	
COG0144	COG0661	COG0637	COG0192	COG0742	COG2264	COG0566	COG2265	
COG0144	COG0661	COG0028	COG0192	COG0742	COG2264	COG0566	COG2265	
COG0144	COG0661	COG4122	COG0192	COG0742	COG2264	COG0566	COG2265	
COG0144	COG0661	COG0075	COG0192	COG0742	COG2264	COG0566	COG2265	
COG0144	COG0661	COG0313	COG0192	COG0742	COG2265	COG0566	COG2264	
COG0144	COG0661	COG0219	COG0192	COG0742	COG2265	COG0566	COG2264	
COG0144	COG0661	COG0192	COG2195	COG0742	COG2265	COG0566	COG2264	
COG0144	COG0661	COG0192	COG0275	COG0742	COG2264	COG0566	COG2265	
COG0144	COG0661	COG0192	COG0124	COG0742	COG2264	COG0566	COG2265	
COG0144	COG0661	COG0192	COG3705	COG0742	COG2264	COG0566	COG2265	
COG0144	COG0661	COG0192	COG0220	COG0742	COG2264	COG0566	COG2265	
COG0144	COG0661	COG0192	COG2890	COG0742	COG2264	COG0566	COG2265	
COG0144	COG0661	COG0192	COG0141	COG0742	COG2264	COG0566	COG2265	
COG0144	COG0661	COG0192	COG0030	COG0742	COG2264	COG2265	COG0566	
COG0144	COG0270	COG0624	COG2264	COG0742	COG0192	COG0566	COG2265	
COG0144	COG0270	COG3546	COG2264	COG0742	COG0192	COG0566	COG2265	
COG0144	COG0270	COG1989	COG0742	COG2264	COG0192	COG0566	COG2265	
COG0144	COG0270	COG1853	COG0742	COG2264	COG0192	COG0566	COG2265	
COG0144	COG0270	COG1819	COG0742	COG2264	COG0192	COG0566	COG2265	
COG0144	COG0270	COG0657	COG0742	COG2264	COG0192	COG0566	COG2265	
COG0144	COG0270	COG0637	COG0742	COG2264	COG0192	COG0566	COG2265	
COG0144	COG0270	COG0028	COG0742	COG2264	COG0192	COG0566	COG2265	
COG0144	COG0270	COG4122	COG2264	COG0742	COG0566	COG2265	COG0192	
COG0144	COG0270	COG0075	COG2264	COG0742	COG0566	COG2265	COG0192	
COG0144	COG0270	COG0313	COG2264	COG0742	COG2265	COG0566	COG0192	
COG0144	COG0270	COG0219	COG2264	COG0742	COG2265	COG0566	COG0192	
COG0144	COG0270	COG0275	COG2264	COG0742	COG2265	COG0566	COG0192	
COG0144	COG0270	COG0030	COG2264	COG0742	COG2265	COG0566	COG0192	
COG0144	COG0270	COG3705	COG2264	COG0742	COG0192	COG0566	COG2265	
COG0144	COG0270	COG2195	COG2264	COG0742	COG0192	COG0566	COG2265	
COG0144	COG0270	COG2890	COG2264	COG0742	COG0192	COG0566	COG2265	
COG0144	COG0270	COG2264	COG0742	COG0220	COG0192	COG0566	COG2265	
COG0144	COG0270	COG2264	COG0742	COG0124	COG0192	COG0566	COG2265	
COG0144	COG0270	COG2264	COG0742	COG0141	COG0192	COG0566	COG2265	
COG0144	COG3546	COG0624	COG0192	COG2264	COG0566	COG0742	COG2265	
COG0144	COG3546	COG1853	COG0192	COG2264	COG0566	COG0742	COG2265	
COG0144	COG3546	COG1989	COG0192	COG0742	COG0566	COG2264	COG2265	
COG0144	COG3546	COG1819	COG0192	COG0742	COG0566	COG2264	COG2265	
COG0144	COG3546	COG0657	COG0192	COG0742	COG0566	COG2264	COG2265	
COG0144	COG3546	COG0637	COG0192	COG0742	COG0566	COG2264	COG2265	
COG0144	COG3546	COG0028	COG0192	COG0742	COG0566	COG2264	COG2265	
COG0144	COG3546	COG4122	COG0192	COG0566	COG2264	COG2265	COG0742	
COG0144	COG3546	COG0075	COG0192	COG0566	COG2264	COG2265	COG0742	
COG0144	COG3546	COG0313	COG0192	COG2265	COG2264	COG0566	COG0742	
COG0144	COG3546	COG0219	COG0192	COG2265	COG2264	COG0566	COG0742	
COG0144	COG3546	COG0192	COG0275	COG2264	COG2265	COG0566	COG0742	
COG0144	COG3546	COG0192	COG0124	COG2264	COG2265	COG0566	COG0742	
COG0144	COG3546	COG0192	COG3705	COG2264	COG2265	COG0566	COG0742	
COG0144	COG3546	COG0192	COG2195	COG2264	COG2265	COG0566	COG0742	
COG0144	COG3546	COG0192	COG0220	COG2264	COG2265	COG0566	COG0742	
COG0144	COG3546	COG0192	COG0030	COG2264	COG2265	COG0566	COG0742	
COG0144	COG3546	COG0192	COG0141	COG2264	COG2265	COG0566	COG0742	
COG0144	COG3546	COG0192	COG2890	COG2264	COG2265	COG0566	COG0742	
COG0144	COG1989	COG0624	COG0742	COG2264	COG0192	COG2265	COG0566	
COG0144	COG1989	COG1853	COG0742	COG0192	COG2264	COG2265	COG0566	
COG0144	COG1989	COG0637	COG0742	COG0192	COG2264	COG2265	COG0566	
COG0144	COG1989	COG1819	COG0742	COG0192	COG2264	COG2265	COG0566	
COG0144	COG1989	COG0028	COG0742	COG0192	COG2264	COG2265	COG0566	
COG0144	COG1989	COG0657	COG0742	COG0192	COG2264	COG2265	COG0566	
COG0144	COG1989	COG4122	COG0742	COG2264	COG2265	COG0566	COG0192	
COG0144	COG1989	COG0075	COG0742	COG2264	COG2265	COG0566	COG0192	
COG0144	COG1989	COG1032	COG0742	COG2264	COG2265	COG0566	COG0192	
COG0144	COG1989	COG0313	COG0742	COG2265	COG2264	COG0566	COG0192	
COG0144	COG1989	COG0219	COG0742	COG2265	COG2264	COG0566	COG0192	
COG0144	COG1989	COG0275	COG0742	COG2264	COG2265	COG0566	COG0192	
COG0144	COG1989	COG0030	COG0742	COG2264	COG2265	COG0566	COG0192	
COG0144	COG1989	COG2890	COG0742	COG2264	COG2265	COG0566	COG0192	
COG0144	COG1989	COG0192	COG0742	COG0220	COG2265	COG0566	COG2264	
COG0144	COG1989	COG0192	COG0742	COG3705	COG2265	COG0566	COG2264	
COG0144	COG1989	COG0192	COG0742	COG0124	COG2265	COG0566	COG2264	
COG0144	COG1989	COG0192	COG0742	COG2195	COG2265	COG0566	COG2264	
COG0144	COG1989	COG0192	COG0742	COG0141	COG2265	COG0566	COG2264	
COG0144	COG0624	COG1853	COG0192	COG2264	COG2265	COG0742	COG0566	
COG0144	COG0624	COG0637	COG0192	COG2264	COG2265	COG0742	COG0566	
COG0144	COG0624	COG1819	COG0192	COG2264	COG2265	COG0742	COG0566	
COG0144	COG0624	COG0657	COG0192	COG2264	COG2265	COG0742	COG0566	
COG0144	COG0624	COG0028	COG0192	COG2264	COG0742	COG2265	COG0566	
COG0144	COG0624	COG4122	COG2264	COG0192	COG2265	COG0566	COG0742	
COG0144	COG0624	COG0075	COG2264	COG0192	COG2265	COG0566	COG0742	
COG0144	COG0624	COG0313	COG2264	COG0192	COG2265	COG0566	COG0742	
COG0144	COG0624	COG0219	COG2264	COG0192	COG2265	COG0566	COG0742	
COG0144	COG0624	COG0275	COG2264	COG0192	COG2265	COG0566	COG0742	
COG0144	COG0624	COG0030	COG2264	COG0192	COG2265	COG0566	COG0742	
COG0144	COG0624	COG0192	COG3705	COG2264	COG2265	COG0566	COG0742	
COG0144	COG0624	COG0192	COG0124	COG2264	COG2265	COG0566	COG0742	
COG0144	COG0624	COG0192	COG2195	COG2264	COG2265	COG0566	COG0742	
COG0144	COG0624	COG0192	COG2264	COG2890	COG2265	COG0566	COG0742	
COG0144	COG0624	COG0192	COG2264	COG0220	COG2265	COG0566	COG0742	
COG0144	COG0624	COG0192	COG2264	COG0141	COG2265	COG0566	COG0742	
COG0144	COG0116	COG0192	COG0566	COG0742	
COG0144	COG0116	COG0192	COG0566	COG2264	
COG0144	COG0116	COG0192	COG0566	COG2265	
COG0144	COG0116	COG0192	COG0742	COG2265	
COG0144	COG0116	COG0192	COG0742	COG2264	
COG0144	COG0116	COG0192	COG2265	COG2264	
COG0144	COG0637	COG1853	COG0192	COG2264	COG0742	COG0566	COG2265	
COG0144	COG0637	COG0657	COG0192	COG2264	COG0742	COG0566	COG2265	
COG0144	COG0637	COG1819	COG0192	COG2264	COG0742	COG0566	COG2265	
COG0144	COG0637	COG0219	COG0192	COG2264	COG0742	COG0566	COG2265	
COG0144	COG0637	COG4122	COG0192	COG2264	COG0566	COG2265	COG0742	
COG0144	COG0637	COG0028	COG0192	COG0742	COG0566	COG2265	COG2264	
COG0144	COG0637	COG0313	COG0192	COG2265	COG0566	COG0742	COG2264	
COG0144	COG0637	COG0192	COG0124	COG2265	COG0566	COG0742	COG2264	
COG0144	COG0637	COG0192	COG3705	COG2265	COG0566	COG0742	COG2264	
COG0144	COG0637	COG0192	COG2195	COG2265	COG0566	COG0742	COG2264	
COG0144	COG0637	COG0192	COG0220	COG2265	COG0566	COG0742	COG2264	
COG0144	COG0637	COG0192	COG0275	COG2264	COG0566	COG0742	COG2265	
COG0144	COG0637	COG0192	COG0141	COG2264	COG0566	COG0742	COG2265	
COG0144	COG0637	COG0192	COG0030	COG2264	COG2265	COG0742	COG0566	
COG0144	COG0637	COG0192	COG2890	COG2264	COG2265	COG0742	COG0566	
COG0144	COG0637	COG0192	COG0075	COG2264	COG2265	COG0742	COG0566	
COG0144	COG0028	COG1853	COG0192	COG0742	COG2265	COG2264	COG0566	
COG0144	COG0028	COG1819	COG0192	COG0742	COG2265	COG2264	COG0566	
COG0144	COG0028	COG0657	COG0192	COG0742	COG2265	COG2264	COG0566	
COG0144	COG0028	COG4122	COG0192	COG0742	COG2265	COG2264	COG0566	
COG0144	COG0028	COG0219	COG0192	COG0742	COG2265	COG2264	COG0566	
COG0144	COG0028	COG0192	COG3705	COG0742	COG2265	COG2264	COG0566	
COG0144	COG0028	COG0192	COG0124	COG0742	COG2265	COG2264	COG0566	
COG0144	COG0028	COG0192	COG2195	COG0742	COG2265	COG2264	COG0566	
COG0144	COG0028	COG0192	COG0220	COG0742	COG2265	COG2264	COG0566	
COG0144	COG0028	COG0192	COG0275	COG0742	COG2264	COG2265	COG0566	
COG0144	COG0028	COG0192	COG0141	COG0742	COG2264	COG2265	COG0566	
COG0144	COG0028	COG0192	COG2890	COG0742	COG2264	COG2265	COG0566	
COG0144	COG0028	COG0192	COG0030	COG0742	COG2264	COG2265	COG0566	
COG0144	COG0028	COG0192	COG0742	COG2265	COG0313	COG2264	COG0566	
COG0144	COG0028	COG0192	COG0742	COG2265	COG0075	COG2264	COG0566	
COG0144	COG0657	COG1853	COG0192	COG2264	COG0566	COG2265	COG0742	
COG0144	COG0657	COG0075	COG0192	COG2264	COG0566	COG2265	COG0742	
COG0144	COG0657	COG4122	COG0192	COG2264	COG0566	COG2265	COG0742	
COG0144	COG0657	COG0313	COG0192	COG2265	COG0566	COG2264	COG0742	
COG0144	COG0657	COG0192	COG1819	COG2265	COG0566	COG2264	COG0742	
COG0144	COG0657	COG0192	COG0219	COG2265	COG0566	COG2264	COG0742	
COG0144	COG0657	COG0192	COG3705	COG2265	COG0566	COG2264	COG0742	
COG0144	COG0657	COG0192	COG0275	COG2264	COG0566	COG2265	COG0742	
COG0144	COG0657	COG0192	COG2195	COG2264	COG0566	COG2265	COG0742	
COG0144	COG0657	COG0192	COG0124	COG2264	COG0566	COG2265	COG0742	
COG0144	COG0657	COG0192	COG0030	COG2264	COG2265	COG0566	COG0742	
COG0144	COG0657	COG0192	COG2890	COG2264	COG2265	COG0566	COG0742	
COG0144	COG0657	COG0192	COG0141	COG2264	COG2265	COG0566	COG0742	
COG0144	COG0657	COG0192	COG0220	COG2264	COG2265	COG0566	COG0742	
COG0144	COG1819	COG1853	COG0192	COG2264	COG2265	COG0566	COG0742	
COG0144	COG1819	COG4122	COG0192	COG2264	COG2265	COG0566	COG0742	
COG0144	COG1819	COG0075	COG0192	COG2264	COG2265	COG0566	COG0742	
COG0144	COG1819	COG0313	COG0192	COG2265	COG2264	COG0566	COG0742	
COG0144	COG1819	COG0192	COG3705	COG2265	COG2264	COG0566	COG0742	
COG0144	COG1819	COG0192	COG0030	COG2265	COG2264	COG0566	COG0742	
COG0144	COG1819	COG0192	COG0275	COG2264	COG2265	COG0566	COG0742	
COG0144	COG1819	COG0192	COG2195	COG2264	COG2265	COG0566	COG0742	
COG0144	COG1819	COG0192	COG0124	COG2264	COG2265	COG0566	COG0742	
COG0144	COG1819	COG0192	COG0219	COG2264	COG2265	COG0566	COG0742	
COG0144	COG1819	COG0192	COG2890	COG2264	COG2265	COG0566	COG0742	
COG0144	COG1819	COG0192	COG0141	COG2264	COG2265	COG0566	COG0742	
COG0144	COG1819	COG0192	COG0220	COG2264	COG2265	COG0566	COG0742	
COG0144	COG4122	COG1853	COG2264	COG2265	COG0566	COG0192	COG0742	
COG0144	COG4122	COG0075	COG2264	COG2265	COG0566	COG0192	COG0742	
COG0144	COG4122	COG1032	COG2264	COG2265	COG0566	COG0742	COG0192	
COG0144	COG4122	COG0192	COG2264	COG2265	COG0566	COG0124	COG0742	
COG0144	COG4122	COG0192	COG2264	COG2265	COG0566	COG3705	COG0742	
COG0144	COG4122	COG0192	COG2264	COG2265	COG0566	COG2195	COG0742	
COG0144	COG4122	COG0192	COG2264	COG2265	COG0566	COG0141	COG0742	
COG0144	COG1853	COG0075	COG0192	COG0566	COG0742	COG2264	COG2265	
COG0144	COG1853	COG0313	COG0192	COG2265	COG0742	COG2264	COG0566	
COG0144	COG1853	COG1032	COG0192	COG2265	COG0742	COG2264	COG0566	
COG0144	COG1853	COG0192	COG3705	COG2265	COG0742	COG2264	COG0566	
COG0144	COG1853	COG0192	COG0030	COG2265	COG2264	COG0742	COG0566	
COG0144	COG1853	COG0192	COG0124	COG2265	COG2264	COG0742	COG0566	
COG0144	COG1853	COG0192	COG2195	COG2265	COG2264	COG0742	COG0566	
COG0144	COG1853	COG0192	COG0275	COG2264	COG2265	COG0742	COG0566	
COG0144	COG1853	COG0192	COG0219	COG2264	COG2265	COG0742	COG0566	
COG0144	COG1853	COG0192	COG0141	COG2264	COG2265	COG0742	COG0566	
COG0144	COG1853	COG0192	COG2890	COG2264	COG2265	COG0742	COG0566	
COG0144	COG1853	COG0192	COG0220	COG2264	COG2265	COG0742	COG0566	
COG0144	COG1032	COG0075	COG2264	COG2265	COG0742	COG0192	COG0566	
COG0144	COG1032	COG0192	COG3705	COG2265	COG0742	COG2264	COG0566	
COG0144	COG1032	COG0192	COG0219	COG2265	COG0742	COG2264	COG0566	
COG0144	COG1032	COG0192	COG2265	COG0742	COG2264	COG0124	COG0566	
COG0144	COG1032	COG0192	COG2265	COG0742	COG2264	COG2890	COG0566	
COG0144	COG1032	COG0192	COG2265	COG0742	COG2264	COG0220	COG0566	
COG0144	COG1032	COG0192	COG2265	COG0742	COG2264	COG0141	COG0566	
COG0144	COG0075	COG0219	COG0742	COG2264	COG0566	COG0192	COG2265	
COG0144	COG0075	COG0313	COG2265	COG2264	COG0566	COG0192	COG0742	
COG0144	COG0075	COG0275	COG2264	COG2265	COG0566	COG0192	COG0742	
COG0144	COG0075	COG0030	COG2264	COG2265	COG0566	COG0192	COG0742	
COG0144	COG0075	COG3705	COG0192	COG2265	COG0566	COG2264	COG0742	
COG0144	COG0075	COG2195	COG0192	COG2265	COG0566	COG2264	COG0742	
COG0144	COG0075	COG0124	COG0192	COG2265	COG0566	COG2264	COG0742	
COG0144	COG0075	COG0141	COG0192	COG2265	COG0566	COG2264	COG0742	
COG0144	COG0075	COG0220	COG0192	COG2265	COG0566	COG2264	COG0742	
COG0144	COG0075	COG2890	COG0192	COG2265	COG0566	COG2264	COG0742	
COG0144	COG0219	COG0030	COG2265	COG2264	COG0566	COG0192	COG0742	
COG0144	COG0219	COG0313	COG2265	COG2264	COG0566	COG0192	COG0742	
COG0144	COG0219	COG0275	COG2264	COG2265	COG0566	COG0192	COG0742	
COG0144	COG0219	COG0192	COG3705	COG2265	COG0566	COG2264	COG0742	
COG0144	COG0219	COG0192	COG2195	COG2265	COG0566	COG2264	COG0742	
COG0144	COG0219	COG0192	COG0124	COG2265	COG0566	COG2264	COG0742	
COG0144	COG0219	COG0192	COG2890	COG2265	COG0566	COG2264	COG0742	
COG0144	COG0219	COG0192	COG0220	COG2265	COG0566	COG2264	COG0742	
COG0144	COG0219	COG0192	COG0141	COG2265	COG0566	COG2264	COG0742	
COG0144	COG2890	COG0275	COG2264	COG2265	COG0566	COG0192	COG0742	
COG0144	COG2890	COG0313	COG2265	COG2264	COG0566	COG0192	COG0742	
COG0144	COG2890	COG0192	COG0030	COG2264	COG2265	COG0566	COG0742	
COG0144	COG2890	COG0192	COG0124	COG2264	COG2265	COG0566	COG0742	
COG0144	COG2890	COG0192	COG2195	COG2264	COG2265	COG0566	COG0742	
COG0144	COG2890	COG0192	COG3705	COG2264	COG2265	COG0566	COG0742	
COG0144	COG2890	COG0192	COG0141	COG2264	COG2265	COG0566	COG0742	
COG0144	COG2890	COG0192	COG0220	COG2264	COG2265	COG0566	COG0742	
COG0144	COG0275	COG2264	COG0030	COG2265	COG0566	COG0742	COG0192	
COG0144	COG0275	COG2264	COG0313	COG2265	COG0566	COG0742	COG0192	
COG0144	COG0275	COG2264	COG0192	COG0124	COG0566	COG0742	COG2265	
COG0144	COG0275	COG2264	COG0192	COG2195	COG0566	COG0742	COG2265	
COG0144	COG0275	COG2264	COG0192	COG3705	COG0566	COG0742	COG2265	
COG0144	COG0275	COG2264	COG0192	COG0141	COG0566	COG0742	COG2265	
COG0144	COG0275	COG2264	COG0192	COG0220	COG0566	COG0742	COG2265	
COG0144	COG0192	COG0030	COG2265	COG0313	COG2264	COG0566	COG0742	
COG0144	COG0192	COG0030	COG2265	COG2195	COG2264	COG0566	COG0742	
COG0144	COG0192	COG0030	COG2265	COG3705	COG2264	COG0566	COG0742	
COG0144	COG0192	COG0030	COG2265	COG2264	COG0124	COG0566	COG0742	
COG0144	COG0192	COG0030	COG2265	COG2264	COG0220	COG0566	COG0742	
COG0144	COG0192	COG0030	COG2265	COG2264	COG0141	COG0566	COG0742	
COG0144	COG0192	COG0313	COG3705	COG2265	COG0742	COG0566	COG2264	
COG0144	COG0192	COG0313	COG2195	COG2265	COG0742	COG0566	COG2264	
COG0144	COG0192	COG0313	COG0220	COG2265	COG0742	COG0566	COG2264	
COG0144	COG0192	COG0313	COG2265	COG0124	COG0742	COG0566	COG2264	
COG0144	COG0192	COG0313	COG2265	COG0141	COG0742	COG0566	COG2264	
COG0144	COG0192	COG3705	COG0124	COG2264	COG0742	COG0566	COG2265	
COG0144	COG0192	COG3705	COG2195	COG2264	COG0742	COG0566	COG2265	
COG0144	COG0192	COG3705	COG0220	COG2264	COG0742	COG0566	COG2265	
COG0144	COG0192	COG3705	COG0141	COG2264	COG0742	COG0566	COG2265	
COG0144	COG0192	COG0124	COG2195	COG2264	COG0742	COG0566	COG2265	
COG0144	COG0192	COG0124	COG0141	COG2264	COG0742	COG0566	COG2265	
COG0144	COG0192	COG0124	COG0220	COG2264	COG0742	COG0566	COG2265	
COG0144	COG0192	COG2195	COG0220	COG2264	COG0742	COG0566	COG2265	
COG0144	COG0192	COG2195	COG0141	COG2264	COG0742	COG0566	COG2265	
COG0144	COG0192	COG0220	COG0141	COG2264	COG0742	COG0566	COG2265	
COG0192	COG0331	COG2264	COG2265	COG0566	
COG0192	COG0331	COG2264	COG0742	COG0566	
COG0192	COG0331	COG2265	COG0742	COG0566	
COG0192	COG0459	COG2265	COG0742	COG0566	
COG0192	COG0459	COG2265	COG2264	COG0566	
COG0192	COG0459	COG0742	COG2264	COG0566	
COG0192	COG0317	COG0742	COG2265	COG0566	
COG0192	COG0317	COG2264	COG2265	COG0566	
COG0192	COG2230	COG2264	COG0566	COG2265	
COG0192	COG2230	COG2264	COG0742	COG2265	
COG0192	COG2230	COG0566	COG0742	COG2265	
COG0192	COG0772	COG0566	COG0742	COG2264	
COG0192	COG0772	COG0566	COG2265	COG2264	
COG0192	COG0772	COG0742	COG2265	COG2264	
COG0192	COG1351	COG0742	COG2265	COG0566	
COG0192	COG1351	COG0742	COG2264	COG0566	
COG0192	COG1351	COG2265	COG2264	COG0566	
COG0192	COG1002	COG2264	COG0566	COG2265	
COG0192	COG1002	COG2264	COG0742	COG2265	
COG0192	COG1002	COG0566	COG0742	COG2265	
COG0192	COG0827	COG0566	COG0742	COG2265	
COG0192	COG0827	COG0566	COG2264	COG2265	
COG0192	COG0827	COG0742	COG2264	COG2265	
COG0566	COG0317	COG2264	COG0742	COG2265	
