# Supplementary material for: Efficient α, β-motif finder for identification of phenotype-related functional modules
Source: BMC Bioinformatics. 2011 Nov 11;12:440. doi: 10.1186/1471-2105-12-440 (PMC3287386; doi:10.1186/1471-2105-12-440)
Supplement: Additional file 24 — Extended functional modules obtained by running DENSE [29]. The extended functional modules obtained by running Hendrix et al (DENSE) [29] using the phenotype-related functional modules obtained for hydrogen production phenotype as query vertices and Clostridium acetobutylicum ATCC 824 protein functional association network. [file 1471-2105-12-440-S24.ZIP › Supplemental 11 - HvnH_9_2_using_Williametal/output_mapped/output_39.txt]

COG0112	COG0489	COG0192	COG1145	COG0143
COG0112	COG2771	COG0192	COG1145	COG0143
COG0112	COG0384	COG0192	COG0143	COG1145
COG0112	COG1091	COG0192	COG1145	COG0143
COG0112	COG0046	COG0192	COG1145	COG0143
COG0112	COG0047	COG0192	COG1145	COG0143
COG0112	COG2116	COG0192	COG1145	COG0143
COG0112	COG2241	COG0192	COG1145	COG0143
COG0112	COG0560	COG0192	COG0143	COG1145
COG0112	COG0067	COG0192	COG0143	COG1145
COG0112	COG0069	COG0192	COG0143	COG1145
COG0112	COG0070	COG0192	COG0143	COG1145
COG0112	COG0423	COG0192	COG1145	COG0143
COG0112	COG0172	COG0192	COG0143	COG1145
COG0112	COG0449	COG0192	COG0143	COG1145
COG0112	COG0488	COG0192	COG1145	COG0143
COG0112	COG0008	COG0192	COG1145	COG0143
COG0112	COG0459	COG0192	COG1145	COG0143
COG0112	COG0557	COG0192	COG1145	COG0143
COG0112	COG0442	COG0192	COG1145	COG0143
COG0112	COG2040	COG0192	COG1145	COG0143
COG0112	COG1351	COG0192	COG1145	COG0143
COG0112	COG0299	COG0192	COG0143	COG1145
COG0112	COG0626	COG0192	COG1145	COG0143
COG0112	COG0031	COG0192	COG1145	COG0143
COG0112	COG0138	COG0192	COG1145	COG0143
COG0112	COG0439	COG0192	COG0143	COG1145
COG0112	COG1145	COG0223	COG0192	COG0143
COG0112	COG1145	COG0190	COG0192	COG0143
COG0112	COG1145	COG0242	COG0192	COG0143
COG0112	COG1145	COG0039	COG0192	COG0143
COG0112	COG1145	COG0075	COG0192	COG0143
COG0112	COG1145	COG1167	COG0192	COG0143
COG0112	COG1145	COG0115	COG0192	COG0143
COG0112	COG1145	COG0446	COG0192	COG0143
COG0112	COG1145	COG0665	COG0192	COG0143
COG0112	COG1145	COG0079	COG0192	COG0143
COG0112	COG1145	COG0192	COG0436	COG0143
COG0112	COG1145	COG0192	COG0646	COG0143
COG0112	COG1145	COG0192	COG1410	COG0143
COG0112	COG1145	COG0192	COG0685	COG0143
COG0112	COG1145	COG0192	COG0073	COG0143
