# Supplementary material for: Efficient α, β-motif finder for identification of phenotype-related functional modules
Source: BMC Bioinformatics. 2011 Nov 11;12:440. doi: 10.1186/1471-2105-12-440 (PMC3287386; doi:10.1186/1471-2105-12-440)
Supplement: Additional file 24 — Extended functional modules obtained by running DENSE [29]. The extended functional modules obtained by running Hendrix et al (DENSE) [29] using the phenotype-related functional modules obtained for hydrogen production phenotype as query vertices and Clostridium acetobutylicum ATCC 824 protein functional association network. [file 1471-2105-12-440-S24.ZIP › Supplemental 11 - HvnH_9_2_using_Williametal/output_mapped/output_4.txt]

COG0251	COG0088	COG1853	COG4122
COG0251	COG0742	COG1853	COG4122
COG0251	COG0707	COG1853	COG4122
COG0251	COG1032	COG1853	COG4122
COG0251	COG3865	COG4122	COG1853
COG0251	COG0566	COG4122	COG1853
COG0251	COG0144	COG4122	COG1853
COG0251	COG2040	COG4122	COG1853
COG0251	COG4122	COG0246	COG1853
COG0251	COG4122	COG0300	COG1853
COG0251	COG4122	COG1167	COG1853
COG0251	COG4122	COG0436	COG1853
COG0251	COG4122	COG1250	COG1853
COG0251	COG4122	COG2055	COG1853
COG0251	COG4122	COG0473	COG1853
COG0251	COG4122	COG0346	COG1853
COG0251	COG4122	COG2084	COG1853
COG0251	COG4122	COG0656	COG1853
COG0251	COG4122	COG0277	COG1853
COG0251	COG4122	COG1335	COG1853
COG0251	COG4122	COG1052	COG1853
COG0251	COG4122	COG1063	COG1853
COG0251	COG4122	COG1454	COG1853
