# Supplementary material for: Efficient α, β-motif finder for identification of phenotype-related functional modules
Source: BMC Bioinformatics. 2011 Nov 11;12:440. doi: 10.1186/1471-2105-12-440 (PMC3287386; doi:10.1186/1471-2105-12-440)
Supplement: Additional file 24 — Extended functional modules obtained by running DENSE [29]. The extended functional modules obtained by running Hendrix et al (DENSE) [29] using the phenotype-related functional modules obtained for hydrogen production phenotype as query vertices and Clostridium acetobutylicum ATCC 824 protein functional association network. [file 1471-2105-12-440-S24.ZIP › Supplemental 11 - HvnH_9_2_using_Williametal/output_mapped/output_40.txt]

COG0112	COG0384	COG0143	COG0172	COG1145
COG0112	COG1493	COG0143	COG0172	COG1145
COG0112	COG4359	COG0143	COG0172	COG1145
COG0112	COG0070	COG0143	COG0172	COG1145
COG0112	COG0067	COG0143	COG0172	COG1145
COG0112	COG0069	COG0143	COG0172	COG1145
COG0112	COG0449	COG0143	COG0172	COG1145
COG0112	COG0110	COG0143	COG0172	COG1145
COG0112	COG2208	COG0143	COG0172	COG1145
COG0112	COG2203	COG0143	COG0172	COG1145
COG0112	COG0495	COG1145	COG0172	COG0143
COG0112	COG0162	COG1145	COG0172	COG0143
COG0112	COG0017	COG1145	COG0172	COG0143
COG0112	COG0018	COG1145	COG0172	COG0143
COG0112	COG0423	COG1145	COG0172	COG0143
COG0112	COG0039	COG0172	COG0143	COG1145
COG0112	COG0557	COG0172	COG0143	COG1145
COG0112	COG0439	COG0172	COG0143	COG1145
COG0112	COG0488	COG0172	COG0143	COG1145
COG0112	COG0008	COG0172	COG0143	COG1145
COG0112	COG0133	COG0143	COG0172	COG1145
COG0112	COG1167	COG0172	COG0143	COG1145
COG0112	COG0204	COG0143	COG0172	COG1145
COG0112	COG0192	COG0172	COG0143	COG1145
COG0112	COG0143	COG0299	COG0172	COG1145
COG0112	COG0143	COG0446	COG0172	COG1145
COG0112	COG0143	COG0190	COG0172	COG1145
COG0112	COG0143	COG3830	COG0172	COG1145
COG0112	COG0143	COG0498	COG0172	COG1145
COG0112	COG0143	COG1760	COG0172	COG1145
COG0112	COG0143	COG1183	COG0172	COG1145
COG0112	COG0143	COG0560	COG0172	COG1145
COG0112	COG0143	COG1502	COG0172	COG1145
COG0112	COG0143	COG0180	COG0172	COG1145
COG0112	COG0143	COG0172	COG0075	COG1145
COG0112	COG0143	COG0172	COG0517	COG1145
COG0112	COG0143	COG0172	COG0436	COG1145
COG0112	COG0143	COG0172	COG0031	COG1145
COG0112	COG0143	COG0172	COG1145	COG1410
COG0112	COG0143	COG0172	COG1145	COG0646
COG0112	COG0143	COG0172	COG1145	COG0223
COG0112	COG0143	COG0172	COG1145	COG0685
COG0112	COG0143	COG0172	COG1145	COG0073
