# Supplementary material for: Efficient α, β-motif finder for identification of phenotype-related functional modules
Source: BMC Bioinformatics. 2011 Nov 11;12:440. doi: 10.1186/1471-2105-12-440 (PMC3287386; doi:10.1186/1471-2105-12-440)
Supplement: Additional file 24 — Extended functional modules obtained by running DENSE [29]. The extended functional modules obtained by running Hendrix et al (DENSE) [29] using the phenotype-related functional modules obtained for hydrogen production phenotype as query vertices and Clostridium acetobutylicum ATCC 824 protein functional association network. [file 1471-2105-12-440-S24.ZIP › Supplemental 11 - HvnH_9_2_using_Williametal/output_mapped/output_42.txt]

COG0075	COG0013	COG1145	COG0172
COG0075	COG0192	COG0172	COG1145
COG0075	COG4359	COG1145	COG0172
COG0075	COG0072	COG1145	COG0172
COG0075	COG0162	COG1145	COG0172
COG0075	COG0017	COG1145	COG0172
COG0075	COG0367	COG0172	COG1145
COG0075	COG0423	COG1145	COG0172
COG0075	COG0446	COG0172	COG1145
COG0075	COG0223	COG1145	COG0172
COG0075	COG0073	COG1145	COG0172
COG0075	COG0008	COG1145	COG0172
COG0075	COG0388	COG0172	COG1145
COG0075	COG0180	COG1145	COG0172
COG0075	COG1146	COG0172	COG1145
COG0075	COG0334	COG0172	COG1145
COG0075	COG0340	COG0172	COG1145
COG0075	COG1502	COG1145	COG0172
COG0075	COG3830	COG1145	COG0172
COG0075	COG1183	COG1145	COG0172
COG0075	COG0498	COG1145	COG0172
COG0075	COG0172	COG0560	COG1145
COG0075	COG0172	COG0031	COG1145
COG0075	COG0172	COG0112	COG1145
COG0075	COG0172	COG1760	COG1145
COG0075	COG0172	COG0517	COG1145
COG0075	COG0172	COG0473	COG1145
COG0075	COG0172	COG1014	COG1145
COG0075	COG0172	COG0439	COG1145
COG0075	COG0172	COG1013	COG1145
COG0075	COG0172	COG0674	COG1145
COG0075	COG0172	COG0511	COG1145
COG0075	COG0172	COG0039	COG1145
COG0075	COG0172	COG0436	COG1145
