# Supplementary material for: Efficient α, β-motif finder for identification of phenotype-related functional modules
Source: BMC Bioinformatics. 2011 Nov 11;12:440. doi: 10.1186/1471-2105-12-440 (PMC3287386; doi:10.1186/1471-2105-12-440)
Supplement: Additional file 24 — Extended functional modules obtained by running DENSE [29]. The extended functional modules obtained by running Hendrix et al (DENSE) [29] using the phenotype-related functional modules obtained for hydrogen production phenotype as query vertices and Clostridium acetobutylicum ATCC 824 protein functional association network. [file 1471-2105-12-440-S24.ZIP › Supplemental 11 - HvnH_9_2_using_Williametal/output_mapped/output_43.txt]

COG0073	COG0037	COG0172	COG0143	COG1145
COG0073	COG0560	COG0143	COG0172	COG1145
COG0073	COG0441	COG0143	COG0172	COG1145
COG0073	COG2116	COG0172	COG0143	COG1145
COG0073	COG0340	COG0172	COG0143	COG1145
COG0073	COG0180	COG0143	COG0172	COG1145
COG0073	COG0423	COG1145	COG0172	COG0143
COG0073	COG2040	COG0172	COG1145	COG0143
COG0073	COG0018	COG1145	COG0172	COG0143
COG0073	COG1190	COG0172	COG1145	COG0143
COG0073	COG0223	COG1145	COG0172	COG0143
COG0073	COG0172	COG0060	COG1145	COG0143
COG0073	COG0172	COG0017	COG1145	COG0143
COG0073	COG0172	COG0495	COG1145	COG0143
COG0073	COG0172	COG0442	COG1145	COG0143
COG0073	COG0172	COG0334	COG0143	COG1145
COG0073	COG0172	COG0626	COG0143	COG1145
COG0073	COG0172	COG0072	COG0143	COG1145
COG0073	COG0172	COG0075	COG0143	COG1145
COG0073	COG0172	COG1145	COG1167	COG0143
COG0073	COG0172	COG1145	COG0162	COG0143
COG0073	COG0172	COG1145	COG0115	COG0143
COG0073	COG0172	COG1145	COG0242	COG0143
COG0073	COG0172	COG1145	COG0008	COG0143
COG0073	COG0172	COG1145	COG0079	COG0143
COG0073	COG0172	COG1145	COG0646	COG0143
COG0073	COG0172	COG1145	COG1410	COG0143
COG0073	COG0172	COG1145	COG0436	COG0143
COG0073	COG0172	COG1145	COG0192	COG0143
COG0073	COG0172	COG1145	COG0685	COG0143
COG0073	COG0172	COG1145	COG0143	COG0112
