# Supplementary material for: Efficient α, β-motif finder for identification of phenotype-related functional modules
Source: BMC Bioinformatics. 2011 Nov 11;12:440. doi: 10.1186/1471-2105-12-440 (PMC3287386; doi:10.1186/1471-2105-12-440)
Supplement: Additional file 24 — Extended functional modules obtained by running DENSE [29]. The extended functional modules obtained by running Hendrix et al (DENSE) [29] using the phenotype-related functional modules obtained for hydrogen production phenotype as query vertices and Clostridium acetobutylicum ATCC 824 protein functional association network. [file 1471-2105-12-440-S24.ZIP › Supplemental 11 - HvnH_9_2_using_Williametal/output_mapped/output_44.txt]

COG1052	COG0707	COG1167	COG1063	COG1853
COG1052	COG0671	COG1167	COG1063	COG1853
COG1052	COG0452	COG1063	COG1853	COG1167
COG1052	COG0554	COG1853	COG1167	COG1063
COG1052	COG4122	COG1853	COG1167	COG1063
COG1052	COG0796	COG1853	COG1063	COG1167
COG1052	COG1168	COG1853	COG1063	COG1167
COG1052	COG1251	COG1853	COG1167	COG1063
COG1052	COG2070	COG1167	COG1853	COG1063
COG1052	COG1902	COG1167	COG1853	COG1063
COG1052	COG1609	COG1167	COG1853	COG1063
COG1052	COG0242	COG1853	COG1063	COG1167
COG1052	COG1070	COG1853	COG1167	COG1063
COG1052	COG0129	COG1853	COG1063	COG1167
COG1052	COG0546	COG1853	COG1167	COG1063
COG1052	COG0723	COG1167	COG1853	COG1063
COG1052	COG1011	COG1167	COG1853	COG1063
COG1052	COG0524	COG1167	COG1853	COG1063
COG1052	COG0031	COG1853	COG1063	COG1167
COG1052	COG2008	COG1853	COG1063	COG1167
COG1052	COG0112	COG1853	COG1063	COG1167
COG1052	COG0644	COG1167	COG1063	COG1853
COG1052	COG0677	COG1167	COG1063	COG1853
COG1052	COG3384	COG1167	COG1063	COG1853
COG1052	COG0160	COG1063	COG1853	COG1167
COG1052	COG3961	COG1853	COG1063	COG1167
COG1052	COG0579	COG1853	COG1063	COG1167
COG1052	COG0637	COG1853	COG1167	COG1063
COG1052	COG0800	COG1853	COG1063	COG1167
COG1052	COG0446	COG1853	COG1063	COG1167
COG1052	COG0543	COG1063	COG1167	COG1853
COG1052	COG0493	COG1063	COG1853	COG1167
COG1052	COG0778	COG1063	COG1853	COG1167
COG1052	COG1086	COG1063	COG1853	COG1167
COG1052	COG0057	COG1853	COG1167	COG1063
COG1052	COG0110	COG1853	COG1167	COG1063
COG1052	COG0246	COG1167	COG1853	COG1063
COG1052	COG1874	COG1167	COG1853	COG1063
COG1052	COG0251	COG1167	COG1853	COG1063
COG1052	COG0388	COG1853	COG1167	COG1063
COG1052	COG0334	COG1853	COG1063	COG1167
COG1052	COG0075	COG1853	COG1063	COG1167
COG1052	COG1014	COG1853	COG1063	COG1167
COG1052	COG0674	COG1853	COG1063	COG1167
COG1052	COG1013	COG1853	COG1063	COG1167
COG1052	COG0119	COG1853	COG1063	COG1167
COG1052	COG0439	COG1853	COG1063	COG1167
COG1052	COG1038	COG1853	COG1063	COG1167
COG1052	COG1048	COG1853	COG1167	COG1063
COG1052	COG0436	COG1063	COG1167	COG1853
COG1052	COG0399	COG1063	COG1167	COG1853
COG1052	COG0329	COG1167	COG1853	COG1063
COG1052	COG1335	COG1167	COG1853	COG1063
COG1052	COG0473	COG1167	COG1853	COG1063
COG1052	COG1853	COG0039	COG1063	COG1167
COG1052	COG1853	COG0657	COG1063	COG1167
COG1052	COG1853	COG1028	COG1167	COG1063
COG1052	COG1853	COG0346	COG1167	COG1063
COG1052	COG1853	COG4948	COG1167	COG1063
COG1052	COG1853	COG0665	COG1167	COG1063
COG1052	COG1853	COG0183	COG1167	COG1063
COG1052	COG1853	COG0281	COG1167	COG1063
COG1052	COG1853	COG0280	COG1167	COG1063
COG1052	COG1853	COG1167	COG1454	COG1063
COG1052	COG1853	COG1167	COG0764	COG1063
COG1052	COG1853	COG1167	COG0111	COG1063
COG1052	COG1853	COG1167	COG1250	COG1063
COG1052	COG1853	COG1167	COG2055	COG1063
COG1052	COG1853	COG1167	COG0673	COG1063
COG1052	COG1853	COG1167	COG0300	COG1063
COG1052	COG1853	COG1167	COG1082	COG1063
COG1052	COG1853	COG1167	COG0277	COG1063
COG1052	COG1853	COG1167	COG0656	COG1063
COG1052	COG1853	COG1167	COG2084	COG1063
