# Supplementary material for: Efficient α, β-motif finder for identification of phenotype-related functional modules
Source: BMC Bioinformatics. 2011 Nov 11;12:440. doi: 10.1186/1471-2105-12-440 (PMC3287386; doi:10.1186/1471-2105-12-440)
Supplement: Additional file 24 — Extended functional modules obtained by running DENSE [29]. The extended functional modules obtained by running Hendrix et al (DENSE) [29] using the phenotype-related functional modules obtained for hydrogen production phenotype as query vertices and Clostridium acetobutylicum ATCC 824 protein functional association network. [file 1471-2105-12-440-S24.ZIP › Supplemental 11 - HvnH_9_2_using_Williametal/output_mapped/output_46.txt]

COG0778	COG2038	COG1052	COG1167	COG1853
COG0778	COG0452	COG1853	COG1167	COG1052
COG0778	COG0196	COG1167	COG1052	COG1853
COG0778	COG0129	COG1853	COG1052	COG1167
COG0778	COG1168	COG1853	COG1052	COG1167
COG0778	COG0796	COG1853	COG1052	COG1167
COG0778	COG4122	COG1052	COG1853	COG1167
COG0778	COG0607	COG1853	COG1167	COG1052
COG0778	COG0242	COG1853	COG1167	COG1052
COG0778	COG0236	COG1853	COG1052	COG1167
COG0778	COG1902	COG1052	COG1167	COG1853
COG0778	COG1979	COG1052	COG1167	COG1853
COG0778	COG0031	COG1853	COG1167	COG1052
COG0778	COG0112	COG1853	COG1167	COG1052
COG0778	COG0579	COG1853	COG1167	COG1052
COG0778	COG0723	COG1167	COG1853	COG1052
COG0778	COG0800	COG1853	COG1167	COG1052
COG0778	COG0160	COG1853	COG1167	COG1052
COG0778	COG0493	COG1853	COG1167	COG1052
COG0778	COG3961	COG1853	COG1167	COG1052
COG0778	COG3384	COG1167	COG1853	COG1052
COG0778	COG0246	COG1167	COG1853	COG1052
COG0778	COG0079	COG1167	COG1853	COG1052
COG0778	COG0446	COG1052	COG1853	COG1167
COG0778	COG0543	COG1167	COG1853	COG1052
COG0778	COG0644	COG1167	COG1052	COG1853
COG0778	COG0251	COG1167	COG1052	COG1853
COG0778	COG1086	COG1167	COG1052	COG1853
COG0778	COG0334	COG1853	COG1052	COG1167
COG0778	COG0075	COG1853	COG1052	COG1167
COG0778	COG0674	COG1853	COG1052	COG1167
COG0778	COG1014	COG1853	COG1052	COG1167
COG0778	COG1013	COG1853	COG1052	COG1167
COG0778	COG0119	COG1853	COG1052	COG1167
COG0778	COG0436	COG1853	COG1052	COG1167
COG0778	COG1038	COG1853	COG1052	COG1167
COG0778	COG0439	COG1853	COG1052	COG1167
COG0778	COG0657	COG1853	COG1052	COG1167
COG0778	COG0280	COG1853	COG1052	COG1167
COG0778	COG0281	COG1853	COG1052	COG1167
COG0778	COG0039	COG1853	COG1052	COG1167
COG0778	COG0346	COG1167	COG1052	COG1853
COG0778	COG1028	COG1167	COG1853	COG1052
COG0778	COG0764	COG1167	COG1853	COG1052
COG0778	COG0473	COG1167	COG1853	COG1052
COG0778	COG0300	COG1167	COG1853	COG1052
COG0778	COG1167	COG0183	COG1853	COG1052
COG0778	COG1167	COG1250	COG1853	COG1052
COG0778	COG1167	COG1335	COG1853	COG1052
COG0778	COG1167	COG1874	COG1853	COG1052
COG0778	COG1167	COG1454	COG1853	COG1052
COG0778	COG1167	COG2055	COG1853	COG1052
COG0778	COG1167	COG0277	COG1853	COG1052
COG0778	COG1167	COG0111	COG1853	COG1052
COG0778	COG1167	COG0665	COG1853	COG1052
COG0778	COG1167	COG1082	COG1853	COG1052
COG0778	COG1167	COG1063	COG1853	COG1052
COG0778	COG1167	COG0656	COG1853	COG1052
COG0778	COG1167	COG0399	COG1853	COG1052
COG0778	COG1167	COG2084	COG1853	COG1052
COG0778	COG1167	COG0673	COG1853	COG1052
