# Supplementary material for: Efficient α, β-motif finder for identification of phenotype-related functional modules
Source: BMC Bioinformatics. 2011 Nov 11;12:440. doi: 10.1186/1471-2105-12-440 (PMC3287386; doi:10.1186/1471-2105-12-440)
Supplement: Additional file 24 — Extended functional modules obtained by running DENSE [29]. The extended functional modules obtained by running Hendrix et al (DENSE) [29] using the phenotype-related functional modules obtained for hydrogen production phenotype as query vertices and Clostridium acetobutylicum ATCC 824 protein functional association network. [file 1471-2105-12-440-S24.ZIP › Supplemental 11 - HvnH_9_2_using_Williametal/output_mapped/output_47.txt]

COG0778	COG0452	COG1063	COG1052	COG1167
COG0778	COG0554	COG1167	COG1052	COG1063
COG0778	COG0492	COG1167	COG1052	COG1063
COG0778	COG1251	COG1167	COG1052	COG1063
COG0778	COG1168	COG1063	COG1052	COG1167
COG0778	COG0796	COG1063	COG1052	COG1167
COG0778	COG0607	COG1063	COG1167	COG1052
COG0778	COG4122	COG1052	COG1167	COG1063
COG0778	COG1902	COG1052	COG1167	COG1063
COG0778	COG1609	COG1167	COG1052	COG1063
COG0778	COG0129	COG1063	COG1052	COG1167
COG0778	COG1070	COG1167	COG1052	COG1063
COG0778	COG0242	COG1063	COG1052	COG1167
COG0778	COG0406	COG1052	COG1167	COG1063
COG0778	COG0546	COG1167	COG1052	COG1063
COG0778	COG1011	COG1167	COG1052	COG1063
COG0778	COG0236	COG1052	COG1063	COG1167
COG0778	COG0524	COG1167	COG1063	COG1052
COG0778	COG0723	COG1167	COG1063	COG1052
COG0778	COG0031	COG1063	COG1167	COG1052
COG0778	COG3384	COG1167	COG1063	COG1052
COG0778	COG2008	COG1052	COG1063	COG1167
COG0778	COG0112	COG1063	COG1052	COG1167
COG0778	COG0160	COG1063	COG1052	COG1167
COG0778	COG0579	COG1063	COG1052	COG1167
COG0778	COG3961	COG1063	COG1052	COG1167
COG0778	COG0637	COG1167	COG1052	COG1063
COG0778	COG0800	COG1063	COG1052	COG1167
COG0778	COG0079	COG1063	COG1167	COG1052
COG0778	COG0644	COG1167	COG1052	COG1063
COG0778	COG0246	COG1167	COG1052	COG1063
COG0778	COG0251	COG1167	COG1052	COG1063
COG0778	COG0493	COG1063	COG1052	COG1167
COG0778	COG0446	COG1052	COG1063	COG1167
COG0778	COG0543	COG1063	COG1167	COG1052
COG0778	COG1145	COG1167	COG1052	COG1063
COG0778	COG0388	COG1052	COG1167	COG1063
COG0778	COG0075	COG1063	COG1167	COG1052
COG0778	COG0334	COG1063	COG1167	COG1052
COG0778	COG1014	COG1063	COG1167	COG1052
COG0778	COG0674	COG1063	COG1167	COG1052
COG0778	COG1013	COG1063	COG1167	COG1052
COG0778	COG0057	COG1167	COG1063	COG1052
COG0778	COG1048	COG1167	COG1063	COG1052
COG0778	COG0119	COG1063	COG1167	COG1052
COG0778	COG0439	COG1063	COG1167	COG1052
COG0778	COG1038	COG1063	COG1167	COG1052
COG0778	COG0110	COG1167	COG1063	COG1052
COG0778	COG1086	COG1167	COG1063	COG1052
COG0778	COG0436	COG1063	COG1167	COG1052
COG0778	COG0657	COG1063	COG1167	COG1052
COG0778	COG0329	COG1167	COG1063	COG1052
COG0778	COG0280	COG1167	COG1063	COG1052
COG0778	COG4948	COG1167	COG1063	COG1052
COG0778	COG0281	COG1167	COG1063	COG1052
COG0778	COG0039	COG1063	COG1167	COG1052
COG0778	COG1028	COG1167	COG1063	COG1052
COG0778	COG0346	COG1167	COG1063	COG1052
COG0778	COG0764	COG1167	COG1063	COG1052
COG0778	COG0473	COG1167	COG1063	COG1052
COG0778	COG0300	COG1167	COG1063	COG1052
COG0778	COG1874	COG1167	COG1063	COG1052
COG0778	COG1250	COG1167	COG1063	COG1052
COG0778	COG1335	COG1167	COG1063	COG1052
COG0778	COG2055	COG1167	COG1063	COG1052
COG0778	COG0183	COG1167	COG1063	COG1052
COG0778	COG0277	COG1167	COG1063	COG1052
COG0778	COG1454	COG1167	COG1063	COG1052
COG0778	COG0111	COG1167	COG1063	COG1052
COG0778	COG0665	COG1167	COG1063	COG1052
COG0778	COG1082	COG1167	COG1063	COG1052
COG0778	COG0399	COG1167	COG1063	COG1052
COG0778	COG2084	COG1167	COG1063	COG1052
COG0778	COG0656	COG1167	COG1063	COG1052
COG0778	COG1853	COG1167	COG1063	COG1052
COG0778	COG0673	COG1167	COG1063	COG1052
