# Supplementary material for: Efficient α, β-motif finder for identification of phenotype-related functional modules
Source: BMC Bioinformatics. 2011 Nov 11;12:440. doi: 10.1186/1471-2105-12-440 (PMC3287386; doi:10.1186/1471-2105-12-440)
Supplement: Additional file 24 — Extended functional modules obtained by running DENSE [29]. The extended functional modules obtained by running Hendrix et al (DENSE) [29] using the phenotype-related functional modules obtained for hydrogen production phenotype as query vertices and Clostridium acetobutylicum ATCC 824 protein functional association network. [file 1471-2105-12-440-S24.ZIP › Supplemental 11 - HvnH_9_2_using_Williametal/output_mapped/output_5.txt]

COG0742	COG0251	COG4122	COG1853
COG0742	COG1454	COG4122	COG1853
COG0742	COG0707	COG4122	COG1853
COG0742	COG1063	COG4122	COG1853
COG0742	COG1167	COG4122	COG1853
COG0742	COG1228	COG4122	COG1853
COG0742	COG0436	COG4122	COG1853
COG0742	COG0564	COG1853	COG4122
COG0742	COG3546	COG1853	COG4122
COG0742	COG0624	COG1853	COG4122
COG0742	COG1032	COG1853	COG4122
COG0742	COG1853	COG0637	COG4122
COG0742	COG1853	COG0657	COG4122
COG0742	COG1853	COG0075	COG4122
COG0742	COG1853	COG4122	COG1819
COG0742	COG1853	COG4122	COG0192
COG0742	COG1853	COG4122	COG0219
COG0742	COG1853	COG4122	COG0275
COG0742	COG1853	COG4122	COG0030
COG0742	COG1853	COG4122	COG2890
COG0742	COG1853	COG4122	COG0566
COG0742	COG1853	COG4122	COG2195
COG0742	COG1853	COG4122	COG2264
COG0742	COG1853	COG4122	COG3705
COG0742	COG1853	COG4122	COG2265
COG0742	COG1853	COG4122	COG0141
COG0742	COG1853	COG4122	COG0124
COG0742	COG1853	COG4122	COG0144
