# Supplementary material for: Efficient α, β-motif finder for identification of phenotype-related functional modules
Source: BMC Bioinformatics. 2011 Nov 11;12:440. doi: 10.1186/1471-2105-12-440 (PMC3287386; doi:10.1186/1471-2105-12-440)
Supplement: Additional file 24 — Extended functional modules obtained by running DENSE [29]. The extended functional modules obtained by running Hendrix et al (DENSE) [29] using the phenotype-related functional modules obtained for hydrogen production phenotype as query vertices and Clostridium acetobutylicum ATCC 824 protein functional association network. [file 1471-2105-12-440-S24.ZIP › Supplemental 11 - HvnH_9_2_using_Williametal/output_mapped/output_52.txt]

COG0075	COG0331	COG0313	COG0566	COG0192
COG0075	COG0331	COG0275	COG0566	COG0192
COG0075	COG0331	COG0742	COG0566	COG0192
COG0075	COG1145	COG0313	COG0742	COG0192
COG0075	COG1145	COG0313	COG0275	COG0192
COG0075	COG1145	COG0313	COG0566	COG0192
COG0075	COG1145	COG0742	COG0566	COG0192
COG0075	COG1145	COG0742	COG0275	COG0192
COG0075	COG1145	COG0566	COG0275	COG0192
COG0075	COG0459	COG0275	COG0566	COG0192
COG0075	COG0459	COG0742	COG0566	COG0192
COG0075	COG0459	COG0313	COG0566	COG0192
COG0075	COG2875	COG0275	COG0313	COG0192
COG0075	COG2875	COG0742	COG0313	COG0192
COG0075	COG2875	COG0566	COG0313	COG0192
COG0075	COG0031	COG0275	COG0313	COG0192
COG0075	COG0031	COG0275	COG0566	COG0192
COG0075	COG0031	COG0275	COG0742	COG0192
COG0075	COG0031	COG0313	COG0742	COG0192
COG0075	COG0031	COG0313	COG0566	COG0192
COG0075	COG0031	COG0742	COG0566	COG0192
COG0075	COG1189	COG0313	COG0275	COG0192
COG0075	COG1189	COG0742	COG0275	COG0192
COG0075	COG1189	COG0566	COG0275	COG0192
COG0075	COG0626	COG0275	COG0566	COG0192
COG0075	COG0626	COG0275	COG0313	COG0192
COG0075	COG0626	COG0275	COG0742	COG0192
COG0075	COG0626	COG0566	COG0742	COG0192
COG0075	COG0626	COG0566	COG0313	COG0192
COG0075	COG0626	COG0742	COG0313	COG0192
COG0075	COG0357	COG1819	COG0313	COG0192	COG0742	COG0275	COG0566
COG0075	COG0357	COG0219	COG0313	COG0742	COG0192	COG0275	COG0566
COG0075	COG0357	COG0313	COG0742	COG2264	COG0275	COG0192	COG0566
COG0075	COG0357	COG0313	COG0742	COG0030	COG0275	COG0192	COG0566
COG0075	COG2242	COG0275	COG0192	COG0313
COG0075	COG2242	COG0742	COG0192	COG0313
COG0075	COG2242	COG0566	COG0192	COG0313
COG0075	COG0140	COG0313	COG0192	COG0566
COG0075	COG0140	COG0275	COG0192	COG0566
COG0075	COG0140	COG0742	COG0192	COG0566
COG0075	COG1228	COG0275	COG0742	COG0566
COG0075	COG1228	COG0313	COG0742	COG0566
COG0075	COG1228	COG0192	COG0742	COG0566
COG0075	COG0139	COG0313	COG0192	COG0566
COG0075	COG0139	COG0275	COG0192	COG0566
COG0075	COG0139	COG0742	COG0192	COG0566
COG0075	COG1385	COG0313	COG0192	COG0275
COG0075	COG1385	COG0742	COG0192	COG0275
COG0075	COG1385	COG0566	COG0192	COG0275
COG0075	COG0772	COG0566	COG0192	COG0275
COG0075	COG0772	COG0313	COG0192	COG0275
COG0075	COG0772	COG0742	COG0192	COG0275
COG0075	COG0270	COG0275	COG0192	COG0566
COG0075	COG0270	COG0313	COG0192	COG0566
COG0075	COG0270	COG0742	COG0192	COG0566
COG0075	COG0661	COG0313	COG0275	COG0566
COG0075	COG0661	COG0742	COG0275	COG0566
COG0075	COG0661	COG0192	COG0275	COG0566
COG0075	COG1351	COG1032	COG0275	COG0742	COG0313	COG0566	COG0192
COG0075	COG1351	COG0637	COG0313	COG0742	COG0275	COG0192	COG0566
COG0075	COG1351	COG0275	COG0124	COG0742	COG0313	COG0192	COG0566
COG0075	COG1351	COG0275	COG2195	COG0742	COG0313	COG0192	COG0566
COG0075	COG1351	COG0275	COG0141	COG0742	COG0313	COG0192	COG0566
COG0075	COG0564	COG4122	COG0313	COG0275	COG0566	COG0742	COG0192
COG0075	COG0564	COG0275	COG0313	COG0124	COG0192	COG0742	COG0566
COG0075	COG0564	COG0275	COG0313	COG2265	COG0192	COG0742	COG0566
COG0075	COG0564	COG0275	COG0313	COG0144	COG0192	COG0742	COG0566
COG0075	COG1167	COG0275	COG0742	COG0192
COG0075	COG1167	COG0275	COG0313	COG0192
COG0075	COG1167	COG0275	COG0566	COG0192
COG0075	COG1167	COG0742	COG0566	COG0192
COG0075	COG1167	COG0742	COG0313	COG0192
COG0075	COG1167	COG0566	COG0313	COG0192
COG0075	COG0277	COG0313	COG0275	COG0566
COG0075	COG0277	COG0313	COG0742	COG0566
COG0075	COG0277	COG0313	COG0192	COG0566
COG0075	COG0277	COG0275	COG0192	COG0566
COG0075	COG0277	COG0275	COG0742	COG0566
COG0075	COG0277	COG0192	COG0742	COG0566
COG0075	COG0789	COG0275	COG0313	COG0192
COG0075	COG0789	COG0566	COG0313	COG0192
COG0075	COG0789	COG0742	COG0313	COG0192
COG0075	COG0079	COG0275	COG0313	COG0192
COG0075	COG0079	COG0275	COG0742	COG0192
COG0075	COG0079	COG0275	COG0566	COG0192
COG0075	COG0079	COG0313	COG0566	COG0192
COG0075	COG0079	COG0313	COG0742	COG0192
COG0075	COG0079	COG0566	COG0742	COG0192
COG0075	COG0665	COG0275	COG0742	COG0192
COG0075	COG0665	COG0275	COG0566	COG0192
COG0075	COG0665	COG0275	COG0313	COG0192
COG0075	COG0665	COG0742	COG0313	COG0192
COG0075	COG0665	COG0742	COG0566	COG0192
COG0075	COG0665	COG0313	COG0566	COG0192
COG0075	COG0436	COG0313	COG0566	COG0192
COG0075	COG0436	COG0313	COG0275	COG0192
COG0075	COG0436	COG0313	COG0742	COG0192
COG0075	COG0436	COG0566	COG0742	COG0192
COG0075	COG0436	COG0566	COG0275	COG0192
COG0075	COG0436	COG0742	COG0275	COG0192
COG0075	COG3546	COG4122	COG0313	COG0192	COG0566	COG0275	COG0742
COG0075	COG3546	COG0313	COG2890	COG0192	COG0275	COG0566	COG0742
COG0075	COG3546	COG0313	COG2265	COG0192	COG0275	COG0566	COG0742
COG0075	COG3546	COG0313	COG0192	COG0275	COG2264	COG0566	COG0742
COG0075	COG3546	COG0313	COG0192	COG0275	COG0144	COG0566	COG0742
COG0075	COG3546	COG0313	COG0192	COG0275	COG0030	COG0566	COG0742
COG0075	COG4123	COG1853	COG0275	COG0566	COG0742	COG0313	COG0192
COG0075	COG4123	COG0637	COG0275	COG0566	COG0742	COG0313	COG0192
COG0075	COG4123	COG0275	COG3705	COG0566	COG0742	COG0313	COG0192
COG0075	COG4123	COG0275	COG0124	COG0566	COG0742	COG0192	COG0313
COG0075	COG4123	COG0275	COG2195	COG0566	COG0742	COG0192	COG0313
COG0075	COG4123	COG0275	COG0141	COG0566	COG0742	COG0192	COG0313
COG0075	COG0624	COG0275	COG0742	COG0566
COG0075	COG0624	COG0192	COG0742	COG0566
COG0075	COG0624	COG0313	COG0742	COG0566
COG0075	COG1819	COG0657	COG0192	COG0313	COG0742	COG0275	COG0566
COG0075	COG1819	COG4122	COG0313	COG0192	COG0275	COG0566	COG0742
COG0075	COG1819	COG0313	COG2890	COG0192	COG0275	COG0566	COG0742
COG0075	COG1819	COG0313	COG0219	COG0192	COG0275	COG0566	COG0742
COG0075	COG1819	COG0313	COG2265	COG0192	COG0275	COG0566	COG0742
COG0075	COG1819	COG0313	COG2264	COG0192	COG0275	COG0566	COG0742
COG0075	COG1819	COG0313	COG0192	COG0275	COG0144	COG0566	COG0742
COG0075	COG1819	COG0313	COG0192	COG0275	COG0030	COG0566	COG0742
COG0075	COG1989	COG0313	COG0192	COG0566
COG0075	COG1989	COG0742	COG0192	COG0566
COG0075	COG1989	COG0275	COG0192	COG0566
COG0075	COG0657	COG4122	COG0313	COG0566	COG0275	COG0192	COG0742
COG0075	COG0657	COG0313	COG2890	COG0275	COG0192	COG0566	COG0742
COG0075	COG0657	COG0313	COG2265	COG0192	COG0275	COG0566	COG0742
COG0075	COG0657	COG0313	COG0192	COG0028	COG0742	COG0566	COG0275
COG0075	COG0657	COG0313	COG0192	COG0275	COG2264	COG0566	COG0742
COG0075	COG0657	COG0313	COG0192	COG0275	COG0144	COG0566	COG0742
COG0075	COG0657	COG0313	COG0192	COG0275	COG0030	COG0566	COG0742
COG0075	COG0116	COG0275	COG0566	COG0192
COG0075	COG0116	COG0275	COG0313	COG0192
COG0075	COG0116	COG0275	COG0742	COG0192
COG0075	COG0116	COG0566	COG0742	COG0192
COG0075	COG0116	COG0566	COG0313	COG0192
COG0075	COG0116	COG0742	COG0313	COG0192
COG0075	COG1853	COG4122	COG0313	COG0192	COG0566	COG0275	COG0742
COG0075	COG1853	COG1032	COG0313	COG0192	COG0275	COG0742	COG0566
COG0075	COG1853	COG0313	COG0219	COG0192	COG0275	COG0742	COG0566
COG0075	COG1853	COG0313	COG2890	COG0192	COG0275	COG0742	COG0566
COG0075	COG1853	COG0313	COG2265	COG0192	COG0275	COG0742	COG0566
COG0075	COG1853	COG0313	COG0192	COG0275	COG2264	COG0742	COG0566
COG0075	COG1853	COG0313	COG0192	COG0275	COG0144	COG0742	COG0566
COG0075	COG1853	COG0313	COG0192	COG0275	COG0030	COG0742	COG0566
COG0075	COG1032	COG4122	COG0275	COG0313	COG0566	COG0742	COG0192
COG0075	COG1032	COG0313	COG3705	COG0275	COG0742	COG0192	COG0566
COG0075	COG1032	COG0313	COG2890	COG0275	COG0742	COG0192	COG0566
COG0075	COG1032	COG0313	COG0220	COG0275	COG0742	COG0192	COG0566
COG0075	COG1032	COG0313	COG0275	COG0144	COG0742	COG0192	COG0566
COG0075	COG1032	COG0313	COG0275	COG0124	COG0742	COG0192	COG0566
COG0075	COG1032	COG0313	COG0275	COG0219	COG0742	COG0192	COG0566
COG0075	COG1032	COG0313	COG0275	COG0141	COG0742	COG0192	COG0566
COG0075	COG4122	COG0028	COG0192	COG0566	COG0742	COG0313	COG0275
COG0075	COG4122	COG0313	COG0637	COG0566	COG0192	COG0275	COG0742
COG0075	COG4122	COG0313	COG3705	COG0566	COG0192	COG0275	COG0742
COG0075	COG4122	COG0313	COG0275	COG0124	COG0192	COG0566	COG0742
COG0075	COG4122	COG0313	COG0275	COG2195	COG0192	COG0566	COG0742
COG0075	COG4122	COG0313	COG0275	COG0144	COG0566	COG0192	COG0742
COG0075	COG4122	COG0313	COG0275	COG0141	COG0566	COG0192	COG0742
COG0075	COG0637	COG0220	COG0313	COG0192	COG0566	COG0742	COG0275
COG0075	COG0637	COG0219	COG0313	COG0192	COG0566	COG0742	COG0275
COG0075	COG0637	COG0124	COG0192	COG0313	COG0566	COG0742	COG0275
COG0075	COG0637	COG2195	COG0192	COG0313	COG0566	COG0742	COG0275
COG0075	COG0637	COG0141	COG0192	COG0313	COG0566	COG0742	COG0275
COG0075	COG0637	COG0313	COG2890	COG0192	COG0275	COG0742	COG0566
COG0075	COG0637	COG0313	COG0192	COG0028	COG0742	COG0275	COG0566
COG0075	COG0637	COG0313	COG0192	COG2265	COG0742	COG0275	COG0566
COG0075	COG0637	COG0313	COG0192	COG2264	COG0275	COG0742	COG0566
COG0075	COG0637	COG0313	COG0192	COG0275	COG0144	COG0742	COG0566
COG0075	COG0637	COG0313	COG0192	COG0275	COG0030	COG0742	COG0566
COG0075	COG0028	COG0220	COG0742	COG0313	COG0192	COG0275	COG0566
COG0075	COG0028	COG0219	COG0742	COG0192	COG0313	COG0275	COG0566
COG0075	COG0028	COG0124	COG0192	COG0742	COG0313	COG0275	COG0566
COG0075	COG0028	COG2195	COG0192	COG0742	COG0313	COG0275	COG0566
COG0075	COG0028	COG0141	COG0192	COG0742	COG0313	COG0275	COG0566
COG0075	COG0028	COG0275	COG2890	COG0742	COG0313	COG0192	COG0566
COG0075	COG0028	COG0275	COG2264	COG0742	COG0192	COG0313	COG0566
COG0075	COG0028	COG0275	COG0742	COG0192	COG2265	COG0313	COG0566
COG0075	COG0028	COG0275	COG0742	COG0192	COG0144	COG0313	COG0566
COG0075	COG0028	COG0275	COG0742	COG0192	COG0030	COG0313	COG0566
COG0075	COG3705	COG0313	COG0220	COG0192	COG0566	COG0742	COG0275
COG0075	COG3705	COG0313	COG0192	COG0124	COG0566	COG0742	COG0275
COG0075	COG3705	COG0313	COG0192	COG2195	COG0566	COG0742	COG0275
COG0075	COG3705	COG0313	COG0192	COG2890	COG0275	COG0742	COG0566
COG0075	COG3705	COG0313	COG0192	COG2265	COG0275	COG0742	COG0566
COG0075	COG3705	COG0313	COG0192	COG0275	COG2264	COG0742	COG0566
COG0075	COG3705	COG0313	COG0192	COG0275	COG0141	COG0742	COG0566
COG0075	COG3705	COG0313	COG0192	COG0275	COG0144	COG0742	COG0566
COG0075	COG3705	COG0313	COG0192	COG0275	COG0030	COG0742	COG0566
COG0075	COG0219	COG0030	COG0275	COG0742	COG0566	COG0313	COG0192
COG0075	COG0219	COG0144	COG0275	COG0742	COG0566	COG0313	COG0192
COG0075	COG0219	COG0313	COG0220	COG0742	COG0566	COG0275	COG0192
COG0075	COG0219	COG0313	COG2890	COG0275	COG0566	COG0742	COG0192
COG0075	COG0219	COG0313	COG0124	COG0192	COG0566	COG0742	COG0275
COG0075	COG0219	COG0313	COG2195	COG0192	COG0566	COG0742	COG0275
COG0075	COG0219	COG0313	COG2265	COG0192	COG0566	COG0742	COG0275
COG0075	COG0219	COG0313	COG0141	COG0192	COG0566	COG0742	COG0275
COG0075	COG0219	COG0313	COG2264	COG0275	COG0566	COG0742	COG0192
COG0075	COG0220	COG0030	COG0313	COG0275	COG0566	COG0742	COG0192
COG0075	COG0220	COG0313	COG2890	COG0275	COG0566	COG0742	COG0192
COG0075	COG0220	COG0313	COG2195	COG0192	COG0566	COG0742	COG0275
COG0075	COG0220	COG0313	COG0124	COG0192	COG0566	COG0742	COG0275
COG0075	COG0220	COG0313	COG0275	COG0144	COG0566	COG0742	COG0192
COG0075	COG0220	COG0313	COG0275	COG2265	COG0566	COG0742	COG0192
COG0075	COG0220	COG0313	COG0275	COG0141	COG0566	COG0742	COG0192
COG0075	COG0220	COG0313	COG0275	COG2264	COG0566	COG0742	COG0192
COG0075	COG0275	COG2890	COG0144	COG0313	COG0566	COG0192	COG0742
COG0075	COG0275	COG2890	COG2195	COG0313	COG0192	COG0566	COG0742
COG0075	COG0275	COG2890	COG0124	COG0313	COG0192	COG0566	COG0742
COG0075	COG0275	COG2890	COG0313	COG2265	COG0192	COG0566	COG0742
COG0075	COG0275	COG2890	COG0313	COG2264	COG0192	COG0566	COG0742
COG0075	COG0275	COG2890	COG0313	COG0141	COG0192	COG0566	COG0742
COG0075	COG0275	COG2890	COG0313	COG0030	COG0192	COG0566	COG0742
COG0075	COG0275	COG2264	COG0030	COG0742	COG0192	COG0313	COG0566
COG0075	COG0275	COG2264	COG2195	COG0192	COG0742	COG0313	COG0566
COG0075	COG0275	COG2264	COG0124	COG0192	COG0742	COG0313	COG0566
COG0075	COG0275	COG2264	COG0144	COG0192	COG0742	COG0313	COG0566
COG0075	COG0275	COG2264	COG0141	COG0192	COG0742	COG0313	COG0566
COG0075	COG0275	COG2264	COG2265	COG0313	COG0742	COG0192	COG0566
COG0075	COG0275	COG0124	COG0192	COG2195	COG0742	COG0313	COG0566
COG0075	COG0275	COG0124	COG0192	COG2265	COG0313	COG0742	COG0566
COG0075	COG0275	COG0124	COG0192	COG0144	COG0313	COG0742	COG0566
COG0075	COG0275	COG0124	COG0192	COG0141	COG0313	COG0742	COG0566
COG0075	COG0275	COG0124	COG0192	COG0030	COG0313	COG0742	COG0566
COG0075	COG0275	COG2195	COG0192	COG0141	COG0313	COG0742	COG0566
COG0075	COG0275	COG2195	COG0192	COG2265	COG0313	COG0742	COG0566
COG0075	COG0275	COG2195	COG0192	COG0144	COG0313	COG0742	COG0566
COG0075	COG0275	COG2195	COG0192	COG0030	COG0313	COG0742	COG0566
COG0075	COG0275	COG0141	COG0144	COG0566	COG0313	COG0192	COG0742
COG0075	COG0275	COG0141	COG2265	COG0313	COG0566	COG0192	COG0742
COG0075	COG0275	COG0141	COG0030	COG0313	COG0566	COG0192	COG0742
COG0075	COG0275	COG0144	COG2265	COG0313	COG0566	COG0192	COG0742
COG0075	COG0275	COG0144	COG0030	COG0313	COG0566	COG0192	COG0742
COG0075	COG0275	COG2265	COG0030	COG0313	COG0566	COG0192	COG0742
COG0192	COG0331	COG0313	COG0742	COG0566
COG0192	COG0331	COG0313	COG0275	COG0566
COG0192	COG0331	COG0742	COG0275	COG0566
COG0192	COG0459	COG0742	COG0275	COG0566
COG0192	COG0459	COG0742	COG0313	COG0566
COG0192	COG0459	COG0275	COG0313	COG0566
COG0192	COG2875	COG0742	COG0275	COG0313
COG0192	COG2875	COG0742	COG0566	COG0313
COG0192	COG2875	COG0275	COG0566	COG0313
COG0192	COG1189	COG0566	COG0313	COG0275
COG0192	COG1189	COG0566	COG0742	COG0275
COG0192	COG1189	COG0313	COG0742	COG0275
COG0192	COG0772	COG0313	COG0742	COG0275
COG0192	COG0772	COG0313	COG0566	COG0275
COG0192	COG0772	COG0742	COG0566	COG0275
COG0192	COG2242	COG0742	COG0566	COG0313
COG0192	COG2242	COG0742	COG0275	COG0313
COG0192	COG2242	COG0566	COG0275	COG0313
COG0192	COG0661	COG0313	COG0275	COG0566
COG0192	COG0661	COG0742	COG0275	COG0566
COG0192	COG1228	COG0275	COG0742	COG0566
COG0192	COG1228	COG0313	COG0742	COG0566
COG0192	COG0140	COG0313	COG0742	COG0566
COG0192	COG0140	COG0313	COG0275	COG0566
COG0192	COG0140	COG0742	COG0275	COG0566
COG0192	COG0139	COG0742	COG0275	COG0566
COG0192	COG0139	COG0742	COG0313	COG0566
COG0192	COG0139	COG0275	COG0313	COG0566
COG0192	COG1385	COG0313	COG0566	COG0275
COG0192	COG1385	COG0313	COG0742	COG0275
COG0192	COG1385	COG0566	COG0742	COG0275
COG0192	COG0270	COG0742	COG0275	COG0566
COG0192	COG0270	COG0742	COG0313	COG0566
COG0192	COG0270	COG0275	COG0313	COG0566
COG0192	COG0789	COG0275	COG0566	COG0313
COG0192	COG0789	COG0275	COG0742	COG0313
COG0192	COG0789	COG0566	COG0742	COG0313
COG0192	COG0624	COG0313	COG0742	COG0566
COG0192	COG0624	COG0275	COG0742	COG0566
COG0192	COG1989	COG0275	COG0742	COG0566
COG0192	COG1989	COG0275	COG0313	COG0566
COG0192	COG1989	COG0742	COG0313	COG0566
COG0275	COG1228	COG0313	COG0742	COG0566
COG0275	COG0624	COG0313	COG0742	COG0566
COG0275	COG0661	COG0313	COG0742	COG0566
