# Supplementary material for: Efficient α, β-motif finder for identification of phenotype-related functional modules
Source: BMC Bioinformatics. 2011 Nov 11;12:440. doi: 10.1186/1471-2105-12-440 (PMC3287386; doi:10.1186/1471-2105-12-440)
Supplement: Additional file 24 — Extended functional modules obtained by running DENSE [29]. The extended functional modules obtained by running Hendrix et al (DENSE) [29] using the phenotype-related functional modules obtained for hydrogen production phenotype as query vertices and Clostridium acetobutylicum ATCC 824 protein functional association network. [file 1471-2105-12-440-S24.ZIP › Supplemental 11 - HvnH_9_2_using_Williametal/output_mapped/output_54.txt]

COG0075	COG0331	COG0313	COG0566	COG0192
COG0075	COG0331	COG0144	COG0566	COG0192
COG0075	COG0331	COG0742	COG0566	COG0192
COG0075	COG0200	COG0742	COG0566	COG0144
COG0075	COG0200	COG0313	COG0566	COG0144
COG0075	COG0200	COG0192	COG0566	COG0144
COG0075	COG0244	COG0566	COG0192	COG0144
COG0075	COG0244	COG0742	COG0192	COG0144
COG0075	COG0244	COG0313	COG0192	COG0144
COG0075	COG0459	COG0313	COG0566	COG0192
COG0075	COG0459	COG0742	COG0566	COG0192
COG0075	COG0459	COG0144	COG0566	COG0192
COG0075	COG1145	COG0144	COG0566	COG0192
COG0075	COG1145	COG0144	COG0313	COG0192
COG0075	COG1145	COG0144	COG0742	COG0192
COG0075	COG1145	COG0566	COG0742	COG0192
COG0075	COG1145	COG0566	COG0313	COG0192
COG0075	COG1145	COG0742	COG0313	COG0192
COG0075	COG0130	COG0192	COG0566	COG0144
COG0075	COG0130	COG0742	COG0566	COG0144
COG0075	COG0130	COG0313	COG0566	COG0144
COG0075	COG0031	COG0313	COG0566	COG0192
COG0075	COG0031	COG0313	COG0742	COG0192
COG0075	COG0031	COG0313	COG0144	COG0192
COG0075	COG0031	COG0566	COG0144	COG0192
COG0075	COG0031	COG0566	COG0742	COG0192
COG0075	COG0031	COG0144	COG0742	COG0192
COG0075	COG0357	COG0144	COG0566	COG0192
COG0075	COG0357	COG0313	COG0566	COG0192
COG0075	COG0357	COG0742	COG0566	COG0192
COG0075	COG0251	COG0313	COG0566	COG0144
COG0075	COG0251	COG0742	COG0566	COG0144
COG0075	COG0251	COG0192	COG0566	COG0144
COG0075	COG2267	COG0313	COG0192	COG0144
COG0075	COG2267	COG0742	COG0192	COG0144
COG0075	COG2267	COG0566	COG0192	COG0144
COG0075	COG0223	COG0313	COG0192	COG0144
COG0075	COG0223	COG0313	COG0566	COG0144
COG0075	COG0223	COG0313	COG0742	COG0144
COG0075	COG0223	COG0192	COG0742	COG0144
COG0075	COG0223	COG0192	COG0566	COG0144
COG0075	COG0223	COG0742	COG0566	COG0144
COG0075	COG0626	COG0313	COG0566	COG0192
COG0075	COG0626	COG0313	COG0742	COG0192
COG0075	COG0626	COG0313	COG0144	COG0192
COG0075	COG0626	COG0566	COG0144	COG0192
COG0075	COG0626	COG0566	COG0742	COG0192
COG0075	COG0626	COG0144	COG0742	COG0192
COG0075	COG0270	COG4122	COG0313	COG0566	COG0742	COG0144	COG0192
COG0075	COG0270	COG0313	COG2890	COG0742	COG0144	COG0566	COG0192
COG0075	COG0270	COG0313	COG0124	COG0742	COG0192	COG0566	COG0144
COG0075	COG0270	COG0313	COG0141	COG0742	COG0192	COG0566	COG0144
COG0075	COG0270	COG0313	COG2265	COG0742	COG0192	COG0566	COG0144
COG0075	COG1228	COG4123	COG0144	COG0742	COG0192	COG0313	COG0566
COG0075	COG1228	COG0657	COG0192	COG0313	COG0144	COG0742	COG0566
COG0075	COG1228	COG1853	COG0192	COG0313	COG0144	COG0742	COG0566
COG0075	COG1228	COG0313	COG0192	COG0124	COG0144	COG0742	COG0566
COG0075	COG1228	COG0313	COG0192	COG0141	COG0144	COG0742	COG0566
COG0075	COG2875	COG0742	COG0192	COG0313
COG0075	COG2875	COG0144	COG0192	COG0313
COG0075	COG2875	COG0566	COG0192	COG0313
COG0075	COG0661	COG0313	COG0144	COG0566
COG0075	COG0661	COG0742	COG0144	COG0566
COG0075	COG0661	COG0192	COG0144	COG0566
COG0075	COG3865	COG0313	COG0144	COG0192
COG0075	COG3865	COG0742	COG0144	COG0192
COG0075	COG3865	COG0566	COG0144	COG0192
COG0075	COG0140	COG0139	COG0742	COG0313	COG0144	COG0192	COG0566
COG0075	COG0140	COG0313	COG3705	COG0742	COG0192	COG0144	COG0566
COG0075	COG0140	COG0313	COG0124	COG0742	COG0192	COG0144	COG0566
COG0075	COG0140	COG0313	COG0141	COG0742	COG0192	COG0144	COG0566
COG0075	COG0139	COG0637	COG0313	COG0742	COG0192	COG0566	COG0144
COG0075	COG0139	COG0313	COG3705	COG0742	COG0192	COG0566	COG0144
COG0075	COG0139	COG0313	COG0124	COG0742	COG0192	COG0566	COG0144
COG0075	COG0139	COG0313	COG0141	COG0742	COG0192	COG0566	COG0144
COG0075	COG0564	COG1032	COG0313	COG0742	COG0192	COG0144	COG0566
COG0075	COG0564	COG4122	COG0313	COG0566	COG0192	COG0144	COG0742
COG0075	COG0564	COG0028	COG0313	COG0192	COG0742	COG0144	COG0566
COG0075	COG0564	COG0637	COG0313	COG0192	COG0742	COG0144	COG0566
COG0075	COG0564	COG0219	COG0313	COG0144	COG0742	COG0192	COG0566
COG0075	COG0564	COG0220	COG0313	COG0144	COG0742	COG0192	COG0566
COG0075	COG0564	COG2195	COG0313	COG0192	COG0742	COG0144	COG0566
COG0075	COG0564	COG0275	COG0313	COG0144	COG0742	COG0192	COG0566
COG0075	COG0564	COG0313	COG2890	COG0144	COG0742	COG0192	COG0566
COG0075	COG0564	COG0313	COG0030	COG0144	COG0742	COG0192	COG0566
COG0075	COG0564	COG0313	COG0141	COG0144	COG0742	COG0192	COG0566
COG0075	COG0564	COG0313	COG0124	COG0192	COG0742	COG0144	COG0566
COG0075	COG0564	COG0313	COG2265	COG0192	COG0742	COG0144	COG0566
COG0075	COG0564	COG0313	COG2264	COG0192	COG0742	COG0144	COG0566
COG0075	COG2242	COG0144	COG0313	COG0192
COG0075	COG2242	COG0742	COG0313	COG0192
COG0075	COG2242	COG0566	COG0313	COG0192
COG0075	COG2241	COG0313	COG0144	COG0192
COG0075	COG2241	COG0742	COG0144	COG0192
COG0075	COG2241	COG0566	COG0144	COG0192
COG0075	COG1903	COG0313	COG0144	COG0192
COG0075	COG1903	COG0566	COG0144	COG0192
COG0075	COG1903	COG0742	COG0144	COG0192
COG0075	COG0789	COG4123	COG0566	COG0742	COG0144	COG0313	COG0192
COG0075	COG0789	COG0124	COG0566	COG0742	COG0192	COG0313	COG0144
COG0075	COG0789	COG0219	COG0566	COG0742	COG0144	COG0313	COG0192
COG0075	COG0789	COG2195	COG0566	COG0742	COG0192	COG0313	COG0144
COG0075	COG0789	COG0141	COG0566	COG0742	COG0192	COG0313	COG0144
COG0075	COG0079	COG0144	COG0566	COG0192
COG0075	COG0079	COG0144	COG0313	COG0192
COG0075	COG0079	COG0144	COG0742	COG0192
COG0075	COG0079	COG0566	COG0742	COG0192
COG0075	COG0079	COG0566	COG0313	COG0192
COG0075	COG0079	COG0742	COG0313	COG0192
COG0075	COG1167	COG0742	COG0313	COG0192
COG0075	COG1167	COG0742	COG0144	COG0192
COG0075	COG1167	COG0742	COG0566	COG0192
COG0075	COG1167	COG0313	COG0566	COG0192
COG0075	COG1167	COG0313	COG0144	COG0192
COG0075	COG1167	COG0566	COG0144	COG0192
COG0075	COG0277	COG1853	COG0192	COG0313	COG0742	COG0144	COG0566
COG0075	COG0277	COG0313	COG0192	COG0637	COG0742	COG0144	COG0566
COG0075	COG0277	COG0313	COG0192	COG0028	COG0742	COG0144	COG0566
COG0075	COG0665	COG0313	COG0144	COG0192
COG0075	COG0665	COG0313	COG0742	COG0192
COG0075	COG0665	COG0313	COG0566	COG0192
COG0075	COG0665	COG0144	COG0566	COG0192
COG0075	COG0665	COG0144	COG0742	COG0192
COG0075	COG0665	COG0566	COG0742	COG0192
COG0075	COG1351	COG1032	COG0742	COG0313	COG0144	COG0566	COG0192
COG0075	COG1351	COG0637	COG0313	COG0742	COG0144	COG0192	COG0566
COG0075	COG1351	COG0313	COG2195	COG0742	COG0144	COG0192	COG0566
COG0075	COG1351	COG0313	COG0124	COG0742	COG0144	COG0192	COG0566
COG0075	COG1351	COG0313	COG0141	COG0742	COG0144	COG0192	COG0566
COG0075	COG3546	COG4122	COG0313	COG0192	COG0566	COG0742	COG0144
COG0075	COG3546	COG0313	COG2890	COG0192	COG0144	COG0742	COG0566
COG0075	COG3546	COG0313	COG2265	COG0192	COG0144	COG0742	COG0566
COG0075	COG3546	COG0313	COG0275	COG0192	COG0144	COG0742	COG0566
COG0075	COG3546	COG0313	COG0192	COG2264	COG0144	COG0742	COG0566
COG0075	COG3546	COG0313	COG0192	COG0030	COG0144	COG0742	COG0566
COG0075	COG0436	COG0313	COG0742	COG0192
COG0075	COG0436	COG0313	COG0144	COG0192
COG0075	COG0436	COG0313	COG0566	COG0192
COG0075	COG0436	COG0742	COG0566	COG0192
COG0075	COG0436	COG0742	COG0144	COG0192
COG0075	COG0436	COG0566	COG0144	COG0192
COG0075	COG1989	COG0313	COG0566	COG0192
COG0075	COG1989	COG0742	COG0566	COG0192
COG0075	COG1989	COG0144	COG0566	COG0192
COG0075	COG1819	COG0657	COG0192	COG0313	COG0742	COG0144	COG0566
COG0075	COG1819	COG4122	COG0313	COG0192	COG0566	COG0144	COG0742
COG0075	COG1819	COG0313	COG2890	COG0192	COG0144	COG0566	COG0742
COG0075	COG1819	COG0313	COG0219	COG0192	COG0144	COG0566	COG0742
COG0075	COG1819	COG0313	COG2265	COG0192	COG0144	COG0566	COG0742
COG0075	COG1819	COG0313	COG2264	COG0192	COG0144	COG0566	COG0742
COG0075	COG1819	COG0313	COG0192	COG0144	COG0275	COG0566	COG0742
COG0075	COG1819	COG0313	COG0192	COG0144	COG0030	COG0566	COG0742
COG0075	COG0657	COG4122	COG0313	COG0566	COG0192	COG0742	COG0144
COG0075	COG0657	COG0028	COG0192	COG0313	COG0742	COG0566	COG0144
COG0075	COG0657	COG0313	COG2890	COG0192	COG0144	COG0566	COG0742
COG0075	COG0657	COG0313	COG2265	COG0192	COG0144	COG0566	COG0742
COG0075	COG0657	COG0313	COG0192	COG2264	COG0144	COG0566	COG0742
COG0075	COG0657	COG0313	COG0192	COG0275	COG0144	COG0566	COG0742
COG0075	COG0657	COG0313	COG0192	COG0030	COG0144	COG0566	COG0742
COG0075	COG4123	COG0624	COG0566	COG0742	COG0144	COG0313	COG0192
COG0075	COG4123	COG1853	COG0566	COG0742	COG0144	COG0313	COG0192
COG0075	COG4123	COG0637	COG0566	COG0742	COG0144	COG0313	COG0192
COG0075	COG4123	COG3705	COG0566	COG0742	COG0144	COG0313	COG0192
COG0075	COG4123	COG0124	COG0566	COG0742	COG0144	COG0192	COG0313
COG0075	COG4123	COG2195	COG0566	COG0742	COG0144	COG0192	COG0313
COG0075	COG4123	COG0141	COG0566	COG0742	COG0144	COG0192	COG0313
COG0075	COG0624	COG0116	COG0313	COG0742	COG0192	COG0566	COG0144
COG0075	COG0624	COG4122	COG0313	COG0192	COG0566	COG0742	COG0144
COG0075	COG0624	COG0313	COG0192	COG2195	COG0566	COG0742	COG0144
COG0075	COG0624	COG0313	COG0192	COG0124	COG0566	COG0742	COG0144
COG0075	COG0624	COG0313	COG0192	COG2890	COG0144	COG0742	COG0566
COG0075	COG0624	COG0313	COG0192	COG0141	COG0144	COG0742	COG0566
COG0075	COG0624	COG0313	COG0192	COG2265	COG0144	COG0742	COG0566
COG0075	COG0116	COG1853	COG0313	COG0566	COG0742	COG0192	COG0144
COG0075	COG0116	COG0637	COG0313	COG0566	COG0742	COG0192	COG0144
COG0075	COG0116	COG0313	COG3705	COG0566	COG0742	COG0192	COG0144
COG0075	COG0116	COG0313	COG2195	COG0566	COG0742	COG0192	COG0144
COG0075	COG0116	COG0313	COG0124	COG0566	COG0742	COG0192	COG0144
COG0075	COG0116	COG0313	COG0141	COG0566	COG0742	COG0192	COG0144
COG0075	COG0116	COG0313	COG0566	COG0742	COG0030	COG0192	COG0144
COG0075	COG1853	COG4122	COG0313	COG0566	COG0192	COG0742	COG0144
COG0075	COG1853	COG1032	COG0313	COG0192	COG0742	COG0566	COG0144
COG0075	COG1853	COG0313	COG0219	COG0192	COG0144	COG0566	COG0742
COG0075	COG1853	COG0313	COG2890	COG0192	COG0144	COG0566	COG0742
COG0075	COG1853	COG0313	COG2265	COG0192	COG0144	COG0566	COG0742
COG0075	COG1853	COG0313	COG2264	COG0192	COG0144	COG0566	COG0742
COG0075	COG1853	COG0313	COG0192	COG0144	COG0275	COG0566	COG0742
COG0075	COG1853	COG0313	COG0192	COG0144	COG0030	COG0566	COG0742
COG0075	COG1032	COG0028	COG0742	COG0192	COG0313	COG0566	COG0144
COG0075	COG1032	COG0637	COG0313	COG0192	COG0742	COG0566	COG0144
COG0075	COG1032	COG4122	COG0313	COG0742	COG0566	COG0192	COG0144
COG0075	COG1032	COG0313	COG3705	COG0742	COG0192	COG0566	COG0144
COG0075	COG1032	COG0313	COG0030	COG0742	COG0192	COG0566	COG0144
COG0075	COG1032	COG0313	COG0275	COG0742	COG0144	COG0566	COG0192
COG0075	COG1032	COG0313	COG2195	COG0742	COG0192	COG0566	COG0144
COG0075	COG1032	COG0313	COG0220	COG0742	COG0192	COG0566	COG0144
COG0075	COG1032	COG0313	COG2265	COG0742	COG0192	COG0566	COG0144
COG0075	COG1032	COG0313	COG2890	COG0742	COG0144	COG0566	COG0192
COG0075	COG1032	COG0313	COG0124	COG0742	COG0192	COG0566	COG0144
COG0075	COG1032	COG0313	COG0219	COG0742	COG0144	COG0566	COG0192
COG0075	COG1032	COG0313	COG2264	COG0742	COG0144	COG0566	COG0192
COG0075	COG1032	COG0313	COG0141	COG0742	COG0144	COG0566	COG0192
COG0075	COG4122	COG0219	COG0144	COG0313	COG0566	COG0742	COG0192
COG0075	COG4122	COG0220	COG0313	COG0566	COG0144	COG0742	COG0192
COG0075	COG4122	COG0028	COG0313	COG0566	COG0742	COG0192	COG0144
COG0075	COG4122	COG0313	COG0637	COG0566	COG0192	COG0742	COG0144
COG0075	COG4122	COG0313	COG2890	COG0566	COG0144	COG0742	COG0192
COG0075	COG4122	COG0313	COG3705	COG0566	COG0192	COG0742	COG0144
COG0075	COG4122	COG0313	COG2265	COG0566	COG0192	COG0742	COG0144
COG0075	COG4122	COG0313	COG2264	COG0566	COG0192	COG0742	COG0144
COG0075	COG4122	COG0313	COG0275	COG0566	COG0144	COG0742	COG0192
COG0075	COG4122	COG0313	COG0124	COG0566	COG0192	COG0742	COG0144
COG0075	COG4122	COG0313	COG2195	COG0566	COG0192	COG0742	COG0144
COG0075	COG4122	COG0313	COG0141	COG0566	COG0192	COG0742	COG0144
COG0075	COG4122	COG0313	COG0030	COG0566	COG0192	COG0742	COG0144
COG0075	COG0637	COG0219	COG0144	COG0192	COG0313	COG0742	COG0566
COG0075	COG0637	COG0220	COG0313	COG0192	COG0144	COG0742	COG0566
COG0075	COG0637	COG2195	COG0192	COG0313	COG0144	COG0742	COG0566
COG0075	COG0637	COG0124	COG0192	COG0313	COG0144	COG0742	COG0566
COG0075	COG0637	COG0141	COG0192	COG0313	COG0144	COG0742	COG0566
COG0075	COG0637	COG0313	COG2890	COG0192	COG0144	COG0742	COG0566
COG0075	COG0637	COG0313	COG0192	COG2265	COG0144	COG0742	COG0566
COG0075	COG0637	COG0313	COG0192	COG0028	COG0742	COG0144	COG0566
COG0075	COG0637	COG0313	COG0192	COG0275	COG0144	COG0742	COG0566
COG0075	COG0637	COG0313	COG0192	COG0030	COG0144	COG0742	COG0566
COG0075	COG0637	COG0313	COG0192	COG2264	COG0144	COG0742	COG0566
COG0075	COG0028	COG0219	COG0742	COG0144	COG0192	COG0313	COG0566
COG0075	COG0028	COG0220	COG0742	COG0192	COG0313	COG0144	COG0566
COG0075	COG0028	COG2195	COG0192	COG0742	COG0313	COG0144	COG0566
COG0075	COG0028	COG0124	COG0192	COG0742	COG0313	COG0144	COG0566
COG0075	COG0028	COG0141	COG0192	COG0742	COG0313	COG0144	COG0566
COG0075	COG0028	COG0275	COG0192	COG0742	COG0144	COG0313	COG0566
COG0075	COG0028	COG0030	COG0192	COG0742	COG0144	COG0313	COG0566
COG0075	COG0028	COG0192	COG0742	COG0313	COG2890	COG0144	COG0566
COG0075	COG0028	COG0192	COG0742	COG0313	COG2265	COG0144	COG0566
COG0075	COG0028	COG0192	COG0742	COG0313	COG2264	COG0144	COG0566
COG0075	COG3705	COG0313	COG0220	COG0192	COG0566	COG0742	COG0144
COG0075	COG3705	COG0313	COG0192	COG2195	COG0566	COG0742	COG0144
COG0075	COG3705	COG0313	COG0192	COG0124	COG0566	COG0742	COG0144
COG0075	COG3705	COG0313	COG0192	COG2890	COG0144	COG0742	COG0566
COG0075	COG3705	COG0313	COG0192	COG2265	COG0144	COG0742	COG0566
COG0075	COG3705	COG0313	COG0192	COG0141	COG0144	COG0742	COG0566
COG0075	COG3705	COG0313	COG0192	COG0275	COG0144	COG0742	COG0566
COG0075	COG3705	COG0313	COG0192	COG2264	COG0144	COG0742	COG0566
COG0075	COG3705	COG0313	COG0192	COG0030	COG0144	COG0742	COG0566
COG0075	COG0219	COG0030	COG0144	COG0566	COG0742	COG0192	COG0313
COG0075	COG0219	COG0144	COG0275	COG0566	COG0742	COG0192	COG0313
COG0075	COG0219	COG0144	COG2890	COG0313	COG0742	COG0192	COG0566
COG0075	COG0219	COG0144	COG0220	COG0313	COG0742	COG0192	COG0566
COG0075	COG0219	COG0144	COG2195	COG0192	COG0742	COG0313	COG0566
COG0075	COG0219	COG0144	COG0124	COG0192	COG0742	COG0313	COG0566
COG0075	COG0219	COG0144	COG0141	COG0192	COG0742	COG0313	COG0566
COG0075	COG0219	COG0144	COG0313	COG2265	COG0742	COG0192	COG0566
COG0075	COG0219	COG0144	COG0313	COG2264	COG0742	COG0192	COG0566
COG0075	COG0220	COG0313	COG0030	COG0566	COG0742	COG0192	COG0144
COG0075	COG0220	COG0313	COG2890	COG0144	COG0742	COG0192	COG0566
COG0075	COG0220	COG0313	COG2195	COG0192	COG0742	COG0144	COG0566
COG0075	COG0220	COG0313	COG0124	COG0192	COG0742	COG0144	COG0566
COG0075	COG0220	COG0313	COG0141	COG0192	COG0742	COG0144	COG0566
COG0075	COG0220	COG0313	COG0275	COG0144	COG0742	COG0192	COG0566
COG0075	COG0220	COG0313	COG2265	COG0144	COG0742	COG0192	COG0566
COG0075	COG0220	COG0313	COG2264	COG0144	COG0742	COG0192	COG0566
COG0075	COG0275	COG2890	COG0144	COG0313	COG0742	COG0192	COG0566
COG0075	COG0275	COG2195	COG0144	COG0192	COG0742	COG0313	COG0566
COG0075	COG0275	COG0124	COG0144	COG0192	COG0742	COG0313	COG0566
COG0075	COG0275	COG2264	COG0144	COG0192	COG0742	COG0313	COG0566
COG0075	COG0275	COG2265	COG0144	COG0313	COG0742	COG0192	COG0566
COG0075	COG0275	COG0141	COG0144	COG0313	COG0742	COG0192	COG0566
COG0075	COG0275	COG0144	COG0030	COG0313	COG0742	COG0192	COG0566
COG0075	COG0124	COG0192	COG2195	COG0313	COG0742	COG0144	COG0566
COG0075	COG0124	COG0192	COG0030	COG0313	COG0742	COG0144	COG0566
COG0075	COG0124	COG0192	COG2890	COG0313	COG0144	COG0742	COG0566
COG0075	COG0124	COG0192	COG0141	COG0313	COG0144	COG0742	COG0566
COG0075	COG0124	COG0192	COG2265	COG0313	COG0144	COG0742	COG0566
COG0075	COG0124	COG0192	COG2264	COG0313	COG0144	COG0742	COG0566
COG0075	COG2195	COG0313	COG2265	COG0192	COG0144	COG0742	COG0566
COG0075	COG2195	COG0313	COG2890	COG0192	COG0144	COG0742	COG0566
COG0075	COG2195	COG0313	COG0192	COG0141	COG0144	COG0742	COG0566
COG0075	COG2195	COG0313	COG0192	COG0030	COG0144	COG0742	COG0566
COG0075	COG2195	COG0313	COG0192	COG2264	COG0144	COG0742	COG0566
COG0075	COG0313	COG2265	COG0030	COG0566	COG0144	COG0192	COG0742
COG0075	COG0313	COG2265	COG2890	COG0144	COG0566	COG0192	COG0742
COG0075	COG0313	COG2265	COG0141	COG0144	COG0566	COG0192	COG0742
COG0075	COG0313	COG2265	COG2264	COG0144	COG0566	COG0192	COG0742
COG0075	COG0313	COG2890	COG0144	COG0141	COG0566	COG0192	COG0742
COG0075	COG0313	COG2890	COG0144	COG0030	COG0566	COG0192	COG0742
COG0075	COG0313	COG2890	COG0144	COG2264	COG0566	COG0192	COG0742
COG0075	COG0313	COG0141	COG2264	COG0742	COG0566	COG0144	COG0192
COG0075	COG0313	COG0141	COG0030	COG0742	COG0566	COG0144	COG0192
COG0075	COG0313	COG2264	COG0030	COG0742	COG0566	COG0144	COG0192
COG0144	COG0331	COG0742	COG0566	COG0192
COG0144	COG0331	COG0313	COG0566	COG0192
COG0144	COG0459	COG0313	COG0566	COG0192
COG0144	COG0459	COG0742	COG0566	COG0192
COG0144	COG0200	COG0742	COG0192	COG0566
COG0144	COG0200	COG0742	COG0313	COG0566
COG0144	COG0200	COG0192	COG0313	COG0566
COG0144	COG0244	COG0313	COG0566	COG0192
COG0144	COG0244	COG0313	COG0742	COG0192
COG0144	COG0244	COG0566	COG0742	COG0192
COG0144	COG0130	COG0742	COG0192	COG0566
COG0144	COG0130	COG0742	COG0313	COG0566
COG0144	COG0130	COG0192	COG0313	COG0566
COG0144	COG0357	COG0313	COG0192	COG0566
COG0144	COG0357	COG0742	COG0192	COG0566
COG0144	COG0251	COG0742	COG0192	COG0566
COG0144	COG0251	COG0742	COG0313	COG0566
COG0144	COG0251	COG0192	COG0313	COG0566
COG0144	COG2267	COG0313	COG0566	COG0192
COG0144	COG2267	COG0313	COG0742	COG0192
COG0144	COG2267	COG0566	COG0742	COG0192
COG0144	COG2875	COG0566	COG0313	COG0192
COG0144	COG2875	COG0742	COG0313	COG0192
COG0144	COG3865	COG0742	COG0313	COG0192
COG0144	COG3865	COG0742	COG0566	COG0192
COG0144	COG3865	COG0313	COG0566	COG0192
COG0144	COG0661	COG0313	COG0192	COG0566
COG0144	COG0661	COG0313	COG0742	COG0566
COG0144	COG0661	COG0192	COG0742	COG0566
COG0144	COG2242	COG0742	COG0192	COG0313
COG0144	COG2242	COG0566	COG0192	COG0313
COG0144	COG2241	COG0566	COG0313	COG0192
COG0144	COG2241	COG0566	COG0742	COG0192
COG0144	COG2241	COG0313	COG0742	COG0192
COG0144	COG1903	COG0313	COG0742	COG0192
COG0144	COG1903	COG0313	COG0566	COG0192
COG0144	COG1903	COG0742	COG0566	COG0192
COG0144	COG1989	COG0742	COG0566	COG0192
COG0144	COG1989	COG0313	COG0566	COG0192
COG0192	COG0331	COG0742	COG0313	COG0566
COG0192	COG0459	COG0742	COG0313	COG0566
COG0192	COG2875	COG0566	COG0742	COG0313
COG0192	COG2242	COG0566	COG0742	COG0313
COG0192	COG0357	COG0742	COG0313	COG0566
COG0192	COG1989	COG0742	COG0313	COG0566
