# Supplementary material for: Efficient α, β-motif finder for identification of phenotype-related functional modules
Source: BMC Bioinformatics. 2011 Nov 11;12:440. doi: 10.1186/1471-2105-12-440 (PMC3287386; doi:10.1186/1471-2105-12-440)
Supplement: Additional file 24 — Extended functional modules obtained by running DENSE [29]. The extended functional modules obtained by running Hendrix et al (DENSE) [29] using the phenotype-related functional modules obtained for hydrogen production phenotype as query vertices and Clostridium acetobutylicum ATCC 824 protein functional association network. [file 1471-2105-12-440-S24.ZIP › Supplemental 11 - HvnH_9_2_using_Williametal/output_mapped/output_57.txt]

COG0112	COG2203	COG0223	COG0446
COG0112	COG2076	COG0446	COG0223
COG0112	COG0277	COG0446	COG0223
COG0112	COG1834	COG0223	COG0446
COG0112	COG0172	COG0446	COG0223
COG0112	COG0176	COG0446	COG0223
COG0112	COG1052	COG0446	COG0223
COG0112	COG1167	COG0223	COG0446
COG0112	COG0439	COG0223	COG0446
COG0112	COG0557	COG0446	COG0223
COG0112	COG0740	COG0446	COG0223
COG0112	COG1145	COG0223	COG0446
COG0112	COG0073	COG0446	COG0223
COG0112	COG0143	COG0446	COG0223
COG0112	COG0423	COG0446	COG0223
COG0112	COG0075	COG0446	COG0223
COG0112	COG2008	COG0223	COG0446
COG0112	COG0665	COG0223	COG0446
COG0112	COG0207	COG0223	COG0446
COG0112	COG0446	COG1351	COG0223
COG0112	COG0446	COG0685	COG0223
COG0112	COG0446	COG3404	COG0223
COG0112	COG0446	COG0150	COG0223
COG0112	COG0446	COG0151	COG0223
COG0112	COG0446	COG2759	COG0223
COG0112	COG0446	COG0190	COG0223
COG0112	COG0446	COG1410	COG0223
COG0112	COG0446	COG0262	COG0223
COG0112	COG0446	COG0299	COG0223
COG0112	COG0446	COG0646	COG0223
COG0112	COG0446	COG0138	COG0223
