# Supplementary material for: Efficient α, β-motif finder for identification of phenotype-related functional modules
Source: BMC Bioinformatics. 2011 Nov 11;12:440. doi: 10.1186/1471-2105-12-440 (PMC3287386; doi:10.1186/1471-2105-12-440)
Supplement: Additional file 24 — Extended functional modules obtained by running DENSE [29]. The extended functional modules obtained by running Hendrix et al (DENSE) [29] using the phenotype-related functional modules obtained for hydrogen production phenotype as query vertices and Clostridium acetobutylicum ATCC 824 protein functional association network. [file 1471-2105-12-440-S24.ZIP › Supplemental 11 - HvnH_9_2_using_Williametal/output_mapped/output_58.txt]

COG0778	COG2038	COG1167	COG1063	COG1853
COG0778	COG0406	COG1167	COG1853	COG1063
COG0778	COG0671	COG1167	COG1853	COG1063
COG0778	COG0196	COG1167	COG1063	COG1853
COG0778	COG0707	COG1167	COG1063	COG1853
COG0778	COG3961	COG1853	COG1063	COG1167
COG0778	COG4122	COG1853	COG1063	COG1167
COG0778	COG2008	COG1853	COG1063	COG1167
COG0778	COG0236	COG1853	COG1063	COG1167
COG0778	COG2070	COG1167	COG1063	COG1853
COG0778	COG1902	COG1167	COG1063	COG1853
COG0778	COG0492	COG1167	COG1853	COG1063
COG0778	COG1145	COG1167	COG1853	COG1063
COG0778	COG0388	COG1853	COG1167	COG1063
COG0778	COG0543	COG1167	COG1063	COG1853
COG0778	COG0677	COG1167	COG1063	COG1853
COG0778	COG0446	COG1167	COG1063	COG1853
COG0778	COG1979	COG1167	COG1063	COG1853
COG0778	COG0723	COG1167	COG1063	COG1853
COG0778	COG0644	COG1167	COG1063	COG1853
COG0778	COG3384	COG1167	COG1063	COG1853
COG0778	COG0246	COG1167	COG1063	COG1853
COG0778	COG0436	COG1063	COG1167	COG1853
COG0778	COG0657	COG1853	COG1167	COG1063
COG0778	COG0280	COG1853	COG1167	COG1063
COG0778	COG1086	COG1853	COG1167	COG1063
COG0778	COG0281	COG1853	COG1167	COG1063
COG0778	COG0251	COG1167	COG1853	COG1063
COG0778	COG0764	COG1167	COG1853	COG1063
COG0778	COG0399	COG1167	COG1853	COG1063
COG0778	COG1028	COG1167	COG1853	COG1063
COG0778	COG0346	COG1167	COG1853	COG1063
COG0778	COG0473	COG1167	COG1853	COG1063
COG0778	COG0300	COG1167	COG1853	COG1063
COG0778	COG1167	COG0183	COG1853	COG1063
COG0778	COG1167	COG1250	COG1853	COG1063
COG0778	COG1167	COG0111	COG1853	COG1063
COG0778	COG1167	COG1454	COG1853	COG1063
COG0778	COG1167	COG1874	COG1853	COG1063
COG0778	COG1167	COG2055	COG1853	COG1063
COG0778	COG1167	COG1335	COG1853	COG1063
COG0778	COG1167	COG0277	COG1853	COG1063
COG0778	COG1167	COG0665	COG1853	COG1063
COG0778	COG1167	COG1082	COG1853	COG1063
COG0778	COG1167	COG2084	COG1853	COG1063
COG0778	COG1167	COG1052	COG1853	COG1063
COG0778	COG1167	COG0656	COG1853	COG1063
COG0778	COG1167	COG0673	COG1853	COG1063
