# Supplementary material for: Efficient α, β-motif finder for identification of phenotype-related functional modules
Source: BMC Bioinformatics. 2011 Nov 11;12:440. doi: 10.1186/1471-2105-12-440 (PMC3287386; doi:10.1186/1471-2105-12-440)
Supplement: Additional file 24 — Extended functional modules obtained by running DENSE [29]. The extended functional modules obtained by running Hendrix et al (DENSE) [29] using the phenotype-related functional modules obtained for hydrogen production phenotype as query vertices and Clostridium acetobutylicum ATCC 824 protein functional association network. [file 1471-2105-12-440-S24.ZIP › Supplemental 11 - HvnH_9_2_using_Williametal/output_mapped/output_59.txt]

COG0446	COG0175	COG1063	COG1145
COG0446	COG1773	COG1063	COG1145
COG0446	COG0280	COG1063	COG1145
COG0446	COG0518	COG1063	COG1145
COG0446	COG0519	COG1063	COG1145
COG0446	COG2710	COG1145	COG1063
COG0446	COG0155	COG1063	COG1145
COG0446	COG1348	COG1145	COG1063
COG0446	COG1251	COG1145	COG1063
COG0446	COG2070	COG1145	COG1063
COG0446	COG1902	COG1145	COG1063
COG0446	COG1250	COG1145	COG1063
COG0446	COG1028	COG1145	COG1063
COG0446	COG0543	COG1063	COG1145
COG0446	COG0778	COG1063	COG1145
COG0446	COG0281	COG1063	COG1145
COG0446	COG1853	COG1145	COG1063
COG0446	COG0346	COG1145	COG1063
COG0446	COG0473	COG1145	COG1063
COG0446	COG0277	COG1145	COG1063
COG0446	COG1063	COG0075	COG1145
COG0446	COG1063	COG0439	COG1145
COG0446	COG1063	COG1167	COG1145
COG0446	COG1063	COG0388	COG1145
COG0446	COG1063	COG1145	COG0138
COG0446	COG1063	COG1145	COG2008
COG0446	COG1063	COG1145	COG0685
COG0446	COG1063	COG1145	COG0299
COG0446	COG1063	COG1145	COG0112
COG0446	COG1063	COG1145	COG0190
COG0446	COG1063	COG1145	COG0665
