# Supplementary material for: Efficient α, β-motif finder for identification of phenotype-related functional modules
Source: BMC Bioinformatics. 2011 Nov 11;12:440. doi: 10.1186/1471-2105-12-440 (PMC3287386; doi:10.1186/1471-2105-12-440)
Supplement: Additional file 24 — Extended functional modules obtained by running DENSE [29]. The extended functional modules obtained by running Hendrix et al (DENSE) [29] using the phenotype-related functional modules obtained for hydrogen production phenotype as query vertices and Clostridium acetobutylicum ATCC 824 protein functional association network. [file 1471-2105-12-440-S24.ZIP › Supplemental 11 - HvnH_9_2_using_Williametal/output_mapped/output_6.txt]

COG1063	COG1032	COG1853	COG4122
COG1063	COG3546	COG1853	COG4122
COG1063	COG0742	COG1853	COG4122
COG1063	COG0561	COG1853	COG4122
COG1063	COG0671	COG4122	COG1853
COG1063	COG0707	COG4122	COG1853
COG1063	COG0661	COG1853	COG4122
COG1063	COG0144	COG1853	COG4122
COG1063	COG2070	COG4122	COG1853
COG1063	COG1902	COG4122	COG1853
COG1063	COG0637	COG1853	COG4122
COG1063	COG4122	COG0446	COG1853
COG1063	COG4122	COG3384	COG1853
COG1063	COG4122	COG0677	COG1853
COG1063	COG4122	COG0723	COG1853
COG1063	COG4122	COG1819	COG1853
COG1063	COG4122	COG0644	COG1853
COG1063	COG4122	COG0246	COG1853
COG1063	COG4122	COG0778	COG1853
COG1063	COG4122	COG1086	COG1853
COG1063	COG4122	COG0657	COG1853
COG1063	COG4122	COG0436	COG1853
COG1063	COG4122	COG0399	COG1853
COG1063	COG4122	COG0346	COG1853
COG1063	COG4122	COG0665	COG1853
COG1063	COG4122	COG0764	COG1853
COG1063	COG4122	COG0300	COG1853
COG1063	COG4122	COG0673	COG1853
COG1063	COG4122	COG1250	COG1853
COG1063	COG4122	COG1082	COG1853
COG1063	COG4122	COG1335	COG1853
COG1063	COG4122	COG0656	COG1853
COG1063	COG4122	COG0473	COG1853
COG1063	COG4122	COG1052	COG1853
COG1063	COG4122	COG1167	COG1853
COG1063	COG4122	COG2084	COG1853
COG1063	COG4122	COG0277	COG1853
COG1063	COG4122	COG2055	COG1853
COG1063	COG4122	COG1454	COG1853
COG1063	COG4122	COG0251	COG1853
