# Supplementary material for: Efficient α, β-motif finder for identification of phenotype-related functional modules
Source: BMC Bioinformatics. 2011 Nov 11;12:440. doi: 10.1186/1471-2105-12-440 (PMC3287386; doi:10.1186/1471-2105-12-440)
Supplement: Additional file 24 — Extended functional modules obtained by running DENSE [29]. The extended functional modules obtained by running Hendrix et al (DENSE) [29] using the phenotype-related functional modules obtained for hydrogen production phenotype as query vertices and Clostridium acetobutylicum ATCC 824 protein functional association network. [file 1471-2105-12-440-S24.ZIP › Supplemental 11 - HvnH_9_2_using_Williametal/output_mapped/output_60.txt]

COG0778	COG0406	COG1145	COG1063
COG0778	COG0518	COG1145	COG1063
COG0778	COG0519	COG1145	COG1063
COG0778	COG2070	COG1145	COG1063
COG0778	COG0388	COG1145	COG1063
COG0778	COG0492	COG1145	COG1063
COG0778	COG1902	COG1145	COG1063
COG0778	COG1145	COG0280	COG1063
COG0778	COG1145	COG0281	COG1063
COG0778	COG1145	COG0543	COG1063
COG0778	COG1145	COG1028	COG1063
COG0778	COG1145	COG0446	COG1063
COG0778	COG1145	COG0644	COG1063
COG0778	COG1145	COG0183	COG1063
COG0778	COG1145	COG0399	COG1063
COG0778	COG1145	COG1167	COG1063
COG0778	COG1145	COG1086	COG1063
COG0778	COG1145	COG1874	COG1063
COG0778	COG1145	COG1335	COG1063
COG0778	COG1145	COG2084	COG1063
COG0778	COG1145	COG0673	COG1063
COG0778	COG1145	COG0656	COG1063
COG0778	COG1145	COG1853	COG1063
COG0778	COG1145	COG1052	COG1063
COG0778	COG1145	COG0346	COG1063
COG0778	COG1145	COG0473	COG1063
