# Supplementary material for: Efficient α, β-motif finder for identification of phenotype-related functional modules
Source: BMC Bioinformatics. 2011 Nov 11;12:440. doi: 10.1186/1471-2105-12-440 (PMC3287386; doi:10.1186/1471-2105-12-440)
Supplement: Additional file 24 — Extended functional modules obtained by running DENSE [29]. The extended functional modules obtained by running Hendrix et al (DENSE) [29] using the phenotype-related functional modules obtained for hydrogen production phenotype as query vertices and Clostridium acetobutylicum ATCC 824 protein functional association network. [file 1471-2105-12-440-S24.ZIP › Supplemental 11 - HvnH_9_2_using_Williametal/output_mapped/output_61.txt]

COG0511	COG0029	COG0826	COG1066	COG0612	
COG0511	COG0029	COG0826	COG0750	COG0612	
COG0511	COG0029	COG1066	COG0750	COG0612	
COG0511	COG0557	COG1066	COG0750	COG0612	
COG0511	COG0557	COG1066	COG0826	COG0612	
COG0511	COG0557	COG0750	COG0826	COG0612	
COG0511	COG2025	COG0750	COG0826	COG0612	
COG0511	COG2025	COG0750	COG1066	COG0612	
COG0511	COG2025	COG0826	COG1066	COG0612	
COG0511	COG1145	COG0826	COG1066	COG0612	
COG0511	COG1145	COG0826	COG0750	COG0612	
COG0511	COG1145	COG1066	COG0750	COG0612	
COG0511	COG0764	COG1066	COG0612	COG0750	
COG0511	COG0764	COG1066	COG0826	COG0750	
COG0511	COG0764	COG0612	COG0826	COG0750	
COG0511	COG0236	COG0826	COG0750	COG0612	
COG0511	COG0236	COG0826	COG1066	COG0612	
COG0511	COG0236	COG0750	COG1066	COG0612	
COG0511	COG1053	COG0750	COG1066	COG0612	
COG0511	COG1053	COG0750	COG0826	COG0612	
COG0511	COG1053	COG1066	COG0826	COG0612	
COG0511	COG0006	COG1066	COG0826	COG0612	
COG0511	COG0006	COG0750	COG0826	COG0612	
COG0511	COG0553	COG0750	COG0826	COG0612	
COG0511	COG0553	COG0750	COG1066	COG0612	
COG0511	COG0553	COG0826	COG1066	COG0612	
COG0511	COG0039	COG0826	COG1066	COG0612	
COG0511	COG0039	COG0826	COG0750	COG0612	
COG0511	COG0039	COG1066	COG0750	COG0612	
COG0511	COG0459	COG1066	COG0750	COG0612	
COG0511	COG0459	COG1066	COG0826	COG0612	
COG0511	COG0459	COG0750	COG0826	COG0612	
COG0511	COG0443	COG0826	COG0750	COG0612	
COG0511	COG0443	COG1066	COG0750	COG0612	
COG0511	COG0154	COG1066	COG0750	COG0612	
COG0511	COG0154	COG1066	COG0826	COG0612	
COG0511	COG0154	COG0750	COG0826	COG0612	
COG0511	COG1654	COG0750	COG0826	COG0612	
COG0511	COG1654	COG1066	COG0826	COG0612	
COG0511	COG0826	COG0744	COG1066	COG0612	COG0750	
COG0511	COG0826	COG0330	COG0750	COG0612	COG1066	
COG0511	COG0826	COG0739	COG0750	COG0612	COG1066	
COG0511	COG0826	COG1066	COG0693	COG0612	COG0750	
COG0511	COG0826	COG1066	COG0439	COG0612	COG0750	
COG0511	COG0826	COG1066	COG0501	COG0612	COG0750	
COG0511	COG0826	COG1066	COG1404	COG0612	COG0750	
COG0511	COG0826	COG1066	COG0340	COG0612	COG0750	
COG0511	COG0826	COG1066	COG0624	COG0612	COG0750	
COG0612	COG0443	COG1066	COG0826	COG0750	
COG0612	COG0006	COG1066	COG0750	COG0826	
COG0612	COG0826	COG1066	COG1654	COG0750	
