# Supplementary material for: Efficient α, β-motif finder for identification of phenotype-related functional modules
Source: BMC Bioinformatics. 2011 Nov 11;12:440. doi: 10.1186/1471-2105-12-440 (PMC3287386; doi:10.1186/1471-2105-12-440)
Supplement: Additional file 24 — Extended functional modules obtained by running DENSE [29]. The extended functional modules obtained by running Hendrix et al (DENSE) [29] using the phenotype-related functional modules obtained for hydrogen production phenotype as query vertices and Clostridium acetobutylicum ATCC 824 protein functional association network. [file 1471-2105-12-440-S24.ZIP › Supplemental 11 - HvnH_9_2_using_Williametal/output_mapped/output_62.txt]

COG0511	COG0741	COG1145	COG0612
COG0511	COG2025	COG1145	COG0612
COG0511	COG2070	COG0612	COG1145
COG0511	COG4624	COG0612	COG1145
COG0511	COG1034	COG0612	COG1145
COG0511	COG0236	COG1145	COG0612
COG0511	COG0029	COG1145	COG0612
COG0511	COG0557	COG1145	COG0612
COG0511	COG0154	COG1145	COG0612
COG0511	COG1773	COG0612	COG1145
COG0511	COG0348	COG0612	COG1145
COG0511	COG0190	COG0612	COG1145
COG0511	COG0553	COG1145	COG0612
COG0511	COG0459	COG1145	COG0612
COG0511	COG0280	COG0612	COG1145
COG0511	COG1053	COG1145	COG0612
COG0511	COG1882	COG0612	COG1145
COG0511	COG0281	COG0612	COG1145
COG0511	COG1013	COG0612	COG1145
COG0511	COG0039	COG0612	COG1145
COG0511	COG0075	COG0612	COG1145
COG0511	COG1014	COG0612	COG1145
COG0511	COG0674	COG0612	COG1145
COG0511	COG1145	COG0436	COG0612
COG0511	COG1145	COG0826	COG0612
COG0511	COG1145	COG0693	COG0612
COG0511	COG1145	COG0501	COG0612
COG0511	COG1145	COG0750	COG0612
COG0511	COG1145	COG1066	COG0612
COG0511	COG1145	COG0744	COG0612
COG0511	COG1145	COG1404	COG0612
COG0511	COG1145	COG0624	COG0612
COG0511	COG1145	COG0330	COG0612
COG0511	COG1145	COG0739	COG0612
COG0511	COG1145	COG0340	COG0612
COG0511	COG1145	COG0439	COG0612
