# Supplementary material for: Efficient α, β-motif finder for identification of phenotype-related functional modules
Source: BMC Bioinformatics. 2011 Nov 11;12:440. doi: 10.1186/1471-2105-12-440 (PMC3287386; doi:10.1186/1471-2105-12-440)
Supplement: Additional file 24 — Extended functional modules obtained by running DENSE [29]. The extended functional modules obtained by running Hendrix et al (DENSE) [29] using the phenotype-related functional modules obtained for hydrogen production phenotype as query vertices and Clostridium acetobutylicum ATCC 824 protein functional association network. [file 1471-2105-12-440-S24.ZIP › Supplemental 11 - HvnH_9_2_using_Williametal/output_mapped/output_63.txt]

COG0612	COG0388	COG1145	COG0741
COG0612	COG0348	COG1145	COG0741
COG0612	COG4624	COG0741	COG1145
COG0612	COG1034	COG0741	COG1145
COG0612	COG2234	COG1145	COG0741
COG0612	COG0741	COG0039	COG1145
COG0612	COG0741	COG0511	COG1145
COG0612	COG0741	COG0439	COG1145
COG0612	COG0741	COG1145	COG0739
COG0612	COG0741	COG1145	COG0340
