# Supplementary material for: Efficient α, β-motif finder for identification of phenotype-related functional modules
Source: BMC Bioinformatics. 2011 Nov 11;12:440. doi: 10.1186/1471-2105-12-440 (PMC3287386; doi:10.1186/1471-2105-12-440)
Supplement: Additional file 24 — Extended functional modules obtained by running DENSE [29]. The extended functional modules obtained by running Hendrix et al (DENSE) [29] using the phenotype-related functional modules obtained for hydrogen production phenotype as query vertices and Clostridium acetobutylicum ATCC 824 protein functional association network. [file 1471-2105-12-440-S24.ZIP › Supplemental 11 - HvnH_9_2_using_Williametal/output_mapped/output_64.txt]

COG0075	COG0741	COG0446	COG1145	COG0388
COG0075	COG0778	COG0388	COG0446	COG1145
COG0075	COG0560	COG0388	COG0446	COG1145
COG0075	COG2203	COG1145	COG0446	COG0388
COG0075	COG0652	COG1145	COG0446	COG0388
COG0075	COG0172	COG0446	COG0388	COG1145
COG0075	COG0423	COG0388	COG1145	COG0446
COG0075	COG0299	COG0388	COG1145	COG0446
COG0075	COG0340	COG0388	COG0446	COG1145
COG0075	COG0192	COG0388	COG0446	COG1145
COG0075	COG0685	COG0388	COG0446	COG1145
COG0075	COG2008	COG0388	COG1145	COG0446
COG0075	COG0520	COG1145	COG0446	COG0388
COG0075	COG0787	COG1145	COG0446	COG0388
COG0075	COG0013	COG1145	COG0446	COG0388
COG0075	COG0537	COG1145	COG0446	COG0388
COG0075	COG0175	COG0388	COG0446	COG1145
COG0075	COG1151	COG0446	COG0388	COG1145
COG0075	COG0160	COG0446	COG1145	COG0388
COG0075	COG0223	COG1145	COG0388	COG0446
COG0075	COG2710	COG1145	COG0388	COG0446
COG0075	COG1348	COG1145	COG0388	COG0446
COG0075	COG0626	COG1145	COG0388	COG0446
COG0075	COG0190	COG1145	COG0388	COG0446
COG0075	COG1251	COG1145	COG0388	COG0446
COG0075	COG1063	COG1145	COG0388	COG0446
COG0075	COG1834	COG1145	COG0388	COG0446
COG0075	COG0665	COG1145	COG0388	COG0446
COG0075	COG0112	COG0388	COG1145	COG0446
COG0075	COG0446	COG1882	COG1145	COG0388
COG0075	COG0446	COG0511	COG0388	COG1145
COG0075	COG0446	COG0281	COG0388	COG1145
COG0075	COG0446	COG1027	COG1145	COG0388
COG0075	COG0446	COG0039	COG1145	COG0388
COG0075	COG0446	COG0277	COG1145	COG0388
COG0075	COG0446	COG0796	COG1145	COG0388
COG0075	COG0446	COG0155	COG1145	COG0388
COG0075	COG0446	COG0674	COG0388	COG1145
COG0075	COG0446	COG1014	COG0388	COG1145
COG0075	COG0446	COG1013	COG0388	COG1145
COG0075	COG0446	COG0473	COG0388	COG1145
COG0075	COG0446	COG1167	COG1145	COG0388
COG0075	COG0446	COG1773	COG0388	COG1145
COG0075	COG0446	COG0439	COG0388	COG1145
COG0075	COG0446	COG0637	COG1145	COG0388
COG0075	COG0446	COG0367	COG0388	COG1145
COG0075	COG0446	COG0334	COG0388	COG1145
COG0075	COG0446	COG0436	COG0388	COG1145
COG0075	COG0446	COG1146	COG0388	COG1145
COG0075	COG0446	COG2222	COG0388	COG1145
COG0075	COG0446	COG0518	COG0388	COG1145
COG0075	COG0446	COG0543	COG0388	COG1145
COG0075	COG0446	COG0070	COG0388	COG1145
COG0075	COG0446	COG0493	COG0388	COG1145
COG0075	COG0446	COG0171	COG0388	COG1145
COG0075	COG0446	COG0034	COG0388	COG1145
COG0075	COG0446	COG0458	COG0388	COG1145
COG0075	COG0446	COG0069	COG0388	COG1145
COG0075	COG0446	COG0067	COG0388	COG1145
COG0075	COG0446	COG0519	COG0388	COG1145
COG0075	COG0446	COG3968	COG0388	COG1145
COG0075	COG0446	COG0505	COG0388	COG1145
COG0075	COG0446	COG0449	COG0388	COG1145
COG0075	COG0446	COG0540	COG1145	COG0388
COG0075	COG0446	COG0008	COG1145	COG0388
COG0075	COG0446	COG0252	COG1145	COG0388
