# Supplementary material for: Efficient α, β-motif finder for identification of phenotype-related functional modules
Source: BMC Bioinformatics. 2011 Nov 11;12:440. doi: 10.1186/1471-2105-12-440 (PMC3287386; doi:10.1186/1471-2105-12-440)
Supplement: Additional file 24 — Extended functional modules obtained by running DENSE [29]. The extended functional modules obtained by running Hendrix et al (DENSE) [29] using the phenotype-related functional modules obtained for hydrogen production phenotype as query vertices and Clostridium acetobutylicum ATCC 824 protein functional association network. [file 1471-2105-12-440-S24.ZIP › Supplemental 11 - HvnH_9_2_using_Williametal/output_mapped/output_65.txt]

COG0075	COG0384	COG0446	COG1145	COG0112
COG0075	COG0778	COG0112	COG1145	COG0446
COG0075	COG2203	COG1145	COG0112	COG0446
COG0075	COG4359	COG1145	COG0446	COG0112
COG0075	COG1609	COG1145	COG0446	COG0112
COG0075	COG0175	COG0112	COG0446	COG1145
COG0075	COG0340	COG0112	COG0446	COG1145
COG0075	COG0111	COG0446	COG1145	COG0112
COG0075	COG1502	COG0446	COG1145	COG0112
COG0075	COG3830	COG0446	COG1145	COG0112
COG0075	COG1183	COG0446	COG1145	COG0112
COG0075	COG0560	COG0446	COG1145	COG0112
COG0075	COG1773	COG0112	COG1145	COG0446
COG0075	COG0579	COG1145	COG0446	COG0112
COG0075	COG0498	COG1145	COG0446	COG0112
COG0075	COG1760	COG1145	COG0446	COG0112
COG0075	COG0172	COG0446	COG1145	COG0112
COG0075	COG1063	COG0112	COG1145	COG0446
COG0075	COG0423	COG1145	COG0112	COG0446
COG0075	COG0143	COG0446	COG0112	COG1145
COG0075	COG0449	COG0446	COG0112	COG1145
COG0075	COG0160	COG0446	COG1145	COG0112
COG0075	COG1834	COG1145	COG0446	COG0112
COG0075	COG0073	COG0446	COG1145	COG0112
COG0075	COG0192	COG0446	COG0112	COG1145
COG0075	COG0155	COG0112	COG0446	COG1145
COG0075	COG0070	COG0446	COG0112	COG1145
COG0075	COG0252	COG0112	COG1145	COG0446
COG0075	COG0367	COG0112	COG0446	COG1145
COG0075	COG0069	COG0446	COG0112	COG1145
COG0075	COG0067	COG0446	COG0112	COG1145
COG0075	COG0008	COG0446	COG0112	COG1145
COG0075	COG1146	COG0446	COG0112	COG1145
COG0075	COG0543	COG0112	COG0446	COG1145
COG0075	COG0388	COG0112	COG0446	COG1145
COG0075	COG0626	COG0112	COG1145	COG0446
COG0075	COG0334	COG0112	COG0446	COG1145
COG0075	COG0180	COG0446	COG1145	COG0112
COG0075	COG1351	COG0446	COG1145	COG0112
COG0075	COG0207	COG1145	COG0446	COG0112
COG0075	COG0262	COG1145	COG0446	COG0112
COG0075	COG2008	COG1145	COG0446	COG0112
COG0075	COG1410	COG1145	COG0446	COG0112
COG0075	COG0299	COG1145	COG0446	COG0112
COG0075	COG0685	COG1145	COG0446	COG0112
COG0075	COG0138	COG1145	COG0446	COG0112
COG0075	COG2759	COG1145	COG0446	COG0112
COG0075	COG0646	COG1145	COG0446	COG0112
COG0075	COG0517	COG1145	COG0446	COG0112
COG0075	COG0031	COG1145	COG0446	COG0112
COG0075	COG0190	COG1145	COG0446	COG0112
COG0075	COG0223	COG1145	COG0446	COG0112
COG0075	COG0446	COG0112	COG0511	COG1145
COG0075	COG0446	COG0112	COG0665	COG1145
COG0075	COG0446	COG0112	COG0674	COG1145
COG0075	COG0446	COG0112	COG1013	COG1145
COG0075	COG0446	COG0112	COG0436	COG1145
COG0075	COG0446	COG0112	COG1014	COG1145
COG0075	COG0446	COG0112	COG1145	COG1052
COG0075	COG0446	COG0112	COG1145	COG0277
COG0075	COG0446	COG0112	COG1145	COG0039
COG0075	COG0446	COG0112	COG1145	COG1167
COG0075	COG0446	COG0112	COG1145	COG0473
COG0075	COG0446	COG0112	COG1145	COG0439
