# Supplementary material for: Efficient α, β-motif finder for identification of phenotype-related functional modules
Source: BMC Bioinformatics. 2011 Nov 11;12:440. doi: 10.1186/1471-2105-12-440 (PMC3287386; doi:10.1186/1471-2105-12-440)
Supplement: Additional file 24 — Extended functional modules obtained by running DENSE [29]. The extended functional modules obtained by running Hendrix et al (DENSE) [29] using the phenotype-related functional modules obtained for hydrogen production phenotype as query vertices and Clostridium acetobutylicum ATCC 824 protein functional association network. [file 1471-2105-12-440-S24.ZIP › Supplemental 11 - HvnH_9_2_using_Williametal/output_mapped/output_66.txt]

COG0340	COG1362	COG0612	COG0826
COG0340	COG1145	COG0826	COG0612
COG0340	COG0741	COG0826	COG0612
COG0340	COG1686	COG0612	COG0826
COG0340	COG1214	COG0826	COG0612
COG0340	COG0006	COG0826	COG0612
COG0340	COG2234	COG0826	COG0612
COG0340	COG0826	COG1654	COG0612
COG0340	COG0826	COG0744	COG0612
COG0340	COG0826	COG0330	COG0612
COG0340	COG0826	COG0739	COG0612
COG0340	COG0826	COG1066	COG0612
COG0340	COG0826	COG0624	COG0612
COG0340	COG0826	COG0439	COG0612
COG0340	COG0826	COG0750	COG0612
COG0340	COG0826	COG0693	COG0612
COG0340	COG0826	COG0501	COG0612
COG0340	COG0826	COG1404	COG0612
COG0340	COG0826	COG0511	COG0612
