# Supplementary material for: Efficient α, β-motif finder for identification of phenotype-related functional modules
Source: BMC Bioinformatics. 2011 Nov 11;12:440. doi: 10.1186/1471-2105-12-440 (PMC3287386; doi:10.1186/1471-2105-12-440)
Supplement: Additional file 24 — Extended functional modules obtained by running DENSE [29]. The extended functional modules obtained by running Hendrix et al (DENSE) [29] using the phenotype-related functional modules obtained for hydrogen production phenotype as query vertices and Clostridium acetobutylicum ATCC 824 protein functional association network. [file 1471-2105-12-440-S24.ZIP › Supplemental 11 - HvnH_9_2_using_Williametal/output_mapped/output_69.txt]

COG0192	COG0669	COG4122	COG0742	COG0564
COG0192	COG0500	COG0564	COG0742	COG4122
COG0192	COG0147	COG0742	COG4122	COG0564
COG0192	COG0685	COG0742	COG0564	COG4122
COG0192	COG1167	COG0742	COG0564	COG4122
COG0192	COG0270	COG0742	COG0564	COG4122
COG0192	COG0079	COG0742	COG4122	COG0564
COG0192	COG0772	COG0742	COG4122	COG0564
COG0192	COG0564	COG0624	COG4122	COG0742
COG0192	COG0564	COG3546	COG4122	COG0742
COG0192	COG0564	COG0436	COG0742	COG4122
COG0192	COG0564	COG0637	COG0742	COG4122
COG0192	COG0564	COG1853	COG0742	COG4122
COG0192	COG0564	COG1819	COG0742	COG4122
COG0192	COG0564	COG0657	COG0742	COG4122
COG0192	COG0564	COG1989	COG0742	COG4122
COG0192	COG0564	COG4122	COG0313	COG0742
COG0192	COG0564	COG4122	COG0030	COG0742
COG0192	COG0564	COG4122	COG0275	COG0742
COG0192	COG0564	COG4122	COG0075	COG0742
COG0192	COG0564	COG4122	COG0219	COG0742
COG0192	COG0564	COG4122	COG1032	COG0742
COG0192	COG0564	COG4122	COG2890	COG0742
COG0192	COG0564	COG4122	COG2195	COG0742
COG0192	COG0564	COG4122	COG0220	COG0742
COG0192	COG0564	COG4122	COG3705	COG0742
COG0192	COG0564	COG4122	COG2264	COG0742
COG0192	COG0564	COG4122	COG0141	COG0742
COG0192	COG0564	COG4122	COG0566	COG0742
COG0192	COG0564	COG4122	COG0124	COG0742
COG0192	COG0564	COG4122	COG2265	COG0742
COG0192	COG0564	COG4122	COG0144	COG0742
