# Supplementary material for: Efficient α, β-motif finder for identification of phenotype-related functional modules
Source: BMC Bioinformatics. 2011 Nov 11;12:440. doi: 10.1186/1471-2105-12-440 (PMC3287386; doi:10.1186/1471-2105-12-440)
Supplement: Additional file 24 — Extended functional modules obtained by running DENSE [29]. The extended functional modules obtained by running Hendrix et al (DENSE) [29] using the phenotype-related functional modules obtained for hydrogen production phenotype as query vertices and Clostridium acetobutylicum ATCC 824 protein functional association network. [file 1471-2105-12-440-S24.ZIP › Supplemental 11 - HvnH_9_2_using_Williametal/output_mapped/output_70.txt]

COG0191	COG4359	COG0399	COG1063	COG0235
COG0191	COG0162	COG1063	COG0235	COG0399
COG0191	COG4989	COG0235	COG1063	COG0399
COG0191	COG1898	COG0235	COG1063	COG0399
COG0191	COG3775	COG0235	COG0399	COG1063
COG0191	COG0438	COG0235	COG0399	COG1063
COG0191	COG0554	COG0399	COG0235	COG1063
COG0191	COG0644	COG0235	COG0399	COG1063
COG0191	COG1087	COG0235	COG0399	COG1063
COG0191	COG0036	COG0399	COG0235	COG1063
COG0191	COG3414	COG0399	COG0235	COG1063
COG0191	COG2755	COG1063	COG0235	COG0399
COG0191	COG3715	COG0235	COG0399	COG1063
COG0191	COG3716	COG0235	COG0399	COG1063
COG0191	COG3444	COG0235	COG0399	COG1063
COG0191	COG2893	COG0235	COG0399	COG1063
COG0191	COG1089	COG0235	COG0399	COG1063
COG0191	COG0778	COG0235	COG0399	COG1063
COG0191	COG3961	COG0235	COG0399	COG1063
COG0191	COG1775	COG0235	COG1063	COG0399
COG0191	COG1762	COG0235	COG0399	COG1063
COG0191	COG1349	COG0399	COG0235	COG1063
COG0191	COG0148	COG0399	COG1063	COG0235
COG0191	COG0677	COG0235	COG1063	COG0399
COG0191	COG0373	COG0399	COG1063	COG0235
COG0191	COG1670	COG0399	COG1063	COG0235
COG0191	COG3208	COG0235	COG1063	COG0399
COG0191	COG0456	COG0399	COG1063	COG0235
COG0191	COG3321	COG0235	COG1063	COG0399
COG0191	COG0126	COG1063	COG0399	COG0235
COG0191	COG1609	COG0399	COG1063	COG0235
COG0191	COG0269	COG0399	COG1063	COG0235
COG0191	COG1105	COG0399	COG1063	COG0235
COG0191	COG1494	COG0399	COG1063	COG0235
COG0191	COG3588	COG0399	COG1063	COG0235
COG0191	COG0561	COG0399	COG1063	COG0235
COG0191	COG2008	COG0399	COG1063	COG0235
COG0191	COG0149	COG0399	COG1063	COG0235
COG0191	COG0205	COG0399	COG1063	COG0235
COG0191	COG1940	COG0399	COG0235	COG1063
COG0191	COG0021	COG0399	COG0235	COG1063
COG0191	COG1070	COG0399	COG0235	COG1063
COG0191	COG3957	COG0399	COG0235	COG1063
COG0191	COG0176	COG0399	COG0235	COG1063
COG0191	COG0800	COG0235	COG1063	COG0399
COG0191	COG0524	COG0399	COG1063	COG0235
COG0191	COG0235	COG0057	COG1063	COG0399
COG0191	COG0235	COG0110	COG1063	COG0399
COG0191	COG0235	COG1086	COG1063	COG0399
COG0191	COG0235	COG0665	COG1063	COG0399
COG0191	COG0235	COG1167	COG1063	COG0399
COG0191	COG0235	COG1853	COG1063	COG0399
COG0191	COG0235	COG2055	COG1063	COG0399
COG0191	COG0235	COG1082	COG1063	COG0399
COG0191	COG0235	COG0300	COG0399	COG1063
COG0191	COG0235	COG0656	COG0399	COG1063
COG0191	COG0235	COG0673	COG0399	COG1063
COG0191	COG0235	COG1052	COG0399	COG1063
COG0191	COG0235	COG0111	COG0399	COG1063
COG0191	COG0235	COG0399	COG4948	COG1063
COG0191	COG0235	COG0399	COG1028	COG1063
COG0191	COG0235	COG0399	COG1250	COG1063
COG0191	COG0235	COG0399	COG2084	COG1063
COG0191	COG0235	COG0399	COG0764	COG1063
COG0191	COG0235	COG0399	COG1454	COG1063
