# Supplementary material for: Efficient α, β-motif finder for identification of phenotype-related functional modules
Source: BMC Bioinformatics. 2011 Nov 11;12:440. doi: 10.1186/1471-2105-12-440 (PMC3287386; doi:10.1186/1471-2105-12-440)
Supplement: Additional file 24 — Extended functional modules obtained by running DENSE [29]. The extended functional modules obtained by running Hendrix et al (DENSE) [29] using the phenotype-related functional modules obtained for hydrogen production phenotype as query vertices and Clostridium acetobutylicum ATCC 824 protein functional association network. [file 1471-2105-12-440-S24.ZIP › Supplemental 11 - HvnH_9_2_using_Williametal/output_mapped/output_72.txt]

COG0469	COG1157	COG0574	COG1052
COG0469	COG1653	COG1052	COG0574
COG0469	COG1609	COG0574	COG1052
COG0469	COG1180	COG1052	COG0574
COG0469	COG0282	COG0574	COG1052
COG0469	COG0191	COG1052	COG0574
COG0469	COG0126	COG1052	COG0574
COG0469	COG0149	COG1052	COG0574
COG0469	COG0111	COG0574	COG1052
COG0469	COG0688	COG0574	COG1052
COG0469	COG0148	COG1052	COG0574
COG0469	COG0637	COG0574	COG1052
COG0469	COG4948	COG0574	COG1052
COG0469	COG0057	COG0574	COG1052
COG0469	COG0269	COG0574	COG1052
COG0469	COG0223	COG0574	COG1052
COG0469	COG3961	COG0574	COG1052
COG0469	COG0079	COG0574	COG1052
COG0469	COG1982	COG1052	COG0574
COG0469	COG0110	COG1052	COG0574
COG0469	COG0800	COG1052	COG0574
COG0469	COG0340	COG1052	COG0574
COG0469	COG0334	COG0574	COG1052
COG0469	COG0458	COG1052	COG0574
COG0469	COG0065	COG1052	COG0574
COG0469	COG0348	COG1052	COG0574
COG0469	COG0019	COG1052	COG0574
COG0469	COG0066	COG1052	COG0574
COG0469	COG0473	COG0574	COG1052
COG0469	COG0075	COG0574	COG1052
COG0469	COG1454	COG0574	COG1052
COG0469	COG2055	COG0574	COG1052
COG0469	COG0436	COG0574	COG1052
COG0469	COG1013	COG0574	COG1052
COG0469	COG0277	COG0574	COG1052
COG0469	COG0280	COG0574	COG1052
COG0469	COG0439	COG0574	COG1052
COG0469	COG0119	COG0574	COG1052
COG0469	COG1882	COG0574	COG1052
COG0469	COG0281	COG0574	COG1052
COG0469	COG0039	COG0574	COG1052
COG0469	COG0511	COG0574	COG1052
COG0469	COG0028	COG0574	COG1052
COG0469	COG1038	COG0574	COG1052
COG0469	COG0674	COG0574	COG1052
COG0469	COG1014	COG0574	COG1052
