# Supplementary material for: Efficient α, β-motif finder for identification of phenotype-related functional modules
Source: BMC Bioinformatics. 2011 Nov 11;12:440. doi: 10.1186/1471-2105-12-440 (PMC3287386; doi:10.1186/1471-2105-12-440)
Supplement: Additional file 24 — Extended functional modules obtained by running DENSE [29]. The extended functional modules obtained by running Hendrix et al (DENSE) [29] using the phenotype-related functional modules obtained for hydrogen production phenotype as query vertices and Clostridium acetobutylicum ATCC 824 protein functional association network. [file 1471-2105-12-440-S24.ZIP › Supplemental 11 - HvnH_9_2_using_Williametal/output_mapped/output_73.txt]

COG0223	COG0319	COG1052	COG0469
COG0223	COG0194	COG1052	COG0469
COG0223	COG2759	COG0469	COG1052
COG0223	COG0624	COG0469	COG1052
COG0223	COG0282	COG0469	COG1052
COG0223	COG1609	COG0469	COG1052
COG0223	COG0112	COG0469	COG1052
COG0223	COG0190	COG0469	COG1052
COG0223	COG0242	COG0469	COG1052
COG0223	COG0637	COG0469	COG1052
COG0223	COG0269	COG0469	COG1052
COG0223	COG4948	COG0469	COG1052
COG0223	COG0111	COG0469	COG1052
COG0223	COG0057	COG0469	COG1052
COG0223	COG0688	COG0469	COG1052
COG0223	COG0399	COG0469	COG1052
COG0223	COG3961	COG0469	COG1052
COG0223	COG0079	COG0469	COG1052
COG0223	COG0334	COG0469	COG1052
COG0223	COG0110	COG0469	COG1052
COG0223	COG0800	COG0469	COG1052
COG0223	COG0019	COG0469	COG1052
COG0223	COG0065	COG0469	COG1052
COG0223	COG0066	COG0469	COG1052
COG0223	COG0348	COG0469	COG1052
COG0223	COG0473	COG0469	COG1052
COG0223	COG0075	COG0469	COG1052
COG0223	COG1454	COG0469	COG1052
COG0223	COG2055	COG0469	COG1052
COG0223	COG0436	COG0469	COG1052
COG0223	COG0039	COG0469	COG1052
COG0223	COG0439	COG0469	COG1052
COG0223	COG0511	COG0469	COG1052
COG0223	COG1038	COG0469	COG1052
COG0223	COG0280	COG0469	COG1052
COG0223	COG0574	COG0469	COG1052
COG0223	COG1882	COG0469	COG1052
COG0223	COG1014	COG0469	COG1052
COG0223	COG0281	COG0469	COG1052
COG0223	COG0119	COG0469	COG1052
COG0223	COG1013	COG0469	COG1052
COG0223	COG0277	COG0469	COG1052
COG0223	COG0674	COG0469	COG1052
COG0223	COG0028	COG0469	COG1052
