# Supplementary material for: Efficient α, β-motif finder for identification of phenotype-related functional modules
Source: BMC Bioinformatics. 2011 Nov 11;12:440. doi: 10.1186/1471-2105-12-440 (PMC3287386; doi:10.1186/1471-2105-12-440)
Supplement: Additional file 24 — Extended functional modules obtained by running DENSE [29]. The extended functional modules obtained by running Hendrix et al (DENSE) [29] using the phenotype-related functional modules obtained for hydrogen production phenotype as query vertices and Clostridium acetobutylicum ATCC 824 protein functional association network. [file 1471-2105-12-440-S24.ZIP › Supplemental 11 - HvnH_9_2_using_Williametal/output_mapped/output_74.txt]

COG0249	COG0262	COG0258	COG1196	COG0553
COG0249	COG0556	COG1196	COG0553	COG0258
COG0249	COG0612	COG0258	COG0553	COG1196
COG0249	COG0476	COG0258	COG0553	COG1196
COG0249	COG5184	COG0258	COG0553	COG1196
COG0249	COG1243	COG1196	COG0553	COG0258
COG0249	COG0629	COG1196	COG0258	COG0553
COG0249	COG0648	COG1196	COG0258	COG0553
COG0249	COG0708	COG1196	COG0258	COG0553
COG0249	COG0525	COG1196	COG0258	COG0553
COG0249	COG0177	COG1196	COG0258	COG0553
COG0249	COG0122	COG1196	COG0258	COG0553
COG0249	COG0389	COG1196	COG0258	COG0553
COG0249	COG0188	COG0258	COG1196	COG0553
COG0249	COG0187	COG0258	COG1196	COG0553
COG0249	COG0480	COG0258	COG1196	COG0553
COG0249	COG0846	COG1196	COG0258	COG0553
COG0249	COG2214	COG0258	COG1196	COG0553
COG0249	COG0323	COG1196	COG0553	COG0258
COG0249	COG0326	COG1196	COG0258	COG0553
COG0249	COG0631	COG0258	COG1196	COG0553
COG0249	COG0639	COG1196	COG0258	COG0553
COG0249	COG0420	COG1196	COG0258	COG0553
COG0249	COG1112	COG1196	COG0258	COG0553
COG0249	COG0210	COG1196	COG0258	COG0553
COG0249	COG0550	COG1196	COG0258	COG0553
COG0249	COG0592	COG1196	COG0258	COG0553
COG0249	COG0515	COG1196	COG0258	COG0553
COG0249	COG0459	COG0258	COG1196	COG0553
COG0249	COG0208	COG0258	COG1196	COG0553
COG0249	COG0469	COG1196	COG0258	COG0553
COG0249	COG0209	COG1196	COG0258	COG0553
COG0249	COG0474	COG1196	COG0258	COG0553
COG0249	COG0127	COG0258	COG1196	COG0553
COG0249	COG1996	COG0258	COG1196	COG0553
COG0249	COG1185	COG0258	COG1196	COG0553
COG0249	COG1061	COG1196	COG0258	COG0553
COG0249	COG1758	COG1196	COG0258	COG0553
COG0249	COG0202	COG1196	COG0258	COG0553
COG0249	COG0086	COG1196	COG0258	COG0553
COG0249	COG0085	COG1196	COG0258	COG0553
COG0249	COG0563	COG1196	COG0258	COG0553
COG0249	COG1196	COG1199	COG0258	COG0553
COG0249	COG1196	COG0468	COG0258	COG0553
COG0249	COG1196	COG0419	COG0258	COG0553
COG0249	COG1196	COG0514	COG0258	COG0553
