# Supplementary material for: Efficient α, β-motif finder for identification of phenotype-related functional modules
Source: BMC Bioinformatics. 2011 Nov 11;12:440. doi: 10.1186/1471-2105-12-440 (PMC3287386; doi:10.1186/1471-2105-12-440)
Supplement: Additional file 24 — Extended functional modules obtained by running DENSE [29]. The extended functional modules obtained by running Hendrix et al (DENSE) [29] using the phenotype-related functional modules obtained for hydrogen production phenotype as query vertices and Clostridium acetobutylicum ATCC 824 protein functional association network. [file 1471-2105-12-440-S24.ZIP › Supplemental 11 - HvnH_9_2_using_Williametal/output_mapped/output_77.txt]

COG0459	COG0708	COG0612	COG0553	COG1196
COG0459	COG1528	COG0553	COG1196	COG0612
COG0459	COG0624	COG0553	COG1196	COG0612
COG0459	COG0334	COG1196	COG0612	COG0553
COG0459	COG5184	COG0612	COG1196	COG0553
COG0459	COG0389	COG0612	COG1196	COG0553
COG0459	COG0262	COG0612	COG1196	COG0553
COG0459	COG1501	COG0612	COG1196	COG0553
COG0459	COG0366	COG0612	COG1196	COG0553
COG0459	COG0476	COG0612	COG1196	COG0553
COG0459	COG0056	COG1196	COG0553	COG0612
COG0459	COG0557	COG1196	COG0553	COG0612
COG0459	COG0456	COG0553	COG0612	COG1196
COG0459	COG0183	COG0612	COG1196	COG0553
COG0459	COG1053	COG1196	COG0553	COG0612
COG0459	COG0281	COG1196	COG0612	COG0553
COG0459	COG3961	COG1196	COG0612	COG0553
COG0459	COG0511	COG1196	COG0612	COG0553
COG0459	COG0439	COG1196	COG0612	COG0553
COG0459	COG0465	COG1196	COG0612	COG0553
COG0459	COG0330	COG1196	COG0612	COG0553
COG0459	COG0126	COG1196	COG0612	COG0553
COG0459	COG1048	COG1196	COG0553	COG0612
COG0459	COG0420	COG0612	COG0553	COG1196
COG0459	COG0197	COG0612	COG1196	COG0553
COG0459	COG0194	COG0612	COG1196	COG0553
COG0459	COG0039	COG1196	COG0553	COG0612
COG0459	COG0612	COG0507	COG1196	COG0553
COG0459	COG0612	COG0057	COG1196	COG0553
COG0459	COG0612	COG0488	COG1196	COG0553
COG0459	COG0612	COG0087	COG1196	COG0553
COG0459	COG0612	COG0249	COG1196	COG0553
COG0459	COG0612	COG0550	COG1196	COG0553
COG0459	COG0612	COG0187	COG1196	COG0553
COG0459	COG0612	COG0188	COG1196	COG0553
COG0459	COG0612	COG0127	COG1196	COG0553
COG0459	COG0612	COG0652	COG1196	COG0553
COG0459	COG0612	COG0484	COG0553	COG1196
COG0459	COG0612	COG0631	COG0553	COG1196
COG0459	COG0612	COG0639	COG1196	COG0553
COG0459	COG0612	COG0326	COG1196	COG0553
COG0459	COG0612	COG0515	COG1196	COG0553
COG0459	COG0612	COG1278	COG0553	COG1196
COG0459	COG0612	COG1358	COG0553	COG1196
COG0459	COG0612	COG0480	COG0553	COG1196
COG0459	COG0612	COG0466	COG0553	COG1196
COG0459	COG0612	COG0542	COG1196	COG0553
COG0459	COG0612	COG2214	COG1196	COG0553
COG0459	COG0612	COG0208	COG1196	COG0553
COG0459	COG0612	COG0209	COG1196	COG0553
COG0459	COG0612	COG0258	COG1196	COG0553
COG0459	COG0612	COG0514	COG1196	COG0553
COG0459	COG0612	COG0419	COG1196	COG0553
COG0459	COG0612	COG1996	COG1196	COG0553
COG0459	COG0612	COG1061	COG1196	COG0553
COG0459	COG0612	COG1199	COG1196	COG0553
COG0459	COG0612	COG0085	COG1196	COG0553
COG0459	COG0612	COG1185	COG1196	COG0553
COG0459	COG0612	COG0563	COG1196	COG0553
COG0459	COG0612	COG0086	COG1196	COG0553
COG0459	COG0612	COG0468	COG1196	COG0553
COG0459	COG0612	COG1758	COG1196	COG0553
COG0459	COG0612	COG0202	COG1196	COG0553
COG0459	COG0612	COG0443	COG1196	COG0553
