# Supplementary material for: Efficient α, β-motif finder for identification of phenotype-related functional modules
Source: BMC Bioinformatics. 2011 Nov 11;12:440. doi: 10.1186/1471-2105-12-440 (PMC3287386; doi:10.1186/1471-2105-12-440)
Supplement: Additional file 24 — Extended functional modules obtained by running DENSE [29]. The extended functional modules obtained by running Hendrix et al (DENSE) [29] using the phenotype-related functional modules obtained for hydrogen production phenotype as query vertices and Clostridium acetobutylicum ATCC 824 protein functional association network. [file 1471-2105-12-440-S24.ZIP › Supplemental 11 - HvnH_9_2_using_Williametal/output_mapped/output_78.txt]

COG0726	COG0791	COG0741	COG1472
COG0726	COG0739	COG1472	COG0741
COG0726	COG3387	COG1472	COG0741
COG0726	COG0388	COG1472	COG0741
COG0726	COG1680	COG1472	COG0741
COG0726	COG2723	COG1472	COG0741
COG0726	COG1346	COG1472	COG0741
COG0726	COG0366	COG1472	COG0741
