# Supplementary material for: Efficient α, β-motif finder for identification of phenotype-related functional modules
Source: BMC Bioinformatics. 2011 Nov 11;12:440. doi: 10.1186/1471-2105-12-440 (PMC3287386; doi:10.1186/1471-2105-12-440)
Supplement: Additional file 24 — Extended functional modules obtained by running DENSE [29]. The extended functional modules obtained by running Hendrix et al (DENSE) [29] using the phenotype-related functional modules obtained for hydrogen production phenotype as query vertices and Clostridium acetobutylicum ATCC 824 protein functional association network. [file 1471-2105-12-440-S24.ZIP › Supplemental 11 - HvnH_9_2_using_Williametal/output_mapped/output_79.txt]

COG0436	COG1466	COG0574	COG0469	COG0511
COG0436	COG1739	COG0574	COG0511	COG0469
COG0436	COG3404	COG0574	COG0469	COG0511
COG0436	COG0758	COG0574	COG0511	COG0469
COG0436	COG2876	COG0574	COG0511	COG0469
COG0436	COG1605	COG0574	COG0511	COG0469
COG0436	COG0739	COG0574	COG0469	COG0511
COG0436	COG1653	COG0511	COG0469	COG0574
COG0436	COG0631	COG0511	COG0574	COG0469
COG0436	COG0515	COG0574	COG0511	COG0469
COG0436	COG0537	COG0574	COG0511	COG0469
COG0436	COG1180	COG0511	COG0574	COG0469
COG0436	COG0010	COG0574	COG0469	COG0511
COG0436	COG0563	COG0574	COG0511	COG0469
COG0436	COG0044	COG0574	COG0469	COG0511
COG0436	COG0242	COG0574	COG0469	COG0511
COG0436	COG0624	COG0574	COG0469	COG0511
COG0436	COG0626	COG0574	COG0511	COG0469
COG0436	COG0553	COG0574	COG0511	COG0469
COG0436	COG3321	COG0574	COG0511	COG0469
COG0436	COG0191	COG0511	COG0574	COG0469
COG0436	COG0126	COG0511	COG0574	COG0469
COG0436	COG0149	COG0511	COG0574	COG0469
COG0436	COG0269	COG0511	COG0574	COG0469
COG0436	COG4948	COG0511	COG0574	COG0469
COG0436	COG0029	COG0574	COG0469	COG0511
COG0436	COG0516	COG0574	COG0469	COG0511
COG0436	COG0326	COG0574	COG0511	COG0469
COG0436	COG0459	COG0574	COG0469	COG0511
COG0436	COG0443	COG0574	COG0511	COG0469
COG0436	COG0540	COG0574	COG0469	COG0511
COG0436	COG0148	COG0574	COG0469	COG0511
COG0436	COG0517	COG0574	COG0469	COG0511
COG0436	COG0637	COG0574	COG0511	COG0469
COG0436	COG0057	COG0511	COG0574	COG0469
COG0436	COG4992	COG0574	COG0469	COG0511
COG0436	COG0688	COG0511	COG0469	COG0574
COG0436	COG0223	COG0511	COG0469	COG0574
COG0436	COG0399	COG0469	COG0574	COG0511
COG0436	COG0110	COG0511	COG0574	COG0469
COG0436	COG3961	COG0511	COG0574	COG0469
COG0436	COG1982	COG0511	COG0574	COG0469
COG0436	COG0079	COG0511	COG0574	COG0469
COG0436	COG0115	COG0574	COG0511	COG0469
COG0436	COG0800	COG0574	COG0511	COG0469
COG0436	COG1053	COG0574	COG0511	COG0469
COG0436	COG0340	COG0574	COG0511	COG0469
COG0436	COG0065	COG0574	COG0511	COG0469
COG0436	COG0348	COG0574	COG0511	COG0469
COG0436	COG1145	COG0574	COG0469	COG0511
COG0436	COG0066	COG0574	COG0469	COG0511
COG0436	COG0458	COG0511	COG0469	COG0574
COG0436	COG0334	COG0511	COG0574	COG0469
COG0436	COG0019	COG0511	COG0574	COG0469
COG0436	COG1454	COG0574	COG0511	COG0469
COG0436	COG0075	COG0574	COG0511	COG0469
COG0436	COG0473	COG0574	COG0511	COG0469
COG0436	COG2055	COG0574	COG0511	COG0469
COG0436	COG0280	COG0574	COG0511	COG0469
COG0436	COG1882	COG0574	COG0511	COG0469
COG0436	COG0119	COG0574	COG0511	COG0469
COG0436	COG0277	COG0574	COG0511	COG0469
COG0436	COG0039	COG0574	COG0511	COG0469
COG0436	COG0281	COG0574	COG0511	COG0469
COG0436	COG0439	COG0574	COG0511	COG0469
COG0436	COG0028	COG0574	COG0511	COG0469
COG0436	COG1052	COG0574	COG0511	COG0469
COG0436	COG1038	COG0574	COG0511	COG0469
COG0436	COG1014	COG0574	COG0511	COG0469
COG0436	COG1013	COG0574	COG0511	COG0469
COG0436	COG0674	COG0574	COG0511	COG0469
