# Supplementary material for: Efficient α, β-motif finder for identification of phenotype-related functional modules
Source: BMC Bioinformatics. 2011 Nov 11;12:440. doi: 10.1186/1471-2105-12-440 (PMC3287386; doi:10.1186/1471-2105-12-440)
Supplement: Additional file 24 — Extended functional modules obtained by running DENSE [29]. The extended functional modules obtained by running Hendrix et al (DENSE) [29] using the phenotype-related functional modules obtained for hydrogen production phenotype as query vertices and Clostridium acetobutylicum ATCC 824 protein functional association network. [file 1471-2105-12-440-S24.ZIP › Supplemental 11 - HvnH_9_2_using_Williametal/output_mapped/output_80.txt]

COG0436	COG0685	COG0637	COG4122
COG0436	COG0561	COG4122	COG0637
COG0436	COG0564	COG0637	COG4122
COG0436	COG0141	COG0637	COG4122
COG0436	COG0742	COG0637	COG4122
COG0436	COG0624	COG0637	COG4122
COG0436	COG0192	COG0637	COG4122
COG0436	COG0144	COG0637	COG4122
COG0436	COG0800	COG4122	COG0637
COG0436	COG0329	COG4122	COG0637
COG0436	COG0537	COG4122	COG0637
COG0436	COG0657	COG0637	COG4122
COG0436	COG4122	COG3961	COG0637
COG0436	COG4122	COG0251	COG0637
COG0436	COG4122	COG1853	COG0637
COG0436	COG4122	COG1063	COG0637
COG0436	COG4122	COG0326	COG0637
COG0436	COG4122	COG0044	COG0637
COG0436	COG4122	COG0388	COG0637
COG0436	COG4122	COG0505	COG0637
COG0436	COG4122	COG0540	COG0637
COG0436	COG4122	COG0458	COG0637
COG0436	COG4122	COG0008	COG0637
COG0436	COG4122	COG0443	COG0637
COG0436	COG4122	COG0367	COG0637
COG0436	COG4122	COG0656	COG0637
COG0436	COG4122	COG1167	COG0637
COG0436	COG4122	COG0334	COG0637
COG0436	COG4122	COG0469	COG0637
COG0436	COG4122	COG0277	COG0637
COG0436	COG4122	COG1454	COG0637
COG0436	COG4122	COG1052	COG0637
COG0436	COG4122	COG0075	COG0637
COG0436	COG4122	COG0028	COG0637
