# Supplementary material for: Efficient α, β-motif finder for identification of phenotype-related functional modules
Source: BMC Bioinformatics. 2011 Nov 11;12:440. doi: 10.1186/1471-2105-12-440 (PMC3287386; doi:10.1186/1471-2105-12-440)
Supplement: Additional file 24 — Extended functional modules obtained by running DENSE [29]. The extended functional modules obtained by running Hendrix et al (DENSE) [29] using the phenotype-related functional modules obtained for hydrogen production phenotype as query vertices and Clostridium acetobutylicum ATCC 824 protein functional association network. [file 1471-2105-12-440-S24.ZIP › Supplemental 11 - HvnH_9_2_using_Williametal/output_mapped/output_81.txt]

COG0192	COG0500	COG0436	COG1167	COG4122
COG0192	COG0133	COG4122	COG1167	COG0436
COG0192	COG1989	COG0436	COG1167	COG4122
COG0192	COG1091	COG1167	COG4122	COG0436
COG0192	COG0270	COG1167	COG0436	COG4122
COG0192	COG0452	COG4122	COG0436	COG1167
COG0192	COG1032	COG0436	COG1167	COG4122
COG0192	COG0772	COG1167	COG4122	COG0436
COG0192	COG0013	COG4122	COG1167	COG0436
COG0192	COG0787	COG4122	COG1167	COG0436
COG0192	COG0742	COG1167	COG0436	COG4122
COG0192	COG0564	COG1167	COG0436	COG4122
COG0192	COG0800	COG4122	COG0436	COG1167
COG0192	COG2918	COG4122	COG0436	COG1167
COG0192	COG0144	COG0436	COG1167	COG4122
COG0192	COG0251	COG1167	COG0436	COG4122
COG0192	COG0488	COG1167	COG4122	COG0436
COG0192	COG1605	COG4122	COG1167	COG0436
COG0192	COG0128	COG4122	COG1167	COG0436
COG0192	COG4122	COG0215	COG1167	COG0436
COG0192	COG4122	COG0287	COG1167	COG0436
COG0192	COG4122	COG0162	COG1167	COG0436
COG0192	COG4122	COG0010	COG1167	COG0436
COG0192	COG4122	COG1781	COG1167	COG0436
COG0192	COG4122	COG0173	COG1167	COG0436
COG0192	COG4122	COG1853	COG1167	COG0436
COG0192	COG4122	COG0657	COG1167	COG0436
COG0192	COG4122	COG0326	COG1167	COG0436
COG0192	COG4122	COG0853	COG1167	COG0436
COG0192	COG4122	COG0104	COG1167	COG0436
COG0192	COG4122	COG0017	COG1167	COG0436
COG0192	COG4122	COG0527	COG1167	COG0436
COG0192	COG4122	COG1027	COG1167	COG0436
COG0192	COG4122	COG0137	COG1167	COG0436
COG0192	COG4122	COG0624	COG1167	COG0436
COG0192	COG4122	COG0796	COG1167	COG0436
COG0192	COG4122	COG1410	COG1167	COG0436
COG0192	COG4122	COG2873	COG1167	COG0436
COG0192	COG4122	COG0646	COG1167	COG0436
COG0192	COG4122	COG2040	COG1167	COG0436
COG0192	COG4122	COG0143	COG1167	COG0436
COG0192	COG4122	COG0685	COG1167	COG0436
COG0192	COG4122	COG0242	COG1167	COG0436
COG0192	COG4122	COG0141	COG1167	COG0436
COG0192	COG4122	COG0077	COG1167	COG0436
COG0192	COG4122	COG0016	COG1167	COG0436
COG0192	COG4122	COG0072	COG1167	COG0436
COG0192	COG4122	COG0160	COG1167	COG0436
COG0192	COG4122	COG0459	COG1167	COG0436
COG0192	COG4122	COG0073	COG1167	COG0436
COG0192	COG4122	COG1168	COG1167	COG0436
COG0192	COG4122	COG0626	COG1167	COG0436
COG0192	COG4122	COG0442	COG1167	COG0436
COG0192	COG4122	COG0031	COG1167	COG0436
COG0192	COG4122	COG0540	COG1167	COG0436
COG0192	COG4122	COG0443	COG1167	COG0436
COG0192	COG4122	COG0252	COG1167	COG0436
COG0192	COG4122	COG0367	COG1167	COG0436
COG0192	COG4122	COG0008	COG1167	COG0436
COG0192	COG4122	COG0637	COG1167	COG0436
COG0192	COG4122	COG3961	COG1167	COG0436
COG0192	COG4122	COG0656	COG1167	COG0436
COG0192	COG4122	COG1063	COG0436	COG1167
COG0192	COG4122	COG0388	COG0436	COG1167
COG0192	COG4122	COG0493	COG0436	COG1167
COG0192	COG4122	COG1145	COG1167	COG0436
COG0192	COG4122	COG0399	COG1167	COG0436
COG0192	COG4122	COG1982	COG1167	COG0436
COG0192	COG4122	COG1082	COG1167	COG0436
COG0192	COG4122	COG2055	COG1167	COG0436
COG0192	COG4122	COG0115	COG1167	COG0436
COG0192	COG4122	COG0665	COG1167	COG0436
COG0192	COG4122	COG0079	COG1167	COG0436
COG0192	COG4122	COG0334	COG1167	COG0436
COG0192	COG4122	COG0019	COG1167	COG0436
COG0192	COG4122	COG0281	COG1167	COG0436
COG0192	COG4122	COG0119	COG1167	COG0436
COG0192	COG4122	COG0039	COG1167	COG0436
COG0192	COG4122	COG0674	COG1167	COG0436
COG0192	COG4122	COG1014	COG1167	COG0436
COG0192	COG4122	COG1038	COG1167	COG0436
COG0192	COG4122	COG0439	COG1167	COG0436
COG0192	COG4122	COG1013	COG1167	COG0436
COG0192	COG4122	COG0473	COG1167	COG0436
COG0192	COG4122	COG0277	COG1167	COG0436
COG0192	COG4122	COG1052	COG1167	COG0436
COG0192	COG4122	COG0028	COG1167	COG0436
COG0192	COG4122	COG0075	COG1167	COG0436
