# Supplementary material for: Efficient α, β-motif finder for identification of phenotype-related functional modules
Source: BMC Bioinformatics. 2011 Nov 11;12:440. doi: 10.1186/1471-2105-12-440 (PMC3287386; doi:10.1186/1471-2105-12-440)
Supplement: Additional file 24 — Extended functional modules obtained by running DENSE [29]. The extended functional modules obtained by running Hendrix et al (DENSE) [29] using the phenotype-related functional modules obtained for hydrogen production phenotype as query vertices and Clostridium acetobutylicum ATCC 824 protein functional association network. [file 1471-2105-12-440-S24.ZIP › Supplemental 11 - HvnH_9_2_using_Williametal/output_mapped/output_82.txt]

COG0340	COG2070	COG0436	COG1145	COG0511
COG0340	COG0741	COG0436	COG0511	COG1145
COG0340	COG0452	COG0511	COG1145	COG0436
COG0340	COG3404	COG1145	COG0511	COG0436
COG0340	COG1473	COG1145	COG0511	COG0436
COG0340	COG0685	COG0511	COG1145	COG0436
COG0340	COG0143	COG0511	COG1145	COG0436
COG0340	COG0192	COG0511	COG1145	COG0436
COG0340	COG0010	COG1145	COG0511	COG0436
COG0340	COG0826	COG1145	COG0436	COG0511
COG0340	COG0269	COG1145	COG0436	COG0511
COG0340	COG0263	COG0511	COG0436	COG1145
COG0340	COG0242	COG1145	COG0436	COG0511
COG0340	COG0073	COG0511	COG0436	COG1145
COG0340	COG3321	COG1145	COG0436	COG0511
COG0340	COG1066	COG1145	COG0436	COG0511
COG0340	COG0501	COG1145	COG0436	COG0511
COG0340	COG0750	COG1145	COG0436	COG0511
COG0340	COG0744	COG1145	COG0436	COG0511
COG0340	COG1404	COG1145	COG0436	COG0511
COG0340	COG0693	COG1145	COG0436	COG0511
COG0340	COG0739	COG1145	COG0436	COG0511
COG0340	COG0330	COG1145	COG0436	COG0511
COG0340	COG0612	COG0436	COG1145	COG0511
COG0340	COG0459	COG1145	COG0436	COG0511
COG0340	COG0029	COG1145	COG0436	COG0511
COG0340	COG0657	COG1145	COG0511	COG0436
COG0340	COG1773	COG0436	COG0511	COG1145
COG0340	COG3961	COG1145	COG0511	COG0436
COG0340	COG0688	COG0511	COG1145	COG0436
COG0340	COG0517	COG1145	COG0511	COG0436
COG0340	COG0516	COG1145	COG0511	COG0436
COG0340	COG0190	COG0436	COG0511	COG1145
COG0340	COG0624	COG1145	COG0511	COG0436
COG0340	COG0115	COG1145	COG0511	COG0436
COG0340	COG0796	COG0511	COG1145	COG0436
COG0340	COG0044	COG1145	COG0511	COG0436
COG0340	COG3968	COG0511	COG1145	COG0436
COG0340	COG0505	COG0511	COG1145	COG0436
COG0340	COG0540	COG1145	COG0511	COG0436
COG0340	COG4992	COG1145	COG0511	COG0436
COG0340	COG0367	COG0511	COG1145	COG0436
COG0340	COG0067	COG0511	COG1145	COG0436
COG0340	COG0008	COG0511	COG1145	COG0436
COG0340	COG0070	COG0511	COG1145	COG0436
COG0340	COG0069	COG0511	COG1145	COG0436
COG0340	COG0399	COG1145	COG0511	COG0436
COG0340	COG0388	COG0511	COG1145	COG0436
COG0340	COG0543	COG0511	COG1145	COG0436
COG0340	COG0493	COG0511	COG1145	COG0436
COG0340	COG1146	COG0511	COG1145	COG0436
COG0340	COG0334	COG0511	COG1145	COG0436
COG0340	COG0800	COG1145	COG0511	COG0436
COG0340	COG1053	COG1145	COG0511	COG0436
COG0340	COG0458	COG0511	COG1145	COG0436
COG0340	COG1145	COG0065	COG0436	COG0511
COG0340	COG1145	COG0348	COG0436	COG0511
COG0340	COG1145	COG0066	COG0436	COG0511
COG0340	COG1145	COG2055	COG0436	COG0511
COG0340	COG1145	COG0473	COG0511	COG0436
COG0340	COG1145	COG0075	COG0511	COG0436
COG0340	COG1145	COG1052	COG0511	COG0436
COG0340	COG1145	COG0277	COG0511	COG0436
COG0340	COG1145	COG1882	COG0436	COG0511
COG0340	COG1145	COG0280	COG0436	COG0511
COG0340	COG1145	COG0281	COG0436	COG0511
COG0340	COG1145	COG0039	COG0436	COG0511
COG0340	COG1145	COG1038	COG0436	COG0511
COG0340	COG1145	COG0119	COG0436	COG0511
COG0340	COG1145	COG0574	COG0436	COG0511
COG0340	COG1145	COG0028	COG0436	COG0511
COG0340	COG1145	COG0469	COG0436	COG0511
COG0340	COG1145	COG1014	COG0436	COG0511
COG0340	COG1145	COG1013	COG0436	COG0511
COG0340	COG1145	COG0674	COG0436	COG0511
COG0340	COG1145	COG0439	COG0436	COG0511
