# Supplementary material for: Efficient α, β-motif finder for identification of phenotype-related functional modules
Source: BMC Bioinformatics. 2011 Nov 11;12:440. doi: 10.1186/1471-2105-12-440 (PMC3287386; doi:10.1186/1471-2105-12-440)
Supplement: Additional file 24 — Extended functional modules obtained by running DENSE [29]. The extended functional modules obtained by running Hendrix et al (DENSE) [29] using the phenotype-related functional modules obtained for hydrogen production phenotype as query vertices and Clostridium acetobutylicum ATCC 824 protein functional association network. [file 1471-2105-12-440-S24.ZIP › Supplemental 11 - HvnH_9_2_using_Williametal/output_mapped/output_83.txt]

COG0340	COG1739	COG0511	COG0469	COG0436
COG0340	COG1466	COG0436	COG0469	COG0511
COG0340	COG3404	COG0469	COG0436	COG0511
COG0340	COG2876	COG0511	COG0469	COG0436
COG0340	COG0758	COG0436	COG0469	COG0511
COG0340	COG1605	COG0511	COG0469	COG0436
COG0340	COG0452	COG0511	COG0469	COG0436
COG0340	COG0631	COG0511	COG0469	COG0436
COG0340	COG0537	COG0511	COG0469	COG0436
COG0340	COG1473	COG0511	COG0469	COG0436
COG0340	COG0010	COG0469	COG0511	COG0436
COG0340	COG0563	COG0511	COG0469	COG0436
COG0340	COG0044	COG0469	COG0511	COG0436
COG0340	COG0242	COG0469	COG0511	COG0436
COG0340	COG0006	COG0511	COG0436	COG0469
COG0340	COG0626	COG0511	COG0436	COG0469
COG0340	COG0515	COG0436	COG0511	COG0469
COG0340	COG0826	COG0436	COG0469	COG0511
COG0340	COG0073	COG0469	COG0511	COG0436
COG0340	COG0501	COG0469	COG0436	COG0511
COG0340	COG1066	COG0469	COG0436	COG0511
COG0340	COG0744	COG0469	COG0436	COG0511
COG0340	COG0750	COG0469	COG0436	COG0511
COG0340	COG1404	COG0469	COG0436	COG0511
COG0340	COG0693	COG0469	COG0436	COG0511
COG0340	COG0739	COG0469	COG0436	COG0511
COG0340	COG0330	COG0469	COG0436	COG0511
COG0340	COG0624	COG0469	COG0436	COG0511
COG0340	COG0612	COG0469	COG0436	COG0511
COG0340	COG0553	COG0436	COG0469	COG0511
COG0340	COG0326	COG0511	COG0469	COG0436
COG0340	COG0459	COG0469	COG0511	COG0436
COG0340	COG0443	COG0511	COG0469	COG0436
COG0340	COG0516	COG0469	COG0511	COG0436
COG0340	COG0517	COG0469	COG0511	COG0436
COG0340	COG0148	COG0436	COG0511	COG0469
COG0340	COG4948	COG0511	COG0436	COG0469
COG0340	COG0657	COG0511	COG0469	COG0436
COG0340	COG3321	COG0511	COG0469	COG0436
COG0340	COG0269	COG0511	COG0469	COG0436
COG0340	COG0540	COG0469	COG0511	COG0436
COG0340	COG0029	COG0469	COG0511	COG0436
COG0340	COG0637	COG0511	COG0469	COG0436
COG0340	COG0688	COG0511	COG0469	COG0436
COG0340	COG0399	COG0469	COG0511	COG0436
COG0340	COG4992	COG0469	COG0511	COG0436
COG0340	COG3961	COG0469	COG0511	COG0436
COG0340	COG1982	COG0511	COG0469	COG0436
COG0340	COG0079	COG0511	COG0469	COG0436
COG0340	COG0115	COG0511	COG0469	COG0436
COG0340	COG0800	COG0511	COG0469	COG0436
COG0340	COG1053	COG0511	COG0469	COG0436
COG0340	COG0334	COG0511	COG0469	COG0436
COG0340	COG0458	COG0511	COG0469	COG0436
COG0340	COG0019	COG0511	COG0469	COG0436
COG0340	COG1145	COG0469	COG0511	COG0436
COG0340	COG0348	COG0436	COG0511	COG0469
COG0340	COG0065	COG0436	COG0511	COG0469
COG0340	COG0066	COG0436	COG0511	COG0469
COG0340	COG0473	COG0511	COG0436	COG0469
COG0340	COG1454	COG0436	COG0511	COG0469
COG0340	COG2055	COG0436	COG0511	COG0469
COG0340	COG0075	COG0436	COG0511	COG0469
COG0340	COG1882	COG0436	COG0511	COG0469
COG0340	COG0280	COG0436	COG0511	COG0469
COG0340	COG0277	COG0436	COG0511	COG0469
COG0340	COG1052	COG0436	COG0511	COG0469
COG0340	COG0039	COG0436	COG0511	COG0469
COG0340	COG0281	COG0436	COG0511	COG0469
COG0340	COG1038	COG0436	COG0511	COG0469
COG0340	COG0119	COG0436	COG0511	COG0469
COG0340	COG1013	COG0436	COG0511	COG0469
COG0340	COG0574	COG0436	COG0511	COG0469
COG0340	COG0439	COG0436	COG0511	COG0469
COG0340	COG1014	COG0436	COG0511	COG0469
COG0340	COG0028	COG0436	COG0511	COG0469
COG0340	COG0674	COG0436	COG0511	COG0469
