# Supplementary material for: Efficient α, β-motif finder for identification of phenotype-related functional modules
Source: BMC Bioinformatics. 2011 Nov 11;12:440. doi: 10.1186/1471-2105-12-440 (PMC3287386; doi:10.1186/1471-2105-12-440)
Supplement: Additional file 24 — Extended functional modules obtained by running DENSE [29]. The extended functional modules obtained by running Hendrix et al (DENSE) [29] using the phenotype-related functional modules obtained for hydrogen production phenotype as query vertices and Clostridium acetobutylicum ATCC 824 protein functional association network. [file 1471-2105-12-440-S24.ZIP › Supplemental 11 - HvnH_9_2_using_Williametal/output_mapped/output_85.txt]

COG0079	COG0739	COG0192	COG0436
COG0079	COG1091	COG0192	COG0436
COG0079	COG0140	COG0436	COG0192
COG0079	COG0139	COG0436	COG0192
COG0079	COG0619	COG0436	COG0192
COG0079	COG0010	COG0436	COG0192
COG0079	COG4122	COG0436	COG0192
COG0079	COG0564	COG0436	COG0192
COG0079	COG0772	COG0436	COG0192
COG0079	COG0326	COG0436	COG0192
COG0079	COG0488	COG0436	COG0192
COG0079	COG2876	COG0192	COG0436
COG0079	COG0442	COG0192	COG0436
COG0079	COG0443	COG0192	COG0436
COG0079	COG0128	COG0192	COG0436
COG0079	COG0459	COG0192	COG0436
COG0079	COG3321	COG0192	COG0436
COG0079	COG1145	COG0192	COG0436
COG0079	COG1605	COG0192	COG0436
COG0079	COG2040	COG0192	COG0436
COG0079	COG0685	COG0192	COG0436
COG0079	COG1410	COG0192	COG0436
COG0079	COG0646	COG0192	COG0436
COG0079	COG0143	COG0192	COG0436
COG0079	COG0626	COG0192	COG0436
COG0079	COG0031	COG0192	COG0436
COG0079	COG0192	COG1168	COG0436
COG0079	COG0192	COG0242	COG0436
COG0079	COG0192	COG0141	COG0436
COG0079	COG0192	COG3961	COG0436
COG0079	COG0192	COG0574	COG0436
COG0079	COG0192	COG0287	COG0436
COG0079	COG0192	COG0162	COG0436
COG0079	COG0192	COG0077	COG0436
COG0079	COG0192	COG0072	COG0436
COG0079	COG0192	COG0008	COG0436
COG0079	COG0192	COG0016	COG0436
COG0079	COG0192	COG0073	COG0436
COG0079	COG0192	COG4992	COG0436
COG0079	COG0192	COG0160	COG0436
COG0079	COG0192	COG0399	COG0436
COG0079	COG0192	COG1082	COG0436
COG0079	COG0192	COG0115	COG0436
COG0079	COG0192	COG1982	COG0436
COG0079	COG0192	COG0019	COG0436
COG0079	COG0192	COG0281	COG0436
COG0079	COG0192	COG1167	COG0436
COG0079	COG0192	COG0334	COG0436
COG0079	COG0192	COG0665	COG0436
COG0079	COG0192	COG1052	COG0436
COG0079	COG0192	COG1014	COG0436
COG0079	COG0192	COG0469	COG0436
COG0079	COG0192	COG1038	COG0436
COG0079	COG0192	COG0039	COG0436
COG0079	COG0192	COG0028	COG0436
COG0079	COG0192	COG0674	COG0436
COG0079	COG0192	COG0075	COG0436
