# Supplementary material for: Efficient α, β-motif finder for identification of phenotype-related functional modules
Source: BMC Bioinformatics. 2011 Nov 11;12:440. doi: 10.1186/1471-2105-12-440 (PMC3287386; doi:10.1186/1471-2105-12-440)
Supplement: Additional file 24 — Extended functional modules obtained by running DENSE [29]. The extended functional modules obtained by running Hendrix et al (DENSE) [29] using the phenotype-related functional modules obtained for hydrogen production phenotype as query vertices and Clostridium acetobutylicum ATCC 824 protein functional association network. [file 1471-2105-12-440-S24.ZIP › Supplemental 11 - HvnH_9_2_using_Williametal/output_mapped/output_86.txt]

COG0075	COG0133	COG0192	COG0436	COG1167
COG0075	COG1091	COG1167	COG0436	COG0192
COG0075	COG2872	COG1167	COG0192	COG0436
COG0075	COG4123	COG1167	COG0436	COG0192
COG0075	COG0083	COG1167	COG0192	COG0436
COG0075	COG0116	COG1167	COG0436	COG0192
COG0075	COG0520	COG1167	COG0192	COG0436
COG0075	COG0313	COG1167	COG0436	COG0192
COG0075	COG1351	COG1167	COG0436	COG0192
COG0075	COG0128	COG1167	COG0436	COG0192
COG0075	COG1605	COG0192	COG0436	COG1167
COG0075	COG0772	COG1167	COG0436	COG0192
COG0075	COG0275	COG1167	COG0436	COG0192
COG0075	COG1032	COG1167	COG0436	COG0192
COG0075	COG0452	COG0192	COG0436	COG1167
COG0075	COG0537	COG0192	COG1167	COG0436
COG0075	COG0013	COG0192	COG1167	COG0436
COG0075	COG0787	COG0192	COG1167	COG0436
COG0075	COG0564	COG1167	COG0192	COG0436
COG0075	COG1146	COG1167	COG0192	COG0436
COG0075	COG2918	COG0192	COG1167	COG0436
COG0075	COG0030	COG1167	COG0436	COG0192
COG0075	COG2890	COG1167	COG0436	COG0192
COG0075	COG0742	COG1167	COG0436	COG0192
COG0075	COG2265	COG1167	COG0436	COG0192
COG0075	COG2264	COG1167	COG0436	COG0192
COG0075	COG0566	COG1167	COG0436	COG0192
COG0075	COG0144	COG1167	COG0436	COG0192
COG0075	COG4122	COG1167	COG0436	COG0192
COG0075	COG1853	COG0192	COG0436	COG1167
COG0075	COG2008	COG0192	COG0436	COG1167
COG0075	COG0498	COG0192	COG1167	COG0436
COG0075	COG0488	COG1167	COG0192	COG0436
COG0075	COG1834	COG1167	COG0192	COG0436
COG0075	COG0657	COG0192	COG1167	COG0436
COG0075	COG0340	COG0192	COG1167	COG0436
COG0075	COG2040	COG1167	COG0192	COG0436
COG0075	COG0287	COG0192	COG1167	COG0436
COG0075	COG0141	COG1167	COG0192	COG0436
COG0075	COG0162	COG0192	COG1167	COG0436
COG0075	COG0077	COG0192	COG1167	COG0436
COG0075	COG0016	COG0192	COG1167	COG0436
COG0075	COG0072	COG0192	COG1167	COG0436
COG0075	COG0800	COG0192	COG1167	COG0436
COG0075	COG0215	COG0192	COG1167	COG0436
COG0075	COG0010	COG1167	COG0192	COG0436
COG0075	COG0796	COG0192	COG1167	COG0436
COG0075	COG0326	COG1167	COG0192	COG0436
COG0075	COG0459	COG1167	COG0192	COG0436
COG0075	COG0111	COG0192	COG0436	COG1167
COG0075	COG0637	COG0192	COG1167	COG0436
COG0075	COG3961	COG0192	COG1167	COG0436
COG0075	COG0685	COG1167	COG0192	COG0436
COG0075	COG1410	COG1167	COG0192	COG0436
COG0075	COG0143	COG1167	COG0192	COG0436
COG0075	COG0242	COG1167	COG0192	COG0436
COG0075	COG0646	COG1167	COG0192	COG0436
COG0075	COG2873	COG0192	COG1167	COG0436
COG0075	COG0192	COG0446	COG0436	COG1167
COG0075	COG0192	COG0112	COG0436	COG1167
COG0075	COG0192	COG0517	COG1167	COG0436
COG0075	COG0192	COG0516	COG1167	COG0436
COG0075	COG0192	COG0579	COG0436	COG1167
COG0075	COG0192	COG0073	COG0436	COG1167
COG0075	COG0192	COG0160	COG0436	COG1167
COG0075	COG0192	COG0853	COG0436	COG1167
COG0075	COG0192	COG0173	COG0436	COG1167
COG0075	COG0192	COG1781	COG0436	COG1167
COG0075	COG0192	COG0017	COG0436	COG1167
COG0075	COG0192	COG0527	COG0436	COG1167
COG0075	COG0192	COG0442	COG0436	COG1167
COG0075	COG0192	COG0104	COG0436	COG1167
COG0075	COG0192	COG0626	COG0436	COG1167
COG0075	COG0192	COG1168	COG0436	COG1167
COG0075	COG0192	COG0029	COG1167	COG0436
COG0075	COG0192	COG1027	COG1167	COG0436
COG0075	COG0192	COG0137	COG1167	COG0436
COG0075	COG0192	COG0540	COG1167	COG0436
COG0075	COG0192	COG0443	COG1167	COG0436
COG0075	COG0192	COG0367	COG1167	COG0436
COG0075	COG0192	COG0252	COG1167	COG0436
COG0075	COG0192	COG0031	COG1167	COG0436
COG0075	COG0192	COG0656	COG1167	COG0436
COG0075	COG0192	COG0008	COG1167	COG0436
COG0075	COG0192	COG0493	COG1167	COG0436
COG0075	COG0192	COG0388	COG1167	COG0436
COG0075	COG0192	COG0399	COG1167	COG0436
COG0075	COG0192	COG1982	COG1167	COG0436
COG0075	COG0192	COG1082	COG1167	COG0436
COG0075	COG0192	COG1145	COG1167	COG0436
COG0075	COG0192	COG0019	COG1167	COG0436
COG0075	COG0192	COG0115	COG1167	COG0436
COG0075	COG0192	COG0665	COG1167	COG0436
COG0075	COG0192	COG0079	COG1167	COG0436
COG0075	COG0192	COG0334	COG1167	COG0436
COG0075	COG0192	COG2055	COG1167	COG0436
COG0075	COG0192	COG0281	COG1167	COG0436
COG0075	COG0192	COG0119	COG1167	COG0436
COG0075	COG0192	COG0511	COG1167	COG0436
COG0075	COG0192	COG0469	COG1167	COG0436
COG0075	COG0192	COG0028	COG1167	COG0436
COG0075	COG0192	COG0039	COG1167	COG0436
COG0075	COG0192	COG0277	COG1167	COG0436
COG0075	COG0192	COG1014	COG1167	COG0436
COG0075	COG0192	COG1013	COG1167	COG0436
COG0075	COG0192	COG0674	COG1167	COG0436
COG0075	COG0192	COG1052	COG1167	COG0436
COG0075	COG0192	COG1038	COG1167	COG0436
COG0075	COG0192	COG0439	COG1167	COG0436
COG0075	COG0192	COG0473	COG1167	COG0436
