# Supplementary material for: Efficient α, β-motif finder for identification of phenotype-related functional modules
Source: BMC Bioinformatics. 2011 Nov 11;12:440. doi: 10.1186/1471-2105-12-440 (PMC3287386; doi:10.1186/1471-2105-12-440)
Supplement: Additional file 24 — Extended functional modules obtained by running DENSE [29]. The extended functional modules obtained by running Hendrix et al (DENSE) [29] using the phenotype-related functional modules obtained for hydrogen production phenotype as query vertices and Clostridium acetobutylicum ATCC 824 protein functional association network. [file 1471-2105-12-440-S24.ZIP › Supplemental 11 - HvnH_9_2_using_Williametal/output_mapped/output_88.txt]

COG0039	COG0133	COG0075	COG1167	COG0436
COG0039	COG1739	COG0075	COG1167	COG0436
COG0039	COG2872	COG1167	COG0075	COG0436
COG0039	COG3404	COG1167	COG0075	COG0436
COG0039	COG0563	COG1167	COG0075	COG0436
COG0039	COG0083	COG1167	COG0075	COG0436
COG0039	COG4122	COG1167	COG0075	COG0436
COG0039	COG0520	COG1167	COG0075	COG0436
COG0039	COG0236	COG0075	COG0436	COG1167
COG0039	COG0402	COG0075	COG1167	COG0436
COG0039	COG0157	COG0075	COG1167	COG0436
COG0039	COG2008	COG0436	COG1167	COG0075
COG0039	COG1086	COG0436	COG0075	COG1167
COG0039	COG1834	COG1167	COG0075	COG0436
COG0039	COG0537	COG1167	COG0075	COG0436
COG0039	COG0269	COG1167	COG0075	COG0436
COG0039	COG0013	COG1167	COG0075	COG0436
COG0039	COG0498	COG1167	COG0075	COG0436
COG0039	COG0452	COG0075	COG1167	COG0436
COG0039	COG0787	COG0075	COG1167	COG0436
COG0039	COG0128	COG0075	COG1167	COG0436
COG0039	COG1605	COG0075	COG1167	COG0436
COG0039	COG1146	COG1167	COG0075	COG0436
COG0039	COG2918	COG1167	COG0075	COG0436
COG0039	COG1853	COG0075	COG1167	COG0436
COG0039	COG0446	COG0436	COG1167	COG0075
COG0039	COG0688	COG1167	COG0075	COG0436
COG0039	COG0287	COG1167	COG0075	COG0436
COG0039	COG1609	COG1167	COG0436	COG0075
COG0039	COG0143	COG0075	COG0436	COG1167
COG0039	COG0162	COG0075	COG0436	COG1167
COG0039	COG0077	COG0075	COG0436	COG1167
COG0039	COG0215	COG0075	COG0436	COG1167
COG0039	COG0016	COG0075	COG0436	COG1167
COG0039	COG0072	COG0075	COG0436	COG1167
COG0039	COG2873	COG0075	COG0436	COG1167
COG0039	COG0192	COG0075	COG0436	COG1167
COG0039	COG0242	COG0075	COG0436	COG1167
COG0039	COG0796	COG0075	COG0436	COG1167
COG0039	COG0442	COG0075	COG0436	COG1167
COG0039	COG0340	COG1167	COG0436	COG0075
COG0039	COG0664	COG1167	COG0075	COG0436
COG0039	COG0326	COG1167	COG0075	COG0436
COG0039	COG0073	COG0075	COG1167	COG0436
COG0039	COG0112	COG0436	COG1167	COG0075
COG0039	COG0459	COG1167	COG0075	COG0436
COG0039	COG0626	COG1167	COG0075	COG0436
COG0039	COG0579	COG0436	COG0075	COG1167
COG0039	COG0516	COG1167	COG0075	COG0436
COG0039	COG0031	COG1167	COG0075	COG0436
COG0039	COG0517	COG1167	COG0075	COG0436
COG0039	COG0017	COG1167	COG0075	COG0436
COG0039	COG1781	COG1167	COG0075	COG0436
COG0039	COG0853	COG0075	COG1167	COG0436
COG0039	COG0173	COG0075	COG1167	COG0436
COG0039	COG1168	COG0075	COG1167	COG0436
COG0039	COG0160	COG0075	COG1167	COG0436
COG0039	COG0104	COG0075	COG1167	COG0436
COG0039	COG0527	COG0075	COG1167	COG0436
COG0039	COG0029	COG1167	COG0075	COG0436
COG0039	COG0657	COG0075	COG1167	COG0436
COG0039	COG0443	COG0075	COG1167	COG0436
COG0039	COG0137	COG0075	COG1167	COG0436
COG0039	COG1027	COG0075	COG1167	COG0436
COG0039	COG0252	COG0075	COG1167	COG0436
COG0039	COG0540	COG0075	COG1167	COG0436
COG0039	COG0367	COG0075	COG1167	COG0436
COG0039	COG0637	COG1167	COG0075	COG0436
COG0039	COG0008	COG1167	COG0075	COG0436
COG0039	COG0111	COG0436	COG0075	COG1167
COG0039	COG4948	COG0075	COG1167	COG0436
COG0039	COG0673	COG0075	COG0436	COG1167
COG0039	COG0656	COG0075	COG0436	COG1167
COG0039	COG0493	COG0075	COG0436	COG1167
COG0039	COG0388	COG0075	COG0436	COG1167
COG0039	COG1145	COG1167	COG0436	COG0075
COG0039	COG0458	COG1167	COG0075	COG0436
COG0039	COG1053	COG1167	COG0075	COG0436
COG0039	COG4992	COG1167	COG0075	COG0436
COG0039	COG0800	COG0075	COG1167	COG0436
COG0039	COG0399	COG0075	COG1167	COG0436
COG0039	COG0665	COG0075	COG1167	COG0436
COG0039	COG1082	COG0075	COG1167	COG0436
COG0039	COG0079	COG1167	COG0075	COG0436
COG0039	COG0115	COG0075	COG1167	COG0436
COG0039	COG3961	COG0075	COG1167	COG0436
COG0039	COG1982	COG0075	COG1167	COG0436
COG0039	COG0334	COG0075	COG1167	COG0436
COG0039	COG1167	COG1454	COG0436	COG0075
COG0039	COG1167	COG0075	COG0574	COG0436
COG0039	COG1167	COG0075	COG0280	COG0436
COG0039	COG1167	COG0075	COG2055	COG0436
COG0039	COG1167	COG0075	COG0511	COG0436
COG0039	COG1167	COG0075	COG0281	COG0436
COG0039	COG1167	COG0075	COG0119	COG0436
COG0039	COG1167	COG0075	COG0028	COG0436
COG0039	COG1167	COG0075	COG0469	COG0436
COG0039	COG1167	COG0075	COG1052	COG0436
COG0039	COG1167	COG0075	COG0674	COG0436
COG0039	COG1167	COG0075	COG1013	COG0436
COG0039	COG1167	COG0075	COG0277	COG0436
COG0039	COG1167	COG0075	COG0439	COG0436
COG0039	COG1167	COG0075	COG1014	COG0436
COG0039	COG1167	COG0075	COG0473	COG0436
COG0039	COG1167	COG0075	COG1038	COG0436
