# Supplementary material for: Efficient α, β-motif finder for identification of phenotype-related functional modules
Source: BMC Bioinformatics. 2011 Nov 11;12:440. doi: 10.1186/1471-2105-12-440 (PMC3287386; doi:10.1186/1471-2105-12-440)
Supplement: Additional file 24 — Extended functional modules obtained by running DENSE [29]. The extended functional modules obtained by running Hendrix et al (DENSE) [29] using the phenotype-related functional modules obtained for hydrogen production phenotype as query vertices and Clostridium acetobutylicum ATCC 824 protein functional association network. [file 1471-2105-12-440-S24.ZIP › Supplemental 11 - HvnH_9_2_using_Williametal/output_mapped/output_89.txt]

COG0039	COG2872	COG0516	COG0075	COG0436
COG0039	COG2872	COG0511	COG0075	COG0436
COG0039	COG1739	COG0511	COG0075	COG0436
COG0039	COG1739	COG0511	COG0516	COG0436
COG0039	COG1739	COG0075	COG0516	COG0436
COG0039	COG0083	COG0511	COG0516	COG0075	COG0436
COG0039	COG1841	COG0511	COG0075	COG0516
COG0039	COG1841	COG0511	COG0436	COG0516
COG0039	COG1841	COG0075	COG0436	COG0516
COG0039	COG0739	COG0075	COG0436	COG0511
COG0039	COG0739	COG0516	COG0436	COG0511
COG0039	COG3404	COG0516	COG0075	COG0511	COG0436
COG0039	COG0520	COG0516	COG0075	COG0436
COG0039	COG0520	COG0511	COG0075	COG0436
COG0039	COG0522	COG0511	COG0075	COG0516
COG0039	COG0522	COG0511	COG0436	COG0516
COG0039	COG0522	COG0075	COG0436	COG0516
COG0039	COG1816	COG0436	COG0075	COG0516
COG0039	COG1816	COG0511	COG0075	COG0516
COG0039	COG1086	COG0075	COG0516	COG0511
COG0039	COG1086	COG0075	COG0436	COG0511
COG0039	COG1086	COG0516	COG0436	COG0511
COG0039	COG4122	COG0516	COG0436	COG0075
COG0039	COG4122	COG0511	COG0436	COG0075
COG0039	COG0157	COG0511	COG0075	COG0436
COG0039	COG0157	COG0511	COG0516	COG0436
COG0039	COG0157	COG0075	COG0516	COG0436
COG0039	COG0770	COG0075	COG0516	COG0511
COG0039	COG0770	COG0075	COG0436	COG0511
COG0039	COG0770	COG0516	COG0436	COG0511
COG0039	COG0498	COG0511	COG0436	COG0516	COG0075
COG0039	COG2918	COG0511	COG0436	COG0075
COG0039	COG2918	COG0516	COG0436	COG0075
COG0039	COG0563	COG0516	COG0075	COG0436
COG0039	COG0563	COG0516	COG0511	COG0436
COG0039	COG0563	COG0075	COG0511	COG0436
COG0039	COG0468	COG0075	COG0436	COG0511
COG0039	COG0468	COG0075	COG0516	COG0511
COG0039	COG0468	COG0436	COG0516	COG0511
COG0039	COG0015	COG0436	COG0511	COG0516
COG0039	COG0015	COG0436	COG0075	COG0516
COG0039	COG0015	COG0511	COG0075	COG0516
COG0039	COG0537	COG0511	COG0075	COG0436
COG0039	COG0537	COG0516	COG0075	COG0436
COG0039	COG0013	COG0511	COG0075	COG0436	COG0516
COG0039	COG0138	COG0075	COG0511	COG0516
COG0039	COG0138	COG0436	COG0511	COG0516
COG0039	COG1834	COG0511	COG0436	COG0075
COG0039	COG1834	COG0516	COG0436	COG0075
COG0039	COG0787	COG0511	COG0436	COG0075	COG0516
COG0039	COG0402	COG0511	COG0075	COG0436
COG0039	COG0402	COG0511	COG0516	COG0436
COG0039	COG0402	COG0075	COG0516	COG0436
COG0039	COG0194	COG0075	COG0436	COG0516
COG0039	COG0194	COG0075	COG0511	COG0516
COG0039	COG0194	COG0436	COG0511	COG0516
COG0039	COG0612	COG0436	COG0516	COG0511
COG0039	COG0612	COG0436	COG0075	COG0511
COG0039	COG0612	COG0516	COG0075	COG0511
COG0039	COG0236	COG0516	COG0075	COG0511
COG0039	COG0236	COG0516	COG0436	COG0511
COG0039	COG0236	COG0075	COG0436	COG0511
COG0039	COG1609	COG0436	COG0511	COG0075	COG0516
COG0039	COG0162	COG0511	COG0436	COG0075
COG0039	COG0162	COG0516	COG0436	COG0075
COG0039	COG1146	COG0516	COG0436	COG0075
COG0039	COG1146	COG0511	COG0436	COG0075
COG0039	COG0010	COG0075	COG0436	COG0511
COG0039	COG0010	COG0516	COG0436	COG0511
COG0039	COG0154	COG0516	COG0436	COG0511
COG0039	COG0154	COG0516	COG0075	COG0511
COG0039	COG0154	COG0436	COG0075	COG0511
COG0039	COG0287	COG0511	COG0075	COG0436
COG0039	COG0287	COG0516	COG0075	COG0436
COG0039	COG0512	COG0075	COG0516	COG0511
COG0039	COG0512	COG0436	COG0516	COG0511
COG0039	COG0639	COG0436	COG0516	COG0511
COG0039	COG0639	COG0075	COG0516	COG0511
COG0039	COG0688	COG0075	COG0516	COG0436
COG0039	COG0688	COG0075	COG0511	COG0436
COG0039	COG0688	COG0516	COG0511	COG0436
COG0039	COG0269	COG0516	COG0075	COG0436	COG0511
COG0039	COG0764	COG0516	COG0075	COG0511
COG0039	COG0764	COG0516	COG0436	COG0511
COG0039	COG0764	COG0075	COG0436	COG0511
COG0039	COG0346	COG0075	COG0436	COG0511
COG0039	COG0346	COG0075	COG0516	COG0511
COG0039	COG0346	COG0436	COG0516	COG0511
COG0039	COG0215	COG0516	COG0436	COG0075
COG0039	COG0215	COG0511	COG0436	COG0075
COG0039	COG0456	COG0511	COG0436	COG0516
COG0039	COG0456	COG0075	COG0436	COG0516
COG0039	COG2071	COG0075	COG0436	COG0516
COG0039	COG2071	COG0511	COG0436	COG0516
COG0039	COG0624	COG0516	COG0436	COG0511
COG0039	COG0624	COG0075	COG0436	COG0511
COG0039	COG2873	COG0511	COG0436	COG0075	COG0516
COG0039	COG0147	COG0436	COG0511	COG0516
COG0039	COG0147	COG0075	COG0511	COG0516
COG0039	COG0077	COG0511	COG0075	COG0436
COG0039	COG0077	COG0516	COG0075	COG0436
COG0039	COG0192	COG0516	COG0075	COG0436
COG0039	COG0192	COG0511	COG0075	COG0436
COG0039	COG0072	COG0511	COG0075	COG0436
COG0039	COG0072	COG0516	COG0075	COG0436
COG0039	COG0016	COG0516	COG0075	COG0436
COG0039	COG0016	COG0511	COG0075	COG0436
COG0039	COG0242	COG0075	COG0516	COG0436	COG0511
COG0039	COG1781	COG0516	COG0075	COG0436
COG0039	COG1781	COG0511	COG0075	COG0436
COG0039	COG0017	COG0511	COG0075	COG0436
COG0039	COG0017	COG0516	COG0075	COG0436
COG0039	COG0626	COG0511	COG0075	COG0436	COG0516
COG0039	COG1838	COG0075	COG0436	COG0511
COG0039	COG1838	COG0075	COG0516	COG0511
COG0039	COG1838	COG0436	COG0516	COG0511
COG0039	COG1951	COG0436	COG0075	COG0511	COG0516
COG0039	COG0326	COG0075	COG0511	COG0436
COG0039	COG0326	COG0075	COG0516	COG0436
COG0039	COG0326	COG0511	COG0516	COG0436
COG0039	COG0459	COG0075	COG0516	COG0436	COG0511
COG0039	COG0112	COG0516	COG0436	COG0075
COG0039	COG0112	COG0516	COG0511	COG0075
COG0039	COG0112	COG0436	COG0511	COG0075
COG0039	COG0579	COG0436	COG0511	COG0075	COG0516
COG0039	COG0160	COG0511	COG0516	COG0075	COG0436
COG0039	COG0527	COG0511	COG0436	COG0075
COG0039	COG0527	COG0516	COG0436	COG0075
COG0039	COG1168	COG0516	COG0075	COG0436
COG0039	COG1168	COG0516	COG0511	COG0436
COG0039	COG1168	COG0075	COG0511	COG0436
COG0039	COG0031	COG0511	COG0075	COG0436	COG0516
COG0039	COG0044	COG0075	COG0511	COG0436
COG0039	COG0044	COG0516	COG0511	COG0436
COG0039	COG0664	COG0516	COG0511	COG0436
COG0039	COG0664	COG0516	COG0075	COG0436
COG0039	COG0664	COG0511	COG0075	COG0436
COG0039	COG0148	COG0075	COG0436	COG0511
COG0039	COG0148	COG0075	COG0516	COG0511
COG0039	COG0148	COG0436	COG0516	COG0511
COG0039	COG0516	COG3321	COG0436	COG0511
COG0039	COG0516	COG0657	COG0511	COG0436
COG0039	COG0516	COG0657	COG0075	COG0436
COG0039	COG0516	COG0340	COG0075	COG0436	COG0511
COG0039	COG0516	COG4948	COG0075	COG0436
COG0039	COG0516	COG4948	COG0511	COG0436
COG0039	COG0516	COG0065	COG0436	COG0511
COG0039	COG0516	COG0065	COG0075	COG0511
COG0039	COG0516	COG0190	COG0075	COG0436	COG0511
COG0039	COG0516	COG0066	COG0075	COG0511
COG0039	COG0516	COG0066	COG0436	COG0511
COG0039	COG0516	COG0067	COG0511	COG0436
COG0039	COG0516	COG0067	COG0075	COG0436
COG0039	COG0516	COG0517	COG0075	COG0436	COG0511
COG0039	COG0516	COG0104	COG0511	COG0436	COG0075
COG0039	COG0516	COG0443	COG0511	COG0436
COG0039	COG0516	COG0443	COG0075	COG0436
COG0039	COG0516	COG0656	COG0075	COG0436
COG0039	COG0516	COG0656	COG0511	COG0436
COG0039	COG0516	COG0637	COG0075	COG0436
COG0039	COG0516	COG0008	COG0075	COG0436
COG0039	COG0516	COG0252	COG0075	COG0436
COG0039	COG0516	COG0137	COG0075	COG0436
COG0039	COG0516	COG0540	COG0075	COG0436	COG0511
COG0039	COG0516	COG0029	COG0075	COG0436	COG0511
COG0039	COG0516	COG0367	COG0511	COG0436	COG0075
COG0039	COG0516	COG1027	COG0511	COG0436	COG0075
COG0039	COG0516	COG0388	COG0511	COG0436	COG0075
COG0039	COG0516	COG4992	COG0075	COG0436	COG0511
COG0039	COG0516	COG0665	COG0511	COG0436	COG0075
COG0039	COG0516	COG0399	COG0075	COG0436	COG0511
COG0039	COG0516	COG0800	COG0075	COG0436	COG0511
COG0039	COG0516	COG1145	COG0075	COG0436	COG0511
COG0039	COG0516	COG0458	COG0075	COG0436
COG0039	COG0516	COG0458	COG0511	COG0436
COG0039	COG0516	COG1053	COG0075	COG0436	COG0511
COG0039	COG0516	COG1982	COG0075	COG0436
COG0039	COG0516	COG1982	COG0511	COG0436
COG0039	COG0516	COG0079	COG0511	COG0436	COG0075
COG0039	COG0516	COG3961	COG0075	COG0436	COG0511
COG0039	COG0516	COG0334	COG0511	COG0436	COG0075
COG0039	COG0516	COG0115	COG0075	COG0436	COG0511
COG0039	COG0516	COG1167	COG0511	COG0436	COG0075
COG0039	COG0516	COG0473	COG0511	COG0436	COG0075
COG0039	COG0516	COG0075	COG1882	COG0511
COG0039	COG0516	COG0075	COG1454	COG0436	COG0511
COG0039	COG0516	COG0075	COG2055	COG0436	COG0511
COG0039	COG0516	COG0075	COG0119	COG0436	COG0511
COG0039	COG0516	COG0075	COG0574	COG0436	COG0511
COG0039	COG0516	COG0075	COG0280	COG0436	COG0511
COG0039	COG0516	COG0075	COG1038	COG0436	COG0511
COG0039	COG0516	COG0075	COG1013	COG0436	COG0511
COG0039	COG0516	COG0075	COG0281	COG0436	COG0511
COG0039	COG0516	COG0075	COG0469	COG0436	COG0511
COG0039	COG0516	COG0075	COG0028	COG0436	COG0511
COG0039	COG0516	COG0075	COG1052	COG0436	COG0511
COG0039	COG0516	COG0075	COG0674	COG0436	COG0511
COG0039	COG0516	COG0075	COG1014	COG0436	COG0511
COG0039	COG0516	COG0075	COG0277	COG0436	COG0511
COG0039	COG0516	COG0075	COG0439	COG0436	COG0511
COG0039	COG0516	COG1882	COG0436	COG0511
COG0039	COG4948	COG0075	COG0511	COG0436
COG0039	COG0657	COG0075	COG0511	COG0436
COG0039	COG3321	COG0075	COG0511	COG0436
COG0039	COG0065	COG0075	COG0436	COG0511
COG0039	COG0443	COG0075	COG0511	COG0436
COG0039	COG0656	COG0075	COG0511	COG0436
COG0039	COG0637	COG0511	COG0075	COG0436
COG0039	COG0008	COG0511	COG0075	COG0436
COG0039	COG0252	COG0511	COG0075	COG0436
COG0039	COG0137	COG0511	COG0075	COG0436
COG0039	COG0458	COG0511	COG0075	COG0436
COG0039	COG0066	COG0075	COG0436	COG0511
COG0039	COG1982	COG0075	COG0511	COG0436
COG0039	COG0075	COG1882	COG0436	COG0511
COG0075	COG1816	COG0511	COG0436	COG0516
COG0075	COG2872	COG0511	COG0516	COG0436
COG0075	COG0739	COG0516	COG0511	COG0436
COG0075	COG4122	COG0516	COG0511	COG0436
COG0075	COG0138	COG0436	COG0511	COG0516
COG0075	COG0520	COG0511	COG0516	COG0436
COG0075	COG0639	COG0436	COG0516	COG0511
COG0075	COG0537	COG0516	COG0511	COG0436
COG0075	COG1834	COG0516	COG0511	COG0436
COG0075	COG0010	COG0516	COG0511	COG0436
COG0075	COG2918	COG0516	COG0511	COG0436
COG0075	COG0456	COG0511	COG0516	COG0436
COG0075	COG0192	COG0511	COG0516	COG0436
COG0075	COG1146	COG0511	COG0516	COG0436
COG0075	COG0162	COG0511	COG0516	COG0436
COG0075	COG0215	COG0511	COG0516	COG0436
COG0075	COG2071	COG0511	COG0516	COG0436
COG0075	COG0512	COG0436	COG0516	COG0511
COG0075	COG0147	COG0436	COG0516	COG0511
COG0075	COG0287	COG0516	COG0511	COG0436
COG0075	COG0624	COG0516	COG0511	COG0436
COG0075	COG0016	COG0516	COG0511	COG0436
COG0075	COG0072	COG0516	COG0511	COG0436
COG0075	COG0077	COG0516	COG0511	COG0436
COG0075	COG0067	COG0511	COG0516	COG0436
COG0075	COG0044	COG0516	COG0511	COG0436
COG0075	COG0516	COG0527	COG0511	COG0436
COG0075	COG0516	COG0017	COG0511	COG0436
COG0075	COG0516	COG1781	COG0511	COG0436
COG0075	COG0516	COG0637	COG0511	COG0436
COG0075	COG0516	COG0008	COG0511	COG0436
COG0075	COG0516	COG0252	COG0511	COG0436
COG0075	COG0516	COG3321	COG0511	COG0436
COG0075	COG0516	COG0137	COG0511	COG0436
