# Supplementary material for: Efficient α, β-motif finder for identification of phenotype-related functional modules
Source: BMC Bioinformatics. 2011 Nov 11;12:440. doi: 10.1186/1471-2105-12-440 (PMC3287386; doi:10.1186/1471-2105-12-440)
Supplement: Additional file 24 — Extended functional modules obtained by running DENSE [29]. The extended functional modules obtained by running Hendrix et al (DENSE) [29] using the phenotype-related functional modules obtained for hydrogen production phenotype as query vertices and Clostridium acetobutylicum ATCC 824 protein functional association network. [file 1471-2105-12-440-S24.ZIP › Supplemental 11 - HvnH_9_2_using_Williametal/output_mapped/output_90.txt]

COG0075	COG2872	COG0516	COG0104	COG0436
COG0075	COG1917	COG0436	COG0104	COG0516
COG0075	COG1253	COG0436	COG0104	COG0516
COG0075	COG4122	COG0104	COG0516	COG0436
COG0075	COG0152	COG0436	COG0516	COG0104
COG0075	COG0151	COG0436	COG0516	COG0104
COG0075	COG1694	COG0436	COG0516	COG0104
COG0075	COG0299	COG0436	COG0516	COG0104
COG0075	COG1475	COG0436	COG0516	COG0104
COG0075	COG2378	COG0516	COG0436	COG0104
COG0075	COG0083	COG0516	COG0104	COG0436
COG0075	COG0520	COG0516	COG0104	COG0436
COG0075	COG1834	COG0516	COG0104	COG0436
COG0075	COG1609	COG0104	COG0436	COG0516
COG0075	COG0537	COG0104	COG0516	COG0436
COG0075	COG0340	COG0104	COG0516	COG0436
COG0075	COG0037	COG0436	COG0516	COG0104
COG0075	COG1190	COG0516	COG0436	COG0104
COG0075	COG0013	COG0104	COG0436	COG0516
COG0075	COG0498	COG0104	COG0436	COG0516
COG0075	COG0787	COG0104	COG0436	COG0516
COG0075	COG0456	COG0104	COG0436	COG0516
COG0075	COG2918	COG0104	COG0516	COG0436
COG0075	COG0127	COG0436	COG0516	COG0104
COG0075	COG0737	COG0436	COG0516	COG0104
COG0075	COG0157	COG0516	COG0436	COG0104
COG0075	COG1816	COG0436	COG0516	COG0104
COG0075	COG0503	COG0436	COG0516	COG0104
COG0075	COG0634	COG0436	COG0516	COG0104
COG0075	COG1011	COG0436	COG0516	COG0104
COG0075	COG0524	COG0436	COG0516	COG0104
COG0075	COG0138	COG0436	COG0516	COG0104
COG0075	COG0015	COG0436	COG0516	COG0104
COG0075	COG0546	COG0436	COG0516	COG0104
COG0075	COG0459	COG0104	COG0516	COG0436
COG0075	COG0192	COG0104	COG0516	COG0436
COG0075	COG0215	COG0104	COG0516	COG0436
COG0075	COG0162	COG0104	COG0516	COG0436
COG0075	COG0287	COG0104	COG0516	COG0436
COG0075	COG0579	COG0104	COG0436	COG0516
COG0075	COG2071	COG0104	COG0436	COG0516
COG0075	COG0072	COG0104	COG0516	COG0436
COG0075	COG0016	COG0104	COG0516	COG0436
COG0075	COG2873	COG0104	COG0516	COG0436
COG0075	COG0031	COG0104	COG0516	COG0436
COG0075	COG0626	COG0104	COG0516	COG0436
COG0075	COG1168	COG0516	COG0104	COG0436
COG0075	COG0077	COG0516	COG0104	COG0436
COG0075	COG3321	COG0516	COG0104	COG0436
COG0075	COG0516	COG0460	COG0104	COG0436
COG0075	COG0516	COG0160	COG0104	COG0436
COG0075	COG0516	COG0665	COG0104	COG0436
COG0075	COG0516	COG0079	COG0104	COG0436
COG0075	COG0516	COG0115	COG0104	COG0436
COG0075	COG0516	COG0517	COG0104	COG0436
COG0075	COG0516	COG1146	COG0104	COG0436
COG0075	COG0516	COG0518	COG0436	COG0104
COG0075	COG0516	COG0519	COG0436	COG0104
COG0075	COG0516	COG0067	COG0104	COG0436
COG0075	COG0516	COG0637	COG0104	COG0436
COG0075	COG0516	COG0044	COG0104	COG0436
COG0075	COG0516	COG0505	COG0104	COG0436
COG0075	COG0516	COG1145	COG0104	COG0436
COG0075	COG0516	COG0388	COG0104	COG0436
COG0075	COG0516	COG0008	COG0104	COG0436
COG0075	COG0516	COG0443	COG0104	COG0436
COG0075	COG0516	COG0527	COG0104	COG0436
COG0075	COG0516	COG0017	COG0104	COG0436
COG0075	COG0516	COG0853	COG0104	COG0436
COG0075	COG0516	COG1781	COG0104	COG0436
COG0075	COG0516	COG0173	COG0104	COG0436
COG0075	COG0516	COG4992	COG0104	COG0436
COG0075	COG0516	COG0252	COG0104	COG0436
COG0075	COG0516	COG1027	COG0104	COG0436
COG0075	COG0516	COG0399	COG0104	COG0436
COG0075	COG0516	COG0104	COG0540	COG0436
COG0075	COG0516	COG0104	COG0137	COG0436
COG0075	COG0516	COG0104	COG0367	COG0436
COG0075	COG0516	COG0104	COG0458	COG0436
COG0075	COG0516	COG0104	COG0029	COG0436
COG0075	COG0516	COG0104	COG0019	COG0436
COG0075	COG0516	COG0104	COG0334	COG0436
COG0075	COG0516	COG0104	COG2055	COG0436
COG0075	COG0516	COG0104	COG1167	COG0436
COG0075	COG0516	COG0104	COG0473	COG0436
COG0075	COG0516	COG0104	COG1053	COG0436
COG0075	COG0516	COG0104	COG1038	COG0436
COG0075	COG0516	COG0104	COG1014	COG0436
COG0075	COG0516	COG0104	COG0674	COG0436
COG0075	COG0516	COG0104	COG0281	COG0436
COG0075	COG0516	COG0104	COG1013	COG0436
COG0075	COG0516	COG0104	COG1052	COG0436
COG0075	COG0516	COG0104	COG0469	COG0436
COG0075	COG0516	COG0104	COG0028	COG0436
COG0075	COG0516	COG0104	COG0277	COG0436
COG0075	COG0516	COG0104	COG0511	COG0436
COG0075	COG0516	COG0104	COG0439	COG0436
COG0075	COG0516	COG0104	COG0039	COG0436
