# Supplementary material for: Efficient α, β-motif finder for identification of phenotype-related functional modules
Source: BMC Bioinformatics. 2011 Nov 11;12:440. doi: 10.1186/1471-2105-12-440 (PMC3287386; doi:10.1186/1471-2105-12-440)
Supplement: Additional file 24 — Extended functional modules obtained by running DENSE [29]. The extended functional modules obtained by running Hendrix et al (DENSE) [29] using the phenotype-related functional modules obtained for hydrogen production phenotype as query vertices and Clostridium acetobutylicum ATCC 824 protein functional association network. [file 1471-2105-12-440-S24.ZIP › Supplemental 11 - HvnH_9_2_using_Williametal/output_mapped/output_91.txt]

COG0075	COG0741	COG0436	COG1145	COG0388
COG0075	COG2872	COG0388	COG1145	COG0436
COG0075	COG1473	COG1145	COG0388	COG0436
COG0075	COG1151	COG0436	COG0388	COG1145
COG0075	COG0631	COG1145	COG0388	COG0436
COG0075	COG0083	COG1145	COG0388	COG0436
COG0075	COG0560	COG0388	COG0436	COG1145
COG0075	COG0688	COG0388	COG0436	COG1145
COG0075	COG0157	COG1145	COG0436	COG0388
COG0075	COG0287	COG1145	COG0388	COG0436
COG0075	COG0537	COG1145	COG0388	COG0436
COG0075	COG1104	COG1145	COG0388	COG0436
COG0075	COG0013	COG1145	COG0388	COG0436
COG0075	COG0520	COG1145	COG0388	COG0436
COG0075	COG0787	COG1145	COG0388	COG0436
COG0075	COG4122	COG1145	COG0388	COG0436
COG0075	COG0172	COG0388	COG0436	COG1145
COG0075	COG0263	COG0388	COG0436	COG1145
COG0075	COG0162	COG0388	COG1145	COG0436
COG0075	COG0016	COG0388	COG1145	COG0436
COG0075	COG0072	COG0388	COG1145	COG0436
COG0075	COG0215	COG0388	COG1145	COG0436
COG0075	COG0143	COG0388	COG1145	COG0436
COG0075	COG0329	COG1145	COG0388	COG0436
COG0075	COG0498	COG1145	COG0388	COG0436
COG0075	COG0242	COG1145	COG0388	COG0436
COG0075	COG0077	COG1145	COG0388	COG0436
COG0075	COG0685	COG0388	COG1145	COG0436
COG0075	COG0192	COG0388	COG1145	COG0436
COG0075	COG0073	COG0388	COG1145	COG0436
COG0075	COG1834	COG1145	COG0388	COG0436
COG0075	COG2873	COG1145	COG0388	COG0436
COG0075	COG0853	COG1145	COG0388	COG0436
COG0075	COG0340	COG0388	COG1145	COG0436
COG0075	COG0657	COG1145	COG0388	COG0436
COG0075	COG1082	COG1145	COG0388	COG0436
COG0075	COG0010	COG1145	COG0388	COG0436
COG0075	COG0402	COG1145	COG0388	COG0436
COG0075	COG0031	COG1145	COG0388	COG0436
COG0075	COG0626	COG1145	COG0388	COG0436
COG0075	COG0190	COG0436	COG0388	COG1145
COG0075	COG0446	COG0436	COG0388	COG1145
COG0075	COG0112	COG0436	COG0388	COG1145
COG0075	COG1063	COG0436	COG0388	COG1145
COG0075	COG4948	COG1145	COG0388	COG0436
COG0075	COG0160	COG1145	COG0388	COG0436
COG0075	COG0527	COG1145	COG0388	COG0436
COG0075	COG0665	COG1145	COG0388	COG0436
COG0075	COG1168	COG1145	COG0388	COG0436
COG0075	COG0155	COG0436	COG0388	COG1145
COG0075	COG0079	COG0388	COG1145	COG0436
COG0075	COG1781	COG0388	COG1145	COG0436
COG0075	COG0017	COG0388	COG1145	COG0436
COG0075	COG1027	COG1145	COG0388	COG0436
COG0075	COG0029	COG1145	COG0388	COG0436
COG0075	COG0516	COG1145	COG0388	COG0436
COG0075	COG0104	COG1145	COG0388	COG0436
COG0075	COG0517	COG1145	COG0388	COG0436
COG0075	COG2918	COG1145	COG0388	COG0436
COG0075	COG0624	COG1145	COG0388	COG0436
COG0075	COG2055	COG1145	COG0388	COG0436
COG0075	COG1882	COG0436	COG0388	COG1145
COG0075	COG0796	COG0436	COG0388	COG1145
COG0075	COG0137	COG0388	COG1145	COG0436
COG0075	COG2222	COG0436	COG1145	COG0388
COG0075	COG0511	COG0388	COG1145	COG0436
COG0075	COG1038	COG0388	COG1145	COG0436
COG0075	COG0281	COG0388	COG1145	COG0436
COG0075	COG0469	COG0388	COG1145	COG0436
COG0075	COG0277	COG0388	COG1145	COG0436
COG0075	COG0028	COG0388	COG1145	COG0436
COG0075	COG1052	COG0388	COG1145	COG0436
COG0075	COG0674	COG0388	COG1145	COG0436
COG0075	COG1014	COG0388	COG1145	COG0436
COG0075	COG0039	COG0388	COG1145	COG0436
COG0075	COG0473	COG0388	COG1145	COG0436
COG0075	COG1013	COG0388	COG1145	COG0436
COG0075	COG1167	COG1145	COG0388	COG0436
COG0075	COG1982	COG1145	COG0388	COG0436
COG0075	COG0439	COG1145	COG0388	COG0436
COG0075	COG0637	COG1145	COG0388	COG0436
COG0075	COG2071	COG1145	COG0388	COG0436
COG0075	COG0334	COG1145	COG0388	COG0436
COG0075	COG0367	COG0388	COG1145	COG0436
COG0075	COG0664	COG1145	COG0388	COG0436
COG0075	COG0436	COG0543	COG0388	COG1145
COG0075	COG0436	COG0449	COG0388	COG1145
COG0075	COG0436	COG0034	COG0388	COG1145
COG0075	COG0436	COG0518	COG0388	COG1145
COG0075	COG0436	COG0519	COG0388	COG1145
COG0075	COG0436	COG1146	COG0388	COG1145
COG0075	COG0436	COG0171	COG0388	COG1145
COG0075	COG0436	COG1145	COG0044	COG0388
COG0075	COG0436	COG1145	COG0070	COG0388
COG0075	COG0436	COG1145	COG3968	COG0388
COG0075	COG0436	COG1145	COG0540	COG0388
COG0075	COG0436	COG1145	COG0458	COG0388
COG0075	COG0436	COG1145	COG0252	COG0388
COG0075	COG0436	COG1145	COG0067	COG0388
COG0075	COG0436	COG1145	COG0069	COG0388
COG0075	COG0436	COG1145	COG0493	COG0388
COG0075	COG0436	COG1145	COG0505	COG0388
COG0075	COG0436	COG1145	COG0008	COG0388
