# Supplementary material for: Efficient α, β-motif finder for identification of phenotype-related functional modules
Source: BMC Bioinformatics. 2011 Nov 11;12:440. doi: 10.1186/1471-2105-12-440 (PMC3287386; doi:10.1186/1471-2105-12-440)
Supplement: Additional file 24 — Extended functional modules obtained by running DENSE [29]. The extended functional modules obtained by running Hendrix et al (DENSE) [29] using the phenotype-related functional modules obtained for hydrogen production phenotype as query vertices and Clostridium acetobutylicum ATCC 824 protein functional association network. [file 1471-2105-12-440-S24.ZIP › Supplemental 11 - HvnH_9_2_using_Williametal/output_mapped/output_92.txt]

COG0075	COG2070	COG0436	COG1145	COG0511
COG0075	COG2872	COG1145	COG0511	COG0436
COG0075	COG0739	COG1145	COG0436	COG0511
COG0075	COG0560	COG0436	COG0511	COG1145
COG0075	COG0083	COG0511	COG1145	COG0436
COG0075	COG0612	COG0436	COG1145	COG0511
COG0075	COG3404	COG1145	COG0436	COG0511
COG0075	COG0269	COG1145	COG0436	COG0511
COG0075	COG4122	COG1145	COG0511	COG0436
COG0075	COG0520	COG1145	COG0511	COG0436
COG0075	COG0263	COG0511	COG1145	COG0436
COG0075	COG0688	COG0511	COG1145	COG0436
COG0075	COG0537	COG0511	COG1145	COG0436
COG0075	COG0013	COG0511	COG1145	COG0436
COG0075	COG0172	COG0511	COG0436	COG1145
COG0075	COG0787	COG0511	COG1145	COG0436
COG0075	COG0498	COG0511	COG1145	COG0436
COG0075	COG0010	COG1145	COG0511	COG0436
COG0075	COG0287	COG1145	COG0511	COG0436
COG0075	COG0215	COG1145	COG0511	COG0436
COG0075	COG0162	COG1145	COG0511	COG0436
COG0075	COG0143	COG0511	COG1145	COG0436
COG0075	COG0685	COG0511	COG1145	COG0436
COG0075	COG0192	COG0511	COG1145	COG0436
COG0075	COG2873	COG0511	COG1145	COG0436
COG0075	COG1773	COG0436	COG1145	COG0511
COG0075	COG0242	COG1145	COG0436	COG0511
COG0075	COG0459	COG1145	COG0436	COG0511
COG0075	COG0016	COG1145	COG0511	COG0436
COG0075	COG0072	COG1145	COG0511	COG0436
COG0075	COG0077	COG1145	COG0511	COG0436
COG0075	COG0073	COG0511	COG1145	COG0436
COG0075	COG0340	COG0511	COG1145	COG0436
COG0075	COG0624	COG1145	COG0511	COG0436
COG0075	COG1834	COG1145	COG0511	COG0436
COG0075	COG0160	COG1145	COG0511	COG0436
COG0075	COG0446	COG0511	COG0436	COG1145
COG0075	COG0626	COG0511	COG1145	COG0436
COG0075	COG0031	COG0511	COG1145	COG0436
COG0075	COG0112	COG0511	COG0436	COG1145
COG0075	COG0190	COG0436	COG0511	COG1145
COG0075	COG0517	COG1145	COG0511	COG0436
COG0075	COG0516	COG1145	COG0511	COG0436
COG0075	COG0579	COG1145	COG0436	COG0511
COG0075	COG0348	COG0436	COG1145	COG0511
COG0075	COG0527	COG1145	COG0511	COG0436
COG0075	COG3321	COG1145	COG0511	COG0436
COG0075	COG0017	COG1145	COG0511	COG0436
COG0075	COG1781	COG1145	COG0511	COG0436
COG0075	COG3961	COG1145	COG0511	COG0436
COG0075	COG0029	COG1145	COG0511	COG0436
COG0075	COG0104	COG1145	COG0511	COG0436
COG0075	COG2918	COG1145	COG0511	COG0436
COG0075	COG1027	COG1145	COG0511	COG0436
COG0075	COG0665	COG1145	COG0511	COG0436
COG0075	COG0796	COG0511	COG1145	COG0436
COG0075	COG3968	COG0511	COG1145	COG0436
COG0075	COG0137	COG0511	COG1145	COG0436
COG0075	COG0044	COG1145	COG0511	COG0436
COG0075	COG0637	COG1145	COG0511	COG0436
COG0075	COG0505	COG0511	COG1145	COG0436
COG0075	COG0800	COG1145	COG0511	COG0436
COG0075	COG0070	COG0511	COG1145	COG0436
COG0075	COG0067	COG0511	COG1145	COG0436
COG0075	COG1146	COG0511	COG1145	COG0436
COG0075	COG0543	COG0511	COG1145	COG0436
COG0075	COG0069	COG0511	COG1145	COG0436
COG0075	COG0252	COG0511	COG1145	COG0436
COG0075	COG4992	COG1145	COG0511	COG0436
COG0075	COG0540	COG1145	COG0511	COG0436
COG0075	COG0008	COG0511	COG1145	COG0436
COG0075	COG0367	COG0511	COG1145	COG0436
COG0075	COG0399	COG1145	COG0511	COG0436
COG0075	COG0493	COG0511	COG1145	COG0436
COG0075	COG0388	COG0511	COG1145	COG0436
COG0075	COG1053	COG1145	COG0511	COG0436
COG0075	COG0458	COG0511	COG1145	COG0436
COG0075	COG1145	COG0079	COG0511	COG0436
COG0075	COG1145	COG0115	COG0511	COG0436
COG0075	COG1145	COG0334	COG0511	COG0436
COG0075	COG1145	COG1167	COG0511	COG0436
COG0075	COG1145	COG1454	COG0436	COG0511
COG0075	COG1145	COG2055	COG0436	COG0511
COG0075	COG1145	COG0574	COG0436	COG0511
COG0075	COG1145	COG0280	COG0436	COG0511
COG0075	COG1145	COG0119	COG0436	COG0511
COG0075	COG1145	COG1882	COG0436	COG0511
COG0075	COG1145	COG0281	COG0436	COG0511
COG0075	COG1145	COG0277	COG0436	COG0511
COG0075	COG1145	COG0469	COG0436	COG0511
COG0075	COG1145	COG1052	COG0436	COG0511
COG0075	COG1145	COG1038	COG0436	COG0511
COG0075	COG1145	COG0028	COG0436	COG0511
COG0075	COG1145	COG0511	COG0473	COG0436
COG0075	COG1145	COG0511	COG0439	COG0436
COG0075	COG1145	COG0511	COG0674	COG0436
COG0075	COG1145	COG0511	COG0039	COG0436
COG0075	COG1145	COG0511	COG1014	COG0436
COG0075	COG1145	COG0511	COG1013	COG0436
