# Supplementary material for: Efficient α, β-motif finder for identification of phenotype-related functional modules
Source: BMC Bioinformatics. 2011 Nov 11;12:440. doi: 10.1186/1471-2105-12-440 (PMC3287386; doi:10.1186/1471-2105-12-440)
Supplement: Additional file 24 — Extended functional modules obtained by running DENSE [29]. The extended functional modules obtained by running Hendrix et al (DENSE) [29] using the phenotype-related functional modules obtained for hydrogen production phenotype as query vertices and Clostridium acetobutylicum ATCC 824 protein functional association network. [file 1471-2105-12-440-S24.ZIP › Supplemental 11 - HvnH_9_2_using_Williametal/output_mapped/output_95.txt]

COG0436	COG0685	COG1853	COG4122
COG0436	COG0707	COG1853	COG4122
COG0436	COG0543	COG4122	COG1853
COG0436	COG0564	COG1853	COG4122
COG0436	COG1032	COG1853	COG4122
COG0436	COG0069	COG4122	COG1853
COG0436	COG2040	COG4122	COG1853
COG0436	COG0624	COG1853	COG4122
COG0436	COG0141	COG1853	COG4122
COG0436	COG0742	COG1853	COG4122
COG0436	COG0192	COG1853	COG4122
COG0436	COG0144	COG1853	COG4122
COG0436	COG0657	COG1853	COG4122
COG0436	COG4122	COG0637	COG1853
COG0436	COG4122	COG0399	COG1853
COG0436	COG4122	COG0075	COG1853
COG0436	COG4122	COG0028	COG1853
COG0436	COG4122	COG0665	COG1853
COG0436	COG4122	COG1454	COG1853
COG0436	COG4122	COG0656	COG1853
COG0436	COG4122	COG1082	COG1853
COG0436	COG4122	COG0473	COG1853
COG0436	COG4122	COG1063	COG1853
COG0436	COG4122	COG0277	COG1853
COG0436	COG4122	COG1052	COG1853
COG0436	COG4122	COG2055	COG1853
COG0436	COG4122	COG0251	COG1853
COG0436	COG4122	COG1167	COG1853
