# Supplementary material for: Efficient α, β-motif finder for identification of phenotype-related functional modules
Source: BMC Bioinformatics. 2011 Nov 11;12:440. doi: 10.1186/1471-2105-12-440 (PMC3287386; doi:10.1186/1471-2105-12-440)
Supplement: Additional file 24 — Extended functional modules obtained by running DENSE [29]. The extended functional modules obtained by running Hendrix et al (DENSE) [29] using the phenotype-related functional modules obtained for hydrogen production phenotype as query vertices and Clostridium acetobutylicum ATCC 824 protein functional association network. [file 1471-2105-12-440-S24.ZIP › Supplemental 11 - HvnH_9_2_using_Williametal/output_mapped/output_96.txt]

COG0436	COG0133	COG1853	COG1052	COG1167
COG0436	COG0723	COG1167	COG1052	COG1853
COG0436	COG0013	COG1052	COG1853	COG1167
COG0436	COG0129	COG1853	COG1052	COG1167
COG0436	COG0452	COG1853	COG1052	COG1167
COG0436	COG0128	COG1853	COG1052	COG1167
COG0436	COG0787	COG1853	COG1052	COG1167
COG0436	COG0246	COG1167	COG1052	COG1853
COG0436	COG3384	COG1167	COG1052	COG1853
COG0436	COG4122	COG1052	COG1167	COG1853
COG0436	COG1605	COG1052	COG1853	COG1167
COG0436	COG1086	COG1052	COG1853	COG1167
COG0436	COG0778	COG1052	COG1853	COG1167
COG0436	COG0269	COG1853	COG1167	COG1052
COG0436	COG0688	COG1853	COG1167	COG1052
COG0436	COG2918	COG1853	COG1052	COG1167
COG0436	COG0112	COG1853	COG1052	COG1167
COG0436	COG0215	COG1853	COG1052	COG1167
COG0436	COG0287	COG1853	COG1052	COG1167
COG0436	COG0162	COG1853	COG1052	COG1167
COG0436	COG0143	COG1853	COG1052	COG1167
COG0436	COG0016	COG1853	COG1052	COG1167
COG0436	COG0072	COG1853	COG1052	COG1167
COG0436	COG0077	COG1853	COG1052	COG1167
COG0436	COG2873	COG1853	COG1052	COG1167
COG0436	COG2040	COG1052	COG1167	COG1853
COG0436	COG0192	COG1052	COG1853	COG1167
COG0436	COG0073	COG1052	COG1853	COG1167
COG0436	COG0242	COG1853	COG1052	COG1167
COG0436	COG0579	COG1853	COG1052	COG1167
COG0436	COG0442	COG1853	COG1052	COG1167
COG0436	COG0626	COG1853	COG1052	COG1167
COG0436	COG0031	COG1853	COG1052	COG1167
COG0436	COG0017	COG1853	COG1052	COG1167
COG0436	COG1781	COG1853	COG1052	COG1167
COG0436	COG0173	COG1853	COG1052	COG1167
COG0436	COG0853	COG1853	COG1052	COG1167
COG0436	COG0104	COG1853	COG1052	COG1167
COG0436	COG1168	COG1853	COG1052	COG1167
COG0436	COG0251	COG1167	COG1052	COG1853
COG0436	COG0446	COG1052	COG1167	COG1853
COG0436	COG0527	COG1052	COG1853	COG1167
COG0436	COG1027	COG1052	COG1853	COG1167
COG0436	COG0443	COG1052	COG1853	COG1167
COG0436	COG0137	COG1052	COG1853	COG1167
COG0436	COG0540	COG1052	COG1853	COG1167
COG0436	COG0252	COG1052	COG1853	COG1167
COG0436	COG0367	COG1052	COG1853	COG1167
COG0436	COG0796	COG1853	COG1052	COG1167
COG0436	COG0069	COG1052	COG1167	COG1853
COG0436	COG0008	COG1052	COG1853	COG1167
COG0436	COG0543	COG1167	COG1853	COG1052
COG0436	COG0624	COG1167	COG1853	COG1052
COG0436	COG0493	COG1853	COG1167	COG1052
COG0436	COG0160	COG1853	COG1167	COG1052
COG0436	COG0637	COG1853	COG1167	COG1052
COG0436	COG0300	COG1853	COG1167	COG1052
COG0436	COG1335	COG1167	COG1853	COG1052
COG0436	COG0388	COG1853	COG1052	COG1167
COG0436	COG0329	COG1853	COG1167	COG1052
COG0436	COG1250	COG1167	COG1853	COG1052
COG0436	COG0764	COG1167	COG1853	COG1052
COG0436	COG1853	COG0800	COG1167	COG1052
COG0436	COG1853	COG0657	COG1167	COG1052
COG0436	COG1853	COG4948	COG1167	COG1052
COG0436	COG1853	COG0346	COG1167	COG1052
COG0436	COG1853	COG0111	COG1167	COG1052
COG0436	COG1853	COG1063	COG1167	COG1052
COG0436	COG1853	COG0673	COG1167	COG1052
COG0436	COG1853	COG2084	COG1167	COG1052
COG0436	COG1853	COG0656	COG1167	COG1052
COG0436	COG1853	COG0399	COG1167	COG1052
COG0436	COG1853	COG0665	COG1167	COG1052
COG0436	COG1853	COG0019	COG1167	COG1052
COG0436	COG1853	COG1982	COG1052	COG1167
COG0436	COG1853	COG0079	COG1167	COG1052
COG0436	COG1853	COG3961	COG1167	COG1052
COG0436	COG1853	COG0115	COG1052	COG1167
COG0436	COG1853	COG1082	COG1052	COG1167
COG0436	COG1853	COG0334	COG1052	COG1167
COG0436	COG1853	COG1454	COG1167	COG1052
COG0436	COG1853	COG0075	COG1167	COG1052
COG0436	COG1853	COG0280	COG1167	COG1052
COG0436	COG1853	COG1167	COG0574	COG1052
COG0436	COG1853	COG1167	COG0511	COG1052
COG0436	COG1853	COG1167	COG0469	COG1052
COG0436	COG1853	COG1167	COG0028	COG1052
COG0436	COG1853	COG1167	COG2055	COG1052
COG0436	COG1853	COG1167	COG0281	COG1052
COG0436	COG1853	COG1167	COG0039	COG1052
COG0436	COG1853	COG1167	COG1014	COG1052
COG0436	COG1853	COG1167	COG0119	COG1052
COG0436	COG1853	COG1167	COG1038	COG1052
COG0436	COG1853	COG1167	COG1013	COG1052
COG0436	COG1853	COG1167	COG0674	COG1052
COG0436	COG1853	COG1167	COG0439	COG1052
COG0436	COG1853	COG1167	COG0473	COG1052
COG0436	COG1853	COG1167	COG0277	COG1052
