# Supplementary material for: Efficient α, β-motif finder for identification of phenotype-related functional modules
Source: BMC Bioinformatics. 2011 Nov 11;12:440. doi: 10.1186/1471-2105-12-440 (PMC3287386; doi:10.1186/1471-2105-12-440)
Supplement: Additional file 24 — Extended functional modules obtained by running DENSE [29]. The extended functional modules obtained by running Hendrix et al (DENSE) [29] using the phenotype-related functional modules obtained for hydrogen production phenotype as query vertices and Clostridium acetobutylicum ATCC 824 protein functional association network. [file 1471-2105-12-440-S24.ZIP › Supplemental 11 - HvnH_9_2_using_Williametal/output_mapped/output_97.txt]

COG0436	COG2070	COG1145	COG0511
COG0436	COG0739	COG1145	COG0511
COG0436	COG3404	COG1145	COG0511
COG0436	COG0685	COG0511	COG1145
COG0436	COG0143	COG0511	COG1145
COG0436	COG0612	COG0511	COG1145
COG0436	COG0192	COG0511	COG1145
COG0436	COG0010	COG1145	COG0511
COG0436	COG0269	COG1145	COG0511
COG0436	COG0459	COG1145	COG0511
COG0436	COG0073	COG0511	COG1145
COG0436	COG0242	COG1145	COG0511
COG0436	COG3321	COG1145	COG0511
COG0436	COG0263	COG0511	COG1145
COG0436	COG1773	COG0511	COG1145
COG0436	COG0688	COG0511	COG1145
COG0436	COG0029	COG1145	COG0511
COG0436	COG0190	COG1145	COG0511
COG0436	COG0517	COG1145	COG0511
COG0436	COG0516	COG1145	COG0511
COG0436	COG3961	COG1145	COG0511
COG0436	COG0348	COG1145	COG0511
COG0436	COG0624	COG1145	COG0511
COG0436	COG0340	COG1145	COG0511
COG0436	COG0115	COG1145	COG0511
COG0436	COG0800	COG1145	COG0511
COG0436	COG0796	COG0511	COG1145
COG0436	COG4992	COG1145	COG0511
COG0436	COG0505	COG0511	COG1145
COG0436	COG0044	COG1145	COG0511
COG0436	COG3968	COG0511	COG1145
COG0436	COG0367	COG0511	COG1145
COG0436	COG0540	COG1145	COG0511
COG0436	COG0070	COG0511	COG1145
COG0436	COG0008	COG0511	COG1145
COG0436	COG0399	COG1145	COG0511
COG0436	COG0067	COG0511	COG1145
COG0436	COG0069	COG0511	COG1145
COG0436	COG0543	COG0511	COG1145
COG0436	COG1146	COG0511	COG1145
COG0436	COG0493	COG0511	COG1145
COG0436	COG0388	COG0511	COG1145
COG0436	COG0334	COG0511	COG1145
COG0436	COG1145	COG1053	COG0511
COG0436	COG1145	COG0458	COG0511
COG0436	COG1145	COG0075	COG0511
COG0436	COG1145	COG2055	COG0511
COG0436	COG1145	COG0473	COG0511
COG0436	COG1145	COG1038	COG0511
COG0436	COG1145	COG0469	COG0511
COG0436	COG1145	COG0280	COG0511
COG0436	COG1145	COG1882	COG0511
COG0436	COG1145	COG0119	COG0511
COG0436	COG1145	COG0574	COG0511
COG0436	COG1145	COG0028	COG0511
COG0436	COG1145	COG1052	COG0511
COG0436	COG1145	COG0277	COG0511
COG0436	COG1145	COG0674	COG0511
COG0436	COG1145	COG1014	COG0511
COG0436	COG1145	COG1013	COG0511
COG0436	COG1145	COG0039	COG0511
COG0436	COG1145	COG0439	COG0511
COG0436	COG1145	COG0281	COG0511
