# Supplementary material for: Efficient α, β-motif finder for identification of phenotype-related functional modules
Source: BMC Bioinformatics. 2011 Nov 11;12:440. doi: 10.1186/1471-2105-12-440 (PMC3287386; doi:10.1186/1471-2105-12-440)
Supplement: Additional file 24 — Extended functional modules obtained by running DENSE [29]. The extended functional modules obtained by running Hendrix et al (DENSE) [29] using the phenotype-related functional modules obtained for hydrogen production phenotype as query vertices and Clostridium acetobutylicum ATCC 824 protein functional association network. [file 1471-2105-12-440-S24.ZIP › Supplemental 11 - HvnH_9_2_using_Williametal/output_mapped/output_98.txt]

COG0340	COG0452	COG1145	COG0436
COG0340	COG0685	COG1145	COG0436
COG0340	COG1473	COG1145	COG0436
COG0340	COG0143	COG1145	COG0436
COG0340	COG0192	COG1145	COG0436
COG0340	COG0741	COG0436	COG1145
COG0340	COG0073	COG0436	COG1145
COG0340	COG0739	COG1145	COG0436
COG0340	COG0612	COG0436	COG1145
COG0340	COG0657	COG1145	COG0436
COG0340	COG0263	COG1145	COG0436
COG0340	COG0688	COG1145	COG0436
COG0340	COG0624	COG1145	COG0436
COG0340	COG0796	COG1145	COG0436
COG0340	COG0367	COG1145	COG0436
COG0340	COG3968	COG1145	COG0436
COG0340	COG0505	COG1145	COG0436
COG0340	COG0070	COG1145	COG0436
COG0340	COG0008	COG1145	COG0436
COG0340	COG0067	COG1145	COG0436
COG0340	COG0069	COG1145	COG0436
COG0340	COG0543	COG1145	COG0436
COG0340	COG1146	COG1145	COG0436
COG0340	COG0493	COG1145	COG0436
COG0340	COG0388	COG1145	COG0436
COG0340	COG0458	COG1145	COG0436
COG0340	COG0334	COG1145	COG0436
COG0340	COG1145	COG0473	COG0436
COG0340	COG1145	COG0281	COG0436
COG0340	COG1145	COG0119	COG0436
COG0340	COG1145	COG0574	COG0436
COG0340	COG1145	COG1038	COG0436
COG0340	COG1145	COG0469	COG0436
COG0340	COG1145	COG0028	COG0436
COG0340	COG1145	COG0039	COG0436
COG0340	COG1145	COG0075	COG0436
COG0340	COG1145	COG0674	COG0436
COG0340	COG1145	COG1013	COG0436
COG0340	COG1145	COG0439	COG0436
COG0340	COG1145	COG1014	COG0436
COG0340	COG1145	COG0511	COG0436
