# Supplementary material for: Efficient α, β-motif finder for identification of phenotype-related functional modules
Source: BMC Bioinformatics. 2011 Nov 11;12:440. doi: 10.1186/1471-2105-12-440 (PMC3287386; doi:10.1186/1471-2105-12-440)
Supplement: Additional file 24 — Extended functional modules obtained by running DENSE [29]. The extended functional modules obtained by running Hendrix et al (DENSE) [29] using the phenotype-related functional modules obtained for hydrogen production phenotype as query vertices and Clostridium acetobutylicum ATCC 824 protein functional association network. [file 1471-2105-12-440-S24.ZIP › Supplemental 11 - HvnH_9_2_using_Williametal/output_mapped/output_99.txt]

COG0143	COG0489	COG0436	COG1145	COG0192
COG0143	COG0688	COG0192	COG1145	COG0436
COG0143	COG1091	COG1145	COG0192	COG0436
COG0143	COG2116	COG1145	COG0436	COG0192
COG0143	COG0772	COG1145	COG0436	COG0192
COG0143	COG4122	COG1145	COG0436	COG0192
COG0143	COG0564	COG1145	COG0436	COG0192
COG0143	COG1190	COG1145	COG0192	COG0436
COG0143	COG0141	COG1145	COG0192	COG0436
COG0143	COG0340	COG0192	COG1145	COG0436
COG0143	COG0162	COG0192	COG1145	COG0436
COG0143	COG0128	COG1145	COG0192	COG0436
COG0143	COG0010	COG1145	COG0192	COG0436
COG0143	COG0488	COG1145	COG0192	COG0436
COG0143	COG2040	COG1145	COG0192	COG0436
COG0143	COG0263	COG0192	COG1145	COG0436
COG0143	COG0326	COG1145	COG0192	COG0436
COG0143	COG0017	COG1145	COG0192	COG0436
COG0143	COG0443	COG1145	COG0192	COG0436
COG0143	COG0459	COG1145	COG0192	COG0436
COG0143	COG0511	COG0192	COG1145	COG0436
COG0143	COG0019	COG1145	COG0192	COG0436
COG0143	COG0281	COG0192	COG1145	COG0436
COG0143	COG1410	COG1145	COG0192	COG0436
COG0143	COG0242	COG1145	COG0192	COG0436
COG0143	COG0646	COG1145	COG0192	COG0436
COG0143	COG0685	COG1145	COG0192	COG0436
COG0143	COG0665	COG1145	COG0192	COG0436
COG0143	COG0031	COG1145	COG0192	COG0436
COG0143	COG0626	COG1145	COG0192	COG0436
COG0143	COG0192	COG0112	COG0436	COG1145
COG0143	COG0192	COG0073	COG0436	COG1145
COG0143	COG0192	COG0079	COG1145	COG0436
COG0143	COG0192	COG0115	COG1145	COG0436
COG0143	COG0192	COG0039	COG1145	COG0436
COG0143	COG0192	COG0674	COG1145	COG0436
COG0143	COG0192	COG0439	COG1145	COG0436
COG0143	COG0192	COG1013	COG1145	COG0436
COG0143	COG0192	COG1014	COG1145	COG0436
COG0143	COG0192	COG0473	COG1145	COG0436
COG0143	COG0192	COG0075	COG1145	COG0436
COG0143	COG0192	COG1167	COG1145	COG0436
COG0143	COG0192	COG1146	COG1145	COG0436
COG0143	COG0192	COG0796	COG1145	COG0436
COG0143	COG0192	COG0442	COG1145	COG0436
COG0143	COG0192	COG0367	COG1145	COG0436
COG0143	COG0192	COG0334	COG1145	COG0436
COG0143	COG0192	COG0388	COG1145	COG0436
COG0143	COG0192	COG3968	COG1145	COG0436
COG0143	COG0192	COG0458	COG1145	COG0436
COG0143	COG0192	COG0505	COG1145	COG0436
COG0143	COG0192	COG0069	COG1145	COG0436
COG0143	COG0192	COG0543	COG1145	COG0436
COG0143	COG0192	COG0070	COG1145	COG0436
COG0143	COG0192	COG0493	COG1145	COG0436
COG0143	COG0192	COG0067	COG1145	COG0436
COG0143	COG0192	COG0449	COG0436	COG1145
COG0143	COG0192	COG0008	COG0436	COG1145
