# Supplementary material for: Efficient α, β-motif finder for identification of phenotype-related functional modules
Source: BMC Bioinformatics. 2011 Nov 11;12:440. doi: 10.1186/1471-2105-12-440 (PMC3287386; doi:10.1186/1471-2105-12-440)
Supplement: Additional file 25 — DENSE vs. α, β-motif finder. The comparison of unique COGs found by DENSE and α, β-motif finder. [file 1471-2105-12-440-S25.XLS]

## Sheet: DENSE
COG0002	Acetylglutamate semialdehyde dehydrogenase
COG0006	Xaa-Pro aminopeptidase
COG0008	Glutamyl- and glutaminyl-tRNA synthetases
COG0010	Arginase/agmatinase/formimionoglutamate hydrolase, arginase family
COG0013	Alanyl-tRNA synthetase
COG0014	Gamma-glutamyl phosphate reductase
COG0015	Adenylosuccinate lyase
COG0016	Phenylalanyl-tRNA synthetase alpha subunit
COG0017	Aspartyl/asparaginyl-tRNA synthetases
COG0018	Arginyl-tRNA synthetase
COG0019	Diaminopimelate decarboxylase
COG0021	Transketolase
COG0028	Thiamine pyrophosphate-requiring enzymes [acetolactate synthase, pyruvate dehydrogenase (cytochrome), glyoxylate carboligase, phosphonopyruvate decarboxylase
COG0029	Aspartate oxidase
COG0030	Dimethyladenosine transferase (rRNA methylation)
COG0031	Cysteine synthase
COG0034	Glutamine phosphoribosylpyrophosphate amidotransferase
COG0036	Pentose-5-phosphate-3-epimerase
COG0037	Predicted ATPase of the PP-loop superfamily implicated in cell cycle control
COG0039	Malate/lactate dehydrogenases
COG0041	Phosphoribosylcarboxyaminoimidazole (NCAIR) mutase
COG0044	Dihydroorotase and related cyclic amidohydrolases
COG0046	Phosphoribosylformylglycinamidine (FGAM) synthase, synthetase domain
COG0047	Phosphoribosylformylglycinamidine (FGAM) synthase, glutamine amidotransferase domain
COG0056	F0F1-type ATP synthase, alpha subunit
COG0057	Glyceraldehyde-3-phosphate dehydrogenase/erythrose-4-phosphate dehydrogenase
COG0060	Isoleucyl-tRNA synthetase
COG0064	Asp-tRNAAsn/Glu-tRNAGln amidotransferase B subunit (PET112 homolog)
COG0065	3-isopropylmalate dehydratase large subunit
COG0066	3-isopropylmalate dehydratase small subunit
COG0067	Glutamate synthase domain 1
COG0069	Glutamate synthase domain 2
COG0070	Glutamate synthase domain 3
COG0072	Phenylalanyl-tRNA synthetase beta subunit
COG0073	EMAP domain
COG0075	Serine-pyruvate aminotransferase/archaeal aspartate aminotransferase
COG0077	Prephenate dehydratase
COG0078	Ornithine carbamoyltransferase
COG0079	Histidinol-phosphate/aromatic aminotransferase and cobyric acid decarboxylase
COG0082	Chorismate synthase
COG0083	Homoserine kinase
COG0085	DNA-directed RNA polymerase, beta subunit/140 kD subunit
COG0086	DNA-directed RNA polymerase, beta' subunit/160 kD subunit
COG0087	Ribosomal protein L3
COG0088	Ribosomal protein L4
COG0104	Adenylosuccinate synthase
COG0107	Imidazoleglycerol-phosphate synthase
COG0110	Acetyltransferase (isoleucine patch superfamily)
COG0111	Phosphoglycerate dehydrogenase and related dehydrogenases
COG0112	Glycine/serine hydroxymethyltransferase
COG0115	Branched-chain amino acid aminotransferase/4-amino-4-deoxychorismate lyase
COG0116	Predicted N6-adenine-specific DNA methylase
COG0118	Glutamine amidotransferase
COG0119	Isopropylmalate/homocitrate/citramalate synthases
COG0122	3-methyladenine DNA glycosylase/8-oxoguanine DNA glycosylase
COG0124	Histidyl-tRNA synthetase
COG0126	3-phosphoglycerate kinase
COG0127	Xanthosine triphosphate pyrophosphatase
COG0128	5-enolpyruvylshikimate-3-phosphate synthase
COG0129	Dihydroxyacid dehydratase/phosphogluconate dehydratase
COG0130	Pseudouridine synthase
COG0133	Tryptophan synthase beta chain
COG0137	Argininosuccinate synthase
COG0138	AICAR transformylase/IMP cyclohydrolase PurH (only IMP cyclohydrolase domain in Aful)
COG0139	Phosphoribosyl-AMP cyclohydrolase
COG0140	Phosphoribosyl-ATP pyrophosphohydrolase
COG0141	Histidinol dehydrogenase
COG0143	Methionyl-tRNA synthetase
COG0144	tRNA and rRNA cytosine-C5-methylases
COG0147	Anthranilate/para-aminobenzoate synthases component I
COG0148	Enolase
COG0149	Triosephosphate isomerase
COG0150	Phosphoribosylaminoimidazole (AIR) synthetase
COG0151	Phosphoribosylamine-glycine ligase
COG0152	Phosphoribosylaminoimidazolesuccinocarboxamide (SAICAR) synthase
COG0154	Asp-tRNAAsn/Glu-tRNAGln amidotransferase A subunit and related amidases
COG0155	Sulfite reductase, beta subunit (hemoprotein)
COG0157	Nicotinate-nucleotide pyrophosphorylase
COG0160	4-aminobutyrate aminotransferase and related aminotransferases
COG0162	Tyrosyl-tRNA synthetase
COG0165	Argininosuccinate lyase
COG0167	Dihydroorotate dehydrogenase
COG0169	Shikimate 5-dehydrogenase
COG0171	NAD synthase
COG0172	Seryl-tRNA synthetase
COG0173	Aspartyl-tRNA synthetase
COG0175	3'-phosphoadenosine 5'-phosphosulfate sulfotransferase (PAPS reductase)/FAD synthetase and related enzymes
COG0176	Transaldolase
COG0177	Predicted EndoIII-related endonuclease
COG0180	Tryptophanyl-tRNA synthetase
COG0183	Acetyl-CoA acetyltransferase
COG0187	Type IIA topoisomerase (DNA gyrase/topo II, topoisomerase IV), B subunit
COG0188	Type IIA topoisomerase (DNA gyrase/topo II, topoisomerase IV), A subunit
COG0190	5,10-methylene-tetrahydrofolate dehydrogenase/Methenyl tetrahydrofolate cyclohydrolase
COG0191	Fructose/tagatose bisphosphate aldolase
COG0192	S-adenosylmethionine synthetase
COG0194	Guanylate kinase
COG0196	FAD synthase
COG0197	Ribosomal protein L16/L10E
COG0200	Ribosomal protein L15
COG0202	DNA-directed RNA polymerase, alpha subunit/40 kD subunit
COG0204	1-acyl-sn-glycerol-3-phosphate acyltransferase
COG0205	6-phosphofructokinase
COG0207	Thymidylate synthase
COG0208	Ribonucleotide reductase, beta subunit
COG0209	Ribonucleotide reductase, alpha subunit
COG0210	Superfamily I DNA and RNA helicases
COG0215	Cysteinyl-tRNA synthetase
COG0219	Predicted rRNA methylase (SpoU class)
COG0220	Predicted S-adenosylmethionine-dependent methyltransferase
COG0223	Methionyl-tRNA formyltransferase
COG0235	Ribulose-5-phosphate 4-epimerase and related epimerases and aldolases
COG0236	Acyl carrier protein
COG0242	N-formylmethionyl-tRNA deformylase
COG0244	Ribosomal protein L10
COG0246	Mannitol-1-phosphate/altronate dehydrogenases
COG0249	Mismatch repair ATPase (MutS family)
COG0251	Putative translation initiation inhibitor, yjgF family
COG0252	L-asparaginase/archaeal Glu-tRNAGln amidotransferase subunit D
COG0258	5'-3' exonuclease (including N-terminal domain of PolI)
COG0262	Dihydrofolate reductase
COG0263	Glutamate 5-kinase
COG0269	3-hexulose-6-phosphate synthase and related proteins
COG0270	Site-specific DNA methylase
COG0275	Predicted S-adenosylmethionine-dependent methyltransferase involved in cell envelope biogenesis
COG0277	FAD/FMN-containing dehydrogenases
COG0280	Phosphotransacetylase
COG0281	Malic enzyme
COG0282	Acetate kinase
COG0284	Orotidine-5'-phosphate decarboxylase
COG0287	Prephenate dehydrogenase
COG0299	Folate-dependent phosphoribosylglycinamide formyltransferase PurN
COG0300	Short-chain dehydrogenases of various substrate specificities
COG0304	3-oxoacyl-(acyl-carrier-protein) synthase
COG0313	Predicted methyltransferases
COG0317	Guanosine polyphosphate pyrophosphohydrolases/synthetases
COG0319	Predicted metal-dependent hydrolase
COG0323	DNA mismatch repair enzyme (predicted ATPase)
COG0326	Molecular chaperone, HSP90 family
COG0329	Dihydrodipicolinate synthase/N-acetylneuraminate lyase
COG0330	Membrane protease subunits, stomatin/prohibitin homologs
COG0331	(acyl-carrier-protein) S-malonyltransferase
COG0332	3-oxoacyl-[acyl-carrier-protein] synthase III
COG0334	Glutamate dehydrogenase/leucine dehydrogenase
COG0337	3-dehydroquinate synthetase
COG0340	Biotin-(acetyl-CoA carboxylase) ligase
COG0346	Lactoylglutathione lyase and related lyases
COG0348	Polyferredoxin
COG0352	Thiamine monophosphate synthase
COG0357	Predicted S-adenosylmethionine-dependent methyltransferase involved in bacterial cell division
COG0366	Glycosidases
COG0367	Asparagine synthase (glutamine-hydrolyzing)
COG0371	Glycerol dehydrogenase and related enzymes
COG0373	Glutamyl-tRNA reductase
COG0384	Predicted epimerase, PhzC/PhzF homolog
COG0388	Predicted amidohydrolase
COG0389	Nucleotidyltransferase/DNA polymerase involved in DNA repair
COG0399	Predicted pyridoxal phosphate-dependent enzyme apparently involved in regulation of cell wall biogenesis
COG0402	Cytosine deaminase and related metal-dependent hydrolases
COG0406	Fructose-2,6-bisphosphatase
COG0419	ATPase involved in DNA repair
COG0420	DNA repair exonuclease
COG0422	Thiamine biosynthesis protein ThiC
COG0423	Glycyl-tRNA synthetase (class II)
COG0436	Aspartate/tyrosine/aromatic aminotransferase
COG0438	Glycosyltransferase
COG0439	Biotin carboxylase
COG0440	Acetolactate synthase, small (regulatory) subunit
COG0441	Threonyl-tRNA synthetase
COG0442	Prolyl-tRNA synthetase
COG0443	Molecular chaperone
COG0446	Uncharacterized NAD(FAD)-dependent dehydrogenases
COG0449	Glucosamine 6-phosphate synthetase, contains amidotransferase and phosphosugar isomerase domains
COG0452	Phosphopantothenoylcysteine synthetase/decarboxylase
COG0456	Acetyltransferases
COG0458	Carbamoylphosphate synthase large subunit (split gene in MJ)
COG0459	Chaperonin GroEL (HSP60 family)
COG0460	Homoserine dehydrogenase
COG0461	Orotate phosphoribosyltransferase
COG0465	ATP-dependent Zn proteases
COG0466	ATP-dependent Lon protease, bacterial type
COG0468	RecA/RadA recombinase
COG0469	Pyruvate kinase
COG0473	Isocitrate/isopropylmalate dehydrogenase
COG0474	Cation transport ATPase
COG0476	Dinucleotide-utilizing enzymes involved in molybdopterin and thiamine biosynthesis family 2
COG0480	Translation elongation factors (GTPases)
COG0484	DnaJ-class molecular chaperone with C-terminal Zn finger domain
COG0488	ATPase components of ABC transporters with duplicated ATPase domains
COG0489	ATPases involved in chromosome partitioning
COG0492	Thioredoxin reductase
COG0493	NADPH-dependent glutamate synthase beta chain and related oxidoreductases
COG0495	Leucyl-tRNA synthetase
COG0498	Threonine synthase
COG0500	SAM-dependent methyltransferases
COG0501	Zn-dependent protease with chaperone function
COG0503	Adenine/guanine phosphoribosyltransferases and related PRPP-binding proteins
COG0504	CTP synthase (UTP-ammonia lyase)
COG0505	Carbamoylphosphate synthase small subunit
COG0507	ATP-dependent exoDNAse (exonuclease V), alpha subunit - helicase superfamily I member
COG0511	Biotin carboxyl carrier protein
COG0512	Anthranilate/para-aminobenzoate synthases component II
COG0514	Superfamily II DNA helicase
COG0515	Serine/threonine protein kinase
COG0516	IMP dehydrogenase/GMP reductase
COG0517	FOG: CBS domain
COG0518	GMP synthase - Glutamine amidotransferase domain
COG0519	GMP synthase, PP-ATPase domain/subunit
COG0520	Selenocysteine lyase
COG0522	Ribosomal protein S4 and related proteins
COG0524	Sugar kinases, ribokinase family
COG0525	Valyl-tRNA synthetase
COG0527	Aspartokinases
COG0537	Diadenosine tetraphosphate (Ap4A) hydrolase and other HIT family hydrolases
COG0540	Aspartate carbamoyltransferase, catalytic chain
COG0542	ATPases with chaperone activity, ATP-binding subunit
COG0543	2-polyprenylphenol hydroxylase and related flavodoxin oxidoreductases
COG0546	Predicted phosphatases
COG0547	Anthranilate phosphoribosyltransferase
COG0548	Acetylglutamate kinase
COG0550	Topoisomerase IA
COG0553	Superfamily II DNA/RNA helicases, SNF2 family
COG0554	Glycerol kinase
COG0556	Helicase subunit of the DNA excision repair complex
COG0557	Exoribonuclease R
COG0560	Phosphoserine phosphatase
COG0561	Predicted hydrolases of the HAD superfamily
COG0563	Adenylate kinase and related kinases
COG0564	Pseudouridylate synthases, 23S RNA-specific
COG0566	rRNA methylases
COG0568	DNA-directed RNA polymerase, sigma subunit (sigma70/sigma32)
COG0574	Phosphoenolpyruvate synthase/pyruvate phosphate dikinase
COG0579	Predicted dehydrogenase
COG0592	DNA polymerase sliding clamp subunit (PCNA homolog)
COG0601	ABC-type dipeptide/oligopeptide/nickel transport systems, permease components
COG0607	Rhodanese-related sulfurtransferase
COG0612	Predicted Zn-dependent peptidases
COG0619	ABC-type cobalt transport system, permease component CbiQ and related transporters
COG0624	Acetylornithine deacetylase/Succinyl-diaminopimelate desuccinylase and related deacylases
COG0626	Cystathionine beta-lyases/cystathionine gamma-synthases
COG0629	Single-stranded DNA-binding protein
COG0631	Serine/threonine protein phosphatase
COG0634	Hypoxanthine-guanine phosphoribosyltransferase
COG0637	Predicted phosphatase/phosphohexomutase
COG0639	Diadenosine tetraphosphatase and related serine/threonine protein phosphatases
COG0644	Dehydrogenases (flavoproteins)
COG0646	Methionine synthase I (cobalamin-dependent), methyltransferase domain
COG0648	Endonuclease IV
COG0652	Peptidyl-prolyl cis-trans isomerase (rotamase) - cyclophilin family
COG0656	Aldo/keto reductases, related to diketogulonate reductase
COG0657	Esterase/lipase
COG0661	Predicted unusual protein kinase
COG0664	cAMP-binding proteins - catabolite gene activator and regulatory subunit of cAMP-dependent protein kinases
COG0665	Glycine/D-amino acid oxidases (deaminating)
COG0669	Phosphopantetheine adenylyltransferase
COG0671	Membrane-associated phospholipid phosphatase
COG0673	Predicted dehydrogenases and related proteins
COG0674	Pyruvate:ferredoxin oxidoreductase and related 2-oxoacid:ferredoxin oxidoreductases, alpha subunit
COG0677	UDP-N-acetyl-D-mannosaminuronate dehydrogenase
COG0685	5,10-methylenetetrahydrofolate reductase
COG0688	Phosphatidylserine decarboxylase
COG0693	Putative intracellular protease/amidase
COG0696	Phosphoglyceromutase
COG0703	Shikimate kinase
COG0707	UDP-N-acetylglucosamine:LPS N-acetylglucosamine transferase
COG0708	Exonuclease III
COG0723	Rieske Fe-S protein
COG0726	Predicted xylanase/chitin deacetylase
COG0737	5'-nucleotidase/2',3'-cyclic phosphodiesterase and related esterases
COG0739	Membrane proteins related to metalloendopeptidases
COG0740	Protease subunit of ATP-dependent Clp proteases
COG0741	Soluble lytic murein transglycosylase and related regulatory proteins (some contain LysM/invasin domains)
COG0742	N6-adenine-specific methylase
COG0744	Membrane carboxypeptidase (penicillin-binding protein)
COG0750	Predicted membrane-associated Zn-dependent proteases 1
COG0758	Predicted Rossmann fold nucleotide-binding protein involved in DNA uptake
COG0764	3-hydroxymyristoyl/3-hydroxydecanoyl-(acyl carrier protein) dehydratases
COG0770	UDP-N-acetylmuramyl pentapeptide synthase
COG0772	Bacterial cell division membrane protein
COG0777	Acetyl-CoA carboxylase beta subunit
COG0778	Nitroreductase
COG0787	Alanine racemase
COG0789	Predicted transcriptional regulators
COG0791	Cell wall-associated hydrolases (invasion-associated proteins)
COG0794	Predicted sugar phosphate isomerase involved in capsule formation
COG0796	Glutamate racemase
COG0800	2-keto-3-deoxy-6-phosphogluconate aldolase
COG0824	Predicted thioesterase
COG0825	Acetyl-CoA carboxylase alpha subunit
COG0826	Collagenase and related proteases
COG0827	Adenine-specific DNA methylase
COG0846	NAD-dependent protein deacetylases, SIR2 family
COG0853	Aspartate 1-decarboxylase
COG1002	Type II restriction enzyme, methylase subunits
COG1011	Predicted hydrolase (HAD superfamily)
COG1013	Pyruvate:ferredoxin oxidoreductase and related 2-oxoacid:ferredoxin oxidoreductases, beta subunit
COG1014	Pyruvate:ferredoxin oxidoreductase and related 2-oxoacid:ferredoxin oxidoreductases, gamma subunit
COG1027	Aspartate ammonia-lyase
COG1028	Dehydrogenases with different specificities (related to short-chain alcohol dehydrogenases)
COG1032	Fe-S oxidoreductase
COG1034	NADH dehydrogenase/NADH:ubiquinone oxidoreductase 75 kD subunit (chain G)
COG1038	Pyruvate carboxylase
COG1040	Predicted amidophosphoribosyltransferases
COG1048	Aconitase A
COG1052	Lactate dehydrogenase and related dehydrogenases
COG1053	Succinate dehydrogenase/fumarate reductase, flavoprotein subunit
COG1061	DNA or RNA helicases of superfamily II
COG1063	Threonine dehydrogenase and related Zn-dependent dehydrogenases
COG1066	Predicted ATP-dependent serine protease
COG1070	Sugar (pentulose and hexulose) kinases
COG1082	Sugar phosphate isomerases/epimerases
COG1086	Predicted nucleoside-diphosphate sugar epimerases
COG1087	UDP-glucose 4-epimerase
COG1089	GDP-D-mannose dehydratase
COG1091	dTDP-4-dehydrorhamnose reductase
COG1104	Cysteine sulfinate desulfinase/cysteine desulfurase and related enzymes
COG1105	Fructose-1-phosphate kinase and related fructose-6-phosphate kinase (PfkB)
COG1112	Superfamily I DNA and RNA helicases and helicase subunits
COG1145	Ferredoxin
COG1146	Ferredoxin
COG1151	6Fe-6S prismane cluster-containing protein
COG1157	Flagellar biosynthesis/type III secretory pathway ATPase
COG1167	Transcriptional regulators containing a DNA-binding HTH domain and an aminotransferase domain (MocR family) and their eukaryotic orthologs
COG1168	Bifunctional PLP-dependent enzyme with beta-cystathionase and maltose regulon repressor activities
COG1180	Pyruvate-formate lyase-activating enzyme
COG1181	D-alanine-D-alanine ligase and related ATP-grasp enzymes
COG1183	Phosphatidylserine synthase
COG1185	Polyribonucleotide nucleotidyltransferase (polynucleotide phosphorylase)
COG1189	Predicted rRNA methylase
COG1190	Lysyl-tRNA synthetase (class II)
COG1196	Chromosome segregation ATPases
COG1198	Primosomal protein N' (replication factor Y) - superfamily II helicase
COG1199	Rad3-related DNA helicases
COG1214	Inactive homolog of metal-dependent proteases, putative molecular chaperone
COG1228	Imidazolonepropionase and related amidohydrolases
COG1243	Histone acetyltransferase
COG1250	3-hydroxyacyl-CoA dehydrogenase
COG1251	NAD(P)H-nitrite reductase
COG1253	Hemolysins and related proteins containing CBS domains
COG1278	Cold shock proteins
COG1335	Amidases related to nicotinamidase
COG1344	Flagellin and related hook-associated proteins
COG1346	Putative effector of murein hydrolase
COG1348	Nitrogenase subunit NifH (ATPase)
COG1349	Transcriptional regulators of sugar metabolism
COG1351	Predicted alternative thymidylate synthase
COG1358	Ribosomal protein HS6-type (S12/L30/L7a)
COG1362	Aspartyl aminopeptidase
COG1364	N-acetylglutamate synthase (N-acetylornithine aminotransferase)
COG1385	Uncharacterized protein conserved in bacteria
COG1404	Subtilisin-like serine proteases
COG1409	Predicted phosphohydrolases
COG1410	Methionine synthase I, cobalamin-binding domain
COG1419	Flagellar GTP-binding protein
COG1454	Alcohol dehydrogenase, class IV
COG1466	DNA polymerase III, delta subunit
COG1472	Beta-glucosidase-related glycosidases
COG1473	Metal-dependent amidase/aminoacylase/carboxypeptidase
COG1475	Predicted transcriptional regulators
COG1493	Serine kinase of the HPr protein, regulates carbohydrate metabolism
COG1494	Fructose-1,6-bisphosphatase/sedoheptulose 1,7-bisphosphatase and related proteins
COG1501	Alpha-glucosidases, family 31 of glycosyl hydrolases
COG1502	Phosphatidylserine/phosphatidylglycerophosphate/cardiolipin synthases and related enzymes
COG1528	Ferritin-like protein
COG1592	Rubrerythrin
COG1605	Chorismate mutase
COG1609	Transcriptional regulators
COG1653	ABC-type sugar transport system, periplasmic component
COG1654	Biotin operon repressor
COG1670	Acetyltransferases, including N-acetylases of ribosomal proteins
COG1680	Beta-lactamase class C and other penicillin binding proteins
COG1686	D-alanyl-D-alanine carboxypeptidase
COG1694	Predicted pyrophosphatase
COG1739	Uncharacterized conserved protein
COG1758	DNA-directed RNA polymerase, subunit K/omega
COG1760	L-serine deaminase
COG1762	Phosphotransferase system mannitol/fructose-specific IIA domain (Ntr-type)
COG1773	Rubredoxin
COG1775	Benzoyl-CoA reductase/2-hydroxyglutaryl-CoA dehydratase subunit, BcrC/BadD/HgdB
COG1781	Aspartate carbamoyltransferase, regulatory subunit
COG1788	Acyl CoA:acetate/3-ketoacid CoA transferase, alpha subunit
COG1816	Adenosine deaminase
COG1819	Glycosyl transferases, related to UDP-glucuronosyltransferase
COG1834	N-Dimethylarginine dimethylaminohydrolase
COG1838	Tartrate dehydratase beta subunit/Fumarate hydratase class I, C-terminal domain
COG1841	Ribosomal protein L30/L7E
COG1853	Conserved protein/domain typically associated with flavoprotein oxygenases, DIM6/NTAB family
COG1874	Beta-galactosidase
COG1882	Pyruvate-formate lyase
COG1898	dTDP-4-dehydrorhamnose 3,5-epimerase and related enzymes
COG1902	NADH:flavin oxidoreductases, Old Yellow Enzyme family
COG1903	Cobalamin biosynthesis protein CbiD
COG1914	Mn2+ and Fe2+ transporters of the NRAMP family
COG1917	Uncharacterized conserved protein, contains double-stranded beta-helix domain
COG1929	Glycerate kinase
COG1940	Transcriptional regulator/sugar kinase
COG1951	Tartrate dehydratase alpha subunit/Fumarate hydratase class I, N-terminal domain
COG1979	Uncharacterized oxidoreductases, Fe-dependent alcohol dehydrogenase family
COG1982	Arginine/lysine/ornithine decarboxylases
COG1989	Type II secretory pathway, prepilin signal peptidase PulO and related peptidases
COG1996	DNA-directed RNA polymerase, subunit RPC10 (contains C4-type Zn-finger)
COG2008	Threonine aldolase
COG2025	Electron transfer flavoprotein, alpha subunit
COG2038	NaMN:DMB phosphoribosyltransferase
COG2040	Homocysteine/selenocysteine methylase (S-methylmethionine-dependent)
COG2055	Malate/L-lactate dehydrogenases
COG2057	Acyl CoA:acetate/3-ketoacid CoA transferase, beta subunit
COG2070	Dioxygenases related to 2-nitropropane dioxygenase
COG2071	Predicted glutamine amidotransferases
COG2076	Membrane transporters of cations and cationic drugs
COG2084	3-hydroxyisobutyrate dehydrogenase and related beta-hydroxyacid dehydrogenases
COG2089	Sialic acid synthase
COG2091	Phosphopantetheinyl transferase
COG2116	Formate/nitrite family of transporters
COG2159	Predicted metal-dependent hydrolase of the TIM-barrel fold
COG2172	Anti-sigma regulatory factor (Ser/Thr protein kinase)
COG2195	Di- and tripeptidases
COG2203	FOG: GAF domain
COG2206	HD-GYP domain
COG2208	Serine phosphatase RsbU, regulator of sigma subunit
COG2214	DnaJ-class molecular chaperone
COG2222	Predicted phosphosugar isomerases
COG2230	Cyclopropane fatty acid synthase and related methyltransferases
COG2234	Predicted aminopeptidases
COG2241	Precorrin-6B methylase 1
COG2242	Precorrin-6B methylase 2
COG2256	ATPase related to the helicase subunit of the Holliday junction resolvase
COG2264	Ribosomal protein L11 methylase
COG2265	SAM-dependent methyltransferases related to tRNA (uracil-5-)-methyltransferase
COG2267	Lysophospholipase
COG2378	Predicted transcriptional regulator
COG2710	Nitrogenase molybdenum-iron protein, alpha and beta chains
COG2723	Beta-glucosidase/6-phospho-beta-glucosidase/beta-galactosidase
COG2755	Lysophospholipase L1 and related esterases
COG2759	Formyltetrahydrofolate synthetase
COG2771	DNA-binding HTH domain-containing proteins
COG2872	Predicted metal-dependent hydrolases related to alanyl-tRNA synthetase HxxxH domain
COG2873	O-acetylhomoserine sulfhydrylase
COG2875	Precorrin-4 methylase
COG2876	3-deoxy-D-arabino-heptulosonate 7-phosphate (DAHP) synthase
COG2890	Methylase of polypeptide chain release factors
COG2893	Phosphotransferase system, mannose/fructose-specific component IIA
COG2918	Gamma-glutamylcysteine synthetase
COG3208	Predicted thioesterase involved in non-ribosomal peptide biosynthesis
COG3321	Polyketide synthase modules and related proteins
COG3384	Uncharacterized conserved protein
COG3387	Glucoamylase and related glycosyl hydrolases
COG3404	Methenyl tetrahydrofolate cyclohydrolase
COG3414	Phosphotransferase system, galactitol-specific IIB component
COG3444	Phosphotransferase system, mannose/fructose/N-acetylgalactosamine-specific component IIB
COG3546	Mn-containing catalase
COG3588	Fructose-1,6-bisphosphate aldolase
COG3705	ATP phosphoribosyltransferase involved in histidine biosynthesis
COG3715	Phosphotransferase system, mannose/fructose/N-acetylgalactosamine-specific component IIC
COG3716	Phosphotransferase system, mannose/fructose/N-acetylgalactosamine-specific component IID
COG3775	Phosphotransferase system, galactitol-specific IIC component
COG3830	ACT domain-containing protein
COG3865	Uncharacterized protein conserved in bacteria
COG3957	Phosphoketolase
COG3961	Pyruvate decarboxylase and related thiamine pyrophosphate-requiring enzymes
COG3968	Uncharacterized protein related to glutamine synthetase
COG4100	Cystathionine beta-lyase family protein involved in aluminum resistance
COG4122	Predicted O-methyltransferase
COG4123	Predicted O-methyltransferase
COG4359	Uncharacterized conserved protein, possibly involved in methylthioadenosine recycling
COG4624	Iron only hydrogenase large subunit, C-terminal domain
COG4948	L-alanine-DL-glutamate epimerase and related enzymes of enolase superfamily
COG4989	Predicted oxidoreductase
COG4992	Ornithine/acetylornithine aminotransferase
COG5184	Alpha-tubulin suppressor and related RCC1 domain-containing proteins

## Sheet: AB Clique
COG0006	Xaa-Pro aminopeptidase
COG0007	Uroporphyrinogen-III methylase
COG0008	Glutamyl- and glutaminyl-tRNA synthetases
COG0029	Aspartate oxidase
COG0030	Dimethyladenosine transferase (rRNA methylation)
COG0031	Cysteine synthase
COG0039	Malate/lactate dehydrogenases
COG0041	Phosphoribosylcarboxyaminoimidazole (NCAIR) mutase
COG0057	Glyceraldehyde-3-phosphate dehydrogenase/erythrose-4-phosphate dehydrogenase
COG0073	EMAP domain
COG0075	Serine-pyruvate aminotransferase/archaeal aspartate aminotransferase
COG0079	Histidinol-phosphate/aromatic aminotransferase and cobyric acid decarboxylase
COG0085	DNA-directed RNA polymerase, beta subunit/140 kD subunit
COG0104	Adenylosuccinate synthase
COG0111	Phosphoglycerate dehydrogenase and related dehydrogenases
COG0112	Glycine/serine hydroxymethyltransferase
COG0124	Histidyl-tRNA synthetase
COG0137	Argininosuccinate synthase
COG0143	Methionyl-tRNA synthetase
COG0144	tRNA and rRNA cytosine-C5-methylases
COG0150	Phosphoribosylaminoimidazole (AIR) synthetase
COG0157	Nicotinate-nucleotide pyrophosphorylase
COG0172	Seryl-tRNA synthetase
COG0173	Aspartyl-tRNA synthetase
COG0191	Fructose/tagatose bisphosphate aldolase
COG0192	S-adenosylmethionine synthetase
COG0223	Methionyl-tRNA formyltransferase
COG0235	Ribulose-5-phosphate 4-epimerase and related epimerases and aldolases
COG0249	Mismatch repair ATPase (MutS family)
COG0251	Putative translation initiation inhibitor, yjgF family
COG0258	5'-3' exonuclease (including N-terminal domain of PolI)
COG0263	Glutamate 5-kinase
COG0275	Predicted S-adenosylmethionine-dependent methyltransferase involved in cell envelope biogenesis
COG0313	Predicted methyltransferases
COG0340	Biotin-(acetyl-CoA carboxylase) ligase
COG0366	Glycosidases
COG0379	Quinolinate synthase
COG0388	Predicted amidohydrolase
COG0399	Predicted pyridoxal phosphate-dependent enzyme apparently involved in regulation of cell wall biogenesis
COG0422	Thiamine biosynthesis protein ThiC
COG0436	Aspartate/tyrosine/aromatic aminotransferase
COG0438	Glycosyltransferase
COG0443	Molecular chaperone
COG0446	Uncharacterized NAD(FAD)-dependent dehydrogenases
COG0449	Glucosamine 6-phosphate synthetase, contains amidotransferase and phosphosugar isomerase domains
COG0458	Carbamoylphosphate synthase large subunit (split gene in MJ)
COG0459	Chaperonin GroEL (HSP60 family)
COG0468	RecA/RadA recombinase
COG0469	Pyruvate kinase
COG0474	Cation transport ATPase
COG0486	Predicted GTPase
COG0511	Biotin carboxyl carrier protein
COG0516	IMP dehydrogenase/GMP reductase
COG0517	FOG: CBS domain
COG0518	GMP synthase - Glutamine amidotransferase domain
COG0519	GMP synthase, PP-ATPase domain/subunit
COG0540	Aspartate carbamoyltransferase, catalytic chain
COG0550	Topoisomerase IA
COG0553	Superfamily II DNA/RNA helicases, SNF2 family
COG0564	Pseudouridylate synthases, 23S RNA-specific
COG0566	rRNA methylases
COG0574	Phosphoenolpyruvate synthase/pyruvate phosphate dikinase
COG0609	ABC-type Fe3+-siderophore transport system, permease component
COG0612	Predicted Zn-dependent peptidases
COG0614	ABC-type Fe3+-hydroxamate transport system, periplasmic component
COG0629	Single-stranded DNA-binding protein
COG0637	Predicted phosphatase/phosphohexomutase
COG0657	Esterase/lipase
COG0707	UDP-N-acetylglucosamine:LPS N-acetylglucosamine transferase
COG0716	Flavodoxins
COG0726	Predicted xylanase/chitin deacetylase
COG0741	Soluble lytic murein transglycosylase and related regulatory proteins (some contain LysM/invasin domains)
COG0742	N6-adenine-specific methylase
COG0750	Predicted membrane-associated Zn-dependent proteases 1
COG0764	3-hydroxymyristoyl/3-hydroxydecanoyl-(acyl carrier protein) dehydratases
COG0778	Nitroreductase
COG0803	ABC-type metal ion transport system, periplasmic component/surface adhesin
COG0826	Collagenase and related proteases
COG0860	N-acetylmuramoyl-L-alanine amidase
COG1052	Lactate dehydrogenase and related dehydrogenases
COG1053	Succinate dehydrogenase/fumarate reductase, flavoprotein subunit
COG1057	Nicotinic acid mononucleotide adenylyltransferase
COG1058	Predicted nucleotide-utilizing enzyme related to molybdopterin-biosynthesis enzyme MoeA
COG1063	Threonine dehydrogenase and related Zn-dependent dehydrogenases
COG1066	Predicted ATP-dependent serine protease
COG1145	Ferredoxin
COG1160	Predicted GTPases
COG1167	Transcriptional regulators containing a DNA-binding HTH domain and an aminotransferase domain (MocR family) and their eukaryotic orthologs
COG1196	Chromosome segregation ATPases
COG1472	Beta-glucosidase-related glycosidases
COG1473	Metal-dependent amidase/aminoacylase/carboxypeptidase
COG1853	Conserved protein/domain typically associated with flavoprotein oxygenases, DIM6/NTAB family
COG1994	Zn-dependent proteases
COG2239	Mg/Co/Ni transporter MgtE (contains CBS domain)
COG2264	Ribosomal protein L11 methylase
COG2265	SAM-dependent methyltransferases related to tRNA (uracil-5-)-methyltransferase
COG2890	Methylase of polypeptide chain release factors
COG4122	Predicted O-methyltransferase

## Sheet: New COGS pulled by DENSE
COG0002	Acetylglutamate semialdehyde dehydrogenase
COG0010	Arginase/agmatinase/formimionoglutamate hydrolase, arginase family
COG0013	Alanyl-tRNA synthetase
COG0014	Gamma-glutamyl phosphate reductase
COG0015	Adenylosuccinate lyase
COG0016	Phenylalanyl-tRNA synthetase alpha subunit
COG0017	Aspartyl/asparaginyl-tRNA synthetases
COG0018	Arginyl-tRNA synthetase
COG0019	Diaminopimelate decarboxylase
COG0021	Transketolase
COG0028	Thiamine pyrophosphate-requiring enzymes [acetolactate synthase, pyruvate dehydrogenase (cytochrome), glyoxylate carboligase, phosphonopyruvate decarboxylase
COG0034	Glutamine phosphoribosylpyrophosphate amidotransferase
COG0036	Pentose-5-phosphate-3-epimerase
COG0037	Predicted ATPase of the PP-loop superfamily implicated in cell cycle control
COG0044	Dihydroorotase and related cyclic amidohydrolases
COG0046	Phosphoribosylformylglycinamidine (FGAM) synthase, synthetase domain
COG0047	Phosphoribosylformylglycinamidine (FGAM) synthase, glutamine amidotransferase domain
COG0056	F0F1-type ATP synthase, alpha subunit
COG0060	Isoleucyl-tRNA synthetase
COG0064	Asp-tRNAAsn/Glu-tRNAGln amidotransferase B subunit (PET112 homolog)
COG0065	3-isopropylmalate dehydratase large subunit
COG0066	3-isopropylmalate dehydratase small subunit
COG0067	Glutamate synthase domain 1
COG0069	Glutamate synthase domain 2
COG0070	Glutamate synthase domain 3
COG0072	Phenylalanyl-tRNA synthetase beta subunit
COG0077	Prephenate dehydratase
COG0078	Ornithine carbamoyltransferase
COG0082	Chorismate synthase
COG0083	Homoserine kinase
COG0086	DNA-directed RNA polymerase, beta' subunit/160 kD subunit
COG0087	Ribosomal protein L3
COG0088	Ribosomal protein L4
COG0107	Imidazoleglycerol-phosphate synthase
COG0110	Acetyltransferase (isoleucine patch superfamily)
COG0115	Branched-chain amino acid aminotransferase/4-amino-4-deoxychorismate lyase
COG0116	Predicted N6-adenine-specific DNA methylase
COG0118	Glutamine amidotransferase
COG0119	Isopropylmalate/homocitrate/citramalate synthases
COG0122	3-methyladenine DNA glycosylase/8-oxoguanine DNA glycosylase
COG0126	3-phosphoglycerate kinase
COG0127	Xanthosine triphosphate pyrophosphatase
COG0128	5-enolpyruvylshikimate-3-phosphate synthase
COG0129	Dihydroxyacid dehydratase/phosphogluconate dehydratase
COG0130	Pseudouridine synthase
COG0133	Tryptophan synthase beta chain
COG0138	AICAR transformylase/IMP cyclohydrolase PurH (only IMP cyclohydrolase domain in Aful)
COG0139	Phosphoribosyl-AMP cyclohydrolase
COG0140	Phosphoribosyl-ATP pyrophosphohydrolase
COG0141	Histidinol dehydrogenase
COG0147	Anthranilate/para-aminobenzoate synthases component I
COG0148	Enolase
COG0149	Triosephosphate isomerase
COG0151	Phosphoribosylamine-glycine ligase
COG0152	Phosphoribosylaminoimidazolesuccinocarboxamide (SAICAR) synthase
COG0154	Asp-tRNAAsn/Glu-tRNAGln amidotransferase A subunit and related amidases
COG0155	Sulfite reductase, beta subunit (hemoprotein)
COG0160	4-aminobutyrate aminotransferase and related aminotransferases
COG0162	Tyrosyl-tRNA synthetase
COG0165	Argininosuccinate lyase
COG0167	Dihydroorotate dehydrogenase
COG0169	Shikimate 5-dehydrogenase
COG0171	NAD synthase
COG0175	3'-phosphoadenosine 5'-phosphosulfate sulfotransferase (PAPS reductase)/FAD synthetase and related enzymes
COG0176	Transaldolase
COG0177	Predicted EndoIII-related endonuclease
COG0180	Tryptophanyl-tRNA synthetase
COG0183	Acetyl-CoA acetyltransferase
COG0187	Type IIA topoisomerase (DNA gyrase/topo II, topoisomerase IV), B subunit
COG0188	Type IIA topoisomerase (DNA gyrase/topo II, topoisomerase IV), A subunit
COG0190	5,10-methylene-tetrahydrofolate dehydrogenase/Methenyl tetrahydrofolate cyclohydrolase
COG0194	Guanylate kinase
COG0196	FAD synthase
COG0197	Ribosomal protein L16/L10E
COG0200	Ribosomal protein L15
COG0202	DNA-directed RNA polymerase, alpha subunit/40 kD subunit
COG0204	1-acyl-sn-glycerol-3-phosphate acyltransferase
COG0205	6-phosphofructokinase
COG0207	Thymidylate synthase
COG0208	Ribonucleotide reductase, beta subunit
COG0209	Ribonucleotide reductase, alpha subunit
COG0210	Superfamily I DNA and RNA helicases
COG0215	Cysteinyl-tRNA synthetase
COG0219	Predicted rRNA methylase (SpoU class)
COG0220	Predicted S-adenosylmethionine-dependent methyltransferase
COG0236	Acyl carrier protein
COG0242	N-formylmethionyl-tRNA deformylase
COG0244	Ribosomal protein L10
COG0246	Mannitol-1-phosphate/altronate dehydrogenases
COG0252	L-asparaginase/archaeal Glu-tRNAGln amidotransferase subunit D
COG0262	Dihydrofolate reductase
COG0269	3-hexulose-6-phosphate synthase and related proteins
COG0270	Site-specific DNA methylase
COG0277	FAD/FMN-containing dehydrogenases
COG0280	Phosphotransacetylase
COG0281	Malic enzyme
COG0282	Acetate kinase
COG0284	Orotidine-5'-phosphate decarboxylase
COG0287	Prephenate dehydrogenase
COG0299	Folate-dependent phosphoribosylglycinamide formyltransferase PurN
COG0300	Short-chain dehydrogenases of various substrate specificities
COG0304	3-oxoacyl-(acyl-carrier-protein) synthase
COG0317	Guanosine polyphosphate pyrophosphohydrolases/synthetases
COG0319	Predicted metal-dependent hydrolase
COG0323	DNA mismatch repair enzyme (predicted ATPase)
COG0326	Molecular chaperone, HSP90 family
COG0329	Dihydrodipicolinate synthase/N-acetylneuraminate lyase
COG0330	Membrane protease subunits, stomatin/prohibitin homologs
COG0331	(acyl-carrier-protein) S-malonyltransferase
COG0332	3-oxoacyl-[acyl-carrier-protein] synthase III
COG0334	Glutamate dehydrogenase/leucine dehydrogenase
COG0337	3-dehydroquinate synthetase
COG0346	Lactoylglutathione lyase and related lyases
COG0348	Polyferredoxin
COG0352	Thiamine monophosphate synthase
COG0357	Predicted S-adenosylmethionine-dependent methyltransferase involved in bacterial cell division
COG0367	Asparagine synthase (glutamine-hydrolyzing)
COG0371	Glycerol dehydrogenase and related enzymes
COG0373	Glutamyl-tRNA reductase
COG0384	Predicted epimerase, PhzC/PhzF homolog
COG0389	Nucleotidyltransferase/DNA polymerase involved in DNA repair
COG0402	Cytosine deaminase and related metal-dependent hydrolases
COG0406	Fructose-2,6-bisphosphatase
COG0419	ATPase involved in DNA repair
COG0420	DNA repair exonuclease
COG0423	Glycyl-tRNA synthetase (class II)
COG0439	Biotin carboxylase
COG0440	Acetolactate synthase, small (regulatory) subunit
COG0441	Threonyl-tRNA synthetase
COG0442	Prolyl-tRNA synthetase
COG0452	Phosphopantothenoylcysteine synthetase/decarboxylase
COG0456	Acetyltransferases
COG0460	Homoserine dehydrogenase
COG0461	Orotate phosphoribosyltransferase
COG0465	ATP-dependent Zn proteases
COG0466	ATP-dependent Lon protease, bacterial type
COG0473	Isocitrate/isopropylmalate dehydrogenase
COG0476	Dinucleotide-utilizing enzymes involved in molybdopterin and thiamine biosynthesis family 2
COG0480	Translation elongation factors (GTPases)
COG0484	DnaJ-class molecular chaperone with C-terminal Zn finger domain
COG0488	ATPase components of ABC transporters with duplicated ATPase domains
COG0489	ATPases involved in chromosome partitioning
COG0492	Thioredoxin reductase
COG0493	NADPH-dependent glutamate synthase beta chain and related oxidoreductases
COG0495	Leucyl-tRNA synthetase
COG0498	Threonine synthase
COG0500	SAM-dependent methyltransferases
COG0501	Zn-dependent protease with chaperone function
COG0503	Adenine/guanine phosphoribosyltransferases and related PRPP-binding proteins
COG0504	CTP synthase (UTP-ammonia lyase)
COG0505	Carbamoylphosphate synthase small subunit
COG0507	ATP-dependent exoDNAse (exonuclease V), alpha subunit - helicase superfamily I member
COG0512	Anthranilate/para-aminobenzoate synthases component II
COG0514	Superfamily II DNA helicase
COG0515	Serine/threonine protein kinase
COG0520	Selenocysteine lyase
COG0522	Ribosomal protein S4 and related proteins
COG0524	Sugar kinases, ribokinase family
COG0525	Valyl-tRNA synthetase
COG0527	Aspartokinases
COG0537	Diadenosine tetraphosphate (Ap4A) hydrolase and other HIT family hydrolases
COG0542	ATPases with chaperone activity, ATP-binding subunit
COG0543	2-polyprenylphenol hydroxylase and related flavodoxin oxidoreductases
COG0546	Predicted phosphatases
COG0547	Anthranilate phosphoribosyltransferase
COG0548	Acetylglutamate kinase
COG0554	Glycerol kinase
COG0556	Helicase subunit of the DNA excision repair complex
COG0557	Exoribonuclease R
COG0560	Phosphoserine phosphatase
COG0561	Predicted hydrolases of the HAD superfamily
COG0563	Adenylate kinase and related kinases
COG0568	DNA-directed RNA polymerase, sigma subunit (sigma70/sigma32)
COG0579	Predicted dehydrogenase
COG0592	DNA polymerase sliding clamp subunit (PCNA homolog)
COG0601	ABC-type dipeptide/oligopeptide/nickel transport systems, permease components
COG0607	Rhodanese-related sulfurtransferase
COG0619	ABC-type cobalt transport system, permease component CbiQ and related transporters
COG0624	Acetylornithine deacetylase/Succinyl-diaminopimelate desuccinylase and related deacylases
COG0626	Cystathionine beta-lyases/cystathionine gamma-synthases
COG0631	Serine/threonine protein phosphatase
COG0634	Hypoxanthine-guanine phosphoribosyltransferase
COG0639	Diadenosine tetraphosphatase and related serine/threonine protein phosphatases
COG0644	Dehydrogenases (flavoproteins)
COG0646	Methionine synthase I (cobalamin-dependent), methyltransferase domain
COG0648	Endonuclease IV
COG0652	Peptidyl-prolyl cis-trans isomerase (rotamase) - cyclophilin family
COG0656	Aldo/keto reductases, related to diketogulonate reductase
COG0661	Predicted unusual protein kinase
COG0664	cAMP-binding proteins - catabolite gene activator and regulatory subunit of cAMP-dependent protein kinases
COG0665	Glycine/D-amino acid oxidases (deaminating)
COG0669	Phosphopantetheine adenylyltransferase
COG0671	Membrane-associated phospholipid phosphatase
COG0673	Predicted dehydrogenases and related proteins
COG0674	Pyruvate:ferredoxin oxidoreductase and related 2-oxoacid:ferredoxin oxidoreductases, alpha subunit
COG0677	UDP-N-acetyl-D-mannosaminuronate dehydrogenase
COG0685	5,10-methylenetetrahydrofolate reductase
COG0688	Phosphatidylserine decarboxylase
COG0693	Putative intracellular protease/amidase
COG0696	Phosphoglyceromutase
COG0703	Shikimate kinase
COG0708	Exonuclease III
COG0723	Rieske Fe-S protein
COG0737	5'-nucleotidase/2',3'-cyclic phosphodiesterase and related esterases
COG0739	Membrane proteins related to metalloendopeptidases
COG0740	Protease subunit of ATP-dependent Clp proteases
COG0744	Membrane carboxypeptidase (penicillin-binding protein)
COG0758	Predicted Rossmann fold nucleotide-binding protein involved in DNA uptake
COG0770	UDP-N-acetylmuramyl pentapeptide synthase
COG0772	Bacterial cell division membrane protein
COG0777	Acetyl-CoA carboxylase beta subunit
COG0787	Alanine racemase
COG0789	Predicted transcriptional regulators
COG0791	Cell wall-associated hydrolases (invasion-associated proteins)
COG0794	Predicted sugar phosphate isomerase involved in capsule formation
COG0796	Glutamate racemase
COG0800	2-keto-3-deoxy-6-phosphogluconate aldolase
COG0824	Predicted thioesterase
COG0825	Acetyl-CoA carboxylase alpha subunit
COG0827	Adenine-specific DNA methylase
COG0846	NAD-dependent protein deacetylases, SIR2 family
COG0853	Aspartate 1-decarboxylase
COG1002	Type II restriction enzyme, methylase subunits
COG1011	Predicted hydrolase (HAD superfamily)
COG1013	Pyruvate:ferredoxin oxidoreductase and related 2-oxoacid:ferredoxin oxidoreductases, beta subunit
COG1014	Pyruvate:ferredoxin oxidoreductase and related 2-oxoacid:ferredoxin oxidoreductases, gamma subunit
COG1027	Aspartate ammonia-lyase
COG1028	Dehydrogenases with different specificities (related to short-chain alcohol dehydrogenases)
COG1032	Fe-S oxidoreductase
COG1034	NADH dehydrogenase/NADH:ubiquinone oxidoreductase 75 kD subunit (chain G)
COG1038	Pyruvate carboxylase
COG1040	Predicted amidophosphoribosyltransferases
COG1048	Aconitase A
COG1061	DNA or RNA helicases of superfamily II
COG1070	Sugar (pentulose and hexulose) kinases
COG1082	Sugar phosphate isomerases/epimerases
COG1086	Predicted nucleoside-diphosphate sugar epimerases
COG1087	UDP-glucose 4-epimerase
COG1089	GDP-D-mannose dehydratase
COG1091	dTDP-4-dehydrorhamnose reductase
COG1104	Cysteine sulfinate desulfinase/cysteine desulfurase and related enzymes
COG1105	Fructose-1-phosphate kinase and related fructose-6-phosphate kinase (PfkB)
COG1112	Superfamily I DNA and RNA helicases and helicase subunits
COG1146	Ferredoxin
COG1151	6Fe-6S prismane cluster-containing protein
COG1157	Flagellar biosynthesis/type III secretory pathway ATPase
COG1168	Bifunctional PLP-dependent enzyme with beta-cystathionase and maltose regulon repressor activities
COG1180	Pyruvate-formate lyase-activating enzyme
COG1181	D-alanine-D-alanine ligase and related ATP-grasp enzymes
COG1183	Phosphatidylserine synthase
COG1185	Polyribonucleotide nucleotidyltransferase (polynucleotide phosphorylase)
COG1189	Predicted rRNA methylase
COG1190	Lysyl-tRNA synthetase (class II)
COG1198	Primosomal protein N' (replication factor Y) - superfamily II helicase
COG1199	Rad3-related DNA helicases
COG1214	Inactive homolog of metal-dependent proteases, putative molecular chaperone
COG1228	Imidazolonepropionase and related amidohydrolases
COG1243	Histone acetyltransferase
COG1250	3-hydroxyacyl-CoA dehydrogenase
COG1251	NAD(P)H-nitrite reductase
COG1253	Hemolysins and related proteins containing CBS domains
COG1278	Cold shock proteins
COG1335	Amidases related to nicotinamidase
COG1344	Flagellin and related hook-associated proteins
COG1346	Putative effector of murein hydrolase
COG1348	Nitrogenase subunit NifH (ATPase)
COG1349	Transcriptional regulators of sugar metabolism
COG1351	Predicted alternative thymidylate synthase
COG1358	Ribosomal protein HS6-type (S12/L30/L7a)
COG1362	Aspartyl aminopeptidase
COG1364	N-acetylglutamate synthase (N-acetylornithine aminotransferase)
COG1385	Uncharacterized protein conserved in bacteria
COG1404	Subtilisin-like serine proteases
COG1409	Predicted phosphohydrolases
COG1410	Methionine synthase I, cobalamin-binding domain
COG1419	Flagellar GTP-binding protein
COG1454	Alcohol dehydrogenase, class IV
COG1466	DNA polymerase III, delta subunit
COG1475	Predicted transcriptional regulators
COG1493	Serine kinase of the HPr protein, regulates carbohydrate metabolism
COG1494	Fructose-1,6-bisphosphatase/sedoheptulose 1,7-bisphosphatase and related proteins
COG1501	Alpha-glucosidases, family 31 of glycosyl hydrolases
COG1502	Phosphatidylserine/phosphatidylglycerophosphate/cardiolipin synthases and related enzymes
COG1528	Ferritin-like protein
COG1592	Rubrerythrin
COG1605	Chorismate mutase
COG1609	Transcriptional regulators
COG1653	ABC-type sugar transport system, periplasmic component
COG1654	Biotin operon repressor
COG1670	Acetyltransferases, including N-acetylases of ribosomal proteins
COG1680	Beta-lactamase class C and other penicillin binding proteins
COG1686	D-alanyl-D-alanine carboxypeptidase
COG1694	Predicted pyrophosphatase
COG1739	Uncharacterized conserved protein
COG1758	DNA-directed RNA polymerase, subunit K/omega
COG1760	L-serine deaminase
COG1762	Phosphotransferase system mannitol/fructose-specific IIA domain (Ntr-type)
COG1773	Rubredoxin
COG1775	Benzoyl-CoA reductase/2-hydroxyglutaryl-CoA dehydratase subunit, BcrC/BadD/HgdB
COG1781	Aspartate carbamoyltransferase, regulatory subunit
COG1788	Acyl CoA:acetate/3-ketoacid CoA transferase, alpha subunit
COG1816	Adenosine deaminase
COG1819	Glycosyl transferases, related to UDP-glucuronosyltransferase
COG1834	N-Dimethylarginine dimethylaminohydrolase
COG1838	Tartrate dehydratase beta subunit/Fumarate hydratase class I, C-terminal domain
COG1841	Ribosomal protein L30/L7E
COG1874	Beta-galactosidase
COG1882	Pyruvate-formate lyase
COG1898	dTDP-4-dehydrorhamnose 3,5-epimerase and related enzymes
COG1902	NADH:flavin oxidoreductases, Old Yellow Enzyme family
COG1903	Cobalamin biosynthesis protein CbiD
COG1914	Mn2+ and Fe2+ transporters of the NRAMP family
COG1917	Uncharacterized conserved protein, contains double-stranded beta-helix domain
COG1929	Glycerate kinase
COG1940	Transcriptional regulator/sugar kinase
COG1951	Tartrate dehydratase alpha subunit/Fumarate hydratase class I, N-terminal domain
COG1979	Uncharacterized oxidoreductases, Fe-dependent alcohol dehydrogenase family
COG1982	Arginine/lysine/ornithine decarboxylases
COG1989	Type II secretory pathway, prepilin signal peptidase PulO and related peptidases
COG1996	DNA-directed RNA polymerase, subunit RPC10 (contains C4-type Zn-finger)
COG2008	Threonine aldolase
COG2025	Electron transfer flavoprotein, alpha subunit
COG2038	NaMN:DMB phosphoribosyltransferase
COG2040	Homocysteine/selenocysteine methylase (S-methylmethionine-dependent)
COG2055	Malate/L-lactate dehydrogenases
COG2057	Acyl CoA:acetate/3-ketoacid CoA transferase, beta subunit
COG2070	Dioxygenases related to 2-nitropropane dioxygenase
COG2071	Predicted glutamine amidotransferases
COG2076	Membrane transporters of cations and cationic drugs
COG2084	3-hydroxyisobutyrate dehydrogenase and related beta-hydroxyacid dehydrogenases
COG2089	Sialic acid synthase
COG2091	Phosphopantetheinyl transferase
COG2116	Formate/nitrite family of transporters
COG2159	Predicted metal-dependent hydrolase of the TIM-barrel fold
COG2172	Anti-sigma regulatory factor (Ser/Thr protein kinase)
COG2195	Di- and tripeptidases
COG2203	FOG: GAF domain
COG2206	HD-GYP domain
COG2208	Serine phosphatase RsbU, regulator of sigma subunit
COG2214	DnaJ-class molecular chaperone
COG2222	Predicted phosphosugar isomerases
COG2230	Cyclopropane fatty acid synthase and related methyltransferases
COG2234	Predicted aminopeptidases
COG2241	Precorrin-6B methylase 1
COG2242	Precorrin-6B methylase 2
COG2256	ATPase related to the helicase subunit of the Holliday junction resolvase
COG2267	Lysophospholipase
COG2378	Predicted transcriptional regulator
COG2710	Nitrogenase molybdenum-iron protein, alpha and beta chains
COG2723	Beta-glucosidase/6-phospho-beta-glucosidase/beta-galactosidase
COG2755	Lysophospholipase L1 and related esterases
COG2759	Formyltetrahydrofolate synthetase
COG2771	DNA-binding HTH domain-containing proteins
COG2872	Predicted metal-dependent hydrolases related to alanyl-tRNA synthetase HxxxH domain
COG2873	O-acetylhomoserine sulfhydrylase
COG2875	Precorrin-4 methylase
COG2876	3-deoxy-D-arabino-heptulosonate 7-phosphate (DAHP) synthase
COG2893	Phosphotransferase system, mannose/fructose-specific component IIA
COG2918	Gamma-glutamylcysteine synthetase
COG3208	Predicted thioesterase involved in non-ribosomal peptide biosynthesis
COG3321	Polyketide synthase modules and related proteins
COG3384	Uncharacterized conserved protein
COG3387	Glucoamylase and related glycosyl hydrolases
COG3404	Methenyl tetrahydrofolate cyclohydrolase
COG3414	Phosphotransferase system, galactitol-specific IIB component
COG3444	Phosphotransferase system, mannose/fructose/N-acetylgalactosamine-specific component IIB
COG3546	Mn-containing catalase
COG3588	Fructose-1,6-bisphosphate aldolase
COG3705	ATP phosphoribosyltransferase involved in histidine biosynthesis
COG3715	Phosphotransferase system, mannose/fructose/N-acetylgalactosamine-specific component IIC
COG3716	Phosphotransferase system, mannose/fructose/N-acetylgalactosamine-specific component IID
COG3775	Phosphotransferase system, galactitol-specific IIC component
COG3830	ACT domain-containing protein
COG3865	Uncharacterized protein conserved in bacteria
COG3957	Phosphoketolase
COG3961	Pyruvate decarboxylase and related thiamine pyrophosphate-requiring enzymes
COG3968	Uncharacterized protein related to glutamine synthetase
COG4100	Cystathionine beta-lyase family protein involved in aluminum resistance
COG4123	Predicted O-methyltransferase
COG4359	Uncharacterized conserved protein, possibly involved in methylthioadenosine recycling
COG4624	Iron only hydrogenase large subunit, C-terminal domain
COG4948	L-alanine-DL-glutamate epimerase and related enzymes of enolase superfamily
COG4989	Predicted oxidoreductase
COG4992	Ornithine/acetylornithine aminotransferase
COG5184	Alpha-tubulin suppressor and related RCC1 domain-containing proteins
