# Supplementary material for: Efficient α, β-motif finder for identification of phenotype-related functional modules
Source: BMC Bioinformatics. 2011 Nov 11;12:440. doi: 10.1186/1471-2105-12-440 (PMC3287386; doi:10.1186/1471-2105-12-440)
Supplement: Additional files 26 — Runtimes and memory usage of various runs. The runtimes and memory usage for the various runs of the various phenotypes. [file 1471-2105-12-440-S26.ZIP]

Archive with 4 entries (4 files):
- Supplement 23- AvAn_algorithm-output.zip
- Supplement 24- HvnH_algorithm_output.zip
- Supplement 25- MvnM_algorithm_output.zip
- Supplement 26- TvrT_algorithm_output.zip
